# Supplementary material for: Comparative proteomic analysis of pituitary glands from Huoyan geese between pre-laying and laying periods using an iTRAQ-based approach
Source: PLoS One. 2017 Sep 25;12(9):e0185253. doi: 10.1371/journal.pone.0185253 (PMC5612699; doi:10.1371/journal.pone.0185253)
Supplement: S1 Table — (XLS) [file pone.0185253.s001.xls]

## Sheet: Sheet1
Supplemental Table 1. All identified proteins in pituitary between pre-laying period and laying period by iTRAQ analysis		Score
Accession	Description	Score	Coverage	# Unique Peptides	prelaying1	prelaying1 Variability [%]	prelaying2	prelaying2 Variability [%]	prelaying3	prelaying3 Variability [%]	laying1	laying1 Variability [%]	laying2	laying2 Variability [%]	laying3	laying3 Variability [%]	MW [kDa]	calc. pI
U3J5Y3	Uncharacterized protein OS=Anas platyrhynchos GN=SPTAN1 PE=4 SV=1 - [U3J5Y3_ANAPL]	4077.37	51.19	114	1.06628	10.872	1.05085	9.21723	1.01139	15.4028	0.961079	12.994	0.955982	10.0329	0.951139	10.5084	285.116	5.31299
R0L4D8	Cytoplasmic dynein 1 heavy chain 1 (Fragment) OS=Anas platyrhynchos GN=Anapl_00735 PE=4 SV=1 - [R0L4D8_ANAPL]	3403.98	29.62	117	1.01716	10.5432	1.03181	12.1369	1.015	12.163	0.974854	13.3078	0.985986	10.6041	0.975398	12.232	527.557	6.49365
U3IIB9	Uncharacterized protein (Fragment) OS=Anas platyrhynchos GN=MYH9 PE=4 SV=1 - [U3IIB9_ANAPL]	2894.76	44.47	55	0.994346	9.31736	1.01334	12.0604	0.972194	14.483	0.988732	14.65	1.00106	12.012	0.985675	12.0555	221.234	5.89697
R0LN18	Spectrin beta chain, brain 1 (Fragment) OS=Anas platyrhynchos GN=SPTBN1 PE=4 SV=1 - [R0LN18_ANAPL]	2783.11	43.74	80	1.04821	12.1541	1.04447	11.568	1.01116	13.942	0.971307	12.212	0.965931	10.4786	0.976607	11.3796	274.207	5.52881
U3IFD3	Uncharacterized protein OS=Anas platyrhynchos GN=MYH11 PE=4 SV=1 - [U3IFD3_ANAPL]	2604.87	41.84	53	0.823747	15.9644	0.816765	19.859	0.805039	23.5428	1.20003	16.6452	1.14908	14.1775	1.17971	11.7281	228.624	5.52881
U3ID88	Uncharacterized protein OS=Anas platyrhynchos GN=COL6A3 PE=4 SV=1 - [U3ID88_ANAPL]	2548.54	25.13	65	0.96301	10.8268	0.95648	12.7423	0.941483	18.2382	1.05823	12.2775	1.05721	11.1767	1.04111	10.0597	339.468	6.41748
R0J982	Myosin-10 (Fragment) OS=Anas platyrhynchos GN=Anapl_12585 PE=4 SV=1 - [R0J982_ANAPL]	2142.98	37.23	3	1.00703	5.94151	0.994874	5.44783	1.05771	6.66879	0.938754	10.8278	0.994007	3.69964	0.967965	2.30152	232.58	5.52881
R0LHJ8	Clathrin heavy chain 1 (Fragment) OS=Anas platyrhynchos GN=Anapl_03930 PE=4 SV=1 - [R0LHJ8_ANAPL]	2128.26	43.98	31	1.07298	13.5688	1.09203	14.9998	1.08145	14.4087	0.936508	14.4092	0.922056	13.83	0.94212	14.297	189.912	5.71924
U3IN65	Uncharacterized protein (Fragment) OS=Anas platyrhynchos PE=4 SV=1 - [U3IN65_ANAPL]	1973.81	21.59	75	0.974349	10.9772	0.946529	12.2179	0.943454	16.4771	1.05393	14.7085	1.048	10.7422	1.03998	9.3424	476.712	6.02393
U3J7L2	Uncharacterized protein (Fragment) OS=Anas platyrhynchos GN=MYH10 PE=4 SV=1 - [U3J7L2_ANAPL]	1885.97	37.35	1	0.860873		0.928471		1.94473		0.784978		0.817361		0.825264		208.442	5.47803
U3IUX2	Uncharacterized protein (Fragment) OS=Anas platyrhynchos GN=IQGAP1 PE=4 SV=1 - [U3IUX2_ANAPL]	1636.18	31.81	39	0.998355	10.3954	0.977248	10.8297	0.972516	13.7938	0.996723	11.3063	1.02076	9.10072	1.03324	9.51401	187.634	6.56592
U3IU92	Uncharacterized protein (Fragment) OS=Anas platyrhynchos GN=ALB PE=4 SV=1 - [U3IU92_ANAPL]	1578.99	60.43	36	1.08523	13.6159	1.0635	12.4534	1.05864	17.1328	0.951605	16.6522	0.958586	12.4908	0.938542	11.429	68.4804	5.70654
U3I0D6	Clathrin heavy chain OS=Anas platyrhynchos PE=3 SV=1 - [U3I0D6_ANAPL]	1514.33	32.9	19	1.04775	7.06511	1.0571	12.9818	1.02028	13.8703	0.949518	20.3374	0.93969	11.2725	0.990239	10.9051	191.031	5.8208
R0L4K0	Heat shock cognate 71 kDa protein (Fragment) OS=Anas platyrhynchos GN=HSPA8 PE=3 SV=1 - [R0L4K0_ANAPL]	1480.53	54.4	22	1.07145	12.8272	1.05935	13.024	1.02809	15.1726	0.945659	11.0143	0.939695	11.493	0.936767	11.9812	70.9553	5.59229
U3I0F9	Pyruvate kinase (Fragment) OS=Anas platyrhynchos GN=PKM PE=3 SV=1 - [U3I0F9_ANAPL]	1469.92	69.57	34	1.01321	12.297	0.981421	12.3917	0.980491	14.6728	1.03653	14.0266	1.01877	10.4729	0.980266	8.97691	58.8604	8.01611
U3IR26	Uncharacterized protein (Fragment) OS=Anas platyrhynchos GN=VCL PE=4 SV=1 - [U3IR26_ANAPL]	1399.3	42.33	43	0.935215	10.8908	0.913829	13.6304	0.905242	18.1769	1.09303	13.6124	1.07578	10.1335	1.06021	10.254	118.748	5.57959
U3I640	Uncharacterized protein (Fragment) OS=Anas platyrhynchos GN=HSPA5 PE=3 SV=1 - [U3I640_ANAPL]	1374.63	51.63	28	1.08847	11.0166	1.10175	11.7712	1.0963	12.1976	0.889171	13.5384	0.876954	11.8149	0.904549	11.8544	67.7381	5.2749
Q7ZYV1	Na+,K+ ATPase alpha 1 subunit OS=Anas platyrhynchos GN=ATP1A1 PE=2 SV=1 - [Q7ZYV1_ANAPL]	1321.13	38.32	32	1.03607	11.251	1.03826	10.3422	1.05991	17.0464	0.955422	10.9694	0.943311	11.0445	0.956337	10.1205	112.761	5.73193
R0LC19	Heat shock 70 kDa protein (Fragment) OS=Anas platyrhynchos GN=Anapl_09502 PE=3 SV=1 - [R0LC19_ANAPL]	1282.75	51.42	18	1.11157	11.1101	1.10439	10.7495	1.09275	16.2125	0.912035	15.5739	0.910398	12.4996	0.891775	10.5096	69.9278	5.97314
R0JSM9	Heat shock protein HSP 90-alpha (Fragment) OS=Anas platyrhynchos GN=Anapl_00734 PE=3 SV=1 - [R0JSM9_ANAPL]	1272.42	49.45	33	1.02859	9.20352	1.00382	9.85594	0.970772	10.6973	0.993974	8.80815	0.9965	8.04151	0.996395	8.10746	84.5078	5.08447
U3IJ39	Uncharacterized protein OS=Anas platyrhynchos GN=AHNAK PE=4 SV=1 - [U3IJ39_ANAPL]	1232.08	28.75	37	0.64254	23.8939	0.696635	28.6117	0.703213	32.1394	1.34817	15.7016	1.31196	16.2754	1.27025	11.6715	589.274	6.21436
R0LIK3	Transitional endoplasmic reticulum ATPase (Fragment) OS=Anas platyrhynchos GN=Anapl_13567 PE=3 SV=1 - [R0LIK3_ANAPL]	1226.32	59.38	35	1.03074	11.4494	1.03689	14.6542	0.997604	14.0867	0.987624	14.382	0.985084	11.4989	0.977265	10.1102	88.7205	5.30029
U3IRY0	Uncharacterized protein (Fragment) OS=Anas platyrhynchos GN=VIM PE=3 SV=1 - [U3IRY0_ANAPL]	1125.92	46.02	19	1.17107	16.2259	1.15054	14.1397	1.1072	13.6824	0.86438	19.2538	0.854194	19.9735	0.849127	19.1751	53.3998	5.32568
U3I6R1	Annexin (Fragment) OS=Anas platyrhynchos GN=ANXA6 PE=3 SV=1 - [U3I6R1_ANAPL]	1106.02	46.96	29	1.01027	8.53336	1.00259	10.3169	0.949178	13.5517	1.04551	8.7734	1.00976	8.57793	1.00033	7.30553	73.1857	7.12256
U3J4X1	Uncharacterized protein (Fragment) OS=Anas platyrhynchos GN=HSP90B1 PE=3 SV=1 - [U3J4X1_ANAPL]	1082.86	43.19	33	1.05828	11.6511	1.04466	12.4315	0.995421	12.0344	0.985882	10.4505	0.968889	10.6925	0.949402	12.3885	88.959	5.13525
R0LBU5	Dihydropyrimidinase-related protein 2 (Fragment) OS=Anas platyrhynchos GN=DPYSL2 PE=4 SV=1 - [R0LBU5_ANAPL]	1054.44	47.34	16	1.09877	10.1571	1.0622	12.8489	1.09086	12.946	0.923196	14.6912	0.935904	12.0345	0.910873	14.1567	73.3922	6.45557
U3IS46	Uncharacterized protein (Fragment) OS=Anas platyrhynchos GN=LAMA5 PE=4 SV=1 - [U3IS46_ANAPL]	1038.91	10.94	31	0.969523	10.552	0.972923	12.7989	0.976107	10.2488	1.02939	9.51541	1.03587	7.73375	1.01329	9.7442	400.305	6.37939
U3IPY8	Uncharacterized protein (Fragment) OS=Anas platyrhynchos GN=FLNB PE=4 SV=1 - [U3IPY8_ANAPL]	1016.12	31.34	34	0.913842	9.7527	0.898813	12.6196	0.909808	17.8815	1.09304	10.9898	1.08789	8.62456	1.08921	9.09566	149.957	5.47803
T1R3H9	Alpha-enolase OS=Anser cygnoides GN=ENO1 PE=2 SV=1 - [T1R3H9_ANSCY]	1013.58	64.98	17	1.02889	10.9321	1.05212	12.1547	1.04581	16.1302	0.970801	11.7511	0.97536	12.031	0.978021	10.6883	47.2383	6.80029
U3IC15	Uncharacterized protein (Fragment) OS=Anas platyrhynchos GN=ACO2 PE=4 SV=1 - [U3IC15_ANAPL]	991.67	42.37	26	1.00736	10.6165	0.975591	10.9956	0.979761	14.4227	1.02834	12.0191	1.00122	10.5509	1.01861	8.15104	85.739	7.69385
U3IMD1	Uncharacterized protein OS=Anas platyrhynchos GN=CTNNA1 PE=4 SV=1 - [U3IMD1_ANAPL]	964.01	40.66	22	0.998432	16.8963	0.955275	17.4383	0.956145	17.0669	1.0754	14.6242	1.00112	13.0779	1.0122	18.7938	99.8965	6.26514
U3I4I9	Uncharacterized protein (Fragment) OS=Anas platyrhynchos GN=ACTN1 PE=4 SV=1 - [U3I4I9_ANAPL]	963.32	50.45	23	0.935395	8.53754	0.912664	16.549	0.897644	15.1358	1.08256	10.9815	1.08292	8.6006	1.08157	7.17006	76.4899	5.17334
U3IRK7	Uncharacterized protein (Fragment) OS=Anas platyrhynchos PE=3 SV=1 - [U3IRK7_ANAPL]	957.28	55.62	3	1.09689	18.1679	1.06424	17.798	1.06883	21.2335	0.934974	14.951	0.905229	18.1186	0.913267	20.8063	40.6672	5.8335
U3I0A3	Uncharacterized protein (Fragment) OS=Anas platyrhynchos GN=KRT7 PE=3 SV=1 - [U3I0A3_ANAPL]	953.27	58.94	21	1.00796	13.3239	1.01651	13.4815	1.03409	16.777	0.996557	16.0817	0.968459	8.91873	0.979219	10.3369	53.6693	5.87158
U3IR68	Uncharacterized protein OS=Anas platyrhynchos GN=HK1 PE=3 SV=1 - [U3IR68_ANAPL]	943.94	34.46	23	1.05472	12.3953	1.08542	11.9841	1.01583	13.5	0.933094	14.3362	0.932363	10.5829	0.938809	8.33157	101.831	6.44287
U3I6H8	Uncharacterized protein (Fragment) OS=Anas platyrhynchos GN=LAMC1 PE=4 SV=1 - [U3I6H8_ANAPL]	930.98	21.5	29	1.02324	11.0794	1.00804	8.89819	0.978016	14.5927	0.998112	10.1631	1.01401	6.28057	0.989214	6.22324	169.998	5.12256
U3IC54	Uncharacterized protein (Fragment) OS=Anas platyrhynchos PE=4 SV=1 - [U3IC54_ANAPL]	921.74	15.75	36	0.957042	8.80702	0.944979	9.73433	1.02177	14.4594	1.03666	11.1852	1.03695	6.90126	1.03752	8.59273	319.627	6.99072
R0L1Y3	60 kDa heat shock protein, mitochondrial (Fragment) OS=Anas platyrhynchos GN=Anapl_04561 PE=3 SV=1 - [R0L1Y3_ANAPL]	901.46	53.93	21	1.02752	12.035	1.00791	11.4003	0.988521	15.4773	1.02564	10.2612	1	9.69637	0.986642	11.2778	60.9884	5.74463
U3ISP9	Uncharacterized protein (Fragment) OS=Anas platyrhynchos PE=4 SV=1 - [U3ISP9_ANAPL]	900.21	39.71	23	0.970958	8.83167	0.968153	13.5948	0.925535	15.646	1.07618	11.8971	1.04338	10.6292	1.04143	10.0397	91.7841	7.6499
R0L6N6	Protein disulfide-isomerase (Fragment) OS=Anas platyrhynchos GN=PDIA3 PE=3 SV=1 - [R0L6N6_ANAPL]	893.05	60.71	24	1.05599	10.024	1.03695	11.9212	1.006	16.5356	0.988089	11.9823	0.968467	11.8982	0.955177	12.0116	47.6059	5.92236
U3IGS4	Uncharacterized protein OS=Anas platyrhynchos GN=AP2B1 PE=4 SV=1 - [U3IGS4_ANAPL]	876.9	34.66	3	1.03883	6.13837	1.04176	10.1183	0.991931	10.7499	0.94849	12.192	0.968584	9.88757	0.997696	8.44419	105.714	5.31299
R0JC10	Collagen alpha-1(XII) chain (Fragment) OS=Anas platyrhynchos GN=Anapl_16525 PE=4 SV=1 - [R0JC10_ANAPL]	870.45	13.32	31	0.841142	16.6983	0.862875	16.9809	0.843638	16.5164	1.15905	9.75698	1.16606	10.7948	1.14237	12.4864	336.449	5.36377
R0L527	Filamin-B (Fragment) OS=Anas platyrhynchos GN=Anapl_16916 PE=4 SV=1 - [R0L527_ANAPL]	866.18	34.58	27	0.927396	9.36542	0.91514	9.55743	0.932024	18.8349	1.06805	12.1603	1.05416	9.54999	1.06078	8.50637	116.775	5.84619
U3IVL6	Uncharacterized protein (Fragment) OS=Anas platyrhynchos PE=3 SV=1 - [U3IVL6_ANAPL]	861.85	47.6	5	0.988746	15.1412	1.01799	11.0658	1.00369	15.7904	0.955967	14.0993	0.999419	9.97101	0.992772	14.1294	54.4668	8.57275
R0M1C0	Malate dehydrogenase (Fragment) OS=Anas platyrhynchos GN=Anapl_01662 PE=3 SV=1 - [R0M1C0_ANAPL]	854.33	72.87	18	1.06754	11.8312	1.03802	10.6557	1.02634	12.9016	0.988993	12.1528	0.964019	9.64205	0.950652	9.67554	33.5836	8.14795
R0L7T9	Transketolase (Fragment) OS=Anas platyrhynchos GN=Anapl_07219 PE=4 SV=1 - [R0L7T9_ANAPL]	845.44	43.82	22	0.991991	11.527	1.00214	15.0433	0.955355	14.8704	1.03706	12.1461	1.00105	11.0541	1.00091	11.156	64.529	7.38623
P33110	Argininosuccinate lyase OS=Anser anser anser GN=ASL PE=1 SV=1 - [ARLY_ANSAN]	840.56	57.08	9	0.920672	11.9457	0.935162	14.8209	1.01032	18.8563	1.05186	16.5152	1.0466	8.96855	1.06969	16.1492	51.34	6.07471
U3J7M6	Uncharacterized protein OS=Anas platyrhynchos PE=3 SV=1 - [U3J7M6_ANAPL]	836.31	52.81	3	1.12823	10.1503	1.09648	13.1987	1.06407	12.1343	0.899614	13.9892	0.913011	14.2834	0.93105	11.7356	49.9713	5.36377
R0LTI7	Sarcoplasmic/endoplasmic reticulum calcium ATPase 2 (Fragment) OS=Anas platyrhynchos GN=Anapl_01816 PE=3 SV=1 - [R0LTI7_ANAPL]	827.64	26.3	13	0.993047	9.81515	0.997256	9.76299	0.988726	8.01802	0.993272	9.39087	1.02553	8.69472	1.00222	10.1052	114.812	5.37646
U3IVI2	Uncharacterized protein (Fragment) OS=Anas platyrhynchos GN=RELN PE=4 SV=1 - [U3IVI2_ANAPL]	821.56	11.85	30	0.89793	7.56724	0.898813	12.5665	0.905878	16.5144	1.12844	11.6381	1.116	8.07022	1.09986	8.48216	364.447	5.8335
U3I560	Uncharacterized protein OS=Anas platyrhynchos GN=ACTA2 PE=3 SV=1 - [U3I560_ANAPL]	816.9	50.13	2	0.749289	13.657	0.851039	28.0094	1.01494	27.6288	1.08578	23.2176	1.14162	17.8175	1.19684	9.55068	41.9818	5.38916
U3IZ22	Uncharacterized protein OS=Anas platyrhynchos GN=INA PE=3 SV=1 - [U3IZ22_ANAPL]	810.15	46.09	21	0.963257	11.9747	0.964948	12.694	0.942212	12.6576	1.0702	12.357	1.05225	11.2793	1.0212	11.89	53.1499	5.22412
R0JEC8	Ovotransferrin (Fragment) OS=Anas platyrhynchos GN=Anapl_06356 PE=4 SV=1 - [R0JEC8_ANAPL]	809.69	29.18	7	1.00208	5.93158	0.986468	10.0673	1.05497	6.21613	0.987335	13.528	1.00158	8.86983	0.98016	8.75951	103.802	7.21045
A4UU24	Selenium binding protein 1 OS=Anser anser PE=2 SV=1 - [A4UU24_9AVES]	807.26	48.41	10	1.03284	7.24782	1.01061	8.55458	0.99223	9.35384	0.99521	8.92756	0.984132	6.10292	0.969715	5.63543	52.5646	6.58057
R0KT46	Secretogranin-2 (Fragment) OS=Anas platyrhynchos GN=SCG2 PE=4 SV=1 - [R0KT46_ANAPL]	802.8	35.57	21	0.797926	15.6301	0.777571	17.4403	0.735266	23.6244	1.25779	11.2047	1.21562	12.7818	1.19863	10.1206	72.4519	4.75439
R0KV06	T-complex protein 1 subunit gamma (Fragment) OS=Anas platyrhynchos GN=Anapl_17427 PE=3 SV=1 - [R0KV06_ANAPL]	802.2	48.51	24	1.06064	12.0513	1.02083	9.06759	0.980826	13.7515	0.995213	10.1967	0.975641	7.26329	0.987902	11.3738	59.616	7.15186
R0JMK8	Puromycin-sensitive aminopeptidase (Fragment) OS=Anas platyrhynchos GN=Anapl_14900 PE=4 SV=1 - [R0JMK8_ANAPL]	802.01	36.53	26	1.07242	6.5461	1.04339	6.25315	1.01674	13.2878	0.977564	8.71509	0.960787	8.32853	0.937665	6.44851	94.2167	5.30029
U3IKI3	Uncharacterized protein (Fragment) OS=Anas platyrhynchos GN=TUBB PE=3 SV=1 - [U3IKI3_ANAPL]	801.93	52.76	3	1.10324	11.1682	1.04159	7.01197	0.931925	10.2158	1.0029	8.38548	0.98861	6.89058	0.954284	11.1666	46.7045	4.89404
R0LQ75	AP-1 complex subunit beta-1 (Fragment) OS=Anas platyrhynchos GN=Anapl_01673 PE=4 SV=1 - [R0LQ75_ANAPL]	797.69	33.08	1	1.01205	21.4323	0.962168	9.37553	1.29264	35.1544	0.943621	1.11376	0.927796	1.95887	0.884113	3.85704	102.198	5.32568
R0KDK0	Fructose-bisphosphate aldolase (Fragment) OS=Anas platyrhynchos GN=Anapl_11186 PE=3 SV=1 - [R0KDK0_ANAPL]	792.51	61.32	16	1.09773	17.7246	1.10033	14.1525	1.09724	16.0725	0.914566	14.1299	0.915219	17.5816	0.90979	11.8155	31.3342	8.47021
E3UBT9	ATP-citrate lyase OS=Anser anser anser GN=ACLY PE=2 SV=1 - [E3UBT9_ANSAN]	788.43	31.26	3	1.00693	9.2444	0.910034	11.0785	0.871504	13.6486	1.12152	8.79606	1.11345	6.50215	1.02204	8.65345	119.913	7.72314
R0LKR3	Glucose-6-phosphate isomerase (Fragment) OS=Anas platyrhynchos GN=Anapl_00389 PE=3 SV=1 - [R0LKR3_ANAPL]	788.35	44.36	18	1.101	10.2745	1.10634	8.35479	1.00682	12.8683	0.953018	11.1464	0.906904	9.82409	0.939929	8.38085	57.3713	7.09326
U3ILF5	Phosphoglycerate kinase (Fragment) OS=Anas platyrhynchos PE=3 SV=1 - [U3ILF5_ANAPL]	778.66	55.29	21	0.973419	11.6728	0.930112	9.82624	0.887477	12.5591	1.10789	11.503	1.07359	10.8075	1.0455	7.23087	44.6661	7.92822
U3J0G1	Uncharacterized protein (Fragment) OS=Anas platyrhynchos GN=CCT2 PE=3 SV=1 - [U3J0G1_ANAPL]	778.33	48.6	22	1.02947	9.48976	1.02489	13.6961	0.975785	16.4174	0.975324	14.1825	0.98403	11.2795	0.976997	14.1796	57.4622	6.27783
R0L7N0	Stress-70 protein, mitochondrial (Fragment) OS=Anas platyrhynchos GN=Anapl_04961 PE=3 SV=1 - [R0L7N0_ANAPL]	767.85	44.12	21	0.990228	12.593	0.983974	12.2744	0.985202	19.1114	1.00475	12.3149	1.02407	9.02367	1.00587	7.35207	66.4843	5.8208
U3IES1	Annexin OS=Anas platyrhynchos GN=ANXA2 PE=3 SV=1 - [U3IES1_ANAPL]	763.54	62.35	22	0.943734	12.1438	0.967198	13.5356	0.936692	21.7673	1.0494	15.9556	1.03358	12.4852	1.04456	9.78446	38.6879	7.32764
R0L2N6	Tubulin beta-4 chain (Fragment) OS=Anas platyrhynchos GN=Anapl_04221 PE=3 SV=1 - [R0L2N6_ANAPL]	762.82	54.39	1	0.930964	6.95134	1.13604	12.805	0.962483	17.8827	1.03279	12.4575	0.887292	15.072	1.08408	3.45604	39.581	4.85596
U3IF77	T-complex protein 1 subunit alpha (Fragment) OS=Anas platyrhynchos GN=TCP1 PE=3 SV=1 - [U3IF77_ANAPL]	752.48	48.6	21	1.02997	10.3241	1.04775	11.448	1.00474	11.2353	0.985283	11.924	0.948644	9.68245	0.95454	11.1182	57.9463	6.01123
U3J925	Uncharacterized protein OS=Anas platyrhynchos GN=ACLY PE=4 SV=1 - [U3J925_ANAPL]	746.33	29.52	1	0.832267		0.942745		1.45958		0.885019		0.972956		1.00362		120.897	7.60596
R0JP64	Heat shock 70 kDa protein 4 (Fragment) OS=Anas platyrhynchos GN=Anapl_15153 PE=3 SV=1 - [R0JP64_ANAPL]	742.06	33.84	20	0.972413	10.2964	0.974116	13.4459	0.989136	10.3962	1.0098	10.6471	1.01689	8.40793	1.01942	9.10428	88.7168	5.2749
R0KZF5	Coatomer subunit alpha (Fragment) OS=Anas platyrhynchos GN=Anapl_15943 PE=4 SV=1 - [R0KZF5_ANAPL]	734.9	28.46	24	1.01533	10.9828	1.00317	11.8113	0.972278	11.0973	1.00527	10.1705	1.00809	11.1119	0.974941	9.77937	119.151	7.40088
U3IPR3	Uncharacterized protein OS=Anas platyrhynchos GN=LMNA PE=3 SV=1 - [U3IPR3_ANAPL]	726.65	37.33	25	1.0035	15.2401	0.994256	17.0952	0.98687	20.8808	1.0199	13.767	0.995416	14.6597	1.00117	12.4645	72.1544	6.85889
Q70I43	Triosephosphate isomerase (Fragment) OS=Anser anser GN=tpi PE=3 SV=1 - [Q70I43_9AVES]	726.52	82.94	2	1.07718	6.82833	1.06187	4.63645	1.06375	15.4218	0.937646	6.6503	0.94994	4.9144	0.934799	5.9234	22.5617	6.63916
R0M8F1	Golgi apparatus protein 1 (Fragment) OS=Anas platyrhynchos GN=Anapl_07485 PE=4 SV=1 - [R0M8F1_ANAPL]	725.36	32.78	27	1.09791	7.70725	1.06494	10.8734	1.0555	8.80935	0.92646	10.51	0.928894	10.0612	0.913216	8.54138	117.67	6.78564
P24058	Argininosuccinate lyase OS=Anas platyrhynchos GN=ASL2 PE=1 SV=4 - [ARLY2_ANAPL]	723.68	39.32	7	0.824194	19.0452	0.790231	20.8668	0.796271	25.044	1.26302	15.6676	1.17858	14.2111	1.20889	13.9854	51.6773	6.58057
R0LGZ6	Actin, alpha skeletal muscle (Fragment) OS=Anas platyrhynchos GN=Anapl_05254 PE=3 SV=1 - [R0LGZ6_ANAPL]	723.08	52.5	2	0.825046	6.48548	1.00311	14.4814	1.20703	2.99597	0.96786	5.56215	0.988354	1.94369	1.06012	3.7448	40.2692	5.98584
R0JFU1	AP-2 complex subunit alpha-2 (Fragment) OS=Anas platyrhynchos GN=Anapl_16365 PE=4 SV=1 - [R0JFU1_ANAPL]	722.81	32.33	24	1.03873	13.5432	1.05653	10.7626	1.02278	17.4865	0.907413	14.429	0.971351	11.8094	0.954608	13.1016	99.5664	5.85889
R0KBX6	Protein disulfide-isomerase (Fragment) OS=Anas platyrhynchos GN=PDIA4 PE=3 SV=1 - [R0KBX6_ANAPL]	719.87	39.67	23	1.08672	10.6892	1.07744	11.4308	1.03166	15.3407	0.932672	10.2693	0.946092	8.80999	0.906644	10.4557	69.6941	5.09717
R0KBE2	Fatty acid synthase (Fragment) OS=Anas platyrhynchos GN=Anapl_02761 PE=4 SV=1 - [R0KBE2_ANAPL]	718.37	12.77	25	1.03113	12.545	1.01869	13.2064	1.01055	11.7731	1.00846	9.25007	0.986061	8.34944	0.984031	13.6925	274.492	6.53662
R0LG86	U5 small nuclear ribonucleoprotein 200 kDa helicase (Fragment) OS=Anas platyrhynchos GN=SNRNP200 PE=4 SV=1 - [R0LG86_ANAPL]	713.17	18.06	29	0.989508	7.83956	1.03148	8.69991	1.04148	15.7641	1.00434	12.1398	0.972969	11.0345	1.00256	8.62037	242.612	6.0874
R0LZP1	6-phosphofructokinase type C (Fragment) OS=Anas platyrhynchos GN=Anapl_07641 PE=4 SV=1 - [R0LZP1_ANAPL]	710.82	36.8	18	1.04815	11.2175	1.11147	13.647	1.05328	15.491	0.960982	14.5348	0.920292	12.7311	0.9297	13.58	80.3257	7.07861
U3J3X9	Uncharacterized protein (Fragment) OS=Anas platyrhynchos GN=ATIC PE=4 SV=1 - [U3J3X9_ANAPL]	710.41	41.04	19	1.04149	6.23018	1.04433	8.0515	1.00002	11.029	0.986325	8.05618	0.987373	6.79024	0.960225	5.65308	64.7124	8.14795
U3I9L4	Uncharacterized protein (Fragment) OS=Anas platyrhynchos GN=RPN1 PE=4 SV=1 - [U3I9L4_ANAPL]	706.99	43.19	23	1.12007	8.51264	1.11542	8.25731	1.0324	12.7125	0.919673	12.0681	0.91737	12.2549	0.905152	8.09225	68.7737	7.1958
R0M040	Tubulin beta-5 chain (Fragment) OS=Anas platyrhynchos GN=Anapl_11195 PE=3 SV=1 - [R0M040_ANAPL]	702.67	40.38	3	0.974288	3.2535	0.933238	4.70543	0.994809	23.4433	1.04165	11.5996	1.08108	5.53401	1.03041	5.84479	47.73	4.83057
U3IA14	Uncharacterized protein (Fragment) OS=Anas platyrhynchos PE=3 SV=1 - [U3IA14_ANAPL]	700.42	62.74	15	1.14987	14.0935	1.18869	16.0923	1.08471	13.6561	0.870026	15.0539	0.871174	12.8574	0.870352	13.8615	24.5236	7.41553
R0JMC5	Tubulin alpha-3 chain (Fragment) OS=Anas platyrhynchos GN=Anapl_03006 PE=3 SV=1 - [R0JMC5_ANAPL]	698.31	47.78	1	1.06867	0.832368	1.11825	6.82873	1.07482	0.906178	0.956735	12.2165	0.910743	3.72278	0.885523	1.49504	49.9386	5.09717
R0LVY8	Programmed cell death 6-interacting protein (Fragment) OS=Anas platyrhynchos GN=Anapl_15296 PE=4 SV=1 - [R0LVY8_ANAPL]	697.26	28.6	23	1.00447	8.32658	1.00767	9.89258	0.961329	10.3023	0.991558	7.37274	1.00787	5.38355	1.02588	5.69225	97.1247	6.50732
U3IN95	ATP synthase subunit alpha (Fragment) OS=Anas platyrhynchos PE=3 SV=1 - [U3IN95_ANAPL]	693.43	36.62	1	1.08464	6.48327	1.15002	3.40317	1.00814	1.21485	0.9582	7.52705	0.84232	9.66302	0.885676	6.86532	60.997	9.15869
R0LD68	Adenosylhomocysteinase (Fragment) OS=Anas platyrhynchos GN=Anapl_02415 PE=3 SV=1 - [R0LD68_ANAPL]	690.36	38.8	15	0.999762	11.4079	0.967186	10.6587	0.89622	12.8226	1.0517	9.56049	1.05075	7.79425	1.02438	8.84927	47.454	6.34131
U3I683	T-complex protein 1 subunit delta OS=Anas platyrhynchos GN=CCT4 PE=3 SV=1 - [U3I683_ANAPL]	686.56	43.45	15	1.04138	9.81454	0.98188	11.9167	0.962845	17.8151	1.05338	9.13673	1.0305	8.99649	0.992493	8.46409	57.4626	7.54736
U3J1L1	Uncharacterized protein (Fragment) OS=Anas platyrhynchos PE=3 SV=1 - [U3J1L1_ANAPL]	681.88	52.85	14	0.990847	19.4591	0.993117	17.8307	0.97829	22.3253	1.04016	18.2846	1.01806	16.7284	1.00915	15.3916	35.8174	8.55811
U3IIW5	Uncharacterized protein (Fragment) OS=Anas platyrhynchos GN=YWHAE PE=3 SV=1 - [U3IIW5_ANAPL]	680.92	67.52	13	1.04936	13.177	1.0492	9.27449	1.06496	14.7934	0.944328	9.70583	0.951247	9.95951	0.948543	10.213	26.6163	4.83057
U5YS24	Apolipoprotein A-I OS=Anser anser GN=APOA1 PE=2 SV=1 - [U5YS24_9AVES]	680.66	64.77	20	0.984044	10.4145	0.966252	10.7713	0.904156	15.5343	1.06219	13.2769	1.06822	7.50702	1.03359	7.73591	30.6203	5.85889
R0JKK6	Collagen alpha-1(VI) chain (Fragment) OS=Anas platyrhynchos GN=Anapl_09441 PE=4 SV=1 - [R0JKK6_ANAPL]	680.03	21.53	19	0.92484	8.00807	0.901085	10.1385	0.890193	17.6752	1.10607	10.6695	1.09427	9.86078	1.0802	8.92697	106.48	5.79541
R0K3M5	Annexin (Fragment) OS=Anas platyrhynchos GN=Anapl_04696 PE=3 SV=1 - [R0K3M5_ANAPL]	678.33	54.88	1	0.934255	5.44126	0.898259	7.93021	0.855946	0.595148	1.17182	4.6981	1.07987	4.52229	1.02539	4.3088	33.5153	5.98584
U3IUB7	Uncharacterized protein (Fragment) OS=Anas platyrhynchos GN=LMNB2 PE=3 SV=1 - [U3IUB7_ANAPL]	676.46	37.7	21	0.980374	11.2275	0.957808	13.0662	0.99064	18.4825	1.03603	12.7535	1.03038	11.6922	1.01575	7.82815	62.0283	5.33838
R0LCZ3	Nidogen-1 (Fragment) OS=Anas platyrhynchos GN=Anapl_11042 PE=4 SV=1 - [R0LCZ3_ANAPL]	668.3	20.63	20	0.968118	12.9969	0.998586	14.7957	0.993639	11.8354	1.02785	10.4769	1.00249	11.978	1.05477	11.2619	132.674	5.30029
R0LFY5	Dihydropyrimidinase-related protein 3 (Fragment) OS=Anas platyrhynchos GN=Anapl_07325 PE=4 SV=1 - [R0LFY5_ANAPL]	663.91	44.8	13	1.03185	7.82074	0.974767	9.65512	1.0022	10.9971	0.997282	11.9832	1.00173	6.78166	0.993221	7.40102	60.6184	6.31592
R0LH70	Fibronectin (Fragment) OS=Anas platyrhynchos GN=Anapl_06315 PE=4 SV=1 - [R0LH70_ANAPL]	660.63	11.56	21	1.07404	12.1779	1.06458	10.3263	1.11242	9.98164	0.922521	9.8267	0.932698	10.0957	0.936668	10.8398	268.124	5.35107
U3I5Q8	Uncharacterized protein (Fragment) OS=Anas platyrhynchos GN=IQGAP2 PE=4 SV=1 - [U3I5Q8_ANAPL]	656.76	17.69	19	1.0132	8.99872	1.00058	13.378	0.977221	15.3308	1.02994	10.027	1.00857	8.67418	1.00879	12.0329	184.844	6.40479
U3IBU2	Uncharacterized protein (Fragment) OS=Anas platyrhynchos GN=CRMP1 PE=4 SV=1 - [U3IBU2_ANAPL]	648.66	42.78	14	1.13653	7.05236	1.10477	7.31376	1.06723	6.52774	0.912844	8.39929	0.926915	6.22916	0.892168	8.63576	61.1211	6.72705
R0LAE0	Heterogeneous nuclear ribonucleoprotein R (Fragment) OS=Anas platyrhynchos GN=Anapl_10843 PE=4 SV=1 - [R0LAE0_ANAPL]	647.89	32.39	14	1.06135	9.72809	1.02188	11.2129	0.975142	5.82013	0.994703	10.2842	0.988238	6.47369	0.962757	10.4701	70.9493	8.27979
P02117	Hemoglobin subunit beta OS=Anser anser anser GN=HBB PE=1 SV=1 - [HBB_ANSAN]	646.54	82.19	2	1.09206	14.0453	1.25023	17.0236	1.2836	11.1142	0.749043	12.1665	0.802686	18.8432	0.812844	22.4756	16.2946	8.63135
R0KXQ9	T-complex protein 1 subunit eta (Fragment) OS=Anas platyrhynchos GN=Anapl_15069 PE=3 SV=1 - [R0KXQ9_ANAPL]	643.89	38.26	19	1.00623	9.2708	0.974122	7.89515	0.947794	13.347	1.05222	8.98611	1.01161	8.723	1.04108	7.13827	58.9417	6.58057
R0LE95	Phosphorylase (Fragment) OS=Anas platyrhynchos GN=Anapl_16320 PE=3 SV=1 - [R0LE95_ANAPL]	643.62	28.38	17	0.991483	13.4573	0.985442	12.1802	0.901698	9.87092	1.05991	9.13052	1.03007	11.0306	1.02315	7.36244	94.9853	6.34131
U3IA19	Annexin (Fragment) OS=Anas platyrhynchos GN=ANXA5 PE=3 SV=1 - [U3IA19_ANAPL]	643.14	45.98	1	0.965662	1.73024	1.13763	0.673966	0.998122	8.82179	0.967577	1.70655	0.989449	0.812343	0.948642	8.30386	39.3793	6.45557
R0LY14	14-3-3 protein theta (Fragment) OS=Anas platyrhynchos GN=Anapl_08372 PE=4 SV=1 - [R0LY14_ANAPL]	641.64	60.96	10	1.11056	13.2599	1.13971	13.2759	1.09417	10.4001	0.911606	9.92151	0.875064	13.1079	0.880381	17.39	26.0291	5.04639
R0LZB0	Protein disulfide-isomerase (Fragment) OS=Anas platyrhynchos GN=Anapl_02744 PE=3 SV=1 - [R0LZB0_ANAPL]	635.63	61.37	22	1.13522	13.9608	1.10583	12.6834	1.00176	17.8904	0.96625	10.3413	0.909558	11.7827	0.899921	10.2898	40.8877	4.98291
U3IIX3	Uncharacterized protein (Fragment) OS=Anas platyrhynchos GN=GDI2 PE=4 SV=1 - [U3IIX3_ANAPL]	635.18	56.16	16	1.049	11.0213	1.03466	8.52162	1.00551	13.2473	0.987811	12.2974	0.948838	9.46051	0.973373	9.48806	41.384	5.69385
R0M765	Elongation factor 1-alpha (Fragment) OS=Anas platyrhynchos GN=EEF1A1 PE=3 SV=1 - [R0M765_ANAPL]	633.23	42.21	13	1.03527	9.37363	1.02841	9.0859	0.951702	14.4022	1.00748	11.563	0.997447	10.0422	0.98352	8.03351	50.1251	9.01221
P56410	Ovotransferrin OS=Anas platyrhynchos PE=1 SV=1 - [TRFE_ANAPL]	629.6	26.38	1	1.03393	1.41918	0.98628	0.0556132	1.0554	1.85762	1.03401	0.522457	0.935172	1.83015	0.988595	2.12109	75.5844	6.59521
R0L5A5	Tropomyosin alpha-1 chain (Fragment) OS=Anas platyrhynchos GN=Anapl_02698 PE=3 SV=1 - [R0L5A5_ANAPL]	627.09	49.69	3	0.902172	10.032	0.861156	7.03078	0.843114	10.5662	1.1729	7.55837	1.11661	6.99652	1.09215	5.99936	37.6291	4.69092
R0L2A7	Tubulin alpha-1C chain (Fragment) OS=Anas platyrhynchos GN=Anapl_17879 PE=3 SV=1 - [R0L2A7_ANAPL]	626.93	56.79	2	1.11209	7.19211	1.04797	11.6679	0.927938	10.6447	0.997259	10.4466	0.971208	7.85602	0.943515	7.70877	35.9976	5.03369
U3IEK7	Uncharacterized protein (Fragment) OS=Anas platyrhynchos GN=HYOU1 PE=3 SV=1 - [U3IEK7_ANAPL]	626.16	23.23	16	1.12971	11.8383	1.09304	7.84346	1.05996	10.0128	0.918576	8.10867	0.906528	9.01749	0.895116	11.6782	109.08	5.21143
U3I954	Uncharacterized protein (Fragment) OS=Anas platyrhynchos GN=ENO2 PE=3 SV=1 - [U3I954_ANAPL]	626.09	56.19	11	1.07602	17.0449	1.08701	14.1039	1.14984	12.0865	0.88243	16.16	0.904694	14.2133	0.888436	17.6393	45.6449	4.86865
U3ILT8	Uncharacterized protein OS=Anas platyrhynchos GN=COL14A1 PE=4 SV=1 - [U3ILT8_ANAPL]	615.61	13.62	21	0.987157	16.2157	0.971216	13.2378	0.978133	14.081	1.06239	8.97403	1.02629	10.643	0.983865	14.5579	202.363	5.37646
U3IGT6	Uncharacterized protein OS=Anas platyrhynchos GN=ATP6V0A1 PE=4 SV=1 - [U3IGT6_ANAPL]	614.1	20.93	15	1.01044	9.44184	1.00404	13.015	1.03095	12.1772	0.995149	15.1336	0.994326	12.3844	0.98224	10.3086	93.4387	6.56592
R0JHP4	6-phosphogluconate dehydrogenase, decarboxylating (Fragment) OS=Anas platyrhynchos GN=Anapl_10889 PE=3 SV=1 - [R0JHP4_ANAPL]	613.63	36.92	15	0.97898	8.14305	1.01057	9.38958	0.983847	13.3356	0.965427	10.9089	1.01207	7.08181	0.997056	11.6923	50.2527	8.1626
U3ISN7	Uncharacterized protein (Fragment) OS=Anas platyrhynchos GN=LAMB1 PE=4 SV=1 - [U3ISN7_ANAPL]	613.22	14.25	21	0.954663	10.4775	0.939565	10.7029	0.926694	14.7933	1.06443	12.7264	1.04758	9.8231	1.05094	11.0119	189.867	4.95752
R0JMZ7	T-complex protein 1 subunit theta (Fragment) OS=Anas platyrhynchos GN=Anapl_15803 PE=3 SV=1 - [R0JMZ7_ANAPL]	612.09	36.93	17	1.01513	7.2607	0.980043	9.81762	0.977493	10.9233	1.02218	7.4591	0.997783	8.22987	0.993747	7.5381	57.3243	5.38916
R0LCU1	Coatomer subunit gamma (Fragment) OS=Anas platyrhynchos GN=Anapl_14012 PE=4 SV=1 - [R0LCU1_ANAPL]	608.71	31.04	20	1.02483	13.6033	1.00137	13.7004	1.02603	15.4131	0.976897	14.6133	0.983464	8.80709	0.997857	11.358	95.2294	5.43994
U3IJ51	Uncharacterized protein (Fragment) OS=Anas platyrhynchos PE=3 SV=1 - [U3IJ51_ANAPL]	608.38	40.97	3	0.901933	15.9758	1.05818	5.77405	0.980438	9.42958	0.902879	5.86773	1.02437	10.9529	1.00119	9.66518	50.4528	5.13525
U3IZI6	Uncharacterized protein (Fragment) OS=Anas platyrhynchos GN=NEFM PE=3 SV=1 - [U3IZI6_ANAPL]	607.74	31.41	15	0.988413	5.70132	1.00818	9.67608	1.02136	15.9637	1.02714	13.9082	1.00941	10.7745	1.00527	8.75863	69.9701	5.13525
R0KX77	Keratin, type I cytoskeletal 19 (Fragment) OS=Anas platyrhynchos GN=Anapl_12195 PE=3 SV=1 - [R0KX77_ANAPL]	607.07	44.28	16	0.959612	11.731	0.949093	10.403	0.936665	13.5471	1.04481	9.50041	1.0381	7.08947	1.04154	10.6902	43.6667	4.97021
U3J4F7	Uncharacterized protein (Fragment) OS=Anas platyrhynchos GN=PRELP PE=4 SV=1 - [U3J4F7_ANAPL]	605.76	61.76	16	0.777892	16.6829	0.820807	20.6303	0.788471	25.7082	1.21719	16.2594	1.17252	14.1367	1.22499	13.291	36.8984	8.86572
R0LLK8	Decorin (Fragment) OS=Anas platyrhynchos GN=DCN PE=4 SV=1 - [R0LLK8_ANAPL]	605.48	49.58	14	0.797822	15.7988	0.794445	19.6815	0.767811	23.0992	1.25251	13.4285	1.22035	11.7396	1.18261	11.2273	39.6188	8.32373
R0L497	Cullin-associated NEDD8-dissociated protein 1 (Fragment) OS=Anas platyrhynchos GN=Anapl_07430 PE=4 SV=1 - [R0L497_ANAPL]	604.63	19.09	21	1.02088	10.4164	0.984997	11.9501	1.024	11.8145	1.00602	9.36228	0.97977	10.1794	0.999586	9.14887	134.018	5.79541
R0L3T4	14-3-3 protein zeta (Fragment) OS=Anas platyrhynchos GN=Anapl_03896 PE=4 SV=1 - [R0L3T4_ANAPL]	598.5	63.76	10	1.12075	11.7935	1.08176	12.1288	1.00664	13.3644	0.967939	11.7226	0.936444	9.92395	0.895367	12.0839	26.1101	5.05908
R0LFA3	Coatomer subunit beta (Fragment) OS=Anas platyrhynchos GN=Anapl_08735 PE=4 SV=1 - [R0LFA3_ANAPL]	594.5	34.58	25	1.04464	14.4934	1.02337	16.3701	0.994095	17.9019	0.950615	20.1335	0.955661	18.0762	0.997149	14.4203	105.299	5.88428
R0JL21	Uncharacterized protein (Fragment) OS=Anas platyrhynchos GN=VPS35 PE=4 SV=1 - [R0JL21_ANAPL]	593.69	25.5	17	1.05219	9.39675	1.02588	9.41433	1.03384	10.0909	0.994867	11.4186	0.980646	8.98908	0.953024	8.59388	91.686	5.52881
R0LF65	Heat shock 70 kDa protein 4L (Fragment) OS=Anas platyrhynchos GN=Anapl_04725 PE=3 SV=1 - [R0LF65_ANAPL]	591.43	33.92	22	1.0059	8.82182	1.07122	7.99588	1.0227	20.8618	0.946758	11.0429	0.972538	14.2058	0.974972	9.87231	89.2477	5.46533
R0LMK7	Catenin beta-1 (Fragment) OS=Anas platyrhynchos GN=Anapl_11799 PE=4 SV=1 - [R0LMK7_ANAPL]	589.18	32.82	20	1.01853	7.87383	1.00759	7.69486	1.01279	9.25811	0.977072	6.65018	0.989338	6.09006	0.985911	9.60923	84.994	5.85889
U3I8D8	Triosephosphate isomerase (Fragment) OS=Anas platyrhynchos GN=TPI1 PE=3 SV=1 - [U3I8D8_ANAPL]	585.35	81.04	1	1.27983	7.96595	1.3313	2.00548	1.00082	5.31248	0.857479	1.38298	0.904081	11.4243	0.750903	10.0243	22.6207	6.41748
R0LRA1	Ankyrin-3 (Fragment) OS=Anas platyrhynchos GN=Anapl_06253 PE=4 SV=1 - [R0LRA1_ANAPL]	583.02	5.87	14	1.02048	14.1217	1.01774	7.86256	1.09385	18.4495	0.954115	10.7787	0.952107	10.1333	0.991968	7.30813	468.645	6.31592
U3IWW2	Uncharacterized protein (Fragment) OS=Anas platyrhynchos GN=LAMA2 PE=4 SV=1 - [U3IWW2_ANAPL]	581.42	11.21	28	0.936792	12.9761	0.916206	9.75251	0.941215	9.58283	1.08797	9.33033	1.077	10.6092	1.08635	8.86014	340.81	6.26514
U3IGC6	Uncharacterized protein (Fragment) OS=Anas platyrhynchos GN=EIF3A PE=3 SV=1 - [U3IGC6_ANAPL]	580.4	18.78	23	1.00635	11.4554	1.03383	8.09058	0.971235	9.48101	0.97761	10.379	0.994264	8.08995	0.978506	6.99241	160.741	7.37158
R0JH14	Glutamate dehydrogenase 1, mitochondrial (Fragment) OS=Anas platyrhynchos GN=Anapl_04306 PE=3 SV=1 - [R0JH14_ANAPL]	579.12	40.73	14	1.01665	8.79717	0.984224	10.4813	0.946226	12.2111	1.02055	7.43561	1.01419	7.8112	0.982741	5.2325	44.9958	7.34229
U3IQY3	Uncharacterized protein OS=Anas platyrhynchos GN=SYNCRIP PE=4 SV=1 - [U3IQY3_ANAPL]	576.26	32.74	12	1.05036	7.8128	1.0358	6.09326	1.03031	9.91363	1.0046	5.11101	0.964853	8.3561	0.958057	5.2622	62.6384	7.57666
R0LFK5	Putative phospholipid-transporting ATPase IA (Fragment) OS=Anas platyrhynchos GN=Anapl_10650 PE=4 SV=1 - [R0LFK5_ANAPL]	576.15	20.3	19	0.987222	7.21733	1.00344	11.6425	1.03709	12.7622	0.974167	12.3409	0.9915	11.5595	1.02954	8.58928	129.565	6.60986
R0LBI2	Vacuolar ATP synthase subunit B, brain isoform (Fragment) OS=Anas platyrhynchos GN=Anapl_15619 PE=3 SV=1 - [R0LBI2_ANAPL]	575.84	47.85	15	1.08702	10.0944	1.10666	10.0379	1.1148	7.9426	0.910168	12.3873	0.893891	10.6718	0.917089	7.27021	51.8794	5.40186
R0K2T5	Putative ATP-dependent RNA helicase DDX17 (Fragment) OS=Anas platyrhynchos GN=DDX17 PE=3 SV=1 - [R0K2T5_ANAPL]	575.11	33.06	10	0.945953	13.6813	0.927195	9.66657	0.880882	7.83099	1.08721	12.2494	1.07483	6.2942	1.09538	7.17947	66.8343	8.27979
R0KPC7	L-lactate dehydrogenase (Fragment) OS=Anas platyrhynchos GN=Anapl_07274 PE=3 SV=1 - [R0KPC7_ANAPL]	566.77	45.35	13	1.04731	8.68444	0.977845	8.96019	0.955633	14.6498	1.04443	10.7441	1.01452	9.32541	0.974501	9.22209	36.7313	7.89893
R0JJW5	Collagen alpha-2(VI) chain (Fragment) OS=Anas platyrhynchos GN=Anapl_09440 PE=4 SV=1 - [R0JJW5_ANAPL]	566.38	17.84	17	0.964688	14.13	0.981205	13.6671	0.989463	18.727	1.03035	13.4457	1.03522	10.9441	1.02729	11.851	108.472	5.5542
U3J2L5	Uncharacterized protein OS=Anas platyrhynchos PE=4 SV=1 - [U3J2L5_ANAPL]	562.3	20.06	15	1.09641	12.6727	1.106	10.8246	1.08557	10.1356	0.924961	10.502	0.922249	9.66333	0.90181	8.71085	120.727	4.97021
R0KWC5	Eukaryotic initiation factor 4A-II (Fragment) OS=Anas platyrhynchos GN=Anapl_03195 PE=3 SV=1 - [R0KWC5_ANAPL]	561.18	42.46	12	1.1089	11.1999	1.06252	12.5669	1.09817	12.8315	0.900233	16.0334	0.92763	12.0408	0.937756	10.9122	45.4725	5.57959
U3J091	Uncharacterized protein OS=Anas platyrhynchos GN=KTN1 PE=4 SV=1 - [U3J091_ANAPL]	560.58	16.9	20	0.981016	12.3184	1.00472	10.2304	0.994762	16.2618	0.984078	12.196	1.01003	10.5123	1.00731	10.0375	154.309	5.70654
U3ISA8	Uncharacterized protein (Fragment) OS=Anas platyrhynchos GN=PRPF8 PE=4 SV=1 - [U3ISA8_ANAPL]	557.93	14.46	26	1.01751	11.5674	0.966797	7.90124	0.946947	12.9552	1.01393	11.9489	1.00441	11.9209	1.02699	8.59706	263.262	8.68994
R0LHT7	Chromogranin-A (Fragment) OS=Anas platyrhynchos GN=Anapl_03288 PE=4 SV=1 - [R0LHT7_ANAPL]	556.62	29.02	13	0.880201	28.7896	0.863159	32.5038	0.926004	30.3521	1.13946	26.7023	1.15689	20.9314	1.09807	26.3234	50.2887	4.51318
R0LBX0	Actin, aortic smooth muscle (Fragment) OS=Anas platyrhynchos GN=Anapl_05149 PE=3 SV=1 - [R0LBX0_ANAPL]	546.58	42.78	2	0.929596	10.1635	0.844263	16.5007	0.85794	19.9874	1.14852	8.95767	1.13137	17.7383	1.09986	14.3274	40.8243	5.46533
U3I7J8	Uncharacterized protein OS=Anas platyrhynchos GN=TPM1 PE=3 SV=1 - [U3I7J8_ANAPL]	541.02	48.94	1	1	0.15725	0.916556	7.54847	0.845921	6.15736	1.10045	12.5573	1.07404	7.71594	1.05694	3.81307	32.8307	4.75439
U3ITH8	Uncharacterized protein (Fragment) OS=Anas platyrhynchos PE=4 SV=1 - [U3ITH8_ANAPL]	537.18	8.81	8	1.0345	16.3503	1.04337	18.1804	0.955995	22.6589	0.982291	19.7924	0.97207	16.0442	0.984088	15.5496	245.769	4.80518
R0L0P0	Creatine kinase B-type (Fragment) OS=Anas platyrhynchos GN=CKB PE=3 SV=1 - [R0L0P0_ANAPL]	536.45	46.72	11	0.983615	11.9968	0.999603	8.88876	0.998459	16.6934	1.04708	11.439	0.973015	10.1477	1.0374	6.13657	42.6466	6.84424
U3I4L4	Uncharacterized protein OS=Anas platyrhynchos GN=KIAA1244 PE=4 SV=1 - [U3I4L4_ANAPL]	535.47	12.69	22	1.01486	12.9049	0.99411	14.1017	1.05126	16.9398	0.937203	19.8947	0.988246	14.0071	0.985616	13.8287	241.602	5.71924
R0K082	NADH-ubiquinone oxidoreductase 75 kDa subunit, mitochondrial (Fragment) OS=Anas platyrhynchos GN=Anapl_00655 PE=4 SV=1 - [R0K082_ANAPL]	534.63	32.97	19	1.02295	8.42967	1.01487	12.2822	1.06064	17.8876	0.968965	9.85917	0.985647	8.35465	0.980507	10.3298	79.2245	6.91748
U3IHY5	Uncharacterized protein (Fragment) OS=Anas platyrhynchos GN=DDB1 PE=4 SV=1 - [U3IHY5_ANAPL]	533.61	20.26	18	0.980902	9.28717	0.986111	9.94432	1.02204	10.813	1.00654	8.81981	1.01785	10.46	1.04125	7.15632	126.076	5.2876
R0JXM5	Malate dehydrogenase (Fragment) OS=Anas platyrhynchos GN=MDH1 PE=3 SV=1 - [R0JXM5_ANAPL]	530.02	39.22	13	1.01405	15.0182	1.01975	11.3193	0.970613	14.9631	1.02748	8.13505	1.02662	14.1631	0.998121	10.8855	36.5312	7.35693
R0L5F4	T-complex protein 1 subunit epsilon (Fragment) OS=Anas platyrhynchos GN=CCT5 PE=3 SV=1 - [R0L5F4_ANAPL]	526.64	48.63	1	1.88279		0.77867		1.00588		0.823496		0.85987		0.654933		40.5871	6.65381
U3I8L1	Uncharacterized protein OS=Anas platyrhynchos GN=XPO1 PE=4 SV=1 - [U3I8L1_ANAPL]	525.95	21.76	19	1.03799	9.37902	1.0172	8.14224	1.00159	16.1783	1.0396	9.45418	0.954451	10.3007	0.975129	10.4274	123.077	6.11279
R0KUJ7	Aspartate aminotransferase (Fragment) OS=Anas platyrhynchos GN=Anapl_11368 PE=3 SV=1 - [R0KUJ7_ANAPL]	525.71	42.79	16	1.04353	11.2834	1.04018	10.8312	1.00932	12.5636	0.985605	10.8471	0.962787	10.6686	0.9769	7.16245	44.8328	9.0415
R0JHJ2	Trifunctional enzyme subunit alpha, mitochondrial (Fragment) OS=Anas platyrhynchos GN=Anapl_17630 PE=3 SV=1 - [R0JHJ2_ANAPL]	524.61	28.24	15	1.02631	8.94167	1.0196	11.5507	1.0223	15.6455	1.00175	11.2511	0.946905	13.8008	1.0022	9.89321	75.0656	8.88037
R0KBB7	Calcium-binding mitochondrial carrier protein Aralar2 (Fragment) OS=Anas platyrhynchos GN=Anapl_02598 PE=3 SV=1 - [R0KBB7_ANAPL]	521.17	36.7	14	1.0402	13.2784	1.05794	9.30572	1.06176	10.3432	0.972701	11.6957	0.958957	9.46732	0.967852	8.72822	71.6963	8.51416
R0L5F1	Vesicle-fusing ATPase (Fragment) OS=Anas platyrhynchos GN=Anapl_13813 PE=3 SV=1 - [R0L5F1_ANAPL]	520.98	29.89	19	1.00358	14.0226	0.9987	15.5438	0.965805	13.798	1.01963	16.4434	1.01815	12.5893	1.01171	9.54204	79.3262	6.68311
R0KYS3	Arginyl-tRNA synthetase, cytoplasmic (Fragment) OS=Anas platyrhynchos GN=Anapl_08812 PE=3 SV=1 - [R0KYS3_ANAPL]	518.8	27.05	15	1.04383	7.55346	1.035	8.70069	0.980935	13.9949	1.0118	10.6851	0.982166	10.6055	1.00683	9.3453	73.9644	7.54736
U3IRV6	Uncharacterized protein (Fragment) OS=Anas platyrhynchos GN=KPNB1 PE=4 SV=1 - [U3IRV6_ANAPL]	516.39	23.31	15	1.03076	12.8431	1.0142	8.27358	1.03577	12.4563	0.980672	6.82097	0.956734	8.976	1.00117	14.0093	96.9277	4.83057
U3I5R2	Uncharacterized protein (Fragment) OS=Anas platyrhynchos GN=SCG3 PE=4 SV=1 - [U3I5R2_ANAPL]	510.17	40.13	18	0.848322	20.3827	0.880106	18.9707	0.880614	20.0972	1.13587	18.9042	1.12267	17.4637	1.12382	15.4724	53.946	4.729
U3IU93	Uncharacterized protein (Fragment) OS=Anas platyrhynchos GN=GNB1 PE=4 SV=1 - [U3IU93_ANAPL]	509.9	36.26	8	1.03993	5.3534	1.02013	10.6943	1.06293	13.0679	0.959748	10.0007	0.959699	8.1658	0.996343	5.81647	37.5502	6.354
R0LG94	Nucleobindin-2 (Fragment) OS=Anas platyrhynchos GN=Anapl_14747 PE=4 SV=1 - [R0LG94_ANAPL]	500.57	34.29	13	1.04806	10.0838	1.05756	11.7454	1.03313	21.0026	0.960595	12.9418	0.97119	8.88105	0.948883	14.1509	53.6299	5.21143
R0LDH3	EH domain-containing protein 3 (Fragment) OS=Anas platyrhynchos GN=EHD3 PE=4 SV=1 - [R0LDH3_ANAPL]	500.34	33.08	12	0.994872	4.35142	0.983474	8.83788	1.0235	11.056	1.01379	10.3223	1.0182	8.63194	1.01047	9.19187	60.8437	6.50732
A0A024B6A7	7.8S IgY heavy chain OS=Anser anser PE=2 SV=1 - [A0A024B6A7_9AVES]	500.34	27.96	13	1.25866	12.9342	1.21763	17.7252	1.26506	20.9101	0.7642	24.8704	0.751193	22.5113	0.756198	22.383	60.5094	8.36768
D7RTR0	Hemoglobin alpha D subunit OS=Anser anser GN=HBA1 PE=3 SV=1 - [D7RTR0_9AVES]	500.3	83.69	1	1.07434	14.6443	1.12246	9.97362	1.11236	17.2166	0.89276	14.0929	0.832913	7.03087	0.88502	17.4659	15.7631	7.63525
U3J5N5	Uncharacterized protein (Fragment) OS=Anas platyrhynchos GN=PREP PE=4 SV=1 - [U3J5N5_ANAPL]	499.17	25.8	16	1.03252	7.81809	1.01058	9.87863	0.994449	17.3258	1.00491	10.3488	0.995837	8.27473	0.983731	7.37225	81.4746	6.63916
R0L0M3	Coatomer subunit beta (Fragment) OS=Anas platyrhynchos GN=Anapl_07771 PE=4 SV=1 - [R0L0M3_ANAPL]	496.6	24.79	20	1.02925	11.0119	0.984406	6.18458	0.975183	13.9944	1.03015	10.1967	0.999127	13.0729	0.966733	7.42268	95.9454	5.73193
R0JQ46	Heterogeneous nuclear ribonucleoproteins A2/B1 (Fragment) OS=Anas platyrhynchos GN=Anapl_07960 PE=4 SV=1 - [R0JQ46_ANAPL]	496.26	45.63	13	0.952359	12.8266	0.939469	15.0328	0.906534	22.6973	1.07272	17.1818	1.0533	14.5837	1.05989	11.5005	33.946	8.42627
T2HPU5	Chaperonin containing TCP1, subunit 5 (Epsilon) (Fragment) OS=Anas platyrhynchos GN=CCT5 PE=2 SV=1 - [T2HPU5_ANAPL]	492.7	42.36	1	0.917759		0.971638		0.989354		1.02753		1.0462		1.07609		44.1201	6.06201
R0LUK6	Voltage-dependent anion-selective channel protein 2 (Fragment) OS=Anas platyrhynchos GN=Anapl_00152 PE=4 SV=1 - [R0LUK6_ANAPL]	492.45	48.59	10	1.01313	11.2957	1.02098	8.98406	0.967354	13.3079	1.02621	8.18952	0.992038	8.57475	0.969572	8.21043	30.3383	8.63135
U3IW58	Uncharacterized protein OS=Anas platyrhynchos GN=COL1A2 PE=4 SV=1 - [U3IW58_ANAPL]	491.41	9.68	12	0.727964	19.5884	0.732301	20.8904	0.762589	30.7227	1.30029	10.4666	1.27935	13.0967	1.21236	9.72325	128.855	8.88037
U3J3R0	Uncharacterized protein (Fragment) OS=Anas platyrhynchos PE=3 SV=1 - [U3J3R0_ANAPL]	489.81	29.92	16	0.984399	10.016	1.00374	11.8771	1.02036	12.8526	1.00056	10.3724	1.02346	10.7182	1.04766	9.39069	72.7208	6.96143
U3IVG2	Uncharacterized protein (Fragment) OS=Anas platyrhynchos GN=SERPINF1 PE=3 SV=1 - [U3IVG2_ANAPL]	487.48	38.24	12	1.00675	9.08351	1.00517	7.88276	0.994348	12.8581	1.01107	8.83388	0.978218	10.0811	0.984757	8.40873	41.9412	9.17334
R0K9L0	Succinyl-CoA:3-ketoacid-coenzyme A transferase 1, mitochondrial (Fragment) OS=Anas platyrhynchos GN=Anapl_12777 PE=4 SV=1 - [R0K9L0_ANAPL]	486.96	24.74	10	0.993358	6.62537	0.979083	7.92501	0.957525	13.1417	1.02091	6.55833	1.04033	6.29002	1.02138	5.48504	51.7437	6.80029
U3I8J6	Uncharacterized protein (Fragment) OS=Anas platyrhynchos GN=VAT1 PE=4 SV=1 - [U3I8J6_ANAPL]	486.51	52.96	13	0.985864	10.6968	1.01323	9.73749	0.942134	16.2743	1.02002	10.8093	0.994659	7.00055	1.02249	8.70113	29.6823	7.10791
U3IGC1	Uncharacterized protein OS=Anas platyrhynchos GN=SEC24C PE=4 SV=1 - [U3IGC1_ANAPL]	484.67	19.71	17	0.998233	16.3242	0.96483	8.74248	0.980111	9.57566	1.01159	9.61558	1.01733	10.1322	1.03376	10.7245	120.288	6.88818
U3ID71	Uncharacterized protein (Fragment) OS=Anas platyrhynchos GN=RAB2A PE=3 SV=1 - [U3ID71_ANAPL]	484.09	56.07	11	1.01498	7.5761	0.982958	8.05705	0.949276	15.7838	1.01863	9.60981	1.00339	8.44104	1.0084	5.26395	23.7588	6.39209
U3J6L3	Uncharacterized protein (Fragment) OS=Anas platyrhynchos GN=VDAC1 PE=4 SV=1 - [U3J6L3_ANAPL]	480.77	58.78	11	1.00861	13.2083	0.997728	10.9977	0.929839	11.2094	0.992359	12.1432	1.00766	9.88931	1.01742	6.22152	32.4244	8.39697
R0L3Z0	Moesin (Fragment) OS=Anas platyrhynchos GN=Anapl_09290 PE=4 SV=1 - [R0L3Z0_ANAPL]	480.01	34.95	13	0.858876	20.853	0.895902	21.1865	0.914394	19.1019	1.09075	11.7217	1.07584	18.3056	1.11482	11.1103	68.1321	6.20166
R0L257	Long-chain specific acyl-CoA dehydrogenase, mitochondrial (Fragment) OS=Anas platyrhynchos GN=Anapl_06333 PE=3 SV=1 - [R0L257_ANAPL]	479.41	37.68	13	1.0282	10.1321	1.02734	10.3981	1.05124	16.4489	0.944657	11.6665	0.974449	9.25459	0.97021	9.40694	45.0697	6.69775
U3IC59	Histone H2A (Fragment) OS=Anas platyrhynchos GN=H2AFY PE=3 SV=1 - [U3IC59_ANAPL]	477.01	51.45	12	0.953401	18.7648	0.955345	16.9289	0.933119	15.6154	1.07337	16.1811	1.07065	13.6279	1.07301	17.791	33.0389	9.49561
R0LNI0	Ankyrin-2 (Fragment) OS=Anas platyrhynchos GN=Anapl_12242 PE=4 SV=1 - [R0LNI0_ANAPL]	475.14	7.22	15	1.02339	9.96289	1.01115	7.12714	1.05056	14.9302	0.992254	9.50113	0.964098	9.16398	0.943451	11.0196	414.127	5.14795
U3IZP7	Uncharacterized protein (Fragment) OS=Anas platyrhynchos GN=NCL PE=4 SV=1 - [U3IZP7_ANAPL]	474.41	28.19	5	0.990811	12.388	0.959404	5.11353	0.882052	9.18573	1.08557	5.25798	1.06204	4.30512	1.05294	10.4396	66.0213	6.94678
R0M1H1	ATP-dependent RNA helicase DDX1 (Fragment) OS=Anas platyrhynchos GN=Anapl_14277 PE=4 SV=1 - [R0M1H1_ANAPL]	473.3	26.19	14	1.01623	10.5281	1.00945	7.61427	1.01721	8.3198	0.995315	9.80988	0.98151	8.02106	0.975302	10.2963	77.5656	8.00146
R0KYP7	Calbindin (Fragment) OS=Anas platyrhynchos GN=Anapl_14984 PE=4 SV=1 - [R0KYP7_ANAPL]	471.11	60	15	0.914466	19.1578	0.962397	19.3095	0.945916	22.7291	1.08008	17.5447	1.08211	19.3775	1.05746	12.7534	27.0185	4.86865
R0J8T5	Tropomyosin alpha-3 chain (Fragment) OS=Anas platyrhynchos GN=Anapl_16009 PE=3 SV=1 - [R0J8T5_ANAPL]	470.62	43.72	5	1.05866	5.10242	1.01471	11.2189	0.998357	13.7336	0.959872	13.7319	0.973418	7.87264	0.98458	7.75843	28.4895	4.64014
C7EL14	Hemoglobin beta A subunit OS=Lophonetta specularioides alticola GN=HBB PE=3 SV=1 - [C7EL14_LOPSP]	467.03	59.18	2	1.16372		1.25162		1.00592		0.873678		0.857571		0.840193		16.4206	8.92432
B9VYG1	Hemoglobin beta A subunit OS=Anas georgica GN=HBB PE=3 SV=1 - [B9VYG1_ANAGE]	467.03	59.18	1	0.973895		0.982598		0.810317		1.129		1.07205		1.03404		16.4826	8.63135
R0L173	Gelsolin (Fragment) OS=Anas platyrhynchos GN=Anapl_16652 PE=4 SV=1 - [R0L173_ANAPL]	465.35	20.05	13	0.971197	15.5819	0.991126	12.2014	0.952319	13.0878	1.05326	9.00407	1.01129	9.67387	1.01462	12.965	85.8181	6.27783
U3IAC2	Uncharacterized protein (Fragment) OS=Anas platyrhynchos GN=CPE PE=4 SV=1 - [U3IAC2_ANAPL]	461.58	41.98	14	0.976903	9.231	0.95848	10.1831	0.939249	13.9487	1.06243	10.968	1.02498	7.27671	1.02158	8.9924	41.9685	5.03369
R0K2W7	Glycerol-3-phosphate dehydrogenase, mitochondrial (Fragment) OS=Anas platyrhynchos GN=GPD2 PE=4 SV=1 - [R0K2W7_ANAPL]	461.43	36.3	16	1.03373	16.1124	1.03008	18.7685	1.05027	12.0548	0.953991	13.9836	0.971788	15.0059	0.947503	14.0454	62.6913	6.21436
R0K9H8	Amine oxidase [flavin-containing] B (Fragment) OS=Anas platyrhynchos GN=Anapl_03682 PE=4 SV=1 - [R0K9H8_ANAPL]	460.74	34.06	14	1.1064	9.55013	1.1002	10.0171	1.02261	10.9025	0.926129	9.96251	0.934284	12.9748	0.913727	11.2729	57.3106	8.33838
R0JX77	Putative oxidoreductase KIAA1576 (Fragment) OS=Anas platyrhynchos GN=Anapl_05366 PE=4 SV=1 - [R0JX77_ANAPL]	459.49	40.05	14	1.02854	12.7876	0.987558	15.013	0.920143	20.3473	1.02106	14.3076	1.0186	9.58783	1.0144	10.926	42.2447	6.04932
R0LB01	Matrin-3 (Fragment) OS=Anas platyrhynchos GN=Anapl_04954 PE=4 SV=1 - [R0LB01_ANAPL]	458.27	21.56	15	0.913373	18.5914	0.938401	12.2305	0.862039	21.108	1.12631	17.6563	1.07447	9.52907	1.09408	15.0998	98.7299	6.15088
U3IM97	Uncharacterized protein (Fragment) OS=Anas platyrhynchos GN=SERPINE2 PE=3 SV=1 - [U3IM97_ANAPL]	458.07	39.25	15	1.05606	7.34242	1.03501	6.52993	0.967227	7.77972	1.00992	6.14168	0.986949	8.17251	0.972279	6.44498	44.5616	9.56885
U3IU12	Uncharacterized protein OS=Anas platyrhynchos PE=4 SV=1 - [U3IU12_ANAPL]	456.37	37.32	2	0.540829	94.9737	0.768475	16.7329	1.18612	43.1262	1.04483	14.5386	1.19392	30.5878	1.15155	23.4016	45.227	8.52881
U3IJP0	Uncharacterized protein (Fragment) OS=Anas platyrhynchos PE=3 SV=1 - [U3IJP0_ANAPL]	455.68	49.13	5	0.964757	7.6361	0.985314	7.72711	1.04119	8.30932	0.959742	12.8234	1.01898	8.26422	1.04238	7.82875	32.0459	5.46533
R0L9M2	Vacuolar proton pump subunit d 1 (Fragment) OS=Anas platyrhynchos GN=Anapl_11375 PE=4 SV=1 - [R0L9M2_ANAPL]	455.4	42.45	12	1.08774	15.3243	1.09599	15.9228	1.03517	20.1906	0.902084	17.6578	0.894912	11.6515	0.920334	9.29922	40.2871	5.23682
C7ELU6	Hemoglobin beta A subunit OS=Anas flavirostris oxyptera GN=HBB PE=3 SV=1 - [C7ELU6_ANAFV]	455.35	53.74	6	1.0088	21.8973	1.27708	7.61564	1.30154	18.3605	0.688286	18.6475	0.819359	10.7613	0.845477	13.506	16.5216	8.92432
U3IP20	Uncharacterized protein (Fragment) OS=Anas platyrhynchos PE=4 SV=1 - [U3IP20_ANAPL]	454.58	16	12	0.935574	4.19927	0.941623	8.06758	0.972568	15.7717	1.03168	15.383	1.05347	6.99273	1.10809	5.33479	119.656	8.27979
R0L6X5	26S protease regulatory subunit 8 (Fragment) OS=Anas platyrhynchos GN=PSMC5 PE=3 SV=1 - [R0L6X5_ANAPL]	450.92	43.01	11	1.02139	7.16326	1.00928	10.6044	1.04143	19.9303	0.970287	17.1676	0.964523	10.6433	0.989953	9.73307	42.5436	8.63135
U3I8U0	Uncharacterized protein (Fragment) OS=Anas platyrhynchos PE=4 SV=1 - [U3I8U0_ANAPL]	450.85	26.89	15	0.993566	9.63612	0.981757	8.03949	0.95795	16.4372	1.01402	14.4431	1.03916	9.31329	1.01321	8.86845	62.0806	6.49365
P04240	Hemoglobin subunit alpha-D OS=Branta canadensis GN=HBAD PE=1 SV=1 - [HBAD_BRACA]	449.99	76.6	1	1.31847	14.9348	1.23838	8.79751	1.12655	14.0456	0.769516	23.2057	0.76336	20.7595	0.756669	21.2547	15.7941	7.1958
U3IQ27	Uncharacterized protein (Fragment) OS=Anas platyrhynchos GN=CANX PE=3 SV=1 - [U3IQ27_ANAPL]	449.55	24.32	12	1.08359	6.33862	1.0194	8.31064	0.946852	16.5626	1.05098	5.12677	1.00117	6.99309	0.93405	8.38454	63.0482	4.99561
P13743	L-lactate dehydrogenase B chain OS=Anas platyrhynchos GN=LDHB PE=1 SV=2 - [LDHB_ANAPL]	449.53	40.24	12	1.04001	14.6962	0.996973	12.9466	0.967994	19.2529	1.03342	13.2085	0.998158	12.7913	0.990335	9.98646	36.0668	7.41553
R0K112	14-3-3 protein beta/alpha (Fragment) OS=Anas platyrhynchos GN=Anapl_02423 PE=3 SV=1 - [R0K112_ANAPL]	448.77	55.93	7	1.04678	13.9164	1.06993	10.0004	1.01849	10.6561	0.921423	12.2338	0.92775	13.2885	0.9542	11.4315	27.1286	5.05908
U3IA23	Uncharacterized protein OS=Anas platyrhynchos GN=FGG PE=4 SV=1 - [U3IA23_ANAPL]	447.43	42.07	10	1.0692	9.5408	1.08405	13.8434	1.045	12.5893	0.943706	14.4212	0.94601	9.32168	0.946036	9.36292	49.9673	5.65576
U3J6P0	Uncharacterized protein (Fragment) OS=Anas platyrhynchos GN=C3 PE=4 SV=1 - [U3J6P0_ANAPL]	447.17	13.52	20	0.96577	8.88575	0.97363	8.90676	0.909907	6.72842	1.05082	10.0187	1.03976	8.11797	1.02678	7.88734	180.236	7.23975
U3I3S5	Uncharacterized protein OS=Anas platyrhynchos GN=NNT PE=4 SV=1 - [U3I3S5_ANAPL]	445.71	21.38	16	1.05384	7.0218	1.03498	10.2032	0.983829	6.32565	0.986752	9.00512	0.966523	6.27014	0.987531	8.06943	114.67	7.66455
R0LQP1	Tubulin beta-6 chain (Fragment) OS=Anas platyrhynchos GN=Anapl_00254 PE=3 SV=1 - [R0LQP1_ANAPL]	444.26	30.47	3	1.04922	9.8137	0.982993	9.38216	1.05936	9.9146	1.01602	7.53323	0.993072	7.01661	0.933752	2.46147	48.4676	4.94482
U3I9V3	Uncharacterized protein (Fragment) OS=Anas platyrhynchos GN=ATP2A3 PE=3 SV=1 - [U3I9V3_ANAPL]	440.69	14.73	2	0.997337	12.2537	0.924997	9.63326	0.991548	1.17214	0.987656	3.1554	1.05233	0.665865	1.05521	24.5155	111.037	5.80811
U3ITT6	Uncharacterized protein OS=Anas platyrhynchos PE=4 SV=1 - [U3ITT6_ANAPL]	438.59	32.55	1	0.910054	13.0195	1.03788	24.6428	1.04124	10.3599	1.06869	12.024	1.01687	17.9417	1.02928	4.35427	52.4323	6.97607
R0L832	Trifunctional enzyme subunit beta, mitochondrial (Fragment) OS=Anas platyrhynchos GN=Anapl_17629 PE=3 SV=1 - [R0L832_ANAPL]	436.2	26.74	11	0.969787	7.38408	0.973794	5.84658	0.923027	8.59623	1.07546	5.63584	1.03804	8.21687	1.02511	6.41171	47.5508	9.24658
U3I9E6	Uncharacterized protein (Fragment) OS=Anas platyrhynchos PE=4 SV=1 - [U3I9E6_ANAPL]	435.27	52.68	18	1.02501	8.71897	1.03016	9.57697	1.04227	12.7168	0.974279	10.268	0.982223	9.03071	0.984623	7.9917	50.9409	8.17725
R0LQ61	T-complex protein 1 subunit zeta (Fragment) OS=Anas platyrhynchos GN=Anapl_01692 PE=3 SV=1 - [R0LQ61_ANAPL]	435.11	44.4	16	1.0628	13.9808	1.02345	10.451	0.959001	14.644	0.995006	14.736	0.976374	10.6613	0.959056	15.1318	50.9027	6.20166
R0LNL8	Cytochrome b-c1 complex subunit 2, mitochondrial (Fragment) OS=Anas platyrhynchos GN=Anapl_01000 PE=3 SV=1 - [R0LNL8_ANAPL]	434.7	34.83	13	1.08169	11.3289	1.07738	10.4317	1.04819	17.0177	0.928955	14.6066	0.93222	8.8941	0.959156	11.3932	47.4726	8.41162
R0L4M6	Cochlin (Fragment) OS=Anas platyrhynchos GN=Anapl_11710 PE=4 SV=1 - [R0L4M6_ANAPL]	434.36	24.24	11	0.783723	26.0081	0.778066	22.1674	0.761124	43.1271	1.19669	20.4967	1.22049	16.5619	1.26041	14.2857	57.0692	8.67529
U3I6K7	Uncharacterized protein OS=Anas platyrhynchos GN=ATP6V1C1 PE=4 SV=1 - [U3I6K7_ANAPL]	434.22	33.59	13	1.03857	8.14933	1.02924	9.95419	0.924081	12.6573	1.02311	12.5575	0.974256	6.42221	0.912381	12.0177	45.2293	8.49951
P28227	NADP-dependent malic enzyme OS=Anas platyrhynchos GN=ME1 PE=1 SV=1 - [MAOX_ANAPL]	433.13	33.03	11	1.00477	8.5482	1.0001	10.3339	1.03747	17.1265	0.970789	12.244	0.988479	11.7704	1.00156	7.59664	61.8589	6.93213
R0LRM7	Destrin (Fragment) OS=Anas platyrhynchos GN=DSTN PE=4 SV=1 - [R0LRM7_ANAPL]	432.75	60.61	10	0.98664	9.57381	0.96569	7.58155	0.893265	15.1134	1.08236	12.7003	1.06456	7.91611	1.01985	8.20567	18.5305	7.91357
R0LM27	WD repeat-containing protein 1 (Fragment) OS=Anas platyrhynchos GN=Anapl_09577 PE=4 SV=1 - [R0LM27_ANAPL]	431.48	33.39	14	0.963424	8.04195	0.970609	7.95681	0.895557	14.8887	1.05994	9.70045	1.06227	7.09041	1.01344	9.76804	65.8406	6.7417
R0KW04	Succinate dehydrogenase [ubiquinone] flavoprotein subunit, mitochondrial (Fragment) OS=Anas platyrhynchos GN=Anapl_09619 PE=4 SV=1 - [R0KW04_ANAPL]	430.15	28.62	13	0.967633	6.02603	0.974462	4.9519	0.962008	12.7391	1.04342	4.99968	1.03376	6.04447	1.03768	5.41858	70.453	6.91748
R0LQ12	23 kDa cortical cytoskeleton-associated protein (Fragment) OS=Anas platyrhynchos GN=BASP1 PE=4 SV=1 - [R0LQ12_ANAPL]	427.04	55.74	12	0.829966	8.10629	0.756618	18.099	0.745116	21.2492	1.21577	15.2584	1.24237	11.8834	1.17306	10.2796	25.3993	4.67822
U3I0W5	Uncharacterized protein (Fragment) OS=Anas platyrhynchos PE=4 SV=1 - [U3I0W5_ANAPL]	426.39	24.61	10	0.962733	11.3904	0.933716	17.1688	0.916756	12.1034	1.04759	10.6954	1.02657	10.8209	1.02063	11.6739	63.6665	9.62744
U3J6M0	Uncharacterized protein (Fragment) OS=Anas platyrhynchos GN=GDA PE=4 SV=1 - [U3J6M0_ANAPL]	424.38	35.1	11	1.03042	9.72214	1.05174	8.08699	1.09722	9.39905	0.94333	13.2274	0.948893	5.343	0.909698	10.7251	46.6345	5.59229
A8RRQ6	Isocitrate dehydrogenase [NADP] OS=Anser anser GN=IDH1 PE=2 SV=1 - [A8RRQ6_9AVES]	423.7	34.22	14	1.03869	6.78818	1.03186	7.66108	1.03434	15.0544	0.986979	11.5222	0.975214	10.7775	0.973189	8.36595	46.5845	7.73779
U3I3X8	Annexin (Fragment) OS=Anas platyrhynchos GN=ANXA11 PE=3 SV=1 - [U3I3X8_ANAPL]	423.18	25.34	1	0.94101		0.931028		1.29613		0.948734		0.990376		0.963885		55.4663	7.86963
R0JAH4	Phosphoglucomutase-2 (Fragment) OS=Anas platyrhynchos GN=Anapl_13696 PE=3 SV=1 - [R0JAH4_ANAPL]	421.9	26.28	12	1.02683	10.3188	1.01048	11.26	0.953542	17.3734	1.02098	15.4515	1.03046	7.91225	0.997196	10.452	65.3639	7.00537
R0JVD4	Bullous pemphigoid antigen 1, isoforms 6/9/10 (Fragment) OS=Anas platyrhynchos GN=Anapl_13571 PE=4 SV=1 - [R0JVD4_ANAPL]	419.77	3.04	15	1.01838	6.82726	1.03555	6.9002	0.998727	7.92213	0.992214	11.1302	0.975391	7.72444	0.976787	10.3277	844.738	5.10986
R0LDU3	26S proteasome non-ATPase regulatory subunit 11 (Fragment) OS=Anas platyrhynchos GN=PSMD11 PE=4 SV=1 - [R0LDU3_ANAPL]	418.52	36.64	12	1.02539	6.39824	1.09479	9.20877	0.970367	14.8595	0.956531	11.2862	0.970018	13.706	0.968241	7.6718	44.3645	6.46826
R0LUM3	Annexin (Fragment) OS=Anas platyrhynchos GN=Anapl_00198 PE=3 SV=1 - [R0LUM3_ANAPL]	418.32	26.34	1	1.042	5.57574	0.959337	3.79687	0.8516	3.41302	1.1191	3.22996	1.06532	4.54025	0.966089	4.2346	50.3428	7.92822
R0LHZ1	3-ketoacyl-CoA thiolase, mitochondrial (Fragment) OS=Anas platyrhynchos GN=ACAA2 PE=3 SV=1 - [R0LHZ1_ANAPL]	417.66	37.03	11	0.971878	11.502	0.997293	16.5887	0.989567	8.62188	0.981914	11.7364	1.01296	12.4024	1.03717	6.83351	41.4766	7.6792
R0LJ35	Heterogeneous nuclear ribonucleoprotein A3 (Fragment) OS=Anas platyrhynchos GN=Anapl_04750 PE=4 SV=1 - [R0LJ35_ANAPL]	416.91	32.58	10	0.875153	11.9132	0.95402	11.4922	0.918371	22.4493	1.06486	15.0612	1.07394	10.9144	1.11032	10.6653	36.8692	8.60205
U3ID99	Annexin (Fragment) OS=Anas platyrhynchos GN=ANXA4 PE=3 SV=1 - [U3ID99_ANAPL]	416.26	35.64	10	1.03159	11.9644	0.966273	11.2396	0.981923	19.3183	1.04197	10.4772	1.00735	11.7535	0.977924	12.9374	34.3582	5.42725
R0JL78	Selenium-binding protein 1-A (Fragment) OS=Anas platyrhynchos GN=Anapl_15644 PE=4 SV=1 - [R0JL78_ANAPL]	416	27.09	2	1.04139	0.61143	1.0395	1.20033	1.00529	2.51366	1.00419	3.97719	0.980159	1.97625	0.959519	0.398645	51.001	6.91748
U3ILN2	Uncharacterized protein (Fragment) OS=Anas platyrhynchos GN=RPS2 PE=3 SV=1 - [U3ILN2_ANAPL]	414.42	60.68	13	1.06232	13.4942	1.00778	18.3175	1.02494	16.0428	0.99824	12.3246	0.98554	15.3214	0.977472	12.5127	25.6588	9.86182
R0JKV8	AP-1 complex subunit beta-1 (Fragment) OS=Anas platyrhynchos GN=Anapl_12501 PE=4 SV=1 - [R0JKV8_ANAPL]	412.93	32.17	4	1.07674	15.956	1.20142	8.15176	1.01103	16.9962	0.858946	12.5383	0.923558	23.7563	0.889308	19.5149	54.9346	4.95752
U3IYL9	Uncharacterized protein OS=Anas platyrhynchos GN=EPB41L3 PE=4 SV=1 - [U3IYL9_ANAPL]	411.15	12.73	9	0.973341	13.0955	0.902425	12.9763	0.973971	14.4443	1.01639	9.87032	1.00895	10.5985	1.01874	10.9804	121.41	5.46533
U3I6C2	Uncharacterized protein (Fragment) OS=Anas platyrhynchos GN=EPRS PE=3 SV=1 - [U3I6C2_ANAPL]	411.14	12.51	18	0.988564	5.8651	0.98952	7.214	1.01561	18.3428	1.05776	8.06183	1.02626	5.16068	0.989351	6.58126	180.737	7.85498
U3IWU6	Uncharacterized protein (Fragment) OS=Anas platyrhynchos GN=PSMC2 PE=3 SV=1 - [U3IWU6_ANAPL]	411.13	39.08	13	0.982003	13.3455	1.01291	4.91714	1.11652	9.41287	0.992881	7.06265	0.977754	10.5799	0.992439	7.37995	46.0599	6.1001
D4P3M2	Beta-actin (Fragment) OS=Anas platyrhynchos PE=4 SV=1 - [D4P3M2_ANAPL]	410.24	62.63	1	0.394895	19.6207	0.38421	23.2836	0.375303	24.4849	1.64345	4.60992	1.57527	4.74456	1.64019	6.49881	11.1006	8.83643
R0JA31	Calmodulin (Fragment) OS=Anas platyrhynchos GN=Anapl_13079 PE=4 SV=1 - [R0JA31_ANAPL]	407.17	51.77	9	1.05832	12.0279	1.00088	13.536	0.971939	11.0486	0.986844	11.2231	0.983091	13.7047	0.966113	13.0222	15.9205	4.28467
U3I992	Uncharacterized protein OS=Anas platyrhynchos GN=TLN2 PE=4 SV=1 - [U3I992_ANAPL]	404.9	7.43	9	0.93639	5.63129	0.899383	8.36607	1.03247	28.5395	0.968918	19.9962	1.11198	7.9435	1.05496	2.64101	271.775	5.5542
R0K4N1	Tubulin alpha-1A chain (Fragment) OS=Anas platyrhynchos GN=Anapl_13277 PE=3 SV=1 - [R0K4N1_ANAPL]	404.7	28.29	1	1.04245		1.38028		0.926894		0.776739		0.975046		0.867629		50.6908	4.99561
U3J4J3	Uncharacterized protein (Fragment) OS=Anas platyrhynchos GN=ACAT1 PE=3 SV=1 - [U3J4J3_ANAPL]	404.36	37.1	11	1.00906	8.12565	1.027	7.08798	0.981144	11.4765	1.02601	13.7487	0.989802	9.58954	1.00306	7.15272	42.8692	8.5874
U3IR48	Dihydrolipoyl dehydrogenase (Fragment) OS=Anas platyrhynchos GN=DLD PE=3 SV=1 - [U3IR48_ANAPL]	404.16	22.57	11	1.03601	10.3591	1.00531	7.77184	1.00672	11.6473	0.985495	12.0751	0.977833	8.41141	0.987092	8.88585	53.5127	7.6499
R0LSV8	Electron transfer flavoprotein-ubiquinone oxidoreductase, mitochondrial (Fragment) OS=Anas platyrhynchos GN=Anapl_04151 PE=4 SV=1 - [R0LSV8_ANAPL]	402.04	23.68	10	1.06348	5.44843	1.03801	10.728	0.987833	16.7428	0.992059	12.2774	0.955502	8.9381	0.964438	7.96534	67.2425	7.81104
U3ILV3	Uncharacterized protein (Fragment) OS=Anas platyrhynchos GN=PSMD2 PE=4 SV=1 - [U3ILV3_ANAPL]	401.98	22.91	11	1.05502	4.24849	1.01557	11.8807	0.955761	15.3849	0.978342	15.2308	0.977644	7.91489	0.984096	9.88232	70.9934	4.97021
R0LBZ7	Rap1 GTPase-GDP dissociation stimulator 1 (Fragment) OS=Anas platyrhynchos GN=RAP1GDS1 PE=4 SV=1 - [R0LBZ7_ANAPL]	401.18	25.99	11	1.05244	9.20693	1.14012	9.94131	1.05984	7.75561	0.908731	8.69645	0.922535	5.77445	0.925196	8.28871	66.3925	5.45264
U3IDQ7	Uncharacterized protein (Fragment) OS=Anas platyrhynchos GN=FBN1 PE=4 SV=1 - [U3IDQ7_ANAPL]	400.13	7.6	20	0.811939	10.0222	0.82197	10.9801	0.819313	16.6854	1.18725	13.549	1.1968	7.80033	1.16515	8.68472	306.119	4.85596
R0L9Z5	Heterogeneous nuclear ribonucleoprotein U (Fragment) OS=Anas platyrhynchos GN=Anapl_11362 PE=4 SV=1 - [R0L9Z5_ANAPL]	398.91	23.57	12	1.01919	13.123	0.989067	11.1758	0.953411	13.5793	1.04225	12.9531	1.01814	9.87497	1.00837	11.7101	58.7532	8.76318
R0K433	Leucine-rich PPR motif-containing protein, mitochondrial (Fragment) OS=Anas platyrhynchos GN=Anapl_01412 PE=4 SV=1 - [R0K433_ANAPL]	398.35	12.9	15	1.00682	7.65069	1.00223	9.0315	0.960992	12.3287	1.01241	8.8857	1.02335	8.10224	0.989608	7.8964	149.622	6.62451
R0JFS9	Inosine-5'-monophosphate dehydrogenase (Fragment) OS=Anas platyrhynchos GN=Anapl_05421 PE=3 SV=1 - [R0JFS9_ANAPL]	395.76	27.06	8	0.970644	12.3489	0.953298	4.79215	1.00011	8.89938	1.05024	6.7141	1.0258	5.07433	1.04427	6.09601	47.2595	8.48486
R0JFX3	Elongation factor 1-alpha (Fragment) OS=Anas platyrhynchos GN=EEF1A2 PE=3 SV=1 - [R0JFX3_ANAPL]	394.11	37.5	8	1.01601	12.7715	1.04643	11.554	1.01	14.4373	0.96258	16.6263	0.967472	16.9894	0.956346	13.6223	45.3707	9.05615
R0JEX7	Heterochromatin protein 1-binding protein 3 (Fragment) OS=Anas platyrhynchos GN=Anapl_13059 PE=3 SV=1 - [R0JEX7_ANAPL]	393.1	33.63	16	0.952807	12.9143	0.945856	23.3469	0.878435	21.2604	1.07506	20.3536	1.09578	21.2132	1.07888	11.2226	61.6192	9.39307
C7EM36	Hemoglobin beta A subunit OS=Callonetta leucophrys GN=HBB PE=3 SV=1 - [C7EM36_9AVES]	391.64	53.74	1	0.73958	32.5298	1.22382	34.263	1.41837	56.2352	0.836475	36.6497	0.851248	33.9848	0.905368	20.2148	16.3876	8.63135
U3IUB6	Uncharacterized protein (Fragment) OS=Anas platyrhynchos GN=EFTUD2 PE=4 SV=1 - [U3IUB6_ANAPL]	391.16	19.55	13	1.03948	5.8875	1.05334	8.02031	1.02025	22.7224	0.947111	9.82606	0.954428	12.1072	0.973198	6.6394	109.001	4.95752
D7RTR9	Hemoglobin alpha D subunit OS=Coscoroba coscoroba GN=HBA1 PE=3 SV=1 - [D7RTR9_COSCO]	391.08	69.5	1	0.733461		1.21424		1.57357		0.811235		0.873007		0.883316		15.8192	7.63525
R0JYD2	Ras-related protein Rab-1A (Fragment) OS=Anas platyrhynchos GN=Anapl_07700 PE=3 SV=1 - [R0JYD2_ANAPL]	390.3	64.85	9	1.03173	8.97241	1.00023	13.1391	0.98493	19.0609	1.00209	14.7941	0.971104	13.845	0.974933	10.1439	22.2752	7.03467
U3IBV7	Uncharacterized protein (Fragment) OS=Anas platyrhynchos GN=MYO1D PE=4 SV=1 - [U3IBV7_ANAPL]	388.99	22.64	18	0.982358	7.69694	0.982845	9.04845	0.980371	21.1809	1.05909	11.7781	1.03845	8.49288	0.997488	7.74498	106.804	9.33447
R0JPE3	C-1-tetrahydrofolate synthase, cytoplasmic (Fragment) OS=Anas platyrhynchos GN=Anapl_09506 PE=3 SV=1 - [R0JPE3_ANAPL]	385.39	18.31	14	0.942728	8.02537	0.94695	12.7008	0.941644	11.2129	1.08377	6.74419	1.07902	8.43084	1.0621	3.514	98.0274	8.45557
R0L8I2	Prohibitin (Fragment) OS=Anas platyrhynchos GN=PHB PE=4 SV=1 - [R0L8I2_ANAPL]	385.01	56	13	0.990801	12.9718	1.03677	10.2677	1.01633	11.2553	0.992015	13.3738	1.00327	6.94774	0.980078	7.6461	30.211	5.56689
A0A076G731	Mitogen-activated protein kinase OS=Anas platyrhynchos GN=MAPK1 PE=2 SV=1 - [A0A076G731_ANAPL]	383.98	33.97	12	1.06562	8.5785	1.04191	11.9314	0.991522	15.6933	0.980457	15.5086	0.982889	11.1828	0.951927	9.50176	41.9295	6.84424
U3I9B9	Uncharacterized protein OS=Anas platyrhynchos GN=RAB7A PE=3 SV=1 - [U3I9B9_ANAPL]	382.85	62.15	1	0.955521	16.015	0.946744	2.78326	0.976809	19.8852	1.11392	2.5742	1.0296	11.5154	1.00708	17.0526	20.1363	8.80713
U3IZI5	Uncharacterized protein (Fragment) OS=Anas platyrhynchos GN=ACTR3 PE=3 SV=1 - [U3IZI5_ANAPL]	382.37	30.62	5	1.05995	6.77441	0.979059	8.07074	1.02972	11.3586	1.00312	10.1574	1.03136	8.97771	1.00021	2.63071	47.6713	6.17627
U3I2D1	Uncharacterized protein (Fragment) OS=Anas platyrhynchos GN=UQCRC1 PE=3 SV=1 - [U3I2D1_ANAPL]	382.16	22.34	11	1.04716	9.73068	1.07926	11.5697	1.01767	9.17463	0.953726	12.0332	0.942442	13.8438	0.952904	14.9963	50.9083	6.43018
U3J4P9	Uncharacterized protein (Fragment) OS=Anas platyrhynchos GN=RPL3 PE=3 SV=1 - [U3J4P9_ANAPL]	381.39	38.21	15	0.954635	9.69202	0.951909	12.5937	0.852694	23.616	1.10255	12.4226	1.06734	10.5533	1.04658	11.9093	46.0547	10.1694
R0L8P5	Alcohol dehydrogenase class-3 (Fragment) OS=Anas platyrhynchos GN=Anapl_07965 PE=3 SV=1 - [R0L8P5_ANAPL]	376.88	35.08	10	1.0384	7.51598	1.01757	5.53154	1.00795	8.78854	1.00302	7.32297	0.987637	6.75029	0.964869	7.25242	38.3596	7.6792
R0JLX4	Ras-related protein Rab-7a (Fragment) OS=Anas platyrhynchos GN=Anapl_14015 PE=3 SV=1 - [R0JLX4_ANAPL]	376.28	60.85	1	1.16299		1.10467		0.939876		0.945765		0.902889		0.943676		21.5937	5.2876
R0KA06	Putative ATP-dependent RNA helicase DDX5 (Fragment) OS=Anas platyrhynchos GN=Anapl_03179 PE=3 SV=1 - [R0KA06_ANAPL]	375.26	23.31	7	0.87925	9.91777	0.876158	5.664	0.832652	10.8968	1.13063	12.3804	1.14687	8.77022	1.15264	9.09115	66.4075	8.76318
R0KFX1	Heterogeneous nuclear ribonucleoprotein H3 (Fragment) OS=Anas platyrhynchos GN=HNRNPH3 PE=4 SV=1 - [R0KFX1_ANAPL]	374.98	34.11	8	1.02121	18.0961	0.977166	15.0732	1.01753	25.0775	0.957948	21.3549	1.05975	10.5639	1.02015	12.8376	36.66	7.10791
U3J3Q9	Uncharacterized protein OS=Anas platyrhynchos GN=AP1G1 PE=4 SV=1 - [U3J3Q9_ANAPL]	374.13	14.56	13	0.996796	8.5213	0.962229	10.8246	0.895527	13.9048	1.06671	9.34605	1.03025	8.50833	1.02902	4.75621	91.6184	6.80029
U3IHG3	Uncharacterized protein (Fragment) OS=Anas platyrhynchos GN=NCAM1 PE=4 SV=1 - [U3IHG3_ANAPL]	373.45	11.46	10	1.09111	14.8955	1.09948	11.5824	1.12793	12.4062	0.857701	13.663	0.86167	14.2709	0.917066	16.5537	117.189	4.88135
U3IRX9	Uncharacterized protein (Fragment) OS=Anas platyrhynchos GN=NPM1 PE=4 SV=1 - [U3IRX9_ANAPL]	372.74	32.47	8	1.05176	20.9024	1.00236	15.4128	1.01924	9.43975	1.00852	14.0941	0.981053	13.6864	1.01562	16.9367	29.9721	5.04639
C7EK40	Hemoglobin alpha A subunit OS=Aix sponsa GN=HBA2 PE=3 SV=1 - [C7EK40_AIXSP]	372.63	59.86	1	1.21939		1.19297		1.24917		0.812613		0.768571		0.786857		15.421	8.44092
R0M3Q6	Nuclear pore membrane glycoprotein 210 (Fragment) OS=Anas platyrhynchos GN=Anapl_09057 PE=4 SV=1 - [R0M3Q6_ANAPL]	372.38	9.51	13	1.00382	10.5474	0.961472	11.2831	1.0017	12.2701	1.04485	12.8732	1.02768	7.88359	1.01936	8.6073	196.522	6.49365
R0M1L2	ADP/ATP translocase 3 (Fragment) OS=Anas platyrhynchos GN=Anapl_05645 PE=3 SV=1 - [R0M1L2_ANAPL]	371.22	36.88	2	0.97758	7.33421	0.981652	6.17149	0.940942	14.7515	1.01522	7.69093	0.997169	4.96732	1.01633	5.28607	29.1311	9.71533
U3IMP5	Uncharacterized protein (Fragment) OS=Anas platyrhynchos GN=NRCAM PE=4 SV=1 - [U3IMP5_ANAPL]	370.92	14.06	15	1.11284	6.24787	1.06316	8.81584	1.07517	16.4482	0.918958	12.2306	0.938202	10.2436	0.931709	9.01663	144.594	5.64307
R0LTA0	Guanine nucleotide-binding protein G(O) subunit alpha (Fragment) OS=Anas platyrhynchos GN=Anapl_07466 PE=4 SV=1 - [R0LTA0_ANAPL]	370.19	39.2	8	1.12516	12.582	1.10482	9.861	1.09726	16.4362	0.911316	8.599	0.9127	11.8185	0.87549	17.8337	34.6341	5.36377
U3ILW3	Uncharacterized protein OS=Anas platyrhynchos GN=AARS PE=3 SV=1 - [U3ILW3_ANAPL]	370.14	14.63	14	1.02203	9.18059	1.00656	9.41431	0.920204	7.40884	1.03456	7.25335	1.00415	8.33101	0.98329	11.0734	101.271	5.79541
R0LYS8	RuvB-like 1 (Fragment) OS=Anas platyrhynchos GN=RUVBL1 PE=4 SV=1 - [R0LYS8_ANAPL]	369.7	31.78	9	1.06275	14.0389	1.01718	13.726	0.987296	8.42801	0.974563	9.65911	0.930097	21.4934	0.977067	13.4853	45.3088	6.07471
U3I552	Uncharacterized protein (Fragment) OS=Anas platyrhynchos GN=RDX PE=4 SV=1 - [U3I552_ANAPL]	368.34	24.31	6	0.817875	19.0112	0.781156	19.097	0.761965	23.9355	1.1998	14.1219	1.21394	19.0621	1.18284	18.884	68.1881	6.26514
R0K4U2	Structural maintenance of chromosomes protein 3 (Fragment) OS=Anas platyrhynchos GN=Anapl_03529 PE=4 SV=1 - [R0K4U2_ANAPL]	367.76	15.19	15	1.01438	5.05795	1.01897	9.78757	1.02856	17.0918	0.969615	10.0343	1.00082	7.65664	1.00255	9.23564	139.281	6.75635
R0JZY0	40S ribosomal protein SA (Fragment) OS=Anas platyrhynchos GN=Anapl_10179 PE=3 SV=1 - [R0JZY0_ANAPL]	367.32	44.26	8	1.02171	6.15863	0.999285	7.39265	1.01036	12.5447	0.961429	9.29056	0.981722	8.71971	0.992485	8.5862	33.0005	4.86865
R0LKW3	UTP--glucose-1-phosphate uridylyltransferase (Fragment) OS=Anas platyrhynchos GN=Anapl_07713 PE=4 SV=1 - [R0LKW3_ANAPL]	366.81	26.69	11	1.04976	11.7779	1.04729	10.9419	1.0548	11.7989	0.948034	10.3442	0.949308	10.5479	0.963923	7.71541	56.1714	7.86963
R0LVG6	Ubiquitin carboxyl-terminal hydrolase isozyme L1 (Fragment) OS=Anas platyrhynchos GN=Anapl_10643 PE=4 SV=1 - [R0LVG6_ANAPL]	366.54	50.72	10	1.09872	5.87109	1.13282	10.3865	1.05775	11.862	0.918228	5.05961	0.903371	6.63057	0.9115	6.5307	23.3386	6.01123
R0LCC9	Nucleolar protein 5 (Fragment) OS=Anas platyrhynchos GN=Anapl_00682 PE=4 SV=1 - [R0LCC9_ANAPL]	366.54	29.23	10	0.955111	6.24914	0.998424	9.99217	0.960253	12.2318	1.03422	7.58946	1.02526	5.21281	1.01265	9.43225	50.8929	8.85107
R0KX92	Aldehyde dehydrogenase, mitochondrial (Fragment) OS=Anas platyrhynchos GN=Anapl_12889 PE=3 SV=1 - [R0KX92_ANAPL]	366.49	25.41	8	1.10967	11.2167	1.07081	11.0852	1.04846	13.0263	0.943348	15.6045	0.912174	12.1205	0.922166	9.74715	53.0028	5.80811
R0LDN0	Deleted in malignant brain tumors 1 protein OS=Anas platyrhynchos GN=Anapl_13855 PE=4 SV=1 - [R0LDN0_ANAPL]	366.48	20.7	8	1.10322	10.9489	1.08644	10.3652	1.06591	13.3351	0.907426	14.0997	0.895907	15.5593	0.965882	11.7726	52.1351	4.67822
R0KW24	40S ribosomal protein S4 (Fragment) OS=Anas platyrhynchos GN=Anapl_16770 PE=4 SV=1 - [R0KW24_ANAPL]	363.57	48.73	11	1.03656	7.98563	1.03113	6.91504	0.972851	16.2596	0.963689	9.37636	0.974711	8.01592	0.978539	7.01122	26.4793	9.96436
R0K3E3	Prolactin (Fragment) OS=Anas platyrhynchos GN=Anapl_12342 PE=3 SV=1 - [R0K3E3_ANAPL]	363.4	54.55	3	1.07619	18.3877	1.14101	8.13854	1.20459	10.5159	0.892479	5.36875	0.920644	7.80209	0.904759	9.61821	24.9628	6.04932
R0K3S0	Ezrin (Fragment) OS=Anas platyrhynchos GN=Anapl_16188 PE=4 SV=1 - [R0K3S0_ANAPL]	362.45	28.72	9	0.924448	11.1436	0.9384	11.552	0.954274	17.4421	1.08799	4.03903	1.06578	9.30117	1.0089	14.2435	69.4421	6.20166
R0J9D1	Guanine nucleotide-binding protein G(I), alpha-2 subunit (Fragment) OS=Anas platyrhynchos GN=Anapl_18149 PE=4 SV=1 - [R0J9D1_ANAPL]	362.33	42.72	8	0.954064	6.59561	0.977453	11.8871	1.01717	19.5633	1.03139	16.1865	1.00588	8.33342	1.02516	10.3526	34.8512	5.46533
U3IXX4	Uncharacterized protein (Fragment) OS=Anas platyrhynchos GN=SLC25A5 PE=3 SV=1 - [U3IXX4_ANAPL]	362.15	37.4	3	1.02702	7.60777	1.1121	6.02361	1.03629	10.7789	0.94868	12.0372	0.942633	10.9024	0.95248	3.74215	29.2191	9.77393
R0KCI8	Nucleolin (Fragment) OS=Anas platyrhynchos GN=Anapl_07566 PE=4 SV=1 - [R0KCI8_ANAPL]	360.08	24.76	1	0.741585		0.66184		0.597419		1.42647		1.26397		1.32741		56.8381	4.77979
U3IXP6	Uncharacterized protein OS=Anas platyrhynchos GN=GNB4 PE=4 SV=1 - [U3IXP6_ANAPL]	359.78	24.34	5	0.981642	3.21581	0.998882	5.84187	1.01369	9.59607	1.01564	8.68039	1.00175	7.81129	1.01556	3.1301	37.6341	6.44287
R0JKH4	Plastin-2 (Fragment) OS=Anas platyrhynchos GN=Anapl_13236 PE=4 SV=1 - [R0JKH4_ANAPL]	359.5	26.08	9	1.00713	12.2553	0.994009	6.98684	1.11073	11.4388	0.927184	6.66734	0.980687	11.8495	0.980084	13.5845	67.2994	5.41455
U3J383	Uncharacterized protein OS=Anas platyrhynchos GN=PGM1 PE=3 SV=1 - [U3J383_ANAPL]	359.14	31.27	12	1.03829	7.64544	1.01971	6.74058	0.984272	6.27277	0.991967	8.89966	0.928236	11.9876	0.996165	9.28585	62.2054	6.29053
R0M348	FK506-binding protein 4 (Fragment) OS=Anas platyrhynchos GN=Anapl_12448 PE=4 SV=1 - [R0M348_ANAPL]	359.1	39.6	13	1.03271	14.4446	1.01483	10.9068	0.949248	19.3242	1.00615	17.7348	1.013	12.5586	0.98689	12.7509	45.56	6.25244
Q4PLT4	Prolactin OS=Anser anser PE=2 SV=1 - [Q4PLT4_9AVES]	356.71	42.36	2	1.14419	13.4144	1.172	12.217	1.15769	14.4334	0.849826	15.6895	0.870999	11.7319	0.85341	15.5712	25.8483	6.34131
U3ITQ7	Uncharacterized protein (Fragment) OS=Anas platyrhynchos GN=PDIA6 PE=3 SV=1 - [U3ITQ7_ANAPL]	355.92	22.75	10	1.07831	7.28242	1.07115	9.07276	1.00521	9.68396	0.957321	11.0464	0.926647	10.0445	0.910296	6.61445	48.9086	5.57959
P62800	Histone H4 OS=Cairina moschata PE=3 SV=2 - [H4_CAIMO]	353.3	52.43	7	1.02127	9.17228	0.985342	9.08536	0.905167	12.0434	1.05351	10.7216	1.02677	6.51436	1.01191	7.66646	11.3604	11.356
R0KDL4	26S proteasome non-ATPase regulatory subunit 1 (Fragment) OS=Anas platyrhynchos GN=Anapl_07569 PE=4 SV=1 - [R0KDL4_ANAPL]	352.63	18.18	13	0.967465	13.8694	0.978965	11.9006	1.04626	15.4949	1.00645	10.6296	0.982085	7.31065	0.989026	5.28967	103.786	5.45264
U3I9W6	Uncharacterized protein OS=Anas platyrhynchos GN=SCRN1 PE=4 SV=1 - [U3I9W6_ANAPL]	351.06	26.81	9	1.02983	7.58927	0.967088	6.43702	1.03139	13.2668	0.988908	13.3942	1.01019	9.97819	1.00254	6.85236	46.1476	4.81787
U3J8Y5	Uncharacterized protein OS=Anas platyrhynchos PE=3 SV=1 - [U3J8Y5_ANAPL]	350.34	38.4	5	1.0352	9.93127	1.00884	9.10669	1.06147	14.4277	0.970645	10.777	0.993468	10.4058	0.977703	8.91596	40.1857	6.55127
U3IZ43	Uncharacterized protein (Fragment) OS=Anas platyrhynchos PE=3 SV=1 - [U3IZ43_ANAPL]	348.8	40.27	10	1.07694	11.2841	1.04642	7.06697	0.988335	8.41879	0.971322	9.23838	0.95824	10.9215	0.941453	7.38046	25.8958	8.01611
R0JMH7	Alpha-actinin-2 (Fragment) OS=Anas platyrhynchos GN=Anapl_08531 PE=4 SV=1 - [R0JMH7_ANAPL]	348.63	14.83	6	0.915312	5.65063	0.945787	6.89409	0.945355	6.0023	1.0548	11.4114	1.05181	9.15708	1.07322	4.34512	104.178	5.38916
U3IJK0	Uncharacterized protein (Fragment) OS=Anas platyrhynchos GN=MYO1C PE=4 SV=1 - [U3IJK0_ANAPL]	346.8	15.8	13	1.00151	14.5635	1.0482	13.7767	1.05446	22.7752	1.00037	15.2036	0.939757	16.9681	1.02634	10.9684	122.451	9.14404
U3J9S1	Proteasome subunit alpha type (Fragment) OS=Anas platyrhynchos GN=PSMA4 PE=3 SV=1 - [U3J9S1_ANAPL]	346.52	39.46	8	1.02955	6.96038	1.03082	8.34559	0.947033	8.10859	0.970151	12.8982	0.997985	8.68993	1.00239	3.58666	29.4762	7.32764
U3IFS5	Uncharacterized protein OS=Anas platyrhynchos GN=ATP6V1A PE=3 SV=1 - [U3IFS5_ANAPL]	345.79	23.41	12	1.038	11.9023	1.02531	9.06126	1.0467	11.825	0.922274	9.96018	0.947749	11.5409	0.94143	10.5828	68.6293	6.85889
R0KK84	ATP synthase subunit beta, mitochondrial (Fragment) OS=Anas platyrhynchos GN=Anapl_17327 PE=4 SV=1 - [R0KK84_ANAPL]	345.34	62.5	6	1.10622	14.907	1.08556	9.76535	1.06737	12.986	0.911965	17.1191	0.924938	11.1652	0.921803	12.3148	13.7862	5.47803
R0LIQ5	Heat shock protein 105 kDa (Fragment) OS=Anas platyrhynchos GN=Anapl_06914 PE=3 SV=1 - [R0LIQ5_ANAPL]	344.08	17.94	10	1.0446	8.30709	1.00021	9.79359	1.22424	12.792	0.91413	8.19212	0.921008	10.38	0.912581	10.8959	91.9811	5.08447
R0KYW6	Phosphoglycerate mutase 1 (Fragment) OS=Anas platyrhynchos GN=Anapl_15860 PE=4 SV=1 - [R0KYW6_ANAPL]	342.77	67.5	9	1.04322	15.0618	1.09197	11.8296	1.013	14.1842	0.969344	11.9663	0.922884	11.0127	0.958393	11.592	17.9634	7.48877
U3I6V7	Ubiquitin carboxyl-terminal hydrolase (Fragment) OS=Anas platyrhynchos GN=USP5 PE=3 SV=1 - [U3I6V7_ANAPL]	342.4	14.85	11	1.00902	12.7865	0.993812	14.9617	1.01007	12.7255	1.01335	18.8523	1.01723	14.7727	1.03014	11.889	91.3349	5.14795
C7EIT3	Hemoglobin alpha A subunit OS=Lophonetta specularioides alticola GN=HBA2 PE=3 SV=1 - [C7EIT3_LOPSP]	342.36	54.23	1	0.889842	3.34063	0.924024	7.7465	1.06333	10.2823	1.05418	7.9881	1.04049	0.547486	1.06736	3.92609	15.458	8.44092
R0LHU8	Septin-7 (Fragment) OS=Anas platyrhynchos GN=Anapl_11588 PE=3 SV=1 - [R0LHU8_ANAPL]	340.99	34.74	11	0.94379	9.21393	0.946797	16.6199	0.872813	18.1984	1.03211	13.2807	1.07188	12.5184	1.06916	10.5815	46.9981	8.01611
R0L1A8	Transaldolase (Fragment) OS=Anas platyrhynchos GN=Anapl_14641 PE=3 SV=1 - [R0L1A8_ANAPL]	340.39	34.69	12	0.935756	7.3179	0.893175	5.29024	0.8301	11.5492	1.14521	5.0794	1.0949	6.20563	1.06251	5.28895	32.6449	6.69775
U3I475	Uncharacterized protein OS=Anas platyrhynchos GN=MYO6 PE=4 SV=1 - [U3I475_ANAPL]	338.09	11.21	14	0.989503	13.1823	0.972919	9.7192	0.964501	19.9524	1.03203	12.7069	1.04255	10.9025	0.993172	10.8282	148.621	8.55811
U3J5G0	Uncharacterized protein OS=Anas platyrhynchos GN=JUP PE=4 SV=1 - [U3J5G0_ANAPL]	337.69	21.4	9	0.99901	10.6553	1.01668	8.69258	1.04791	29.3329	0.976402	29.8373	0.962197	19.3121	0.94763	9.03901	81.6125	6.29053
U3I3E6	Uncharacterized protein (Fragment) OS=Anas platyrhynchos PE=4 SV=1 - [U3I3E6_ANAPL]	335.1	11.24	10	1.02876	12.5153	1.00842	12.9643	1.05388	9.4619	1.00604	10.888	0.966439	12.0674	0.978097	9.18551	127.094	5.96045
U3IAF7	Uncharacterized protein (Fragment) OS=Anas platyrhynchos GN=CPNE1 PE=4 SV=1 - [U3IAF7_ANAPL]	335.09	19.92	8	0.966565	11.1107	0.948006	14.6087	0.921423	7.75427	1.11737	16.8043	1.06555	9.20452	1.02186	4.91259	59.1307	5.43994
R0LIV0	26S protease regulatory subunit 6A (Fragment) OS=Anas platyrhynchos GN=PSMC3 PE=3 SV=1 - [R0LIV0_ANAPL]	334.62	35.82	11	0.986739	14.6364	0.980594	13.1288	1.07147	25.4215	0.989998	15.4005	0.964574	25.5908	0.968349	9.80345	43.3195	5.61768
R0L1F1	4-trimethylaminobutyraldehyde dehydrogenase (Fragment) OS=Anas platyrhynchos GN=Anapl_10594 PE=3 SV=1 - [R0L1F1_ANAPL]	334.33	21.83	9	1.00444	13.3475	0.982694	11.4674	0.942157	14.0747	1.01636	12.011	1.00862	13.8378	0.981466	19.1853	49.8014	7.40088
U3IX01	Uncharacterized protein (Fragment) OS=Anas platyrhynchos GN=SND1 PE=4 SV=1 - [U3IX01_ANAPL]	333.72	18.4	4	1.14357	4.88996	1.07791	12.8359	1.06435	9.47296	0.8914	8.98248	0.904445	4.99428	0.906529	3.45806	68.1766	9.27588
R0LDS8	LETM1 and EF-hand domain-containing protein 1, mitochondrial (Fragment) OS=Anas platyrhynchos GN=Anapl_00057 PE=4 SV=1 - [R0LDS8_ANAPL]	333.29	20.67	13	0.993522	10.4171	0.985952	11.2636	1.03077	12.8205	1.03659	15.1201	1.01086	10.0553	0.989377	5.12307	75.2826	5.8208
R0LP44	Aldehyde dehydrogenase family 1 member A3 (Fragment) OS=Anas platyrhynchos GN=Anapl_01993 PE=3 SV=1 - [R0LP44_ANAPL]	332.78	25.27	8	0.917713	10.7634	0.883718	8.48876	0.870848	12.5611	1.12716	5.95542	1.12747	9.6102	1.11402	5.45959	51.4724	6.55127
U3I0W3	Uncharacterized protein (Fragment) OS=Anas platyrhynchos GN=DNM1 PE=3 SV=1 - [U3I0W3_ANAPL]	332.67	22.87	1	1.12013		1.03131		1.01315		0.936533		1.03022		0.881998		91.481	7.37158
U3IS69	Uncharacterized protein (Fragment) OS=Anas platyrhynchos PE=4 SV=1 - [U3IS69_ANAPL]	332.35	23.96	8	0.987576	14.7444	0.937481	15.3217	1.03094	10.2674	1.02442	10.4867	1.02471	10.9438	1.00938	10.315	55.032	5.85889
U3I646	Uncharacterized protein (Fragment) OS=Anas platyrhynchos GN=CA2 PE=4 SV=1 - [U3I646_ANAPL]	332.29	44.62	9	1.08362	5.58983	1.02253	8.1021	0.984494	7.97962	0.996409	8.02969	0.957809	6.94685	0.95179	7.82987	28.6992	7.13721
R0K1W9	Sulfurtransferase (Fragment) OS=Anas platyrhynchos GN=Anapl_01383 PE=4 SV=1 - [R0K1W9_ANAPL]	332.27	47.64	10	0.979442	14.6871	0.982101	7.35978	0.924936	14.0429	1.03244	8.06166	1.03664	5.20214	1.03096	6.33912	32.8024	6.0874
R0KCX2	Coagulation factor XIII A chain (Fragment) OS=Anas platyrhynchos GN=F13A1 PE=3 SV=1 - [R0KCX2_ANAPL]	331.92	16.58	9	1.30397	6.64604	1.2457	4.49486	1.15641	12.4945	0.76467	20.0041	0.781394	8.99799	0.756007	7.4252	83.7162	6.0874
R0M743	Serine/threonine-protein phosphatase (Fragment) OS=Anas platyrhynchos GN=Anapl_08363 PE=3 SV=1 - [R0M743_ANAPL]	331.09	35.65	2	0.924672	17.8592	0.948863	11.481	1.08068	24.5025	0.997853	3.7298	1.02592	1.6134	1.03994	8.07445	36.0832	7.25439
R0LMD0	NADH dehydrogenase [ubiquinone] iron-sulfur protein 3, mitochondrial (Fragment) OS=Anas platyrhynchos GN=Anapl_13553 PE=3 SV=1 - [R0LMD0_ANAPL]	331.02	39.27	8	1.02848	12.5806	1.0196	17.8161	1.06507	13.3834	0.929072	14.1512	0.978158	13.5017	0.999584	14.9982	25.5071	5.69385
R0JUP6	Cathepsin D (Fragment) OS=Anas platyrhynchos GN=Anapl_04106 PE=3 SV=1 - [R0JUP6_ANAPL]	330.03	26.96	9	0.942117	10.3913	0.939206	11.4	0.849731	9.19183	1.12541	10.5123	1.09013	5.37722	1.0488	8.92401	41.6152	6.31592
R0JPA9	Dynamin-1 (Fragment) OS=Anas platyrhynchos GN=Anapl_04338 PE=3 SV=1 - [R0JPA9_ANAPL]	328.71	22.4	1	0.832596		0.8399		1.04535		1.16753		1.12688		1.03998		87.0295	6.81494
U3INZ8	Uncharacterized protein (Fragment) OS=Anas platyrhynchos GN=SH3BGRL PE=4 SV=1 - [U3INZ8_ANAPL]	327.94	74.56	9	1.08918	9.45338	1.06729	15.8633	1.03771	11.3279	0.94719	11.6091	0.96413	11.4097	0.930637	13.4925	12.9446	5.31299
R0JH47	14-3-3 protein eta (Fragment) OS=Anas platyrhynchos GN=Anapl_02198 PE=3 SV=1 - [R0JH47_ANAPL]	327.46	42.2	5	1.05466	7.54124	1.06608	8.69544	0.934161	15.8086	0.986151	8.45629	0.955066	6.94136	0.946316	6.69497	24.9735	4.86865
R0KMJ7	Microtubule-associated protein 1B (Fragment) OS=Anas platyrhynchos GN=Anapl_18767 PE=4 SV=1 - [R0KMJ7_ANAPL]	327.21	5.6	1	0.972249		1.04171		1.19271		0.893005		1.05024		0.891069		250.76	4.89404
R0J6Z5	60S acidic ribosomal protein P0 (Fragment) OS=Anas platyrhynchos GN=Anapl_18743 PE=3 SV=1 - [R0J6Z5_ANAPL]	323.88	58.39	5	1.08234	10.3006	0.987123	8.6512	0.880836	10.5321	1.0581	5.06198	1.00623	7.34026	0.94273	3.99938	14.8499	9.59814
U3I9V5	Uncharacterized protein (Fragment) OS=Anas platyrhynchos GN=ARF1 PE=3 SV=1 - [U3I9V5_ANAPL]	323.37	57.59	6	1.0203	7.40606	1.02157	8.84898	0.989552	8.06338	0.980756	7.55781	0.992643	5.81872	0.972945	8.43397	21.9083	7.48877
R0LNI3	Elongation factor 1-beta (Fragment) OS=Anas platyrhynchos GN=EEF1B2 PE=3 SV=1 - [R0LNI3_ANAPL]	322.16	55.33	7	0.968758	5.99157	0.947498	9.11652	0.867677	17.8597	1.05331	11.4941	1.06258	7.68426	1.0369	7.41767	21.85	4.76709
U3IKW1	Uncharacterized protein (Fragment) OS=Anas platyrhynchos GN=IMMT PE=4 SV=1 - [U3IKW1_ANAPL]	322.07	53.66	9	0.969759	5.8387	1.00049	9.91668	1.11402	9.8256	0.941203	10.9215	0.988693	8.8919	0.994542	9.44023	27.7451	5.36377
U3I653	Uncharacterized protein (Fragment) OS=Anas platyrhynchos GN=MYO5A PE=4 SV=1 - [U3I653_ANAPL]	321.49	8.86	12	1.0155	14.0316	1.01102	8.25592	0.968246	13.0968	0.982224	10.9631	0.962457	7.52563	0.998588	6.24987	202.881	8.32373
R0L3S3	40S ribosomal protein S8 (Fragment) OS=Anas platyrhynchos GN=Anapl_13750 PE=3 SV=1 - [R0L3S3_ANAPL]	319.9	51.21	9	1.03562	9.67738	1.03508	7.04501	1.0094	8.83526	0.969938	8.37814	0.963803	4.45749	1.00472	10.469	24.0391	10.3159
R0L597	Leukotriene A-4 hydrolase (Fragment) OS=Anas platyrhynchos GN=Anapl_11145 PE=4 SV=1 - [R0L597_ANAPL]	319.6	21.82	12	1.0205	7.83391	1.03511	8.61985	0.976838	13.4796	1.01465	6.14497	0.968632	8.83207	0.985543	11.1103	63.6823	6.44287
U3IRN0	Uncharacterized protein OS=Anas platyrhynchos GN=SRP54 PE=3 SV=1 - [U3IRN0_ANAPL]	317.54	24.6	10	1.00153	9.79657	1.0282	11.5454	1.00973	11.6255	1.01828	12.1633	0.977818	10.7425	0.981048	10.692	55.3384	8.1333
R0M0E4	Microtubule-associated protein RP/EB family member 1 (Fragment) OS=Anas platyrhynchos GN=MAPRE1 PE=4 SV=1 - [R0M0E4_ANAPL]	317.37	36.28	5	1.01591	11.1743	0.978546	11.3722	0.902737	13.9319	1.05741	14.5758	1.00268	10.1112	1.02468	9.41925	25.315	5.17334
R0L6N2	Vacuolar proton pump subunit H (Fragment) OS=Anas platyrhynchos GN=Anapl_18023 PE=4 SV=1 - [R0L6N2_ANAPL]	316.18	27.45	10	1.05429	9.68215	1.04463	5.97866	0.954017	15.2238	0.97684	7.21219	0.9809	11.1742	0.980388	7.66987	53.2719	6.55127
L7XWS8	Ferritin OS=Anas platyrhynchos GN=FTH1 PE=2 SV=1 - [L7XWS8_ANAPL]	316.1	48.62	7	0.95572	11.4729	0.935539	11.7103	0.865519	15.382	1.12156	10.4182	1.1131	8.95069	1.03512	9.1751	21.2184	6.16357
U3IH92	DNA topoisomerase 2 (Fragment) OS=Anas platyrhynchos GN=TOP2B PE=3 SV=1 - [U3IH92_ANAPL]	316.06	9.79	13	1.03547	12.3769	1.00409	12.6903	1.05582	8.2867	0.954333	8.86223	0.966679	9.41681	0.952019	13.9249	181.606	8.30908
U3J5D8	Serine/threonine-protein phosphatase OS=Anas platyrhynchos GN=PPP2CB PE=3 SV=1 - [U3J5D8_ANAPL]	315.16	39.35	8	0.983642	7.28382	1.03253	7.65441	1.0107	12.5184	0.97876	6.29901	0.98596	5.70202	0.969089	5.50165	35.8716	5.43994
U3JA11	Uncharacterized protein OS=Anas platyrhynchos PE=4 SV=1 - [U3JA11_ANAPL]	315.16	9.48	13	0.625506	26.7109	0.655158	18.5891	0.670458	38.8585	1.33002	17.6771	1.35324	14.0641	1.35157	13.3996	201.084	8.80713
R0KNJ7	Septin-2 (Fragment) OS=Anas platyrhynchos GN=Anapl_09042 PE=3 SV=1 - [R0KNJ7_ANAPL]	315.14	45.42	5	1.13949	12.1284	1.14367	5.38141	1.16397	5.10191	0.867369	10.9941	0.917635	13.1521	0.870377	4.72103	35.1842	6.75635
R0LKF6	Guanine nucleotide-binding protein subunit beta-2-like 1 OS=Anas platyrhynchos GN=Anapl_13523 PE=4 SV=1 - [R0LKF6_ANAPL]	314.4	34.06	9	1.06626	6.33411	1.10339	14.3022	1.09244	8.78322	0.908806	12.1685	0.920697	7.86999	0.925036	6.77507	30.4862	7.38623
U3ISE5	Uncharacterized protein OS=Anas platyrhynchos GN=CSE1L PE=4 SV=1 - [U3ISE5_ANAPL]	313.22	14.21	11	0.995977	9.85965	0.999218	8.64571	0.930332	8.23347	1.07487	7.24375	0.999189	9.92383	0.990838	8.91808	110.271	5.66846
R0KAM8	Integrin beta (Fragment) OS=Anas platyrhynchos GN=Anapl_03655 PE=3 SV=1 - [R0KAM8_ANAPL]	312.98	9.92	13	0.973035	7.13186	0.981704	9.76612	1.03197	15.5217	1.00559	11.6148	0.983905	8.12023	1.02545	5.88572	198.126	6.06201
U3IWA4	Uncharacterized protein OS=Anas platyrhynchos GN=APOB PE=4 SV=1 - [U3IWA4_ANAPL]	312.06	4.1	15	1.09031	8.83399	1.11893	14.542	1.0066	10.4991	0.92025	10.5636	0.932022	11.5826	0.938042	11.3866	522.68	8.29443
U3IHV3	Uncharacterized protein OS=Anas platyrhynchos GN=UGGT1 PE=4 SV=1 - [U3IHV3_ANAPL]	311.05	13.7	15	1.02811	13.986	0.990413	10.2709	1.05565	10.4565	0.936129	10.2645	0.980539	11.5391	0.98703	11.0292	174.502	5.56689
R0KF12	Nuclear pore complex protein Nup93 (Fragment) OS=Anas platyrhynchos GN=Anapl_07472 PE=4 SV=1 - [R0KF12_ANAPL]	310.04	16.73	14	0.953965	7.16109	0.909871	6.58655	0.942912	12.1017	1.03147	8.08546	1.06002	12.2752	1.09617	6.80493	93.5036	6.17627
R0KC15	14-3-3 protein gamma (Fragment) OS=Anas platyrhynchos GN=Anapl_01661 PE=3 SV=1 - [R0KC15_ANAPL]	309.89	46.36	6	1.1594	11.6876	1.08761	12.6382	1.05055	10.162	0.875928	13.0801	0.889543	12.2799	0.882005	7.76586	25.1644	4.85596
U3IFM9	Uncharacterized protein OS=Anas platyrhynchos PE=4 SV=1 - [U3IFM9_ANAPL]	308.85	22.59	7	0.91909	8.8542	0.897798	12.6163	0.848024	6.06113	1.11771	7.97874	1.11809	9.89611	1.10204	9.24037	71.4992	6.60986
U3IQE6	Uncharacterized protein (Fragment) OS=Anas platyrhynchos GN=AP3D1 PE=4 SV=1 - [U3IQE6_ANAPL]	307.18	11.48	10	1.0025	7.92833	1.02229	13.188	1.02042	17.4412	0.973323	10.4665	0.962584	4.94072	0.972298	5.67334	133.6	7.44482
R0L4P3	Serine/threonine-protein phosphatase (Fragment) OS=Anas platyrhynchos GN=Anapl_05527 PE=3 SV=1 - [R0L4P3_ANAPL]	306.91	33.77	1	0.934447	2.57216	1.07749	11.5281	0.958677	4.57444	0.995787	7.05425	0.995907	4.66369	1.04442	8.01747	34.8646	7.00537
R0KT09	ADP-ribosylation factor 4 (Fragment) OS=Anas platyrhynchos GN=ARF4 PE=3 SV=1 - [R0KT09_ANAPL]	306.14	65.66	6	1.07028	10.3007	1.10237	7.93455	1.02832	13.5603	0.969608	8.00031	0.955146	11.1332	0.903523	8.57288	18.9218	5.19873
U3I6D2	Uncharacterized protein (Fragment) OS=Anas platyrhynchos GN=ACTR1A PE=3 SV=1 - [U3I6D2_ANAPL]	306	27.95	8	0.99011	6.67729	0.996555	8.25108	0.991272	8.55584	1.02324	8.46748	1.0042	15.2267	1.00896	7.56798	41.4394	7.26904
U3IU77	Uncharacterized protein (Fragment) OS=Anas platyrhynchos GN=GCN1L1 PE=4 SV=1 - [U3IU77_ANAPL]	305.89	6.14	13	0.966115	9.7112	0.975791	5.55951	1.08742	18.4728	0.990288	12.1914	0.98946	6.92084	0.985129	5.2642	293.366	7.25439
R0KYD1	Profilin-2 (Fragment) OS=Anas platyrhynchos GN=PFN2 PE=4 SV=1 - [R0KYD1_ANAPL]	305.4	69.07	7	0.996902	9.17867	0.988697	11.2324	0.954718	11.5519	1.01766	10.3437	0.995931	7.4831	0.983031	8.85031	10.4733	8.83643
R0KEE7	Myosin regulatory light chain 2, smooth muscle minor isoform (Fragment) OS=Anas platyrhynchos GN=Anapl_02265 PE=4 SV=1 - [R0KEE7_ANAPL]	305.09	60.8	5	1.0296	8.67612	0.934015	13.1222	0.978312	20.3312	1.07417	17.3944	1.05385	7.72143	1.02759	7.48905	20.2817	4.80518
R0JUN2	Dynamin-1-like protein (Fragment) OS=Anas platyrhynchos GN=Anapl_15337 PE=3 SV=1 - [R0JUN2_ANAPL]	305.08	23.26	14	1.00924	9.43827	1.02059	11.483	0.993474	14.589	0.990762	10.9872	1.02761	12.1419	1.01351	10.2441	74.8963	6.88818
U3J4E5	Uncharacterized protein OS=Anas platyrhynchos GN=RPS3 PE=4 SV=1 - [U3J4E5_ANAPL]	305.08	42.11	9	1.01089	12.573	0.988235	15.2252	1.03135	17.0111	1.00074	12.9853	0.997756	11.9639	1.01018	6.12333	26.9144	9.18799
U3IY39	Uncharacterized protein OS=Anas platyrhynchos GN=RAP1B PE=4 SV=1 - [U3IY39_ANAPL]	302.98	42.39	8	1.00789	14.7905	1.01368	14.411	0.995568	16.6426	0.961669	16.5585	1.00932	13.9035	0.977303	9.38831	20.8116	5.78271
R0KY39	Integrin-linked protein kinase (Fragment) OS=Anas platyrhynchos GN=ILK PE=4 SV=1 - [R0KY39_ANAPL]	302.14	23.77	11	0.926569	9.54277	0.8705	12.0158	0.835797	18.4179	1.13898	11.7826	1.11759	8.91522	1.12233	7.90435	50.6867	8.11865
U3J7F4	Uncharacterized protein OS=Anas platyrhynchos GN=ETFA PE=4 SV=1 - [U3J7F4_ANAPL]	301.91	34.43	8	1.03904	9.89275	1.00698	5.24988	1.00407	11.4583	1.01627	13.603	1.0125	6.58394	0.954121	5.81606	35.3608	7.37158
U3IZU3	Uncharacterized protein (Fragment) OS=Anas platyrhynchos GN=FAM120A PE=4 SV=1 - [U3IZU3_ANAPL]	300.94	16.38	12	1.01727	10.8788	1.01195	5.65344	1.01758	11.0692	0.978059	9.73782	0.993425	6.29349	0.993247	4.20995	116.481	8.89502
U3IE57	Uncharacterized protein (Fragment) OS=Anas platyrhynchos GN=DHX15 PE=4 SV=1 - [U3IE57_ANAPL]	300.4	20.53	12	0.98127	10.6516	1.00428	10.7396	1.08108	16.9587	0.964253	16.3771	0.977652	9.81139	0.992486	13.1634	81.2006	6.91748
R0LM85	Myosin light chain kinase, smooth muscle (Fragment) OS=Anas platyrhynchos GN=MYLK PE=4 SV=1 - [R0LM85_ANAPL]	300.3	7.97	12	0.856711	11.1562	0.853602	7.85336	0.817206	11.7888	1.17319	9.95527	1.15443	6.58817	1.16993	11.3556	210.503	5.8208
U3IEX4	Uncharacterized protein OS=Anas platyrhynchos PE=4 SV=1 - [U3IEX4_ANAPL]	298.94	22.96	11	0.891022	34.7549	0.902672	30.6695	0.922187	28.4784	1.07984	30.0272	1.07927	29.2047	1.07405	18.6557	81.1678	6.1001
U3INS3	Uncharacterized protein (Fragment) OS=Anas platyrhynchos GN=UPF1 PE=4 SV=1 - [U3INS3_ANAPL]	297.93	19.92	14	0.993024	7.85153	1.0301	4.80798	1.00257	6.96318	1.00038	9.56061	0.982121	4.86116	0.97636	4.16991	117.144	7.43018
U3J2R5	Uncharacterized protein (Fragment) OS=Anas platyrhynchos GN=LUM PE=4 SV=1 - [U3J2R5_ANAPL]	297.68	22.38	7	0.753368	26.435	0.763176	26.0429	0.69548	44.5038	1.32153	17.2606	1.25723	15.9731	1.23448	13.448	38.795	7.02002
U3ICX3	Uncharacterized protein OS=Anas platyrhynchos GN=CYFIP1 PE=4 SV=1 - [U3ICX3_ANAPL]	297.46	12.48	5	0.930068	8.33891	0.919405	11.6673	1.02369	16.3858	1.05483	12.0572	1.02477	16.9886	1.02759	6.13234	145.991	7.04932
R0KXW0	Dolichyl-diphosphooligosaccharide--protein glycosyltransferase subunit 2 (Fragment) OS=Anas platyrhynchos GN=Anapl_08943 PE=4 SV=1 - [R0KXW0_ANAPL]	296.21	18.75	6	1.16977	10.6868	1.11336	10.0955	1.19987	15.8406	0.846511	18.2238	0.857429	10.2698	0.872512	13.8116	57.8101	5.59229
R0JXA4	Ras-related protein Rab-3C (Fragment) OS=Anas platyrhynchos GN=RAB3C PE=3 SV=1 - [R0JXA4_ANAPL]	295.98	44.81	3	1.08145	14.841	1.09251	16.978	0.995843	22.748	1.00299	17.8415	0.905468	22.1314	0.91249	17.8911	24.288	5.22412
U3IZF2	Uncharacterized protein (Fragment) OS=Anas platyrhynchos GN=TPR PE=4 SV=1 - [U3IZF2_ANAPL]	294.01	5.61	11	0.963917	8.7104	0.982244	12.1212	0.957174	12.9214	1.00598	10.3566	1.01748	11.4879	1.01213	11.8359	265.884	5.26221
U3II67	Uncharacterized protein OS=Anas platyrhynchos GN=DDX6 PE=3 SV=1 - [U3II67_ANAPL]	293.9	21.53	9	0.986991	4.92734	0.955235	5.88257	1.006	11.2515	1.05485	4.51373	1.04192	4.3031	1.02367	7.63243	54.3833	8.66064
C7EKL3	Hemoglobin alpha A subunit OS=Anas bahamensis GN=HBA2 PE=3 SV=1 - [C7EKL3_ANABA]	293.89	53.52	1	1.38018	16.5229	1.24283	6.09029	1.03198	14.7085	0.841846	3.66293	0.825637	9.65965	0.821361	1.31704	15.408	8.44092
U3INH3	Uncharacterized protein (Fragment) OS=Anas platyrhynchos GN=SORBS2 PE=4 SV=1 - [U3INH3_ANAPL]	293.38	10.43	9	0.813609	13.9016	0.854418	13.8861	0.818868	21.7987	1.18045	10.3244	1.1982	13.6393	1.17096	9.35699	125.244	8.36768
U3IB97	Uncharacterized protein (Fragment) OS=Anas platyrhynchos GN=CADM1 PE=4 SV=1 - [U3IB97_ANAPL]	293.06	24.38	8	1.04228	6.34786	0.991922	6.98973	1.00251	17.6907	0.992609	6.79662	0.978387	7.94872	0.985545	9.54679	45.0145	4.99561
C7EIJ7	Hemoglobin alpha A subunit OS=Anser indicus GN=HBA2 PE=3 SV=1 - [C7EIJ7_ANSIN]	292.66	57.04	2	1.25031	10.5559	1.38987	14.5031	1.17276	11.3415	0.728524	18.8404	0.739359	18.641	0.773611	17.1181	15.5111	8.44092
R0KK20	Tropomodulin-3 (Fragment) OS=Anas platyrhynchos GN=Anapl_17698 PE=4 SV=1 - [R0KK20_ANAPL]	292.59	26.69	7	0.913717	8.56425	0.958539	5.00923	0.965443	15.185	1.03894	4.74576	1.06028	10.1034	1.05078	8.86646	38.1749	5.03369
R0JTZ4	Eukaryotic translation initiation factor 3 subunit B (Fragment) OS=Anas platyrhynchos GN=Anapl_00483 PE=3 SV=1 - [R0JTZ4_ANAPL]	292.54	17.12	10	1.05195	10.882	1.01914	7.47787	1.03862	12.2807	0.960626	13.9509	0.981192	9.03295	1.00412	8.45953	72.4538	8.47021
U3ISE0	Uncharacterized protein (Fragment) OS=Anas platyrhynchos GN=SEPT11 PE=3 SV=1 - [U3ISE0_ANAPL]	292.43	23.06	3	0.921671	5.86073	1.00369	9.8159	0.966921	15.9966	1.03273	16.5959	1.02486	9.31545	1.06812	4.91505	49.1951	6.85889
R0K915	Histone H2B (Fragment) OS=Anas platyrhynchos GN=Anapl_01039 PE=3 SV=1 - [R0K915_ANAPL]	291.92	53.17	5	1.02704	10.5932	1.02352	9.94491	0.974556	14.753	1.00924	9.95583	1.01486	7.10967	0.990428	9.24506	13.9416	10.3159
U3IMB8	Uncharacterized protein (Fragment) OS=Anas platyrhynchos GN=TIMP2 PE=4 SV=1 - [U3IMB8_ANAPL]	291.67	35.32	8	0.946701	11.5692	0.843747	13.5992	0.918859	23.5554	1.17898	13.7763	1.07213	6.96899	1.05818	6.68453	23.3066	8.76318
U3J4T5	Uncharacterized protein (Fragment) OS=Anas platyrhynchos GN=ESD PE=4 SV=1 - [U3J4T5_ANAPL]	290.46	37.5	7	0.986223	6.35272	1.01716	5.15551	0.964697	15.1438	1.02998	10.7152	1.02019	4.38568	1.02691	5.076	31.1804	6.22705
U3J9R8	Phosphorylase OS=Anas platyrhynchos GN=PYGL PE=3 SV=1 - [U3J9R8_ANAPL]	290.4	13.64	7	1.06231	8.95244	1.06598	9.92298	1.00727	9.48919	0.94199	8.78907	0.949331	11.7574	0.98192	7.76591	95.9961	6.49365
R0L320	Methylmalonate-semialdehyde dehydrogenase [acylating], mitochondrial (Fragment) OS=Anas platyrhynchos GN=Anapl_05681 PE=3 SV=1 - [R0L320_ANAPL]	289.83	25.9	9	1.03856	7.44758	1.00736	6.05634	0.959232	10.628	1.02278	7.76086	1.01845	3.97497	1.00506	5.73183	54.3307	7.41553
R0K971	General vesicular transport factor p115 (Fragment) OS=Anas platyrhynchos GN=Anapl_00838 PE=4 SV=1 - [R0K971_ANAPL]	289.47	13.9	11	0.973371	15.6922	1.04034	6.33397	0.993821	13.5758	1.00273	10.7108	0.96882	6.42584	1.00642	9.0639	95.4373	5.74463
R4HH66	Desmin (Fragment) OS=Anas platyrhynchos PE=2 SV=1 - [R4HH66_ANAPL]	289.42	31.46	4	0.921057	1.3115	0.939087	1.78912	0.973224	6.65196	1.02726	5.39613	1.09387	1.90572	1.04355	6.4841	35.3609	5.03369
R0K4M6	Cytosolic 5'-nucleotidase 1B (Fragment) OS=Anas platyrhynchos GN=Anapl_05000 PE=4 SV=1 - [R0K4M6_ANAPL]	289.1	37.66	9	0.908503	13.3234	0.908945	10.2685	0.920561	13.1963	1.09031	8.12285	1.09015	6.38306	1.0778	7.38717	34.5418	6.01123
U3IR05	Uncharacterized protein OS=Anas platyrhynchos GN=ATP2B1 PE=3 SV=1 - [U3IR05_ANAPL]	288.46	10.3	4	1.06376	3.53529	1.0488	5.78612	1.05055	6.40244	0.893039	11.2117	0.971588	7.32558	0.96836	11.3746	138.189	6.17627
E5D5U3	Mitochondrial cytochrome c oxidase subunit IV OS=Anser brachyrhynchus GN=COX4 PE=2 SV=1 - [E5D5U3_9AVES]	287.43	43.86	7	1.08289	15.2281	1.07265	11.9699	1.0474	18.5198	0.925583	19.7539	0.951888	14.7763	0.952847	14.0962	19.5621	9.1001
U3J0J2	Uncharacterized protein (Fragment) OS=Anas platyrhynchos GN=ACTN4 PE=4 SV=1 - [U3J0J2_ANAPL]	287.29	21.87	7	1.06088	4.72286	1.02852	7.64191	0.977464	3.49297	0.999449	5.29105	0.982117	5.14793	0.985898	6.98539	42.4995	8.5874
U3IGC8	Uncharacterized protein OS=Anas platyrhynchos GN=AP2M1 PE=4 SV=1 - [U3IGC8_ANAPL]	286.76	25.52	10	0.998129	8.71255	0.960067	6.14758	0.957589	10.1664	1.03158	7.91046	1.04992	5.71939	1.0181	6.02644	49.623	9.53955
R0JQ70	Eukaryotic translation initiation factor 3 subunit M (Fragment) OS=Anas platyrhynchos GN=Anapl_04830 PE=3 SV=1 - [R0JQ70_ANAPL]	286.73	31.53	8	1.03597	10.9005	1.0037	7.2192	1.02049	13.7779	1.00058	10.5461	0.972635	9.66904	0.976479	6.08858	40.0556	5.99854
U3IUG2	Uncharacterized protein (Fragment) OS=Anas platyrhynchos GN=PLS3 PE=4 SV=1 - [U3IUG2_ANAPL]	286.31	19.38	8	0.990334	8.2783	0.95285	6.82898	0.939912	10.0229	1.03046	6.90663	1.0484	3.61662	1.03128	9.63909	72.038	5.74463
R0JV77	Sulfide:quinone oxidoreductase, mitochondrial (Fragment) OS=Anas platyrhynchos GN=Anapl_06866 PE=4 SV=1 - [R0JV77_ANAPL]	286.17	28.44	10	0.96723	11.2429	0.920734	11.0064	0.913	16.8281	1.06452	16.1244	1.05728	9.08162	1.02386	14.5148	49.8649	9.08545
R0LNR5	Glial fibrillary acidic protein (Fragment) OS=Anas platyrhynchos GN=Anapl_13944 PE=3 SV=1 - [R0LNR5_ANAPL]	285.88	43.03	9	1.24017	8.00449	1.2397	3.65615	1.29139	8.13575	0.723222	16.2988	0.77305	12.0197	0.797142	10.0996	38.7409	4.99561
U3INP2	Uncharacterized protein (Fragment) OS=Anas platyrhynchos GN=DCTN1 PE=4 SV=1 - [U3INP2_ANAPL]	285.62	18.77	10	0.975885	8.04796	1.02275	18.5141	1.02392	11.1538	1.03414	11.6878	1.01601	10.3276	1.0462	11.9898	79.429	5.43994
R0LH50	40S ribosomal protein S3a (Fragment) OS=Anas platyrhynchos GN=Anapl_03357 PE=3 SV=1 - [R0LH50_ANAPL]	284.91	38.68	9	1.00145	6.58837	1.00265	11.7733	0.998364	15.665	1.00271	8.00956	0.988272	8.93773	1.02057	6.38117	27.6393	9.34912
R0KYY1	60S ribosomal protein L18a (Fragment) OS=Anas platyrhynchos GN=RPL18A PE=3 SV=1 - [R0KYY1_ANAPL]	283.88	42.14	7	1.00287	9.6398	0.989138	6.38252	0.911771	5.54379	1.06142	6.43109	1.04409	5.86463	1.01005	5.28451	18.8068	10.6821
C7EIZ0	Hemoglobin alpha A subunit OS=Anas cyanoptera cyanoptera GN=HBA2 PE=3 SV=1 - [C7EIZ0_ANACN]	283.54	42.25	1	1.16291	14.9514	1.20225	5.62271	1.1906	23.1297	0.788495	14.5757	0.809654	20.491	0.782198	16.351	15.378	8.44092
C7EJC8	Hemoglobin alpha A subunit OS=Anas puna GN=HBA2 PE=3 SV=1 - [C7EJC8_ANAPN]	283.54	42.25	2	1.22665	6.51268	1.20531	6.01369	1.31888	0.668471	0.683241	1.66389	0.733657	13.8895	0.861971	9.02356	15.4049	8.44092
R0M3E5	Band 4.1-like protein 2 (Fragment) OS=Anas platyrhynchos GN=Anapl_01837 PE=4 SV=1 - [R0M3E5_ANAPL]	283.37	13.81	9	0.916013	14.2106	0.977768	19.8853	1.1235	28.6096	0.960309	16.1165	0.986753	14.0905	1.03338	9.34748	111.592	5.07178
R0LEW8	60S ribosomal protein L7 (Fragment) OS=Anas platyrhynchos GN=Anapl_06203 PE=3 SV=1 - [R0LEW8_ANAPL]	283.23	45.19	9	1.00775	6.2969	0.997229	16.0308	1.02723	21.8636	1.02087	18.9174	0.990571	16.236	0.994038	14.8608	24.3944	10.5503
R0JTS8	FERM, RhoGEF and pleckstrin domain-containing protein 1 (Fragment) OS=Anas platyrhynchos GN=Anapl_17550 PE=4 SV=1 - [R0JTS8_ANAPL]	281.95	11.69	8	0.986541	5.66678	1.03305	7.65276	0.98864	17.6461	1.04975	9.42895	1.0025	8.21655	1.02391	6.94327	111.216	8.30908
P19630	Neurophysin 2 OS=Anser anser anser PE=1 SV=1 - [NEU2_ANSAN]	280.92	55.73	6	0.542733	48.4275	0.548275	52.6856	0.513501	43.1835	1.41579	19.7282	1.47397	20.2403	1.46001	19.349	13.3171	4.67822
R9UTK9	Serpin peptidase inhibitor clade A member 1 (Fragment) OS=Anas platyrhynchos PE=2 SV=1 - [R9UTK9_ANAPL]	280.42	25.76	6	1.13799	6.6444	1.12115	8.50516	1.04951	8.90239	0.879906	8.17617	0.920039	9.88956	0.882929	7.94248	37.6911	6.02393
U3INE4	Uncharacterized protein (Fragment) OS=Anas platyrhynchos GN=CNDP2 PE=4 SV=1 - [U3INE4_ANAPL]	280.03	28.24	10	1.01343	8.22069	1.0343	10.9388	0.962367	12.3412	0.962913	11.6537	1.00529	4.41211	0.971054	5.30332	53.3519	5.73193
U3J3C9	Uncharacterized protein (Fragment) OS=Anas platyrhynchos GN=PARP1 PE=4 SV=1 - [U3J3C9_ANAPL]	279.56	18.26	12	1.02442	7.4914	1.03156	8.81716	0.989816	12.5806	0.968546	10.0938	0.982198	8.21533	0.974401	11.2134	98.1871	8.79248
U3IA70	Uncharacterized protein (Fragment) OS=Anas platyrhynchos GN=UTRN PE=4 SV=1 - [U3IA70_ANAPL]	278.92	4.03	9	0.98839	8.27637	0.974887	11.6394	1.01779	10.5452	1.00832	11.6326	0.978211	5.65005	0.993143	11.0466	421.483	5.52881
R0LU60	Pyruvate dehydrogenase E1 component subunit alpha (Fragment) OS=Anas platyrhynchos GN=Anapl_05433 PE=3 SV=1 - [R0LU60_ANAPL]	278.38	37.68	15	0.991281	9.04727	0.96548	8.79062	0.96648	14.5225	1.01742	12.109	1.04772	6.06024	1.0451	5.55805	39.5977	7.41553
R0LDJ9	Nucleosome assembly protein 1-like 1 (Fragment) OS=Anas platyrhynchos GN=Anapl_17010 PE=3 SV=1 - [R0LDJ9_ANAPL]	277.98	27.27	5	0.995722	7.24487	1.0562	6.10564	1.03382	14.8727	0.984925	10.6811	0.967316	7.29629	0.981625	8.27725	36.8664	4.83057
R0LXW8	Tubulin-specific chaperone D (Fragment) OS=Anas platyrhynchos GN=Anapl_03185 PE=4 SV=1 - [R0LXW8_ANAPL]	277.63	12.77	12	1.01687	4.19855	1.03908	9.7279	0.994029	23.4571	0.9731	12.5864	0.973161	5.73513	0.987052	7.7945	124.288	6.60986
R0JSL9	Neuroserpin (Fragment) OS=Anas platyrhynchos GN=Anapl_14680 PE=3 SV=1 - [R0JSL9_ANAPL]	277.44	19.51	7	1.09529	11.8415	1.05803	8.80215	1.06959	5.49516	0.909493	17.2559	0.947057	5.10334	0.941402	12.0721	46.3824	5.14795
R0K808	60S ribosomal protein L7a (Fragment) OS=Anas platyrhynchos GN=Anapl_00595 PE=4 SV=1 - [R0K808_ANAPL]	277.31	27.61	9	0.782116	25.9829	0.841035	27.6905	0.909079	24.6474	1.18749	25.155	1.17556	22.6719	1.13962	16.6503	30.2681	10.4771
R0M3N3	Coatomer subunit gamma-2 (Fragment) OS=Anas platyrhynchos GN=Anapl_10463 PE=4 SV=1 - [R0M3N3_ANAPL]	276.98	16.15	9	1.12447	10.6131	1.03183	6.08393	1.00078	14.0125	0.956112	6.73204	0.954568	11.0389	0.946605	9.88644	93.5846	5.68115
U3J6C8	Ubiquitin carboxyl-terminal hydrolase (Fragment) OS=Anas platyrhynchos GN=USP7 PE=3 SV=1 - [U3J6C8_ANAPL]	276.74	12.8	12	0.978421	5.67177	1.07683	11.5669	1.08348	12.857	0.99274	12.9965	0.965738	10.9625	0.976134	9.80408	125.57	5.70654
R0JJ15	Isoleucyl-tRNA synthetase, cytoplasmic (Fragment) OS=Anas platyrhynchos GN=Anapl_11392 PE=3 SV=1 - [R0JJ15_ANAPL]	275.64	11.28	13	1.02533	8.86804	1.00318	13.0885	0.928843	15.4946	1.02898	12.821	1.03783	13.4261	0.985729	13.203	143.307	6.55127
U3ILQ1	Uncharacterized protein (Fragment) OS=Anas platyrhynchos GN=PSMA5 PE=4 SV=1 - [U3ILQ1_ANAPL]	275.13	44.4	8	1.12776	10.2234	1.11632	14.546	1.0579	19.5262	0.84995	17.1688	0.913213	12.1217	0.872742	17.0244	25.2877	4.84326
B4ZAE7	Eukaryotic translation elongation factor 2 (Fragment) OS=Anser erythropus GN=EEF2 PE=4 SV=1 - [B4ZAE7_9AVES]	274.71	47.34	2	1.08428	10.075	1.01216	8.62038	0.933888	9.36509	1.01164	12.4695	1.01559	6.91123	0.952999	5.11822	21.0809	9.14404
R0JPJ8	Serpin H1 (Fragment) OS=Anas platyrhynchos GN=Anapl_15585 PE=3 SV=1 - [R0JPJ8_ANAPL]	274.09	26.42	8	1.01149	12.5043	0.940765	14.7892	0.918478	15.0346	1.0597	13.968	1.02891	13.1898	0.989429	10.4166	45.5606	8.85107
R0KRQ4	Ras-related protein Rab-11B (Fragment) OS=Anas platyrhynchos GN=Anapl_12896 PE=3 SV=1 - [R0KRQ4_ANAPL]	273.78	55.12	3	1.02819	2.10865	1.09621	7.85065	1.03584	0.055349	0.988324	4.74973	0.959905	10.3517	0.930285	0.566953	22.8728	6.55127
R0L7Q0	Fumarate hydratase, mitochondrial (Fragment) OS=Anas platyrhynchos GN=FH PE=3 SV=1 - [R0L7Q0_ANAPL]	273.63	27.14	9	1.00571	3.7809	1.01823	7.50755	1.00196	8.51515	0.986776	9.94391	0.974225	9.29447	0.995396	7.86885	50.2469	8.11865
R0LJ39	Peroxiredoxin-1 (Fragment) OS=Anas platyrhynchos GN=PRDX1 PE=4 SV=1 - [R0LJ39_ANAPL]	272.95	36.32	7	1.01375	7.20791	0.98412	12.0583	0.920738	11.9075	1.03236	8.47796	1.00544	10.26	0.995629	8.57133	22.5436	8.27979
R0J9J6	Proactivator polypeptide (Fragment) OS=Anas platyrhynchos GN=Anapl_15415 PE=4 SV=1 - [R0J9J6_ANAPL]	272.67	19.6	9	1.06889	6.89993	1.04385	10.3147	0.987731	12.8351	0.947709	9.47719	0.948021	7.82543	0.932827	8.35739	55.134	4.88135
U3IZN9	Uncharacterized protein (Fragment) OS=Anas platyrhynchos GN=ATP2B4 PE=3 SV=1 - [U3IZN9_ANAPL]	272.14	10.75	5	0.963533	12.5326	0.929599	7.95428	0.958851	12.3681	1.02751	9.15404	1.06507	6.58101	1.02372	14.5911	129.049	5.94775
R0K1I0	Non-POU domain-containing octamer-binding protein (Fragment) OS=Anas platyrhynchos GN=NONO PE=4 SV=1 - [R0K1I0_ANAPL]	271.72	26.91	9	0.933885	12.7662	0.899777	13.0282	1.01026	21.1284	1.09864	12.2033	1.05154	10.2219	1.05892	7.39635	49.2926	7.50342
R0JYM9	Myosin regulatory light chain 2, smooth muscle major isoform (Fragment) OS=Anas platyrhynchos GN=Anapl_04443 PE=4 SV=1 - [R0JYM9_ANAPL]	271.13	63.31	4	0.933324	24.4875	0.943493	15.5263	0.951177	23.4219	1.03582	15.5246	1.07823	21.3601	1.04264	18.9681	19.3783	5.22412
U3I7C7	Uncharacterized protein OS=Anas platyrhynchos GN=FKBP5 PE=4 SV=1 - [U3I7C7_ANAPL]	271.08	24.29	10	0.937983	10.7724	0.910337	12.4584	0.918452	13.1943	1.10801	7.52813	1.04183	7.81551	1.04109	9.205	50.8786	6.06201
R0KXZ5	Desmin (Fragment) OS=Anas platyrhynchos GN=Anapl_18133 PE=4 SV=1 - [R0KXZ5_ANAPL]	270.73	38.5	2	0.949421	1.33625	0.988531	6.7375	1.01365	13.6972	0.982472	3.03068	1.01246	2.55204	1.04914	4.7656	22.0704	5.56689
U3J204	Uncharacterized protein (Fragment) OS=Anas platyrhynchos GN=ILF3 PE=4 SV=1 - [U3J204_ANAPL]	270.73	16.35	12	0.961625	12.1528	0.976185	10.8511	0.894367	16.502	1.04289	11.2058	1.05557	8.33615	1.04994	8.98578	95.8962	8.14795
R0L6G4	Mimecan (Fragment) OS=Anas platyrhynchos GN=Anapl_11388 PE=4 SV=1 - [R0L6G4_ANAPL]	270.14	26.62	8	0.779529	12.4175	0.852235	15.6446	0.893512	27.0029	1.15694	19.5557	1.2082	14.6741	1.17668	12.642	33.2984	7.6792
U3J894	Proteasome subunit alpha type (Fragment) OS=Anas platyrhynchos PE=3 SV=1 - [U3J894_ANAPL]	270.12	31.76	9	0.985083	6.95094	1.0026	7.10018	0.952888	13.2706	1.00265	6.66221	1.01229	6.55275	1.01593	5.40333	28.5141	5.09717
U3HZS2	Uncharacterized protein (Fragment) OS=Anas platyrhynchos GN=CRYM PE=4 SV=1 - [U3HZS2_ANAPL]	269.36	26.56	6	1.2187	22.4177	1.20871	20.3796	1.10313	17.7871	0.866644	17.8213	0.810127	23.5985	0.795099	31.1368	27.5801	5.46533
U3J9A5	Uncharacterized protein (Fragment) OS=Anas platyrhynchos GN=IPO7 PE=4 SV=1 - [U3J9A5_ANAPL]	268.38	10.18	7	1.00119	5.179	1.02316	13.0693	1.00796	13.5076	0.971611	15.3165	1.0079	9.9846	0.989311	4.21721	116.34	4.93213
U3J927	Uncharacterized protein (Fragment) OS=Anas platyrhynchos GN=TARS PE=3 SV=1 - [U3J927_ANAPL]	268.32	16.67	9	1.07503	8.32136	1.06882	8.8485	1.01579	13.3131	0.9381	5.64652	0.961289	15.8719	0.947966	9.20328	79.7011	6.91748
R0KV57	Splicing factor, proline-and glutamine-rich (Fragment) OS=Anas platyrhynchos GN=Anapl_11567 PE=4 SV=1 - [R0KV57_ANAPL]	267.96	26.68	9	0.961123	8.84306	0.995754	7.62661	0.969461	10.5994	1.02233	9.66093	1.0609	11.5644	1.01378	4.59477	49.1644	7.91357
R0L252	Kinesin-1 heavy chain (Fragment) OS=Anas platyrhynchos GN=Anapl_11137 PE=3 SV=1 - [R0L252_ANAPL]	267.89	14.16	7	1.08161	18.478	1.02811	14.4554	1.05669	4.70361	0.950045	13.9379	0.967616	17.6236	0.919469	14.2341	105.501	6.50732
R0L3H3	Ras-related protein Rab-3B (Fragment) OS=Anas platyrhynchos GN=RAB3B PE=3 SV=1 - [R0L3H3_ANAPL]	267.42	50.23	3	1.05474	7.36855	1.03581	15.1064	0.982162	3.9772	0.976254	6.03399	0.94815	5.83271	0.978287	7.87939	25.0733	5.36377
U3IIH7	Uncharacterized protein OS=Anas platyrhynchos GN=MACF1 PE=4 SV=1 - [U3IIH7_ANAPL]	267.14	1.83	9	1.06396	13.1799	1.06533	9.33341	1.09019	13.2765	0.92963	15.0105	0.936362	12.6655	1.00762	5.3454	820.605	5.30029
R0JNU8	Acidic leucine-rich nuclear phosphoprotein 32 family member A (Fragment) OS=Anas platyrhynchos GN=Anapl_13367 PE=4 SV=1 - [R0JNU8_ANAPL]	266.37	38.19	8	0.948405	7.51828	0.91593	6.94594	0.878909	12.7826	1.12809	5.80381	1.08092	6.26678	1.06225	8.21582	22.3239	4.27197
U3J2A0	Uncharacterized protein (Fragment) OS=Anas platyrhynchos GN=SET PE=3 SV=1 - [U3J2A0_ANAPL]	265.89	31.13	5	1.05412	9.40068	1.04785	4.31791	0.982517	13.5795	0.99639	4.56575	0.964177	4.39518	0.971206	7.98851	24.9431	4.61475
U3IT22	Uncharacterized protein (Fragment) OS=Anas platyrhynchos GN=CAPZA2 PE=4 SV=1 - [U3IT22_ANAPL]	265.14	38.46	6	0.987687	7.41634	0.989908	5.32844	0.984433	16.0312	1.05684	6.70821	1.0123	6.78059	1.03222	5.11285	32.8856	6.29053
R0L703	Sideroflexin-1 (Fragment) OS=Anas platyrhynchos GN=Anapl_14150 PE=4 SV=1 - [R0L703_ANAPL]	264.95	29.41	8	1.05106	8.65584	1.06382	12.3659	1.07951	21.2271	0.942846	12.1053	0.983944	7.86361	0.948367	7.97127	35.7964	8.96826
U3IUR2	Uncharacterized protein (Fragment) OS=Anas platyrhynchos GN=PLOD2 PE=4 SV=1 - [U3IUR2_ANAPL]	264.25	15.41	9	0.937582	10.2998	0.923927	12.8886	0.877189	14.4179	1.12728	9.80785	1.04456	7.68508	1.09499	8.553	83.9455	6.91748
U3I2P1	Uncharacterized protein (Fragment) OS=Anas platyrhynchos GN=IDH3A PE=3 SV=1 - [U3I2P1_ANAPL]	264.05	29.43	9	1.00833	10.3493	1.05436	16.3738	1.09083	14.5712	0.983409	19.9103	0.966732	23.8715	1.02204	16.2425	39.8223	7.15186
P09426	Histone H1 OS=Anas platyrhynchos PE=3 SV=3 - [H1_ANAPL]	263.49	29.36	3	0.897736	32.5521	0.847244	19.0125	0.650704	17.7597	1.29721	9.07184	1.23142	16.0778	1.09701	16.6133	21.8181	11.0337
U3J7J5	Uncharacterized protein (Fragment) OS=Anas platyrhynchos GN=NID2 PE=4 SV=1 - [U3J7J5_ANAPL]	263.48	9.28	9	1.04677	8.90927	1.04054	10.3521	1.01338	11.2838	0.980603	7.09769	1.01309	7.86505	0.988646	8.58905	125.203	7.95752
U3IBU3	Uncharacterized protein (Fragment) OS=Anas platyrhynchos GN=PHB2 PE=4 SV=1 - [U3IBU3_ANAPL]	263.3	44.59	11	1.01516	5.00879	0.949514	12.0573	0.950255	12.202	1.02467	12.137	1.02891	13.6103	1.0279	7.83791	26.0861	9.74463
R0KIU3	Proliferation-associated protein 2G4 (Fragment) OS=Anas platyrhynchos GN=Anapl_18426 PE=4 SV=1 - [R0KIU3_ANAPL]	262.32	32.73	11	1.00816	10.0499	0.99403	12.1851	0.943891	11.2526	1.04995	14.9254	1.01624	11.1267	0.993247	8.29261	37.237	7.07861
R0LEC7	Bifunctional protein NCOAT (Fragment) OS=Anas platyrhynchos GN=Anapl_11662 PE=4 SV=1 - [R0LEC7_ANAPL]	262.13	12.97	8	1.03838	10.0555	1.02148	13.0605	1.027	23.989	0.97486	12.7315	1.00764	8.9283	0.95099	18.3502	95.9455	4.97021
U3J9P1	Uncharacterized protein (Fragment) OS=Anas platyrhynchos PE=4 SV=1 - [U3J9P1_ANAPL]	261.97	4.38	8	1.03752	9.39493	0.988595	9.47012	1.10976	17.8416	0.999847	11.304	0.979871	9.52664	0.987839	2.56285	385.297	5.8335
R0LRH2	60S ribosomal protein L4 (Fragment) OS=Anas platyrhynchos GN=Anapl_09726 PE=4 SV=1 - [R0LRH2_ANAPL]	260.74	27.27	7	1.04212	15.7924	0.988751	9.17824	1.0243	17.4675	0.984997	8.31999	0.98103	15.3772	0.982066	9.97179	33.9448	10.814
U3I3U2	Uncharacterized protein OS=Anas platyrhynchos GN=HMOX2 PE=4 SV=1 - [U3I3U2_ANAPL]	260.33	25.32	6	1.14316	13.4197	1.04092	4.6927	1.028	4.14878	0.894035	17.4361	0.973328	7.57496	0.955233	3.13622	35.4126	5.60498
U3I2N1	Uncharacterized protein (Fragment) OS=Anas platyrhynchos GN=TGM2 PE=3 SV=1 - [U3I2N1_ANAPL]	260.16	11.63	9	0.97842	10.5783	0.947985	8.99934	0.941171	9.3422	1.07384	9.46905	1.03756	8.41745	1.0405	6.6005	75.0653	5.64307
R0LU38	Nucleoside diphosphate kinase (Fragment) OS=Anas platyrhynchos GN=Anapl_09604 PE=3 SV=1 - [R0LU38_ANAPL]	259.76	45.08	9	1.01599	7.80431	1.00073	6.49718	0.976329	11.2336	1.0207	7.30974	1.01368	5.51858	0.983747	8.58642	29.6754	8.1333
U3J9U3	Uncharacterized protein (Fragment) OS=Anas platyrhynchos GN=COL1A1 PE=4 SV=1 - [U3J9U3_ANAPL]	259.13	7.48	6	0.685638	15.1973	0.637003	14.6525	0.678953	33.8362	1.3647	13.5206	1.32821	10.0272	1.33005	9.05263	88.0155	8.29443
U3IFW5	Uncharacterized protein (Fragment) OS=Anas platyrhynchos GN=VDAC3 PE=4 SV=1 - [U3IFW5_ANAPL]	258.19	29.73	8	1.07618	3.87093	1.06511	8.99239	0.957413	8.71071	1.00641	6.20523	0.951759	9.36247	0.921427	7.49033	32.0081	8.67529
U3I3K1	Glutathione peroxidase (Fragment) OS=Anas platyrhynchos PE=3 SV=1 - [U3I3K1_ANAPL]	258.09	52.38	8	0.919987	8.44848	0.948438	5.59333	0.96678	15.8623	1.07584	8.99006	1.05625	8.98861	1.07263	5.00053	21.4129	8.89502
U3J4Q2	Uncharacterized protein (Fragment) OS=Anas platyrhynchos GN=CAPZB PE=4 SV=1 - [U3J4Q2_ANAPL]	257.93	30.88	9	0.963454	9.01487	0.973961	9.476	0.96613	8.33826	1.06	8.25527	1.05766	9.08981	1.04871	8.8682	30.5885	6.01123
R0KSW9	26S protease regulatory subunit S10B (Fragment) OS=Anas platyrhynchos GN=Anapl_14308 PE=3 SV=1 - [R0KSW9_ANAPL]	257.9	37.87	9	0.990141	4.32141	0.950516	6.69571	0.965506	15.9693	1.02877	10.228	1.02512	7.55169	1.02574	7.55332	33.8725	6.45557
C7EK93	Hemoglobin alpha A subunit OS=Bucephala islandica GN=HBA2 PE=3 SV=1 - [C7EK93_BUCIS]	257.13	42.96	1	1.09258	3.53503	1.10417	3.60564	0.995892	2.94137	0.928539	1.23854	0.935267	2.33688	0.951396	2.63626	15.405	8.44092
U3IM50	Uncharacterized protein (Fragment) OS=Anas platyrhynchos GN=SEPT9 PE=3 SV=1 - [U3IM50_ANAPL]	256.74	17.37	8	1.02127	8.23927	0.991924	8.29218	0.920468	12.3238	1.04679	6.59676	1.02465	13.2921	1.03493	8.71835	63.9911	8.96826
U3IR08	Uncharacterized protein (Fragment) OS=Anas platyrhynchos GN=CAMK2D PE=4 SV=1 - [U3IR08_ANAPL]	256.46	28.54	6	1.10982	18.1609	1.06045	4.68301	1.09881	15.3317	0.968532	4.54508	0.935501	10.4967	0.892271	14.2976	45.4759	6.43018
U3I9X5	Annexin OS=Anas platyrhynchos GN=ANXA7 PE=3 SV=1 - [U3I9X5_ANAPL]	256.28	18.75	8	0.994073	7.36805	0.973113	7.74301	1.0279	15.5899	0.965273	16.2425	0.992766	12.3578	0.97102	8.37663	50.1098	6.41748
R0JTR7	Ras-related protein Rab-5C (Fragment) OS=Anas platyrhynchos GN=RAB5C PE=3 SV=1 - [R0JTR7_ANAPL]	255.9	70.73	5	0.929182	24.7125	0.89598	24.5308	0.936275	29.5579	1.11202	17.6094	1.03087	18.5914	1.01874	14.5573	18.1	6.13818
U3J0V8	Uncharacterized protein OS=Anas platyrhynchos PE=4 SV=1 - [U3J0V8_ANAPL]	255.38	12.41	6	0.941353	9.40824	0.920397	12.8342	0.949238	11.3122	1.07802	7.97057	1.05066	6.21081	1.05661	5.83552	67.3447	6.55127
U3ITJ7	Uncharacterized protein (Fragment) OS=Anas platyrhynchos GN=LMAN1 PE=4 SV=1 - [U3ITJ7_ANAPL]	254.95	23.64	8	1.14596	4.922	1.05894	5.05085	1.06892	12.0445	0.942198	11.5443	0.908151	7.68208	0.930486	10.1182	49.9069	5.41455
U3I742	Uncharacterized protein OS=Anas platyrhynchos PE=4 SV=1 - [U3I742_ANAPL]	254.52	6.22	4	1.09303	4.42265	1.00025	1.3288	0.984042	11.7421	0.999964	7.90641	0.997708	1.38103	0.955952	3.1467	166.043	5.79541
R0LXI7	60S ribosomal protein L8 (Fragment) OS=Anas platyrhynchos GN=Anapl_03692 PE=4 SV=1 - [R0LXI7_ANAPL]	254.39	44.17	8	0.816221	19.8922	0.810984	20.8193	0.812453	31.5373	1.19499	14.6961	1.12645	12.8922	1.15998	13.9334	26.1493	10.6382
R0K6Z8	Androgen-induced proliferation inhibitor (Fragment) OS=Anas platyrhynchos GN=Anapl_06926 PE=4 SV=1 - [R0K6Z8_ANAPL]	254.15	6.92	7	1.01895	6.71104	0.998345	8.3973	0.948014	11.7388	0.991718	10.6214	1.01486	5.76193	1.02247	8.21869	164.272	8.04541
U3IKU2	Uncharacterized protein (Fragment) OS=Anas platyrhynchos GN=SCP2 PE=4 SV=1 - [U3IKU2_ANAPL]	253.96	16.94	8	0.986038	9.20748	0.961992	10.2238	0.94427	12.3245	1.01107	12.0137	1.06423	10.1821	1.01967	14.8683	59.8953	7.84033
U3IPD4	Integrin beta (Fragment) OS=Anas platyrhynchos GN=ITGB1 PE=3 SV=1 - [U3IPD4_ANAPL]	253.75	13.04	11	0.962282	5.21412	0.952037	4.03428	0.841714	17.796	1.10993	5.08875	1.07907	11.5442	1.056	5.62177	88.9173	5.23682
A9LM16	RAB11B OS=Anas platyrhynchos GN=rab11b PE=2 SV=1 - [A9LM16_ANAPL]	253.18	43.06	2	0.821012	4.84955	0.762807	2.16031	0.734033	10.4003	1.2435	3.82774	1.25624	0.700595	1.17983	7.17973	24.3384	6.93213
R0K096	Sorting nexin-1 (Fragment) OS=Anas platyrhynchos GN=Anapl_01736 PE=4 SV=1 - [R0K096_ANAPL]	253.01	17.7	1	0.878319	2.68959	0.85164	2.59979	0.843986	1.92348	1.1674	1.67059	1.15867	5.82479	1.121	1.42458	51.8336	6.06201
R0K4R7	Delta-1-pyrroline-5-carboxylate dehydrogenase, mitochondrial (Fragment) OS=Anas platyrhynchos GN=Anapl_04364 PE=3 SV=1 - [R0K4R7_ANAPL]	252.97	19.22	8	0.849487	3.80007	0.84047	8.43449	0.839786	18.8517	1.18272	6.83229	1.16752	6.06157	1.17118	6.84067	59.3684	7.63525
R0LH63	Lipopolysaccharide-responsive and beige-like anchor protein (Fragment) OS=Anas platyrhynchos GN=Anapl_03356 PE=4 SV=1 - [R0LH63_ANAPL]	252.43	4.51	9	0.96203	8.39322	0.994457	9.98725	0.977317	12.5578	1.00054	12.9365	1.03777	5.16174	0.972687	10.9534	316.072	5.69385
U3IDJ5	Reticulon (Fragment) OS=Anas platyrhynchos GN=RTN4 PE=4 SV=1 - [U3IDJ5_ANAPL]	251.65	7.03	6	1.06194	15.3807	1.08447	12.9668	0.999376	11.8108	1.00055	7.10837	0.963362	13.1602	0.924607	13.4483	112.463	4.61475
R0LBR8	Polypyrimidine tract-binding protein 1 (Fragment) OS=Anas platyrhynchos GN=Anapl_15291 PE=4 SV=1 - [R0LBR8_ANAPL]	251.37	15.96	5	1.11193	8.57349	0.987389	18.4458	1.06616	17.2316	1.01274	24.4771	0.943701	15.5187	0.915676	12.7674	58.7042	9.18799
U3IWS8	Uncharacterized protein (Fragment) OS=Anas platyrhynchos GN=HK2 PE=3 SV=1 - [U3IWS8_ANAPL]	251.1	10.5	3	0.971171	10.8069	0.913638	15.1045	0.977241	3.36155	1.0799	12.7869	1.07231	7.23011	1.01553	17.0917	103.342	6.68311
U3I9J5	Uncharacterized protein OS=Anas platyrhynchos PE=4 SV=1 - [U3I9J5_ANAPL]	250.69	26.37	6	1.04245	7.3121	0.988048	4.833	0.995487	8.22981	1.00909	7.24125	0.988242	6.7033	0.973296	5.50412	45.3242	7.31299
R0K2P7	Dual specificity mitogen-activated protein kinase kinase 1 (Fragment) OS=Anas platyrhynchos GN=Anapl_09725 PE=4 SV=1 - [R0K2P7_ANAPL]	250.63	29.08	7	0.996092	8.23599	0.96813	10.3798	0.881887	7.04211	1.07451	6.27123	1.05747	6.92915	1.03896	5.08895	40.892	6.46826
U3IRX8	Uncharacterized protein OS=Anas platyrhynchos GN=SEC31A PE=4 SV=1 - [U3IRX8_ANAPL]	249.02	9.3	9	0.966243	10.2358	0.99991	11.3049	0.920189	12.2182	1.02306	8.81982	1.0346	7.63321	1.02089	5.52018	132.234	6.48096
R0LDV5	Tubulin alpha-1B chain (Fragment) OS=Anas platyrhynchos GN=Anapl_17878 PE=3 SV=1 - [R0LDV5_ANAPL]	248.99	33.49	2	1.01789	13.219	0.993617	9.29128	1.06994	13.0366	1.00373	9.49769	0.982456	7.29701	0.989358	13.192	24.1101	5.41455
R0JQX4	Heat shock 70 kDa protein 12A (Fragment) OS=Anas platyrhynchos GN=Anapl_11528 PE=4 SV=1 - [R0JQX4_ANAPL]	247.88	14.33	8	1.01054	5.40735	0.954315	3.10792	0.995672	9.33548	1.02681	5.74344	0.996676	1.41271	1.01303	3.16254	73.3567	7.18115
R0KAE6	Protein transport protein Sec23A (Fragment) OS=Anas platyrhynchos GN=SEC23B PE=4 SV=1 - [R0KAE6_ANAPL]	247.34	13.95	4	1.02677	8.3744	1.07949	2.81374	1.01494	14.1084	0.899598	3.66345	1.006	17.2105	1.01002	16.3124	86.2325	6.78564
R0LYU3	Vitamin D-binding protein (Fragment) OS=Anas platyrhynchos GN=Anapl_10497 PE=4 SV=1 - [R0LYU3_ANAPL]	247.32	20.04	7	0.98572	6.91402	0.957706	8.72678	0.914928	9.60652	1.05547	5.77192	1.06531	6.05453	1.05703	7.14458	51.3608	6.72705
U3IPM3	Uncharacterized protein (Fragment) OS=Anas platyrhynchos GN=ACTR2 PE=3 SV=1 - [U3IPM3_ANAPL]	247.19	24.36	7	0.999575	5.78239	0.971024	5.47559	1.02261	15.6248	1.00728	10.2328	1.01165	7.70534	1.01197	7.13303	44.3061	6.94678
R0LPW8	Acyl-coenzyme A thioesterase 9 (Fragment) OS=Anas platyrhynchos GN=Anapl_12668 PE=4 SV=1 - [R0LPW8_ANAPL]	247.05	26.49	8	1.00642	13.7075	1.03919	13.5254	1.04966	8.76059	0.976791	12.2157	0.958355	12.1047	0.936233	11.8044	44.2347	7.76709
R0JS60	Proteasome subunit alpha type-1 (Fragment) OS=Anas platyrhynchos GN=Anapl_08736 PE=4 SV=1 - [R0JS60_ANAPL]	246.31	35.37	9	1.00248	7.47799	1.01519	9.96328	0.935092	10.8027	1.03067	6.38256	1.02473	6.74924	1.0048	6.12723	27.4539	6.72705
U3IZY1	Uncharacterized protein (Fragment) OS=Anas platyrhynchos GN=ALDH7A1 PE=3 SV=1 - [U3IZY1_ANAPL]	246.05	25.27	9	1.0612	15.013	1.04505	6.59335	1.02399	14.4589	1.03492	18.4348	0.9607	10.3899	0.979492	11.5122	49.2415	6.85889
U3IKM2	Uncharacterized protein (Fragment) OS=Anas platyrhynchos GN=ASAH1 PE=4 SV=1 - [U3IKM2_ANAPL]	245.85	24.52	9	0.949969	8.92281	0.918644	10.8393	0.902744	13.5861	1.11029	13.0831	1.09519	8.17741	1.07389	6.78486	41.6321	7.21045
R0JVQ4	Dolichyl-diphosphooligosaccharide--protein glycosyltransferase subunit STT3A (Fragment) OS=Anas platyrhynchos GN=Anapl_03984 PE=4 SV=1 - [R0JVQ4_ANAPL]	245.74	13.33	8	1.0635	7.73351	1.07073	8.77515	1.0085	5.88225	0.987958	4.20894	0.971808	6.0637	0.939079	7.28434	80.5689	7.98682
U3IP37	Uncharacterized protein (Fragment) OS=Anas platyrhynchos GN=AIFM1 PE=4 SV=1 - [U3IP37_ANAPL]	244.62	22.53	11	0.956029	7.46093	0.96128	8.21048	0.980753	6.26236	1.03436	6.39978	0.977905	4.97955	1.03907	10.6124	67.1434	8.23584
U3J802	Uncharacterized protein (Fragment) OS=Anas platyrhynchos GN=SPTB PE=4 SV=1 - [U3J802_ANAPL]	244.06	5.79	6	1.09699	5.89453	1.02117	5.62404	1.03276	4.66058	0.958448	1.26935	0.951968	2.84378	0.954071	7.7697	205.671	6.7417
R0M5X6	Putative aminopeptidase NPEPL1 (Fragment) OS=Anas platyrhynchos GN=NPEPL1 PE=4 SV=1 - [R0M5X6_ANAPL]	243.94	26.2	8	0.982711	5.69286	0.979639	11.8169	1.11007	15.0769	0.963902	11.0056	1.01197	11.3935	0.997981	10.2494	51.2448	6.91748
U3IXZ9	Uncharacterized protein (Fragment) OS=Anas platyrhynchos GN=ABAT PE=3 SV=1 - [U3IXZ9_ANAPL]	243.84	35.92	13	1.05294	12.3332	1.08558	11.244	1.09163	9.27054	0.904927	8.75857	0.940022	8.42004	0.906818	9.01946	53.6813	8.11865
U3IKY3	Uncharacterized protein (Fragment) OS=Anas platyrhynchos GN=LAMB2 PE=4 SV=1 - [U3IKY3_ANAPL]	243.62	11.26	5	0.934171	11.3806	1.01757	12.6448	1.18871	19.782	0.944023	10.791	1.0497	4.97946	0.879957	7.11126	91.701	6.771
U3J3L1	Uncharacterized protein (Fragment) OS=Anas platyrhynchos GN=NDUFV1 PE=4 SV=1 - [U3J3L1_ANAPL]	242.52	33.81	7	1.03341	6.71123	1.04561	9.21994	1.01298	11.5993	0.953583	12.4889	0.99857	8.07678	0.956016	5.00155	37.9991	6.63916
S4SM24	Eukaryotic initiation factor 4A-III (Fragment) OS=Anas platyrhynchos GN=eIF4A-III PE=2 SV=1 - [S4SM24_ANAPL]	242.3	24.15	9	0.956573	7.93971	0.977211	11.3698	0.862128	23.0749	1.05152	7.09067	1.03085	4.30116	1.05308	10.8766	40.281	8.47021
R0L8I3	Calponin-3 (Fragment) OS=Anas platyrhynchos GN=Anapl_05981 PE=4 SV=1 - [R0L8I3_ANAPL]	241.61	25.88	6	0.820672	45.8543	0.849639	46.0226	0.955761	23.6988	1.15742	28.2692	1.15172	24.5596	1.14832	23.5262	34.6261	6.17627
R0KV36	NSFL1 cofactor p47 (Fragment) OS=Anas platyrhynchos GN=Anapl_15246 PE=4 SV=1 - [R0KV36_ANAPL]	241.58	21.29	6	0.868908	18.8852	0.852866	17.8396	1.13552	15.2063	1.07547	11.6184	1.10896	8.89374	1.05489	13.4563	39.0296	5.17334
U3I350	Uncharacterized protein (Fragment) OS=Anas platyrhynchos GN=DARS PE=3 SV=1 - [U3I350_ANAPL]	241.55	26.1	12	0.991115	9.1793	0.999781	10.2082	0.955009	5.35434	1.02555	7.29652	1.02478	7.34895	1.02631	9.2013	57.2091	6.44287
U3IQ62	Uncharacterized protein (Fragment) OS=Anas platyrhynchos PE=4 SV=1 - [U3IQ62_ANAPL]	241.37	12.81	11	1.0154	11.7249	0.968708	12.0654	0.959203	10.7435	1.06145	12.3761	1.02201	14.765	1.03157	7.87562	102.227	5.59229
U3IMQ0	Synaptosomal-associated protein OS=Anas platyrhynchos GN=SNAP25 PE=3 SV=1 - [U3IMQ0_ANAPL]	241.24	39.32	5	1.09886	6.7805	1.02103	6.23753	1.15269	12.0957	0.875007	3.53296	0.943878	4.10857	0.927723	7.98413	23.3002	4.76709
U3I6H4	Uncharacterized protein (Fragment) OS=Anas platyrhynchos GN=GLO1 PE=4 SV=1 - [U3I6H4_ANAPL]	240.98	48.65	10	1.03358	11.0878	0.989532	11.015	0.951788	11.7518	1.02532	11.1035	1.02536	9.50334	1.00823	9.52431	21.0474	6.55127
U3IHK6	Uncharacterized protein (Fragment) OS=Anas platyrhynchos GN=GLOD4 PE=4 SV=1 - [U3IHK6_ANAPL]	239.92	34.33	9	1.07963	13.025	1.05307	12.0653	1.02204	14.223	0.980659	9.50007	0.958946	8.26658	0.91456	9.52841	33.1146	5.37646
R0KXU3	Phosphatidylethanolamine-binding protein 1 (Fragment) OS=Anas platyrhynchos GN=Anapl_16051 PE=4 SV=1 - [R0KXU3_ANAPL]	239.92	42.86	5	1.03531	13.6467	1.03838	9.00011	1.02754	11.7464	0.972241	7.72044	0.963784	3.61003	0.962087	8.04676	16.5553	8.52881
R0LH42	ATP-binding cassette sub-family E member 1 (Fragment) OS=Anas platyrhynchos GN=Anapl_03332 PE=3 SV=1 - [R0LH42_ANAPL]	238.64	18.36	8	0.967765	7.95613	0.991473	10.2748	0.966691	14.1092	1.02969	11.81	1.04977	10.5185	1.02025	6.03384	68.5807	8.39697
R0KZK3	Tropomyosin alpha-1 chain (Fragment) OS=Anas platyrhynchos GN=Anapl_05914 PE=3 SV=1 - [R0KZK3_ANAPL]	238.48	39.71	3	0.98714	5.67681	0.944843	2.85659	0.912796	7.18893	1.09468	0.960189	1.05336	4.82429	1.05323	0.580836	23.6199	4.62744
R0JB23	Nuclease domain-containing protein 1 OS=Anas platyrhynchos GN=Anapl_17568 PE=4 SV=1 - [R0JB23_ANAPL]	238.44	18.47	1	0.963136		0.856583		0.760776		1.22272		1.20204		0.999999		44.2057	9.53955
R0KAW3	Gamma-soluble NSF attachment protein (Fragment) OS=Anas platyrhynchos GN=Anapl_06604 PE=4 SV=1 - [R0KAW3_ANAPL]	238.31	42.7	9	1.00783	11.3306	0.988598	6.90118	0.975647	14.5857	0.988655	11.2812	1.03533	6.43091	0.995991	8.87693	30.5222	5.35107
U3IQ97	Uncharacterized protein (Fragment) OS=Anas platyrhynchos GN=COL4A2 PE=4 SV=1 - [U3IQ97_ANAPL]	238.05	4.41	3	0.97934	8.77268	1.06304	8.57597	0.902905	10.6864	1.01589	4.45854	0.994201	3.22406	1.02158	6.80436	162.764	8.23584
R0K9J3	Ubiquitin carboxyl-terminal hydrolase (Fragment) OS=Anas platyrhynchos GN=Anapl_03693 PE=3 SV=1 - [R0K9J3_ANAPL]	238.05	6.35	14	1.02186	5.53069	0.996981	7.16741	1.06865	15.616	0.92345	13.5503	0.984549	7.51605	0.973925	6.00231	290.036	5.85889
U3IIH9	Uncharacterized protein (Fragment) OS=Anas platyrhynchos GN=PSMD12 PE=4 SV=1 - [U3IIH9_ANAPL]	237.43	22.62	7	1.01913	5.69708	1.01673	9.9467	1.0256	6.96484	1.00023	4.89328	1.01126	3.42394	0.963432	6.9124	49.0156	7.40088
U3I8H1	Uncharacterized protein (Fragment) OS=Anas platyrhynchos GN=SNX1 PE=4 SV=1 - [U3I8H1_ANAPL]	237.41	16.81	1	0.905291		1.08331		0.882287		1.07181		1.03457		1.02713		53.8947	6.07471
U3I9L2	Uncharacterized protein (Fragment) OS=Anas platyrhynchos GN=PFKL PE=4 SV=1 - [U3I9L2_ANAPL]	237.05	19.5	9	0.994757	6.75298	1.01359	9.09502	1.01053	15.8467	1.01382	11.4804	0.973727	12.0616	1.04809	7.76981	66.2315	7.78174
U3HZJ9	Uncharacterized protein OS=Anas platyrhynchos GN=RRBP1 PE=4 SV=1 - [U3HZJ9_ANAPL]	236.62	14.78	13	1.00269	11.7363	0.965983	11.5015	0.928795	12.7924	1.06742	11.5134	1.04542	6.61106	1.03906	6.57997	106.382	5.021
U3IQ13	Uncharacterized protein OS=Anas platyrhynchos GN=PAM PE=4 SV=1 - [U3IQ13_ANAPL]	235.9	13.17	9	0.991197	6.19708	0.980928	9.91631	0.903302	14.4166	1.01887	10.3692	1.03212	7.08374	1.03065	6.30137	108.741	6.3667
R0JLZ0	DNA topoisomerase 1 (Fragment) OS=Anas platyrhynchos GN=Anapl_08949 PE=4 SV=1 - [R0JLZ0_ANAPL]	235.26	11.94	7	1.02088	15.747	0.927178	11.127	0.96169	13.6906	1.00958	12.7473	0.998502	9.75953	0.98106	11.3433	77.2759	9.27588
R0LQG2	Dickkopf-related protein 3 (Fragment) OS=Anas platyrhynchos GN=Anapl_14334 PE=4 SV=1 - [R0LQG2_ANAPL]	234.86	21.28	5	0.949954	10.8016	0.939769	11.6243	0.93244	4.89061	1.05727	7.22709	1.03454	4.2222	1.03475	6.27138	33.4654	4.64014
R0KQQ5	Thioredoxin domain-containing protein 4 (Fragment) OS=Anas platyrhynchos GN=Anapl_12939 PE=4 SV=1 - [R0KQQ5_ANAPL]	234.01	27.22	8	1.0052	4.6515	1.02798	3.78664	0.960996	5.31628	1.00561	5.87452	1.00207	5.87984	1.00145	7.20649	40.4102	5.90967
U3J7N0	Uncharacterized protein (Fragment) OS=Anas platyrhynchos GN=AGRN PE=4 SV=1 - [U3J7N0_ANAPL]	233.82	9.13	10	0.966886	6.13716	0.946012	8.69007	0.954854	16.1995	1.08171	9.85059	1.08352	4.68284	1.08561	7.25293	123.874	6.94678
R0KCS0	40S ribosomal protein S16 (Fragment) OS=Anas platyrhynchos GN=Anapl_06739 PE=3 SV=1 - [R0KCS0_ANAPL]	233.47	53.85	9	0.992795	7.54418	0.997543	5.12774	0.978782	16.5817	1.04027	7.38832	1.04352	5.92066	1.01847	7.12474	14.6791	10.0669
U3IQW0	Uncharacterized protein OS=Anas platyrhynchos GN=DCLK1 PE=4 SV=1 - [U3IQW0_ANAPL]	233.41	9.86	5	1.05236	10.7521	0.989571	8.03003	1.05942	11.1909	1.01782	6.74561	0.935983	11.1498	0.950077	12.5084	82.1599	8.66064
R0JCS7	Vigilin (Fragment) OS=Anas platyrhynchos GN=Anapl_09043 PE=4 SV=1 - [R0JCS7_ANAPL]	232.59	12.24	14	1.00732	9.55688	1.01721	10.6818	1.04281	6.96581	0.973347	8.84855	0.974673	8.90352	0.985993	10.133	138.714	6.80029
U3ISH9	Catalase (Fragment) OS=Anas platyrhynchos GN=CAT PE=3 SV=1 - [U3ISH9_ANAPL]	232.5	24.85	10	0.904803	11.0182	0.939809	12.2305	0.962088	6.34625	1.08011	10.2746	1.08021	5.71906	1.06676	9.33215	57.6227	7.81104
U3J9C1	Uncharacterized protein (Fragment) OS=Anas platyrhynchos GN=ATP4A PE=3 SV=1 - [U3J9C1_ANAPL]	232.49	7.9	3	1.1304	3.09955	1.09385	2.47436	1.08989	3.43927	0.927248	4.03005	0.919262	1.31716	0.922229	0.878081	68.9721	5.26221
R0JEP4	DnaJ-like protein subfamily A member 4 (Fragment) OS=Anas platyrhynchos GN=Anapl_02682 PE=4 SV=1 - [R0JEP4_ANAPL]	232.26	26.55	7	1.10452	4.52771	1.0885	7.79352	1.04261	8.5644	0.952882	6.25144	0.902834	6.07304	0.941879	5.06229	39.5728	5.90967
U3IZX9	Uncharacterized protein (Fragment) OS=Anas platyrhynchos GN=PSMA7 PE=4 SV=1 - [U3IZX9_ANAPL]	231.92	31.94	5	1.01772	7.62869	0.973203	6.26214	0.948904	17.6942	1.01659	11.9373	1.0226	9.04981	1.0267	6.30881	24.2358	8.92432
U3IF72	Uncharacterized protein OS=Anas platyrhynchos PE=4 SV=1 - [U3IF72_ANAPL]	231.84	36.39	5	1.04322	5.03486	1.0302	8.76511	0.913691	4.37901	0.995629	7.4186	1.0114	6.96703	0.958211	5.46923	35.8224	7.26904
R0M1E3	Peripheral plasma membrane protein CASK (Fragment) OS=Anas platyrhynchos GN=Anapl_03687 PE=4 SV=1 - [R0M1E3_ANAPL]	231.14	16.45	12	1.00735	9.37163	1.02238	8.14205	0.991108	21.3306	1.02358	8.94318	0.987022	9.7193	1.00723	7.50128	102.875	6.7417
R0J902	EH domain-containing protein 4 (Fragment) OS=Anas platyrhynchos GN=Anapl_15189 PE=4 SV=1 - [R0J902_ANAPL]	231.11	16.79	5	0.887732	11.2622	0.820141	9.86519	0.83903	10.4235	1.18453	10.6009	1.1369	10.1583	1.13826	6.9737	60.9985	6.81494
R0M4H5	Splicing factor 3B subunit 3 (Fragment) OS=Anas platyrhynchos GN=Anapl_07490 PE=4 SV=1 - [R0M4H5_ANAPL]	230.9	13.37	11	0.974015	7.15573	0.971582	11.2672	1.02314	19.5093	1.00765	10.7951	1.00995	9.32054	1.02603	9.81529	106.724	5.16064
U3I8L6	Uncharacterized protein (Fragment) OS=Anas platyrhynchos GN=GNA11 PE=4 SV=1 - [U3I8L6_ANAPL]	230.72	31.11	4	0.981623	6.06627	1.01768	6.96956	1.03814	11.0968	0.988768	8.5409	0.977491	4.47961	1.01044	5.7422	36.7877	5.38916
R0KFE2	Ubiquitin carboxyl-terminal hydrolase (Fragment) OS=Anas platyrhynchos GN=Anapl_02282 PE=3 SV=1 - [R0KFE2_ANAPL]	229.94	18.78	7	1.08657	16.1212	1.06688	10.1492	1.10296	12.4324	0.878667	15.0409	0.891708	8.34675	0.978173	4.58659	55.3859	5.2876
R0L9Q3	Heterogeneous nuclear ribonucleoprotein G (Fragment) OS=Anas platyrhynchos GN=Anapl_05268 PE=4 SV=1 - [R0L9Q3_ANAPL]	229.91	21.58	8	0.926914	12.1908	0.907664	12.1102	0.795232	17.9363	1.12781	11.7894	1.09746	13.5712	1.1023	10.094	40.9888	10.1694
R0KCV3	Peroxiredoxin-4 (Fragment) OS=Anas platyrhynchos GN=Anapl_12669 PE=4 SV=1 - [R0KCV3_ANAPL]	229.24	47.85	8	1.09311	17.0925	0.985344	11.8967	1.0593	3.94661	0.939521	5.61445	0.916903	13.4607	0.936842	11.3209	18.6986	5.57959
R0M216	Histone H2A (Fragment) OS=Anas platyrhynchos GN=Anapl_01028 PE=3 SV=1 - [R0M216_ANAPL]	229.07	37.4	2	1.05122	13.5789	1.07325	11.1299	0.99527	17.8045	0.983316	14.7051	0.95381	11.9186	0.936821	9.49017	13.3456	10.7261
R0JPM8	Uncharacterized protein (Fragment) OS=Anas platyrhynchos GN=PRKACB PE=4 SV=1 - [R0JPM8_ANAPL]	229.06	25.44	8	1.09838	10.2964	1.00973	12.7326	0.975905	22.9208	1.02782	12.5953	1.01529	9.03913	0.952191	7.36594	45.9705	8.39697
U3IEG9	Uncharacterized protein (Fragment) OS=Anas platyrhynchos GN=FUBP1 PE=4 SV=1 - [U3IEG9_ANAPL]	228.2	15.78	7	0.894507	11.1807	0.93134	8.87345	0.871179	18.5405	1.12442	10.5156	1.11344	8.39418	1.07408	11.3263	63.5766	7.60596
U3IGS2	Uncharacterized protein OS=Anas platyrhynchos GN=RANGAP1 PE=4 SV=1 - [U3IGS2_ANAPL]	228	12.86	6	0.96366	16.774	0.965801	8.02233	1.01774	17.6628	1.01214	14.4645	0.990739	12.1953	1.00486	14.3706	63.2691	6.55127
U3I4I5	Uncharacterized protein OS=Anas platyrhynchos GN=NDRG3 PE=4 SV=1 - [U3I4I5_ANAPL]	227.75	25.38	5	1.13068	9.87464	1.11981	3.6609	1.21386	3.9524	0.850464	6.03	0.84936	4.76218	0.864741	8.81018	42.7995	5.49072
U3I537	Uncharacterized protein OS=Anas platyrhynchos GN=ARVCF PE=4 SV=1 - [U3I537_ANAPL]	227.6	10.77	8	1.0646	19.3558	1.00078	8.61017	1.08053	16.0003	0.954722	12.6826	0.954926	13.5947	0.926545	11.1878	109.905	6.771
R0JFU0	cAMP-dependent protein kinase type II-alpha regulatory subunit (Fragment) OS=Anas platyrhynchos GN=Anapl_05412 PE=4 SV=1 - [R0JFU0_ANAPL]	227.26	26.13	4	1.0275	14.5695	1.00019	7.87115	1.10488	31.204	0.943281	15.6338	0.925609	16.9237	0.952028	13.2865	32.5737	6.27783
R0JCP8	Calcium-binding mitochondrial carrier protein SCaMC-1 (Fragment) OS=Anas platyrhynchos GN=SLC25A24 PE=3 SV=1 - [R0JCP8_ANAPL]	226.78	22.3	7	0.923304	8.48872	0.955494	6.28502	0.975859	12.3678	1.04476	6.30217	1.0063	7.06176	1.09669	12.5824	46.1829	8.80713
R0LD98	3-hydroxyisobutyrate dehydrogenase, mitochondrial (Fragment) OS=Anas platyrhynchos GN=Anapl_07941 PE=4 SV=1 - [R0LD98_ANAPL]	226.77	32.57	7	0.925986	3.78189	0.937112	11.0602	0.921723	22.7687	1.01848	18.3851	1.06813	9.6395	1.06625	11.4362	32.2442	7.12256
R0JII3	Creatine kinase, ubiquitous mitochondrial (Fragment) OS=Anas platyrhynchos GN=Anapl_14777 PE=3 SV=1 - [R0JII3_ANAPL]	226.32	32.34	7	0.987596	11.5751	1.05639	7.68491	1.13665	10.7883	0.903448	12.3891	0.957863	14.51	1.01688	7.95745	41.9734	7.21045
U3I7T8	Uncharacterized protein (Fragment) OS=Anas platyrhynchos GN=DSP PE=4 SV=1 - [U3I7T8_ANAPL]	226.23	3.71	8	1.00064	6.91431	1.05447	8.43359	1.05688	3.7701	0.942899	6.84898	0.977204	6.65615	0.969984	9.31375	325.042	6.55127
R0KXC4	Protein DJ-1 (Fragment) OS=Anas platyrhynchos GN=PARK7 PE=4 SV=1 - [R0KXC4_ANAPL]	225.82	42.33	8	0.869267	10.5884	0.853511	14.0231	0.933147	23.2585	1.13948	19.3639	1.14294	12.4477	1.09932	7.5315	19.9984	6.771
R0K4R2	Cell division control protein 42-like protein (Fragment) OS=Anas platyrhynchos GN=CDC42 PE=3 SV=1 - [R0K4R2_ANAPL]	224.46	41.15	6	1.02148	14.9248	1.01819	18.0787	0.896393	18.219	1.03444	18.8026	1.02423	15.657	1.00764	6.38954	21.3301	6.55127
R0JJS9	Mitochondrial inner membrane protein OS=Anas platyrhynchos GN=Anapl_17135 PE=4 SV=1 - [R0JJS9_ANAPL]	224.14	36.4	7	0.995564	10.5929	1.00464	21.5245	0.879038	15.4456	1.07134	19.9983	1.02383	14.5377	0.992769	10.4681	27.2974	7.31299
R0L027	Protein phosphatase 1 regulatory subunit 7 (Fragment) OS=Anas platyrhynchos GN=Anapl_09045 PE=4 SV=1 - [R0L027_ANAPL]	223.95	36.29	7	1.04935	14.1148	1.05061	7.52921	1.06972	15.0312	0.951206	8.57506	0.939343	13.7894	0.962296	9.14329	30.0933	6.04932
U3J1N9	Uncharacterized protein OS=Anas platyrhynchos GN=RAN PE=4 SV=1 - [U3J1N9_ANAPL]	223.74	42.13	8	0.965525	8.27141	0.973684	10.7696	0.987488	17.8063	1.05275	11.6298	1.04686	9.96007	1.06161	4.52531	24.4117	7.88428
U3I321	Uncharacterized protein (Fragment) OS=Anas platyrhynchos GN=CNP PE=4 SV=1 - [U3I321_ANAPL]	223.49	22.04	8	1.01944	8.51679	0.996069	9.85007	0.879095	13.7585	1.06442	8.92543	1.00889	9.98935	1.0351	9.2013	47.6738	8.90967
R0LWZ6	Ribonuclease inhibitor (Fragment) OS=Anas platyrhynchos GN=Anapl_07875 PE=4 SV=1 - [R0LWZ6_ANAPL]	223.01	21.93	8	1.02206	3.99161	1.00127	4.42303	1.06642	11.8647	1.01085	8.33675	1.01622	7.74274	0.979023	7.71074	49.8909	5.08447
U3ICH0	Uncharacterized protein (Fragment) OS=Anas platyrhynchos GN=HSPE1 PE=3 SV=1 - [U3ICH0_ANAPL]	222.98	76.47	9	1.0029	14.2175	1.00723	10.2644	0.974991	17.2226	1.03147	12.4577	0.987196	10.9471	0.997831	7.73765	11.073	8.63135
R0KFE4	Protein-L-isoaspartate(D-aspartate) O-methyltransferase (Fragment) OS=Anas platyrhynchos GN=Anapl_05310 PE=4 SV=1 - [R0KFE4_ANAPL]	221.28	32.85	6	0.958265	7.73997	0.933444	7.77278	0.947384	12.8493	1.03214	8.70314	1.0604	4.95573	1.02186	4.76581	22.3444	6.04932
R0J9F3	26S protease regulatory subunit 4 (Fragment) OS=Anas platyrhynchos GN=Anapl_13077 PE=3 SV=1 - [R0J9F3_ANAPL]	220.97	25.8	7	1.0375	7.45739	1.03592	8.56597	1.07912	12.904	0.974854	6.13078	0.966617	12.5791	0.962817	7.74245	46.1474	7.1665
U3IMU3	Uncharacterized protein OS=Anas platyrhynchos GN=CSDE1 PE=4 SV=1 - [U3IMU3_ANAPL]	220.84	12.42	9	1.03763	10.3011	1.01853	4.11342	0.992404	8.24595	0.989303	7.77961	0.960896	3.58359	0.958153	2.5475	85.4423	6.22705
R0KRB8	Uncharacterized protein (Fragment) OS=Anas platyrhynchos GN=Anapl_06649 PE=4 SV=1 - [R0KRB8_ANAPL]	220.42	24.08	4	0.997862	12.6073	1.01753	16.3259	0.960109	14.3296	1.05955	17.261	1.03905	18.3454	0.984355	14.5232	22.1855	9.21729
R0KP76	Protein 4.1 (Fragment) OS=Anas platyrhynchos GN=Anapl_14207 PE=4 SV=1 - [R0KP76_ANAPL]	220.24	12.62	6	1.02405	18.3614	1.06437	14.0244	0.908244	16.0667	0.960224	15.5182	0.974137	17.7643	0.991213	11.9106	95.7698	5.85889
R0KZJ0	N-acylneuraminate cytidylyltransferase (Fragment) OS=Anas platyrhynchos GN=Anapl_02929 PE=4 SV=1 - [R0KZJ0_ANAPL]	220.02	24.71	9	0.953532	3.41646	0.920878	9.55858	0.919726	8.19559	1.10208	10.328	1.06601	7.00134	1.07347	3.91278	39.5209	6.31592
R0L675	Annexin (Fragment) OS=Anas platyrhynchos GN=Anapl_19050 PE=3 SV=1 - [R0L675_ANAPL]	219.81	23.92	5	0.984443	6.335	0.922203	18.7074	0.957409	6.39325	1.10784	6.17019	1.05338	6.99581	1.02912	3.76074	33.7787	8.85107
R0L318	Protein transport protein Sec23A (Fragment) OS=Anas platyrhynchos GN=SEC23A PE=4 SV=1 - [R0L318_ANAPL]	219.76	10.46	3	0.981595	9.29391	0.983576	2.99602	0.94311	6.45929	1.02464	1.3961	1.06902	9.63853	1.09454	11.7366	86.1611	6.96143
U3IG17	Uncharacterized protein (Fragment) OS=Anas platyrhynchos PE=4 SV=1 - [U3IG17_ANAPL]	219.66	72.82	6	1.07962	17.2071	1.00925	17.4585	0.97645	21.6338	1.03317	24.8915	1.00111	12.832	0.976147	16.4291	11.1798	5.80811
R0L4V2	Septin-6 (Fragment) OS=Anas platyrhynchos GN=Anapl_02469 PE=3 SV=1 - [R0L4V2_ANAPL]	219.48	22.43	2	1.07577	3.34837	1.00173	5.02037	0.998079	6.52461	0.978676	1.58988	0.99282	1.95618	0.970223	3.54107	47.9845	6.99072
R0LQE0	Protein NDRG1 (Fragment) OS=Anas platyrhynchos GN=Anapl_08512 PE=4 SV=1 - [R0LQE0_ANAPL]	219.28	22.43	6	0.947091	10.0699	0.942454	12.3636	1.02445	13.2965	0.999823	18.3511	1.04424	11.0481	1.04949	8.62291	40.3998	6.62451
R0KPF7	Inorganic pyrophosphatase OS=Anas platyrhynchos GN=Anapl_06672 PE=4 SV=1 - [R0KPF7_ANAPL]	219.07	30.53	6	1.00324	11.4089	0.953	20.498	0.940583	9.10069	1.06354	13.0542	1.01858	17.1837	1.01814	10.0614	32.004	6.771
R0LBP4	Rho GDP-dissociation inhibitor 2 (Fragment) OS=Anas platyrhynchos GN=Anapl_05117 PE=4 SV=1 - [R0LBP4_ANAPL]	218.8	50.25	6	0.971321	19.5516	0.991618	9.94904	0.939051	14.8219	1.07656	5.5779	1.03383	9.28596	0.993054	9.59356	23.1817	5.19873
R0JIB7	Myosin-Ib (Fragment) OS=Anas platyrhynchos GN=MYO1B PE=4 SV=1 - [R0JIB7_ANAPL]	218.35	9.68	9	0.953143	11.0364	0.983804	6.701	0.926124	8.86167	1.04019	7.72688	1.03354	5.82136	1.05192	9.45354	131.901	9.37842
R0JD83	Lambda-crystallin-like protein (Fragment) OS=Anas platyrhynchos GN=Anapl_15936 PE=4 SV=1 - [R0JD83_ANAPL]	218.21	30.39	7	1.00067	2.4972	1.00074	7.87441	0.966626	11.269	1.032	11.6589	1.02054	5.74553	1.00116	4.67474	33.9467	7.35693
U3ILU0	40S ribosomal protein S12 (Fragment) OS=Anas platyrhynchos GN=RPS12 PE=3 SV=1 - [U3ILU0_ANAPL]	218.18	31.82	4	1.15679	14.9388	1.05015	9.22476	1.00093	7.58981	0.960657	3.36288	0.90942	5.37471	0.885512	6.4601	14.5446	7.92822
R0JS25	Platelet-activating factor acetylhydrolase IB subunit alpha (Fragment) OS=Anas platyrhynchos GN=Anapl_05838 PE=3 SV=1 - [R0JS25_ANAPL]	218.03	25.56	9	1.03459	10.3402	1.03725	9.66264	0.965931	12.4159	1.01033	12.3643	1.02563	16.458	0.996335	10.3199	45.2785	7.37158
R0LAH6	CDGSH iron sulfur domain-containing protein 2 (Fragment) OS=Anas platyrhynchos GN=Anapl_11282 PE=4 SV=1 - [R0LAH6_ANAPL]	217.81	46.53	4	1.09856	1.78051	1.02901	3.25186	0.936873	4.28485	1.00327	3.08665	1.00994	7.51915	0.967321	6.77056	11.5763	9.31982
R0LGG9	High mobility group protein B3 (Fragment) OS=Anas platyrhynchos GN=Anapl_02492 PE=4 SV=1 - [R0LGG9_ANAPL]	217.31	26.45	5	1.00675	6.31107	0.982773	9.58364	0.981265	11.6197	1.02175	14.0671	1.00394	9.57673	0.977453	8.91534	17.7391	9.77393
U3IDU6	Ribosomal protein (Fragment) OS=Anas platyrhynchos GN=RPL10A PE=3 SV=1 - [U3IDU6_ANAPL]	216.9	32.71	7	1.01402	6.78034	1.06433	14.4136	0.964742	6.51622	0.978409	10.2947	1.00833	7.75229	0.996422	4.62498	24.3024	9.83252
R0LF09	Tricarboxylate transport protein, mitochondrial (Fragment) OS=Anas platyrhynchos GN=Anapl_06897 PE=3 SV=1 - [R0LF09_ANAPL]	216.74	34.05	10	0.99903	11.3886	0.976287	7.24312	0.957717	10.9228	1.0183	5.19326	1.04948	7.37979	1.02016	6.55898	30.8701	9.31982
R0LSM4	ES1 protein-like protein, mitochondrial (Fragment) OS=Anas platyrhynchos GN=Anapl_12642 PE=4 SV=1 - [R0LSM4_ANAPL]	216.66	41.27	5	0.988194	1.60004	0.900847	19.8094	0.852756	8.37737	1.11804	12.9597	1.06912	6.24596	1.01844	2.4182	20.3724	7.03467
U3ICQ7	Acetyltransferase component of pyruvate dehydrogenase complex (Fragment) OS=Anas platyrhynchos GN=DLAT PE=3 SV=1 - [U3ICQ7_ANAPL]	216.62	19.53	9	1.02078	9.38516	0.948358	7.86508	0.987279	20.4014	0.967242	20.8387	1.04761	10.7277	1.0174	13.1811	63.4142	6.30322
P35519	Neurophysin 1 OS=Anser anser anser PE=1 SV=1 - [NEU1_ANSAN]	216.55	83.87	5	0.502302	61.8987	0.483953	51.9957	0.539581	61.8361	1.50196	20.9295	1.52634	16.1865	1.45015	13.0227	9.66932	4.93213
R0M0V9	Multifunctional protein ADE2 (Fragment) OS=Anas platyrhynchos GN=Anapl_00811 PE=4 SV=1 - [R0M0V9_ANAPL]	216.42	25.48	8	0.943984	21.4399	0.918708	9.76673	1.00018	16.3284	1.05178	16.3323	1.05577	17.959	1.04986	17.7463	46.6579	7.75244
R0KCF0	Guanine nucleotide-binding protein G(S) subunit alpha (Fragment) OS=Anas platyrhynchos GN=Anapl_00257 PE=4 SV=1 - [R0KCF0_ANAPL]	216.08	25.15	5	0.956462	10.9773	0.932053	8.33271	0.980495	11.5581	1.04366	7.99508	1.05743	7.81534	1.06617	9.83597	39.0737	5.78271
U3IMW8	Uncharacterized protein (Fragment) OS=Anas platyrhynchos GN=PITPNA PE=4 SV=1 - [U3IMW8_ANAPL]	215.97	34.44	5	1.10895	15.7284	1.00428	11.7296	1.13042	16.1552	0.922709	8.54448	0.962255	7.44461	0.889747	8.42832	31.617	6.56592
B7U6F0	RhoA GTPase OS=Anas platyrhynchos PE=2 SV=1 - [B7U6F0_ANAPL]	215.83	49.74	7	0.946494	11.7864	0.933775	11.1519	0.904089	18.8245	1.05946	14.0685	1.07952	13.5288	1.03374	11.5912	21.7681	6.1001
U3ITB1	Uncharacterized protein (Fragment) OS=Anas platyrhynchos PE=4 SV=1 - [U3ITB1_ANAPL]	215.5	8.21	8	1.17654	9.555	1.08963	14.2465	1.04163	12.8671	0.906724	18.0205	0.941667	12.5764	0.88737	10.3161	154.205	7.03467
U3IWZ8	Phosphomannomutase (Fragment) OS=Anas platyrhynchos GN=PMM2 PE=3 SV=1 - [U3IWZ8_ANAPL]	215.45	32.05	8	1.03441	7.06997	1.01406	4.51609	1.02926	14.3735	1.01218	5.86135	0.978318	5.12628	0.980692	8.66035	26.9568	6.91748
U3J5U8	Reticulon OS=Anas platyrhynchos GN=RTN1 PE=4 SV=1 - [U3J5U8_ANAPL]	214.94	37.02	7	1.07815	8.04763	1.06888	10.2903	1.01206	8.46461	0.966856	6.67981	0.947472	8.31333	0.94541	8.25152	23.5645	8.74854
U3IKQ2	Uncharacterized protein (Fragment) OS=Anas platyrhynchos GN=OLA1 PE=3 SV=1 - [U3IKQ2_ANAPL]	214.77	32.32	9	1.0606	12.1442	1.03961	6.25238	0.996607	10.6607	0.941477	12.6884	0.94006	8.01075	0.947815	8.71417	41.3443	7.04932
R0K2I4	Lon protease homolog (Fragment) OS=Anas platyrhynchos GN=Anapl_10871 PE=3 SV=1 - [R0K2I4_ANAPL]	214.69	12.83	10	0.985762	17.0708	0.990885	9.71241	1.02437	14.1589	0.964485	9.60178	0.981808	11.3613	0.999787	12.0837	90.5684	6.11279
R0JAI7	Sorting and assembly machinery component 50-like protein (Fragment) OS=Anas platyrhynchos GN=Anapl_16208 PE=4 SV=1 - [R0JAI7_ANAPL]	214.35	19.47	7	1.04721	12.3218	1.01037	9.26946	1.03247	11.7282	0.965937	14.1565	0.926925	12.628	0.953693	9.38925	51.328	6.31592
U3I762	Uncharacterized protein OS=Anas platyrhynchos GN=RSU1 PE=4 SV=1 - [U3I762_ANAPL]	214.31	32.52	7	0.933885	8.68825	0.984892	4.80918	0.95404	8.74487	1.04097	5.18529	1.03942	6.87382	1.01043	7.49856	27.9117	5.85889
R0L734	Pyruvate dehydrogenase E1 component subunit beta, mitochondrial (Fragment) OS=Anas platyrhynchos GN=Anapl_05406 PE=4 SV=1 - [R0L734_ANAPL]	214.22	24.82	6	0.954435	12.197	0.979349	15.3268	1.01334	17.8758	0.980527	4.85625	1.03271	7.83015	1.03336	12.332	30.3874	5.63037
U3IS10	Uncharacterized protein (Fragment) OS=Anas platyrhynchos PE=4 SV=1 - [U3IS10_ANAPL]	213.89	51.85	4	0.90586	11.2926	0.981742	7.48656	1.04584	25.909	1.00897	18.752	1.0614	10.3795	1.02883	8.57851	8.53054	10.6235
R0JG34	Carnitine O-palmitoyltransferase 2, mitochondrial (Fragment) OS=Anas platyrhynchos GN=Anapl_07043 PE=3 SV=1 - [R0JG34_ANAPL]	213.7	13.49	5	0.975825	9.77471	0.920972	4.69828	1.02712	5.33681	1.0058	4.23388	1.03853	10.508	1.07347	9.39632	69.0142	8.41162
T2HRE3	Mitochondrial ATP synthase alpha subunit isoform 1 (Fragment) OS=Anser cygnoides GN=ATP5A1 PE=2 SV=1 - [T2HRE3_ANSCY]	213.48	42.77	1	0.942351	1.18848	0.929872	6.57621	0.821277	2.31405	1.15042	3.74836	1.1031	0.895859	1.08728	0.18685	17.4921	9.40771
U3J5L0	Uncharacterized protein OS=Anas platyrhynchos GN=SYT1 PE=4 SV=1 - [U3J5L0_ANAPL]	213.29	24.94	9	1.12159	10.0782	1.1169	9.89287	1.02248	7.89556	0.899198	11.3705	0.916083	10.39	0.909855	13.9691	45.8247	6.7417
R0KTS6	Poly(U)-binding-splicing factor PUF60 (Fragment) OS=Anas platyrhynchos GN=PUF60 PE=4 SV=1 - [R0KTS6_ANAPL]	213.25	21.65	9	1.01896	4.93469	0.985533	5.5522	0.962278	10.886	1.04196	9.07683	1.01032	9.39986	1.01286	4.58129	56.3588	5.2749
U3IGM4	Uncharacterized protein (Fragment) OS=Anas platyrhynchos GN=AK2 PE=3 SV=1 - [U3IGM4_ANAPL]	213.19	32.46	5	1.05046	6.77264	1.08253	17.1239	1.02617	13.5118	0.962623	16.0115	0.952984	10.1218	0.958475	12.7605	21.416	7.03467
R0LLL3	Early endosome antigen 1 (Fragment) OS=Anas platyrhynchos GN=Anapl_08585 PE=4 SV=1 - [R0LLL3_ANAPL]	212.56	7.52	9	1.12429	4.79783	1.08707	6.78061	1.0071	21.2161	0.95481	7.72745	0.942708	15.6109	0.919383	8.90866	159.134	5.71924
U3IL12	Uncharacterized protein (Fragment) OS=Anas platyrhynchos GN=CHGB PE=4 SV=1 - [U3IL12_ANAPL]	212.26	10.93	8	0.840619	37.7628	0.827369	37.0664	0.879192	29.7061	1.1353	24.2341	1.19186	24.7177	1.20745	23.002	78.6295	5.46533
R0LLH7	Nucleosome assembly protein 1-like 4 (Fragment) OS=Anas platyrhynchos GN=Anapl_04132 PE=3 SV=1 - [R0LLH7_ANAPL]	211.71	21.94	5	0.955598	13.5371	0.844548	19.8797	0.797015	8.83374	1.17153	16.354	1.11479	14.0414	1.11384	4.16014	36.7104	4.97021
R0JYP4	Dolichyl-diphosphooligosaccharide--protein glycosyltransferase subunit STT3B (Fragment) OS=Anas platyrhynchos GN=Anapl_06234 PE=4 SV=1 - [R0JYP4_ANAPL]	211.61	13.16	8	1.09523	2.08287	1.14752	6.59678	1.12308	19.1436	0.812071	8.60536	0.852084	9.51825	0.847358	15.8315	80.2207	7.72314
R0LGI8	ATP synthase subunit gamma (Fragment) OS=Anas platyrhynchos GN=Anapl_17212 PE=3 SV=1 - [R0LGI8_ANAPL]	211.48	29.21	8	0.995531	13.3651	0.995843	14.9884	0.979896	18.1475	1.01408	14.2507	0.995738	6.60199	1.01862	12.9272	29.6636	9.36377
U3J5I9	Uncharacterized protein (Fragment) OS=Anas platyrhynchos PE=3 SV=1 - [U3J5I9_ANAPL]	211.38	55.48	7	1.14035	7.54438	1.1132	9.28162	1.00963	7.42353	0.934342	4.40388	0.911585	12.4869	0.914157	8.81996	16.4456	5.98584
R0LBH9	Peptidyl-prolyl cis-trans isomerase (Fragment) OS=Anas platyrhynchos GN=PPIB PE=3 SV=1 - [R0LBH9_ANAPL]	211.33	64.18	6	1.03235	11.0837	1.06344	10.7148	1.02764	15.1907	0.930251	10.0976	0.965128	10.6103	0.938237	11.2811	14.8406	9.12939
U3IX57	Uncharacterized protein (Fragment) OS=Anas platyrhynchos GN=ALCAM PE=4 SV=1 - [U3IX57_ANAPL]	211.32	20.47	7	1.03196	3.40482	1.00624	4.55301	1.10043	19.5386	0.946722	7.886	0.982692	3.25755	0.97628	4.47544	62.1865	5.66846
R0M489	Glutathione S-transferase 3 (Fragment) OS=Anas platyrhynchos GN=Anapl_07406 PE=4 SV=1 - [R0M489_ANAPL]	210.94	32.16	6	1.03389	10.2414	1.03481	11.6985	0.916698	17.3957	1.02774	13.2917	0.993058	14.7967	0.990581	7.24148	26.3788	8.57275
R0K0P5	Developmentally-regulated GTP-binding protein 2 (Fragment) OS=Anas platyrhynchos GN=Anapl_13465 PE=4 SV=1 - [R0K0P5_ANAPL]	210.84	22.16	5	1.02376	5.55016	1.04079	3.72375	1.00137	17.0624	0.974224	7.43571	1.01968	6.25041	0.964325	8.56616	38.2631	8.90967
R0JWN6	Heterogeneous nuclear ribonucleoprotein M (Fragment) OS=Anas platyrhynchos GN=Anapl_13185 PE=4 SV=1 - [R0JWN6_ANAPL]	210.8	13.21	7	0.880038	14.4443	0.910625	22.6659	0.92711	22.0469	1.0327	22.4066	1.10531	17.5338	1.08579	11.6058	72.4216	8.98291
U3I603	Uncharacterized protein OS=Anas platyrhynchos GN=CACNA2D1 PE=4 SV=1 - [U3I603_ANAPL]	210.69	9.06	8	1.07511	7.76473	1.13758	2.72588	1.22889	5.47212	0.817295	11.4897	0.868694	4.14594	0.921646	3.99727	120.603	5.2876
R0JPA7	Leucyl-tRNA synthetase, cytoplasmic (Fragment) OS=Anas platyrhynchos GN=Anapl_07318 PE=3 SV=1 - [R0JPA7_ANAPL]	210.41	8.1	7	0.949222	4.95403	1.04033	9.78879	1.0322	21.0849	0.965583	11.3265	1.00367	10.5633	0.991557	9.54776	129.647	6.87354
U3I9S0	Uncharacterized protein OS=Anas platyrhynchos GN=TPM2 PE=3 SV=1 - [U3I9S0_ANAPL]	210.11	24.9	2	0.908142	26.3935	0.785796	13.192	0.824501	27.5677	1.26232	5.4564	1.14229	12.7924	1.16279	9.79615	28.4804	4.89404
U3IZ27	Uncharacterized protein OS=Anas platyrhynchos GN=PDS5A PE=4 SV=1 - [U3IZ27_ANAPL]	209.88	8.84	6	1.02744	5.97138	1.0657	7.47929	1.01488	2.10494	0.973569	9.45765	0.992603	8.30509	0.987314	3.52533	128.622	7.26904
R0L7K1	Reticulocalbin-2 (Fragment) OS=Anas platyrhynchos GN=Anapl_15847 PE=4 SV=1 - [R0L7K1_ANAPL]	209.07	29.49	6	0.969985	14.907	0.939906	9.9679	0.912558	15.496	1.14093	3.38233	1.05218	8.79935	1.01934	11.4916	28.0714	4.4624
R0J815	Actin-related protein 2/3 complex subunit 2 (Fragment) OS=Anas platyrhynchos GN=Anapl_16910 PE=4 SV=1 - [R0J815_ANAPL]	208.8	30.08	9	1.05859	6.02149	1.04041	5.30194	0.921087	8.49619	1.00689	5.07732	1.0071	3.00172	0.964235	5.7494	30.6616	8.29443
R0JI34	Interleukin enhancer-binding factor 2 (Fragment) OS=Anas platyrhynchos GN=Anapl_18009 PE=4 SV=1 - [R0JI34_ANAPL]	208.58	31.87	7	0.987907	11.6357	1.04724	14.1786	1.05464	5.03618	0.973494	13.8021	1.014	6.0359	1.02047	12.4111	37.7085	4.85596
R0LCW9	N(G),N(G)-dimethylarginine dimethylaminohydrolase 1 (Fragment) OS=Anas platyrhynchos GN=Anapl_07201 PE=4 SV=1 - [R0LCW9_ANAPL]	208.55	40.66	6	0.982949	3.0286	0.951286	6.19213	0.859164	9.38263	1.08877	10.8792	1.06193	5.56207	1.04684	4.0094	19.9941	5.78271
R0M310	Eukaryotic translation initiation factor 2 subunit 1 (Fragment) OS=Anas platyrhynchos GN=EIF2S1 PE=4 SV=1 - [R0M310_ANAPL]	208.5	29.52	9	1.0266	13.0696	1.06851	13.559	1.06062	14.7423	0.938547	18.617	0.936244	16.8977	0.963508	11.5071	36.1706	5.13525
D7RMT6	Fibrinogen gamma chain (Fragment) OS=Anser anser GN=FGG PE=2 SV=1 - [D7RMT6_9AVES]	208.32	66.92	1	1.08146	29.3748	1.02181	33.0483	1.17791	25.1495	0.875128	34.0376	0.872514	38.5843	0.874316	37.875	15.0554	5.56689
U3IW93	Uncharacterized protein (Fragment) OS=Anas platyrhynchos GN=RPL9 PE=4 SV=1 - [U3IW93_ANAPL]	207.91	47.73	7	0.979781	9.811	0.955602	11.2029	0.891407	11.8902	1.06893	8.16068	1.03055	9.32504	1.00226	9.95947	20.0109	10.1548
U3J521	Uncharacterized protein (Fragment) OS=Anas platyrhynchos GN=PPID PE=4 SV=1 - [U3J521_ANAPL]	207.53	19.29	7	0.970116	9.68334	0.948978	11.609	0.862045	13.038	1.0767	4.7014	1.07396	10.8408	1.04703	9.79047	40.2966	6.93213
R0KEI8	Antithrombin-III (Fragment) OS=Anas platyrhynchos GN=Anapl_09240 PE=3 SV=1 - [R0KEI8_ANAPL]	207.48	23.31	9	0.928314	8.93459	0.960982	13.5529	0.935834	11.3242	1.03999	12.0778	1.04403	9.42268	1.06466	10.614	52.0577	7.40088
R0KXX3	Alpha-2-macroglobulin (Fragment) OS=Anas platyrhynchos GN=Anapl_17577 PE=4 SV=1 - [R0KXX3_ANAPL]	207.18	5.38	1	1.08322		1.16117		1.01676		0.919329		0.925625		0.899843		123.018	5.40186
R0KAP1	GTP-binding protein SAR1b (Fragment) OS=Anas platyrhynchos GN=Anapl_09841 PE=3 SV=1 - [R0KAP1_ANAPL]	206.85	42.41	3	0.96952	16.7524	1.07314	23.5882	1.0705	13.4382	0.89709	23.8835	0.962087	6.58602	1.00166	24.6567	21.6072	6.68311
U3IH71	Uncharacterized protein OS=Anas platyrhynchos GN=PRKAR2B PE=4 SV=1 - [U3IH71_ANAPL]	206.67	28.91	3	1.08781	1.9394	1.12613	6.07589	1.15084	2.71126	0.858679	1.23812	0.867025	4.95574	0.919189	1.64427	28.4064	5.19873
R0L110	GTP-binding protein SAR1a (Fragment) OS=Anas platyrhynchos GN=Anapl_06673 PE=3 SV=1 - [R0L110_ANAPL]	206.64	47.69	4	1.04772	9.86245	1.01681	13.0335	0.950472	13.7367	0.975625	5.41205	0.976476	8.60275	1.02901	13.5282	21.9514	7.03467
R0KDH2	Aldose reductase (Fragment) OS=Anas platyrhynchos GN=Anapl_12046 PE=4 SV=1 - [R0KDH2_ANAPL]	206.58	27.46	6	1.03787	16.6178	1.05326	13.659	1.0078	10.9738	0.989197	9.86985	0.979126	5.90689	0.987546	12.9066	33.5783	6.99072
U3J441	Uncharacterized protein (Fragment) OS=Anas platyrhynchos GN=KIF21A PE=3 SV=1 - [U3J441_ANAPL]	205.57	6.34	9	1.03365	10.0452	1.02844	6.99969	0.941154	15.0659	0.967362	12.0335	0.969567	4.36632	0.979532	11.1973	186.361	6.58057
R0KLF1	Ras-related protein Rab-14 (Fragment) OS=Anas platyrhynchos GN=Anapl_16651 PE=3 SV=1 - [R0KLF1_ANAPL]	205.57	43.58	6	0.967612	5.85022	0.941295	5.78758	1.0201	12.0707	1.01779	11.6333	1.02664	6.48314	1.00779	7.51184	19.7238	5.38916
B2BIA5	Growth hormone 1 (Fragment) OS=Biziura lobata GN=GH1 PE=3 SV=1 - [B2BIA5_BIZLO]	205.55	68.67	2	0.980117	2.78494	0.976306	16.0616	0.900501	11.792	1.01137	5.31206	1.02045	7.62039	1.04213	26.1886	9.5167	5.05908
R0LRX5	TOM1-like protein 2 (Fragment) OS=Anas platyrhynchos GN=Anapl_13469 PE=4 SV=1 - [R0LRX5_ANAPL]	205.19	15.71	6	1.07225	12.2364	1.08892	12.1504	1.01775	18.4424	0.919264	10.2341	0.907517	8.09258	0.964635	17.0617	53.955	4.85596
R0M128	Translocon-associated protein subunit alpha (Fragment) OS=Anas platyrhynchos GN=Anapl_03790 PE=4 SV=1 - [R0M128_ANAPL]	204.88	22.77	4	1.10248	5.30599	1.06419	7.38327	0.997301	10.4859	0.987128	8.96111	0.947794	7.25571	0.938096	6.96324	22.8304	4.61475
R0L4Y1	Phenylalanyl-tRNA synthetase beta chain (Fragment) OS=Anas platyrhynchos GN=Anapl_10689 PE=4 SV=1 - [R0L4Y1_ANAPL]	204.69	17.24	8	1.05	9.37973	1.03714	6.70763	0.987282	13.5797	1.00725	14.5216	0.942004	10.02	0.965347	8.46547	61.3563	7.34229
U3I8W8	Uncharacterized protein (Fragment) OS=Anas platyrhynchos GN=TGFBI PE=4 SV=1 - [U3I8W8_ANAPL]	204.06	12.26	8	0.958502	6.77072	0.978462	4.69543	0.915023	8.70714	1.0756	5.40137	1.0436	4.97546	1.03344	4.02795	75.0148	7.56201
U3IRY3	Uncharacterized protein OS=Anas platyrhynchos GN=APOH PE=4 SV=1 - [U3IRY3_ANAPL]	204.03	21.74	6	0.966051	4.93056	0.985699	7.75248	0.912142	10.7738	1.03456	8.22572	1.0498	7.8198	1.04659	6.79484	38.0356	8.11865
R0JH31	60S acidic ribosomal protein P0 (Fragment) OS=Anas platyrhynchos GN=Anapl_02159 PE=4 SV=1 - [R0JH31_ANAPL]	203.79	41.96	1	1.02365	14.8614	1.0754	0.231279	1.22602	31.9959	0.90312	9.98031	0.915336	11.8061	0.866694	3.03865	11.9392	4.88135
R0J8U9	Ectonucleotide pyrophosphatase/phosphodiesterase family member 6 (Fragment) OS=Anas platyrhynchos GN=Anapl_09741 PE=4 SV=1 - [R0J8U9_ANAPL]	203.74	15.51	6	1.00095	7.76143	1.01774	14.1833	0.950306	5.8062	1.04405	7.18661	1.04371	6.04217	0.998706	8.55853	49.5938	6.02393
U3IIR2	Uncharacterized protein OS=Anas platyrhynchos GN=PTRF PE=4 SV=1 - [U3IIR2_ANAPL]	203.73	17.17	6	0.920736	12.8075	0.883712	10.2061	0.880438	17.725	1.12287	11.2727	1.05167	13.6054	1.11749	11.1836	41.2574	5.74463
R0K5L7	Cytoskeleton-associated protein 5 (Fragment) OS=Anas platyrhynchos GN=Anapl_06580 PE=4 SV=1 - [R0K5L7_ANAPL]	203.54	6.34	11	1.09454	6.0614	1.09411	4.03191	1.06172	20.5659	0.921298	7.94999	0.955875	3.94278	0.929603	9.46364	223.021	7.86963
R0KN24	Uncharacterized protein (Fragment) OS=Anas platyrhynchos GN=XPNPEP1 PE=3 SV=1 - [R0KN24_ANAPL]	203.05	15.06	8	0.993205	10.4325	0.971277	7.48638	0.908172	6.65207	1.05759	5.92119	1.06127	5.18497	0.988586	9.113	69.9735	5.78271
R0JC86	40S ribosomal protein S5 (Fragment) OS=Anas platyrhynchos GN=Anapl_16687 PE=3 SV=1 - [R0JC86_ANAPL]	202.97	31.63	6	1.06489	14.4704	1.0035	15.0038	0.959909	12.9374	1.04844	12.5721	0.991189	11.2482	0.966265	13.3726	22.0436	9.71533
U3J6H9	Uncharacterized protein (Fragment) OS=Anas platyrhynchos GN=PSMD13 PE=4 SV=1 - [U3J6H9_ANAPL]	202.96	23.56	8	1.10127	7.96388	1.01139	5.03863	0.990971	16.0082	1.00568	11.415	0.960495	13.9447	0.965339	7.47581	37.5463	5.35107
P00717	Lysozyme g OS=Cygnus atratus PE=1 SV=1 - [LYG_CYGAT]	202.89	35.14	5	0.731926	14.2106	0.729673	16.5909	0.706806	23.5611	1.26799	13.0598	1.26996	17.4572	1.30345	9.88457	20.3874	9.49561
R0LB44	Fatty aldehyde dehydrogenase (Fragment) OS=Anas platyrhynchos GN=Anapl_02623 PE=3 SV=1 - [R0LB44_ANAPL]	202.31	13.55	7	1.05236	7.08617	1.02049	7.72006	0.967786	15.5631	1.01447	5.80213	0.98825	9.11722	0.9787	6.81808	54.0512	8.17725
R0KL66	Acidic leucine-rich nuclear phosphoprotein 32 family member E (Fragment) OS=Anas platyrhynchos GN=Anapl_14940 PE=4 SV=1 - [R0KL66_ANAPL]	202.25	44.59	5	1.03011	11.3323	1.09962	9.05684	1.00863	17.5056	0.983159	10.6737	0.950648	13.3081	0.94339	8.48008	16.5262	4.2085
R0LL58	RNA-binding protein 12 (Fragment) OS=Anas platyrhynchos GN=RBM12 PE=4 SV=1 - [R0LL58_ANAPL]	201.59	12.61	11	1.01013	14.3904	1.00743	6.86382	0.975392	12.6824	0.993501	8.08863	1.02315	5.08794	0.983898	9.23008	93.1835	8.6167
U3J3D9	Uncharacterized protein (Fragment) OS=Anas platyrhynchos GN=RPS6KA3 PE=4 SV=1 - [U3J3D9_ANAPL]	201.58	15.16	9	1.06169	7.14715	1.07992	5.93307	1.10234	7.02883	0.935624	7.0095	0.957844	4.73911	0.913081	5.46652	82.9057	7.76709
R0K2V5	Eukaryotic translation initiation factor 3 subunit E-interacting protein (Fragment) OS=Anas platyrhynchos GN=Anapl_01358 PE=3 SV=1 - [R0K2V5_ANAPL]	201.25	15.08	8	1.0091	8.80763	1.01861	7.11871	0.950915	5.67623	1.03235	8.53931	0.991405	5.81514	1.0007	7.71132	63.4922	7.1665
U3I5Q2	Uncharacterized protein (Fragment) OS=Anas platyrhynchos PE=4 SV=1 - [U3I5Q2_ANAPL]	201	24.61	4	1.05749	12.6923	1.14349	10.9314	1.03624	25.9047	0.875947	12.0078	0.954502	8.79925	0.841909	14.7815	35.2171	8.48486
R0LAN6	Isocitrate dehydrogenase [NAD] subunit beta, mitochondrial (Fragment) OS=Anas platyrhynchos GN=Anapl_13759 PE=3 SV=1 - [R0LAN6_ANAPL]	200.76	22.37	7	1.03205	14.8669	0.951037	10.9081	0.938125	13.7534	1.01493	11.8329	1.04514	12.3361	1.00812	12.5009	34.0195	6.90283
R0KLG8	Ras-related protein Rab-5A (Fragment) OS=Anas platyrhynchos GN=RAB5A PE=3 SV=1 - [R0KLG8_ANAPL]	200.1	36.74	2	1.0097	15.498	1.00987	14.3704	1.08181	2.73677	0.989674	12.1043	0.941818	7.58499	0.971011	11.6806	23.5578	8.1333
U3IF32	Uncharacterized protein (Fragment) OS=Anas platyrhynchos GN=ANK1 PE=4 SV=1 - [U3IF32_ANAPL]	200.06	6.49	6	1.03329	9.76559	0.993787	11.7928	1.17472	5.60027	0.889002	12.6351	0.981698	12.6489	0.996829	9.48986	206.265	6.41748
R0J775	Cytoplasmic aconitate hydratase (Fragment) OS=Anas platyrhynchos GN=ACO1 PE=4 SV=1 - [R0J775_ANAPL]	199.81	15.97	10	1.02672	11.5174	1.00052	13.365	0.957222	19.2702	1.0398	11.8404	1.01052	15.5215	0.990506	8.79813	97.9835	7.48877
U3ICL0	Uncharacterized protein (Fragment) OS=Anas platyrhynchos GN=RPS27A PE=4 SV=1 - [U3ICL0_ANAPL]	199.41	36.54	2	0.519718	101.221	0.557161	111.549	0.548648	138.786	1.36707	45.0463	1.30528	43.628	1.25801	36.5864	17.9394	9.43701
U3IQE5	Uncharacterized protein OS=Anas platyrhynchos GN=PABPC4 PE=4 SV=1 - [U3IQE5_ANAPL]	199.37	16.13	2	1.22363	6.81361	1.11842	4.93143	1.14175	22.9027	0.850908	5.5206	0.788727	20.1787	0.974208	1.5317	69.0303	9.56885
R0LGF6	Uncharacterized protein KIAA0090-like protein (Fragment) OS=Anas platyrhynchos GN=Anapl_04367 PE=4 SV=1 - [R0LGF6_ANAPL]	199.02	11.44	7	1.0351	4.96104	1.08044	7.01458	1.1172	5.94105	0.902026	12.1492	0.910711	5.71547	0.916441	12.5466	103.651	7.18115
R0LIU5	ATP synthase subunit b, mitochondrial (Fragment) OS=Anas platyrhynchos GN=Anapl_02042 PE=4 SV=1 - [R0LIU5_ANAPL]	198.37	29.76	6	1.10711	6.96518	1.03456	5.48126	0.931395	3.91876	0.988514	4.66073	0.989675	4.79596	0.971274	5.5544	23.5094	8.48486
R0M2A6	Kinesin heavy chain isoform 5C (Fragment) OS=Anas platyrhynchos GN=Anapl_10140 PE=3 SV=1 - [R0M2A6_ANAPL]	198.13	9.73	3	1.07522	22.1887	1.01686	16.6275	1.16934	10.3299	0.928072	11.3161	0.842409	34.9983	1.01234	14.9576	104.748	6.23975
R0JFQ9	Peroxiredoxin-6 (Fragment) OS=Anas platyrhynchos GN=PRDX6 PE=4 SV=1 - [R0JFQ9_ANAPL]	198.08	40.85	7	1.08585	10.9867	1.09674	7.76762	1.00818	6.73634	0.92288	5.0844	0.928453	8.866	0.935859	9.69081	15.9664	5.71924
R0LIL9	ATP synthase subunit O, mitochondrial (Fragment) OS=Anas platyrhynchos GN=Anapl_04525 PE=3 SV=1 - [R0LIL9_ANAPL]	198.07	45.11	6	0.999345	9.37825	0.988285	11.0271	1.02149	14.9592	1.03478	14.0535	1.0227	12.0222	0.987052	11.052	20.2299	9.56885
U3ILL9	Uncharacterized protein (Fragment) OS=Anas platyrhynchos PE=3 SV=1 - [U3ILL9_ANAPL]	197.71	35.29	5	1.10379	8.63062	1.10126	13.0165	1.03946	16.5413	0.92066	10.6314	0.923557	11.153	0.89638	10.737	21.7076	10.2427
R0K6N9	Rho GTPase-activating protein 1 (Fragment) OS=Anas platyrhynchos GN=ARHGAP1 PE=4 SV=1 - [R0K6N9_ANAPL]	197.6	19.32	8	1.02026	7.73527	0.984154	8.83936	0.98356	8.41586	1.0304	6.13761	1.01567	8.01279	1.00889	8.50705	50.6815	6.53662
R0LM02	COP9 signalosome complex subunit 2 (Fragment) OS=Anas platyrhynchos GN=Anapl_06874 PE=4 SV=1 - [R0LM02_ANAPL]	197.41	19.21	6	1.00763	14.4979	1.03267	12.5974	1.10027	11.0755	0.941106	7.5934	0.972103	12.6952	0.960456	13.1852	50.1427	6.55127
R0JHB4	ERO1-like protein alpha (Fragment) OS=Anas platyrhynchos GN=Anapl_14307 PE=4 SV=1 - [R0JHB4_ANAPL]	197.37	18.29	7	0.977029	8.71399	1.06044	9.24673	0.960537	21.4948	1.02752	14.2165	1.02059	8.62675	0.984063	5.6074	47.3377	6.91748
U3IYL2	Uncharacterized protein (Fragment) OS=Anas platyrhynchos GN=SARS PE=3 SV=1 - [U3IYL2_ANAPL]	197.34	16.81	7	1.09447	5.81574	1.03979	8.18694	1.03121	26.0316	0.987788	24.4396	0.960358	11.4189	0.919876	21.4492	52.7618	6.34131
U3IUX5	Uncharacterized protein (Fragment) OS=Anas platyrhynchos GN=FAM129B PE=4 SV=1 - [U3IUX5_ANAPL]	196.83	17.14	8	1.03705	5.62741	1.0101	9.04536	0.925852	12.037	1.02974	6.89734	1.00227	9.80623	0.995354	7.9601	59.9995	7.1958
R0LHN8	Multisynthetase complex auxiliary component p43 (Fragment) OS=Anas platyrhynchos GN=Anapl_04771 PE=4 SV=1 - [R0LHN8_ANAPL]	196.66	23.66	7	0.966712	10.3406	0.919647	10.4993	1.03684	16.3193	1.02475	8.66293	1.03949	7.60954	1.04119	6.90222	34.6773	8.83643
R0L6T2	Tight junction protein ZO-1 (Fragment) OS=Anas platyrhynchos GN=Anapl_06140 PE=4 SV=1 - [R0L6T2_ANAPL]	196.35	5.57	6	1.0297	27.8967	1.14996	18.9888	1.03812	22.3985	0.875474	7.50385	0.927507	13.8976	0.928106	15.8544	194.807	6.62451
U3J9S3	Uncharacterized protein (Fragment) OS=Anas platyrhynchos GN=ATP1B1 PE=3 SV=1 - [U3J9S3_ANAPL]	196.29	25.27	1	1.10799		0.9153		0.959941		1.00739		1.06035		0.9689		31.3908	7.54736
U3J3S1	Uncharacterized protein (Fragment) OS=Anas platyrhynchos GN=RPL30 PE=3 SV=1 - [U3J3S1_ANAPL]	195.55	56.48	7	1.01989	9.17085	1.01657	7.72556	1.00905	10.4696	0.992528	9.43661	0.982474	4.06638	1.00127	11.6466	12.0763	9.46631
U3IES5	Uncharacterized protein (Fragment) OS=Anas platyrhynchos GN=ATP2B2 PE=3 SV=1 - [U3IES5_ANAPL]	195.11	10.83	6	1.01882	12.7452	1.04952	19.4402	1.02865	11.1485	0.975016	13.1369	1.01331	15.5937	0.974426	11.6851	133.665	6.17627
U3IEQ8	Uncharacterized protein OS=Anas platyrhynchos GN=SSB PE=4 SV=1 - [U3IEQ8_ANAPL]	194.8	19.86	8	1.044	9.64797	1.0332	11.7376	0.942157	7.6048	1.01192	8.47862	1.00772	13.063	0.980138	10.6341	48.8543	8.01611
R0LBQ7	Nuclear pore complex protein Nup205 (Fragment) OS=Anas platyrhynchos GN=Anapl_05109 PE=4 SV=1 - [R0LBQ7_ANAPL]	193.61	4.49	8	0.93977	23.4505	0.987677	10.7384	0.97495	15.6602	1.09291	14.1015	0.992843	15.2369	1.04072	8.95034	227.277	6.15088
R0K1Z3	Superoxide dismutase (Fragment) OS=Anas platyrhynchos GN=Anapl_07339 PE=3 SV=1 - [R0K1Z3_ANAPL]	193.26	20.93	4	1.05644	8.51076	1.07153	5.94456	0.984472	10.0787	0.99617	8.85991	0.980897	5.22031	0.929288	9.26257	23.8062	8.51416
U3IN22	Uncharacterized protein (Fragment) OS=Anas platyrhynchos GN=NUP155 PE=4 SV=1 - [U3IN22_ANAPL]	193.05	6.74	8	0.927422	5.72127	0.96121	11.3459	0.98889	10.5727	1.00359	8.29215	1.06268	8.21026	1.10945	3.67924	150.587	6.40479
U3IGJ1	Uncharacterized protein (Fragment) OS=Anas platyrhynchos GN=DEK PE=4 SV=1 - [U3IGJ1_ANAPL]	192.94	21.99	8	0.984809	10.2471	0.973108	7.74304	0.899461	9.70598	1.06936	5.40861	1.07463	6.61649	1.01496	6.41201	42.9856	9.45166
U3IRL6	Uncharacterized protein OS=Anas platyrhynchos GN=S100A6 PE=4 SV=1 - [U3IRL6_ANAPL]	192.42	42.39	4	0.99442	11.7128	0.997302	9.95156	1.00694	19.2472	1.0116	12.7097	1.00394	6.15483	0.986611	7.60704	10.2553	5.0083
R0KX46	Translin-associated protein X (Fragment) OS=Anas platyrhynchos GN=Anapl_11752 PE=4 SV=1 - [R0KX46_ANAPL]	192.22	18.25	4	1.04698	6.22493	0.963253	5.95061	0.934194	10.6879	1.07049	4.96573	1.04723	5.61384	0.984845	4.40765	32.4746	6.18896
U3J7N2	Uncharacterized protein OS=Anas platyrhynchos GN=CPNE3 PE=4 SV=1 - [U3J7N2_ANAPL]	192.2	10.13	4	1.04491	6.81215	0.933801	2.62317	0.921264	10.7003	1.06821	9.68358	1.01526	8.58638	1.02693	9.21004	59.4719	5.97314
R0KEQ8	60S ribosomal protein L24 (Fragment) OS=Anas platyrhynchos GN=Anapl_13200 PE=4 SV=1 - [R0KEQ8_ANAPL]	192.07	40.38	8	1.01214	17.4773	0.921463	19.3022	0.836246	21.3276	1.0873	24.0764	1.059	17.1574	1.01228	19.1125	17.6769	11.356
R0JZS9	Mitochondrial glutamate carrier 1 (Fragment) OS=Anas platyrhynchos GN=Anapl_08495 PE=3 SV=1 - [R0JZS9_ANAPL]	191.27	35.14	7	1.04838	12.6692	0.974726	7.28684	1.00338	12.5439	0.989799	14.1851	0.966954	8.73072	1.00039	11.0845	27.5947	9.39307
R0LDB2	Chromobox protein-like protein 3 (Fragment) OS=Anas platyrhynchos GN=Anapl_07959 PE=4 SV=1 - [R0LDB2_ANAPL]	191.15	51.14	6	0.976315	13.2543	0.934722	7.81965	0.982818	29.9453	1.07776	12.0361	1.03113	4.49843	1.01315	8.50358	20.03	5.31299
U3IRM5	Uncharacterized protein OS=Anas platyrhynchos PE=4 SV=1 - [U3IRM5_ANAPL]	191.14	10.36	9	1.03165	5.22429	0.992992	9.44093	1.07568	8.30082	0.99542	10.1173	1.00369	17.615	0.981201	11.7034	126.68	5.65576
U3IX14	Uncharacterized protein (Fragment) OS=Anas platyrhynchos GN=THYN1 PE=4 SV=1 - [U3IX14_ANAPL]	191.07	32.07	6	1.00398	3.97793	0.933111	6.51981	0.900992	18.5124	1.09268	5.41221	1.05969	7.42653	1.0173	7.53854	21.4588	7.60596
U3ILZ4	Uncharacterized protein OS=Anas platyrhynchos GN=EEF1D PE=3 SV=1 - [U3ILZ4_ANAPL]	190.94	9.8	2	0.973241	1.28012	0.9353	4.54695	0.916231	1.61276	1.11226	2.13379	1.04387	0.547475	1.04517	2.75817	67.9763	6.81494
U3II47	Uncharacterized protein (Fragment) OS=Anas platyrhynchos GN=AKR1A1 PE=4 SV=1 - [U3II47_ANAPL]	190.73	29.57	8	1.06255	1.99	0.968433	4.39263	1.01389	13.1644	0.983211	7.53305	0.999685	6.37265	0.951961	7.71548	37.15	7.81104
Q1ZYW5	Ubiquitin C I OS=Anser anser PE=2 SV=1 - [Q1ZYW5_9AVES]	190.72	64.26	2	0.98117	6.95173	0.921077	16.8163	0.856544	20.4794	1.05254	11.7712	1.0742	16.233	1.05247	7.6904	34.3475	7.53271
U3IV87	Uncharacterized protein (Fragment) OS=Anas platyrhynchos GN=SRSF1 PE=4 SV=1 - [U3IV87_ANAPL]	190.71	47.75	8	0.989369	10.4906	0.992502	7.2294	0.989429	4.89712	0.999925	8.12875	1.015	3.84067	1.02078	6.37122	20.05	11.2095
R0LMT3	Beta-hexosaminidase subunit alpha (Fragment) OS=Anas platyrhynchos GN=Anapl_01719 PE=4 SV=1 - [R0LMT3_ANAPL]	190.71	16.94	7	1.11061	7.55084	1.07998	10.4403	1.07551	13.3965	0.895859	14.2468	0.910555	5.81421	0.916914	13.0109	48.184	5.49072
R0M0P6	Apoptosis inhibitor 5 (Fragment) OS=Anas platyrhynchos GN=Anapl_17971 PE=4 SV=1 - [R0M0P6_ANAPL]	190.3	16.03	6	1.02821	13.108	0.969789	12.8163	0.851704	5.67682	1.09482	9.41955	1.0606	11.5052	0.954314	7.2874	53.1839	6.37939
R0JK78	Phosphate carrier protein, mitochondrial (Fragment) OS=Anas platyrhynchos GN=SLC25A3 PE=3 SV=1 - [R0JK78_ANAPL]	189.91	28.16	8	1.02158	6.81393	1.08571	11.5209	1.08788	19.8281	0.913672	13.3498	0.90126	13.3938	0.94733	7.17927	34.3777	9.21729
U3IF36	Uncharacterized protein (Fragment) OS=Anas platyrhynchos GN=PSPC1 PE=4 SV=1 - [U3IF36_ANAPL]	189.65	20.54	5	0.937263	13.772	0.994951	2.51447	1.03183	20.1952	1.06466	15.2178	1.03242	12.1816	0.987238	9.6867	45.4446	8.1333
U3IFQ5	Uncharacterized protein OS=Anas platyrhynchos GN=KRT4 PE=3 SV=1 - [U3IFQ5_ANAPL]	189.64	9.84	2	0.822822	3.59889	0.880349	17.3102	0.747284	34.1373	1.20946	15.1027	1.19234	7.75096	1.18297	2.17586	63.9421	6.63916
R0LRS7	Serine-threonine kinase receptor-associated protein (Fragment) OS=Anas platyrhynchos GN=Anapl_05585 PE=4 SV=1 - [R0LRS7_ANAPL]	189.61	31.5	6	1.00798	11.3001	1.0316	12.2775	1.00938	14.9056	1.00948	10.0478	0.987915	8.72183	0.940316	13.0384	29.9009	5.40186
R0JD26	ADP-ribosylation factor-like protein 3 (Fragment) OS=Anas platyrhynchos GN=Anapl_16467 PE=3 SV=1 - [R0JD26_ANAPL]	188.99	48.19	5	0.991283	6.44273	1.06837	12.4395	1.12773	11.6989	0.89268	5.67393	0.976765	10.7085	0.958029	10.2536	18.6219	5.63037
R0J9Y5	Endoplasmic reticulum protein ERp29 (Fragment) OS=Anas platyrhynchos GN=ERP29 PE=4 SV=1 - [R0J9Y5_ANAPL]	188.22	29.91	7	1.03882	10.5359	1.03742	14.1332	0.987333	18.003	0.981893	12.7056	0.960546	13.5531	1.00296	13.2747	24.4747	8.33838
R0JH54	Erlin-2 (Fragment) OS=Anas platyrhynchos GN=Anapl_16834 PE=4 SV=1 - [R0JH54_ANAPL]	188.1	25.88	3	1.01041	7.9906	0.973025	12.3827	1.00048	2.15598	0.979391	11.6378	0.97056	8.12006	1.01045	10.6898	29.025	5.45264
R0L1N1	Kinesin light chain 1 (Fragment) OS=Anas platyrhynchos GN=Anapl_13490 PE=4 SV=1 - [R0L1N1_ANAPL]	188.08	16.57	2	0.982938	5.89769	1.02354	4.42609	0.979692	7.78101	0.998837	2.95162	1.04993	12.7366	0.975721	0.980027	61.5761	6.06201
R0K0S8	Guanine nucleotide-binding protein G(Q) subunit alpha (Fragment) OS=Anas platyrhynchos GN=Anapl_16083 PE=4 SV=1 - [R0K0S8_ANAPL]	187.94	26.9	1	1.04393	9.88576	0.938935	8.12735	1.01155	4.50589	0.982606	1.9944	0.986737	0.560996	1.06184	3.64593	36.9786	5.49072
R0L386	Ankyrin repeat and FYVE domain-containing protein 1 (Fragment) OS=Anas platyrhynchos GN=Anapl_10242 PE=4 SV=1 - [R0L386_ANAPL]	187.59	8.08	8	1.02517	9.54008	0.998251	11.0855	0.986961	14.0289	0.981367	10.5678	0.981097	10.4641	0.998468	8.86866	128.354	6.1001
U3IVQ0	Uncharacterized protein (Fragment) OS=Anas platyrhynchos GN=MAP1A PE=4 SV=1 - [U3IVQ0_ANAPL]	187.3	4.47	7	0.997576	13.0079	1.04908	11.899	0.975547	12.9563	0.973193	12.5666	0.948334	4.98687	1.00236	11.6381	249.103	4.94482
U3J7Q3	Uncharacterized protein (Fragment) OS=Anas platyrhynchos GN=SSRP1 PE=4 SV=1 - [U3J7Q3_ANAPL]	187.1	10.33	5	0.952028	8.38197	0.992644	19.1603	1.01558	4.54929	1.07801	6.72145	1.04082	5.03603	1.02755	5.21289	75.5016	6.3667
R0JM29	UPF0400 protein C20orf77-like protein (Fragment) OS=Anas platyrhynchos GN=Anapl_14954 PE=4 SV=1 - [R0JM29_ANAPL]	186.78	32.25	5	1.01957	16.5225	1.01189	5.22257	1.24017	19.3482	0.883303	20.8525	0.904699	10.9629	0.97846	5.65575	31.1371	5.10986
Q6TG02	Na+/K+ ATPase beta1 subunit OS=Anas platyrhynchos PE=2 SV=1 - [Q6TG02_ANAPL]	186.63	19.34	2	1.04845	8.76689	1.15379	0.0488077	1.06199	13.9298	0.945941	0.856443	0.911415	2.50113	0.887259	1.82082	34.9585	8.39697
U3J720	Uncharacterized protein (Fragment) OS=Anas platyrhynchos GN=EIF5B PE=4 SV=1 - [U3J720_ANAPL]	186.63	6.61	7	0.967908	6.10795	0.961217	6.68027	0.979489	5.92307	1.02768	9.74702	1.01689	7.19558	1.02338	8.31863	136.844	5.47803
U3J9Z8	Uncharacterized protein (Fragment) OS=Anas platyrhynchos GN=GBE1 PE=4 SV=1 - [U3J9Z8_ANAPL]	186.4	12.57	6	0.978742	4.9348	0.97493	11.6647	1.00933	12.7422	0.98614	6.40556	1.02312	5.97077	1.01694	5.19011	64.3444	6.43018
U3IM52	Uncharacterized protein (Fragment) OS=Anas platyrhynchos GN=PRKAR1A PE=4 SV=1 - [U3IM52_ANAPL]	186.36	21.5	4	0.985228	9.14708	1.05662	4.87207	0.926628	28.4746	1.00096	12.9251	0.968615	5.56853	1.00686	10.545	43.6313	5.35107
U3J8C2	Uncharacterized protein (Fragment) OS=Anas platyrhynchos GN=FLOT2 PE=4 SV=1 - [U3J8C2_ANAPL]	186.05	24.01	9	0.918199	5.96152	0.925263	11.6353	1.03249	13.2443	1.0381	5.77241	1.08396	8.05458	1.07318	6.40214	47.1766	5.03369
U3ISI4	Uncharacterized protein (Fragment) OS=Anas platyrhynchos PE=4 SV=1 - [U3ISI4_ANAPL]	185.37	16.91	8	1.12325	5.51616	1.10531	6.53949	1.17144	8.45697	0.882547	7.44215	0.865815	9.35414	0.90634	7.61842	90.6806	5.77002
R0JTC5	Serine/threonine-protein kinase MRCK beta (Fragment) OS=Anas platyrhynchos GN=Anapl_00716 PE=4 SV=1 - [R0JTC5_ANAPL]	185.31	7.57	8	1.01306	5.21928	1.08515	2.24255	1.03071	9.6225	0.955069	3.71923	0.945315	3.90383	0.970802	3.68649	183.475	6.39209
R0LUR9	Dihydrolipoyllysine-residue succinyltransferase component of 2-oxoglutarate dehydrogenase complex, mitochondrial (Fragment) OS=Anas platyrhynchos GN=Anapl_01272 PE=3 SV=1 - [R0LUR9_ANAPL]	185.25	21.52	7	0.95938	4.97139	0.981313	9.64547	1.01404	13.1162	0.972398	17.1734	1.00613	10.7977	1.06262	7.01232	43.6919	7.12256
R0L951	3'(2'),5'-bisphosphate nucleotidase 1 (Fragment) OS=Anas platyrhynchos GN=BPNT1 PE=4 SV=1 - [R0L951_ANAPL]	185.09	25	7	0.996487	4.24557	0.975865	14.4674	0.947048	6.75718	1.00746	7.30742	1.00171	10.3784	1.03167	5.51252	33.0179	6.02393
R0JSX9	Fibrinogen alpha chain (Fragment) OS=Anas platyrhynchos GN=Anapl_07733 PE=4 SV=1 - [R0JSX9_ANAPL]	184.84	7.5	6	0.780608	31.5018	0.87582	19.4512	0.846484	13.8034	1.16493	14.4027	1.14458	13.8149	1.24048	13.7753	82.3821	6.0874
R0LU74	2-amino-3-ketobutyrate coenzyme A ligase, mitochondrial (Fragment) OS=Anas platyrhynchos GN=Anapl_01361 PE=3 SV=1 - [R0LU74_ANAPL]	184.65	22.82	6	1.00577	12.3002	1.06817	5.14761	1.03674	9.7464	0.986287	10.8915	0.931496	8.3853	0.969704	7.50682	38.4476	7.02002
R0JJK7	Eukaryotic peptide chain release factor subunit 1 (Fragment) OS=Anas platyrhynchos GN=Anapl_04962 PE=4 SV=1 - [R0JJK7_ANAPL]	184.49	25.25	9	1.01941	16.599	0.989823	19.8501	1.00848	22.0304	1.04468	22.5338	0.978952	22.8464	0.962988	14.9952	45.7934	5.56689
U3J3G1	Uncharacterized protein (Fragment) OS=Anas platyrhynchos GN=ECHS1 PE=3 SV=1 - [U3J3G1_ANAPL]	184.28	25.69	5	1.048	4.0421	1.0469	5.93999	0.947519	12.9028	1.01602	12.4157	0.962774	8.88362	0.977134	7.42351	22.8526	5.47803
R0KB27	Putative glutamate receptor (Fragment) OS=Anas platyrhynchos GN=Anapl_01965 PE=4 SV=1 - [R0KB27_ANAPL]	183.99	10.88	6	1.34029	13.5615	1.22332	10.8267	1.16723	11.1877	0.776034	21.9262	0.764359	30.1442	0.760054	22.0088	48.3949	8.47021
U3IFW3	Uncharacterized protein OS=Anas platyrhynchos GN=NFASC PE=4 SV=1 - [U3IFW3_ANAPL]	183.93	3.62	3	0.97974	12.3396	1.04667	9.35453	1.25011	7.09521	0.862487	9.7605	0.914344	8.94649	1.01064	4.56795	150.802	7.86963
R0JAI4	Phosphatidylinositol transfer protein beta isoform (Fragment) OS=Anas platyrhynchos GN=Anapl_12032 PE=4 SV=1 - [R0JAI4_ANAPL]	183.83	23.02	4	1.04433	4.93673	1.01944	6.13181	0.889101	10.0715	1.03042	6.19099	0.980361	2.70676	0.981948	3.05389	29.685	6.25244
U3ICK1	Uncharacterized protein (Fragment) OS=Anas platyrhynchos PE=4 SV=1 - [U3ICK1_ANAPL]	183.4	46.98	7	0.998287	4.556	1.05169	11.3978	0.985018	11.3605	0.998804	14.3077	0.984753	10.0247	1.02002	8.88067	17.2609	5.59229
R0LWF1	Adenylyl cyclase-associated protein (Fragment) OS=Anas platyrhynchos GN=Anapl_06060 PE=3 SV=1 - [R0LWF1_ANAPL]	183.08	20.3	7	0.998523	7.9292	0.976737	13.2424	0.996452	14.7894	1.04732	12.2331	1.04573	5.38298	1.02923	8.7369	50.853	8.22119
U3IZG3	Uncharacterized protein (Fragment) OS=Anas platyrhynchos GN=RAB10 PE=3 SV=1 - [U3IZG3_ANAPL]	183.03	48.13	6	1.01302	12.3423	0.945608	23.9567	0.912528	14.4484	1.06108	16.5071	1.04964	7.82641	1.0494	9.12673	18.1103	8.25049
R0LMI1	ES1 protein-like protein, mitochondrial (Fragment) OS=Anas platyrhynchos GN=Anapl_08449 PE=4 SV=1 - [R0LMI1_ANAPL]	182.23	40.18	5	0.889314	9.24477	0.971046	15.4448	0.889401	10.6505	1.09663	7.07668	1.06303	8.06418	1.1108	5.74837	24.1755	7.92822
U3IC04	Uncharacterized protein (Fragment) OS=Anas platyrhynchos GN=RPS18 PE=3 SV=1 - [U3IC04_ANAPL]	182.21	62.24	7	0.956791	11.9691	0.940327	12.872	0.868903	11.1779	1.10709	9.7542	1.10184	6.40172	1.055	8.83627	11.4243	9.99365
R0L552	NADH-cytochrome b5 reductase 3 (Fragment) OS=Anas platyrhynchos GN=Anapl_11234 PE=4 SV=1 - [R0L552_ANAPL]	182.12	22.41	6	0.992431	4.76392	0.995012	10.6726	0.916152	13.1152	1.01656	8.14566	1.01562	3.62713	1.0166	3.33408	34.1119	8.85107
R0K7Y6	40S ribosomal protein S6 (Fragment) OS=Anas platyrhynchos GN=RPS6 PE=4 SV=1 - [R0K7Y6_ANAPL]	181.88	29.15	7	0.847921	9.11301	0.930562	22.7387	0.935002	21.8591	1.09247	11.5506	1.07297	10.4057	1.07431	11.6785	28.4198	10.8286
R0LW14	Putative adenosylhomocysteinase 2 (Fragment) OS=Anas platyrhynchos GN=Anapl_16201 PE=3 SV=1 - [R0LW14_ANAPL]	181.36	19.7	3	0.912188	5.40844	0.964668	0.0666476	0.903428	18.8201	1.09408	3.2088	1.04755	7.76754	1.02522	8.69971	51.5209	7.34229
B7S4P0	Hypoxanthine-guanine phosphoribosyltransferase OS=Cairina moschata GN=HPRT PE=4 SV=1 - [B7S4P0_CAIMO]	181.31	33.49	6	0.971194	6.69285	0.988677	10.5594	0.9211	5.42806	1.06413	10.1122	1.01344	8.95323	1.03886	5.78275	24.6107	7.00537
R0JVX5	Ras-related protein Rab-6B (Fragment) OS=Anas platyrhynchos GN=Anapl_08215 PE=4 SV=1 - [R0JVX5_ANAPL]	181.2	63.81	2	1.04452	19.7394	0.887758	4.67542	0.917214	11.1369	1.11258	5.75629	0.968486	8.20097	1.08048	5.64952	12.0472	5.5542
R0LVV1	Basic leucine zipper and W2 domain-containing protein 2 (Fragment) OS=Anas platyrhynchos GN=Anapl_02794 PE=4 SV=1 - [R0LVV1_ANAPL]	181.05	19.75	5	0.998243	6.99428	1.01704	10.4124	0.931805	18.7894	1.02537	9.94148	1.01199	8.30492	0.955625	5.4897	45.2996	5.99854
U3IWX3	Uncharacterized protein (Fragment) OS=Anas platyrhynchos GN=SNX6 PE=4 SV=1 - [U3IWX3_ANAPL]	180.53	15.21	6	0.840993	8.19268	0.84811	8.30856	0.800194	4.53123	1.23189	4.35254	1.17679	4.49613	1.13888	5.87321	46.1247	7.50342
R0KFK5	ATPase family AAA domain-containing protein 3 (Fragment) OS=Anas platyrhynchos GN=Anapl_04506 PE=4 SV=1 - [R0KFK5_ANAPL]	180.13	16.87	8	0.959117	8.20845	1.00336	7.12469	1.01624	14.5234	0.965549	8.82939	0.970813	10.8853	0.998714	8.12492	57.1388	9.42236
L7X0M5	Leukocyte cell-derived chemotaxin 2 OS=Anas platyrhynchos GN=LECT2 PE=2 SV=1 - [L7X0M5_ANAPL]	179.54	18.58	6	0.777906	24.0085	0.861445	27.4693	0.761271	37.6902	1.16864	27.7898	1.17266	19.3271	1.09617	20.6454	36.9673	8.36768
R0L4Z8	Fragile X mental retardation 1 protein (Fragment) OS=Anas platyrhynchos GN=Anapl_02515 PE=4 SV=1 - [R0L4Z8_ANAPL]	179.41	9.9	4	1.11029	8.6948	1.1587	8.01608	1.17634	13.4623	0.813938	15.7284	0.883966	15.2413	0.806652	4.30327	65.0079	8.35303
R0LWB1	Amphiphysin (Fragment) OS=Anas platyrhynchos GN=Anapl_03275 PE=4 SV=1 - [R0LWB1_ANAPL]	179.4	13.66	8	1.02019	6.28302	1.02586	7.74045	0.97491	9.1932	1.00951	5.58869	1.02002	5.58632	0.970938	8.36348	70.8162	4.64014
R0LQS4	Calpain-1 catalytic subunit (Fragment) OS=Anas platyrhynchos GN=Anapl_05703 PE=4 SV=1 - [R0LQS4_ANAPL]	179.19	11.22	7	0.971126	8.29596	0.983179	7.5963	0.92339	13.3135	1.0397	12.3988	1.06098	6.45545	1.0489	11.3203	77.8811	5.12256
P36189	Fatty acid synthase (Fragment) OS=Anser anser anser GN=FASN PE=1 SV=1 - [FAS_ANSAN]	178.89	24.15	4	0.926319	11.132	1.02349	3.57657	0.974175	6.71361	1.01834	1.45602	0.990031	10.01	0.988374	17.3087	37.8879	5.73193
R0JGJ5	Hepatoma-derived growth factor-related protein 3 (Fragment) OS=Anas platyrhynchos GN=Anapl_07381 PE=4 SV=1 - [R0JGJ5_ANAPL]	178.71	31.43	5	0.997329	36.8974	1.01572	16.6289	0.955841	14.4777	1.01546	30.7622	1.08655	25.2881	0.946793	24.4289	19.3093	5.41455
R0JI62	Epiplakin (Fragment) OS=Anas platyrhynchos GN=Anapl_13722 PE=4 SV=1 - [R0JI62_ANAPL]	178.7	21.98	4	1.06921	5.83418	1.03985	6.93917	1.04319	13.0653	0.97588	3.08643	0.940596	5.44184	0.990688	11.6308	66.6767	6.50732
R0JVT5	Splicing factor, arginine/serine-rich 7 (Fragment) OS=Anas platyrhynchos GN=Anapl_05483 PE=4 SV=1 - [R0JVT5_ANAPL]	178.63	52.5	1	0.920981	2.35849	0.944429	2.58862	0.935436	7.10552	1.08762	5.07757	1.03901	14.5261	1.00199	0.558144	13.7698	9.21729
R0JSG8	Ubiquitin-conjugating enzyme E2 L3 (Fragment) OS=Anas platyrhynchos GN=Anapl_06905 PE=3 SV=1 - [R0JSG8_ANAPL]	178.21	50.41	5	1.05751	6.40286	1.04271	14.0487	0.941189	8.34904	1.02164	10.3863	0.987685	7.45758	0.9427	8.05349	14.2334	8.36768
R0JG98	Developmentally-regulated GTP-binding protein 1 (Fragment) OS=Anas platyrhynchos GN=DRG1 PE=4 SV=1 - [R0JG98_ANAPL]	178.15	22.12	5	0.919475	15.3149	0.990477	8.22593	1.04081	16.1314	1.00628	7.83586	0.958778	8.32618	1.07883	7.02046	34.7506	8.17725
R0K075	Fructose-1,6-bisphosphatase 1 (Fragment) OS=Anas platyrhynchos GN=Anapl_11824 PE=3 SV=1 - [R0K075_ANAPL]	178.09	30.21	7	1.00183	2.8179	1.02179	3.5007	1.02841	4.72139	0.962886	7.90737	0.998283	7.79884	0.973024	4.57246	36.9172	8.33838
U3I9Y5	Uncharacterized protein (Fragment) OS=Anas platyrhynchos PE=4 SV=1 - [U3I9Y5_ANAPL]	177.85	8.22	4	1.06393	12.0911	1.02773	6.85674	1.00514	4.50749	1.03649	14.0567	0.932694	8.85759	0.959687	10.1263	71.3056	6.11279
R0M1F3	Amine oxidase [flavin-containing] A (Fragment) OS=Anas platyrhynchos GN=Anapl_03684 PE=4 SV=1 - [R0M1F3_ANAPL]	177.65	18.81	6	1.14191	8.46293	1.06568	8.21087	1.12965	21.4444	0.935715	8.14864	0.885161	9.56548	0.928192	12.9443	57.0922	8.82178
U3IRX7	Uncharacterized protein OS=Anas platyrhynchos GN=ATG7 PE=4 SV=1 - [U3IRX7_ANAPL]	177.62	11.75	6	0.999353	7.24504	1.01448	2.06535	0.996489	12.0372	0.973438	5.97597	0.99314	4.22588	1.01997	2.65285	79.71	6.75635
U3J760	Uncharacterized protein (Fragment) OS=Anas platyrhynchos PE=4 SV=1 - [U3J760_ANAPL]	177.28	2.54	8	1.03299	7.77023	1.09138	14.6087	1.07837	8.9167	0.950336	8.3549	0.924758	3.7478	0.921301	11.8708	504.428	5.24951
R0JBP7	Transgelin-3 (Fragment) OS=Anas platyrhynchos GN=Anapl_13399 PE=4 SV=1 - [R0JBP7_ANAPL]	177.25	21.61	4	0.835445	18.7686	0.875245	15.9678	0.755537	26.202	1.16998	14.6294	1.19067	5.49945	1.1371	15.1729	22.4472	8.26514
U3J9J4	Uncharacterized protein (Fragment) OS=Anas platyrhynchos PE=4 SV=1 - [U3J9J4_ANAPL]	177.16	13.18	2	0.867932	3.74812	0.820007	19.5059	0.767506	22.4315	1.24593	8.16169	1.16826	14.4474	1.12312	7.51396	48.3533	7.34229
U3J0Y2	Uncharacterized protein (Fragment) OS=Anas platyrhynchos GN=ITGA1 PE=3 SV=1 - [U3J0Y2_ANAPL]	177.09	5.95	4	1.01216	3.1772	1.09497	5.66066	1.11931	9.6829	0.897973	9.70904	0.915185	9.1694	0.908542	9.91553	130.761	6.03662
R0K0M8	Cofilin-2 (Fragment) OS=Anas platyrhynchos GN=CFL2 PE=4 SV=1 - [R0K0M8_ANAPL]	176.13	40.96	5	1.06271	3.94662	1.02532	17.011	0.923951	18.9724	1.07135	10.6667	1.0205	5.26314	0.959953	14.7396	18.6629	7.88428
U3IXG6	Uncharacterized protein OS=Anas platyrhynchos GN=EPB41L1 PE=4 SV=1 - [U3IXG6_ANAPL]	175.03	10.54	6	0.994736	12.7164	0.955065	8.64627	0.962915	5.34067	1.05287	5.71254	1.02	7.82654	1.03608	7.30447	98.0789	5.63037
U3IPH6	Uncharacterized protein (Fragment) OS=Anas platyrhynchos GN=PRKCA PE=4 SV=1 - [U3IPH6_ANAPL]	175	17.69	9	0.990636	19.7705	1.02039	15.8406	0.92267	15.55	1.00524	16.4133	1.02683	15.8387	1.02306	14.3408	70.0909	6.53662
Q90240	Carboxypeptidase D OS=Anas platyrhynchos GN=CPD PE=1 SV=1 - [CBPD_ANAPL]	174.67	6.48	8	1.05515	9.91875	0.994686	11.1502	1.00613	13.9979	0.96562	7.7966	0.962774	4.70234	1.00967	5.94563	153.41	5.71924
U3IWC7	Uncharacterized protein (Fragment) OS=Anas platyrhynchos GN=SAE1 PE=4 SV=1 - [U3IWC7_ANAPL]	174.54	20.24	5	0.909532	5.8007	0.882099	7.543	0.789311	19.737	1.10367	8.40877	1.11441	8.28412	1.03503	14.2168	27.8104	7.81104
U3I6Q7	Uncharacterized protein (Fragment) OS=Anas platyrhynchos GN=HSD17B11 PE=3 SV=1 - [U3I6Q7_ANAPL]	174.42	29.58	6	1.11666	5.88312	1.10613	5.87147	1.04765	6.05785	0.920899	7.93794	0.913638	7.85003	0.898061	6.83826	26.6538	6.87354
R0M1C8	40S ribosomal protein S7 (Fragment) OS=Anas platyrhynchos GN=RPS7 PE=4 SV=1 - [R0M1C8_ANAPL]	174.27	37.81	6	1.02055	8.42166	1.02943	13.5821	1.00808	17.5946	0.984618	16.832	0.977483	7.30755	1.01948	13.1607	22.9057	10.1255
R0LR53	Catenin alpha-2 (Fragment) OS=Anas platyrhynchos GN=Anapl_05529 PE=4 SV=1 - [R0LR53_ANAPL]	173.27	10.67	2	0.998752	19.658	0.941888	16.0084	1.26841	5.73486	0.961408	16.2119	0.958081	6.73181	0.911804	9.63875	61.6126	5.49072
R0K373	Eukaryotic translation initiation factor 3 subunit F (Fragment) OS=Anas platyrhynchos GN=Anapl_00124 PE=4 SV=1 - [R0K373_ANAPL]	173.27	33.5	6	0.974289	5.762	0.976297	6.6733	0.958829	16.3844	1.00989	10.951	0.999286	5.85927	0.992235	6.86371	22.6262	5.21143
U3IDF0	Uncharacterized protein (Fragment) OS=Anas platyrhynchos GN=EIF4A1 PE=4 SV=1 - [U3IDF0_ANAPL]	173.22	42.77	2	0.898184	4.31554	0.935639	11.195	1.08563	9.90657	0.951885	11.1434	1.01665	7.26094	1.14805	6.04329	18.0232	6.75635
R0K442	Eukaryotic translation initiation factor 4 gamma 2 (Fragment) OS=Anas platyrhynchos GN=Anapl_11700 PE=4 SV=1 - [R0K442_ANAPL]	172.98	11.37	10	0.989554	21.6254	1.05239	21.1544	1.1512	11.3706	0.906217	21.7098	0.978106	19.1821	0.981776	24.0147	100.404	7.28369
R0LR16	Nuclear migration protein nudC (Fragment) OS=Anas platyrhynchos GN=Anapl_13604 PE=4 SV=1 - [R0LR16_ANAPL]	172.94	33.78	9	1.0097	12.912	0.96761	14.7215	0.917311	3.27274	1.03079	7.66224	1.06613	9.61064	1.01456	14.1983	34.4526	5.61768
R0LN07	Adipocyte plasma membrane-associated protein (Fragment) OS=Anas platyrhynchos GN=Anapl_08313 PE=4 SV=1 - [R0LN07_ANAPL]	172.86	13.44	6	1.03759	3.43723	1.02025	6.73351	1.02577	8.2714	0.971055	10.8106	0.981632	3.81487	0.960543	8.59241	43.0672	7.09326
R0L6Y7	Cystathionine beta-synthase (Fragment) OS=Anas platyrhynchos GN=Anapl_15440 PE=4 SV=1 - [R0L6Y7_ANAPL]	172.76	19.09	7	1.02608	7.10557	0.983274	12.0772	1.07857	17.6017	1.02719	12.3143	0.952657	14.5643	0.96338	7.69358	60.7995	7.60596
U3IYE9	Uncharacterized protein (Fragment) OS=Anas platyrhynchos GN=RPA1 PE=4 SV=1 - [U3IYE9_ANAPL]	172.69	11.57	7	0.996559	14.8314	0.922503	26.3727	0.981559	28.7589	1.02102	23.1384	1.02872	13.277	1.0427	13.7414	75.1327	8.25049
R0JDB7	Heterogeneous nuclear ribonucleoprotein A/B (Fragment) OS=Anas platyrhynchos GN=Anapl_13935 PE=4 SV=1 - [R0JDB7_ANAPL]	172.67	48.37	7	0.873677	9.21805	0.864437	9.34394	0.85558	18.1654	1.17397	11.0671	1.13369	8.6028	1.12086	13.8166	17.5432	9.15869
R0JIH2	Isoleucyl-tRNA synthetase, mitochondrial (Fragment) OS=Anas platyrhynchos GN=Anapl_13174 PE=3 SV=1 - [R0JIH2_ANAPL]	172.6	11.82	9	1.02502	4.17505	0.991623	11.8143	0.929124	5.39052	1.01085	3.43915	1.00206	8.93302	1.03759	7.66604	102.332	6.53662
U3IVW2	Uncharacterized protein (Fragment) OS=Anas platyrhynchos GN=STXBP1 PE=4 SV=1 - [U3IVW2_ANAPL]	172.43	31.17	4	1.1285	13.606	0.991553	8.81728	0.951593	13.8596	1.04121	8.35688	0.959716	7.20787	0.949146	8.05732	17.5631	7.48877
R0LGP7	Propionyl-CoA carboxylase alpha chain, mitochondrial (Fragment) OS=Anas platyrhynchos GN=Anapl_10981 PE=3 SV=1 - [R0LGP7_ANAPL]	172.08	15.77	8	0.893432	12.4691	0.991751	12.0999	1.05928	10.5391	1.00441	3.91636	0.937376	12.4102	1.00339	8.09645	71.3258	7.53271
R0KR20	Delta-aminolevulinic acid dehydratase (Fragment) OS=Anas platyrhynchos GN=Anapl_04248 PE=3 SV=1 - [R0KR20_ANAPL]	171.69	29.68	5	1.03731	5.56892	1.0052	10.5006	0.98266	15.8896	1.00298	11.5188	1.01482	6.16996	0.983678	12.0565	23.8071	7.84033
R0JQ38	Tenascin (Fragment) OS=Anas platyrhynchos GN=Anapl_13701 PE=4 SV=1 - [R0JQ38_ANAPL]	171.67	4.47	7	0.90286	9.13794	0.873963	6.48539	0.910267	12.1675	1.09321	7.76846	1.08255	6.45165	1.07196	4.71251	238.223	5.021
R0LSU6	Sorting nexin-12 (Fragment) OS=Anas platyrhynchos GN=SNX12 PE=4 SV=1 - [R0LSU6_ANAPL]	171.63	51.38	5	0.996777	7.30253	0.985994	7.67894	0.995888	12.2989	1.00491	9.35856	1.01023	7.28713	1.03386	5.81862	12.9458	8.48486
R0LEE8	Eukaryotic translation initiation factor 5 (Fragment) OS=Anas platyrhynchos GN=Anapl_17030 PE=4 SV=1 - [R0LEE8_ANAPL]	171.54	16.96	6	0.998666	17.8266	1.05009	9.26911	0.97309	14.585	0.964312	13.8731	0.933832	9.8364	0.966646	14.5374	45.9922	5.49072
U3I904	Uncharacterized protein (Fragment) OS=Anas platyrhynchos PE=4 SV=1 - [U3I904_ANAPL]	171.14	36.25	6	1.11823	5.50291	1.03812	7.61581	0.954158	5.25835	1.00817	7.9442	0.975004	8.43866	0.929253	7.11184	17.6203	9.62744
U3IYQ0	Uncharacterized protein OS=Anas platyrhynchos PE=3 SV=1 - [U3IYQ0_ANAPL]	170.79	14.98	4	1.03132	7.99911	1.05439	14.5133	0.983659	11.2613	0.983302	16.0738	0.959037	14.248	0.983556	8.31284	49.0699	6.03662
R0LRI8	NADH dehydrogenase [ubiquinone] 1 alpha subcomplex subunit 2 (Fragment) OS=Anas platyrhynchos GN=NDUFA2 PE=4 SV=1 - [R0LRI8_ANAPL]	170.66	66.15	4	0.985667	14.1942	0.993855	3.56427	0.948735	3.66852	1.06708	4.10553	1.01557	4.43028	1.07138	6.25062	7.43997	8.79248
U3J0P3	Uncharacterized protein (Fragment) OS=Anas platyrhynchos GN=EIF2S2 PE=4 SV=1 - [U3J0P3_ANAPL]	170.47	26.17	6	0.923063	10.9975	0.92813	10.2757	0.908473	17.0495	1.10919	12.3337	1.08784	12.6177	1.0651	12.1707	36.9155	5.24951
U3IP10	Uncharacterized protein (Fragment) OS=Anas platyrhynchos GN=SLC44A2 PE=4 SV=1 - [U3IP10_ANAPL]	170.45	7.38	4	0.936159	21.516	0.947894	13.5105	1.10977	5.41472	0.973258	10.5589	1.02242	10.3943	1.02863	10.7907	78.0214	8.32373
U3J9L0	Uncharacterized protein (Fragment) OS=Anas platyrhynchos GN=ARL8B PE=4 SV=1 - [U3J9L0_ANAPL]	170.19	46.36	3	0.9476	7.07995	1.02058	0.430881	1.04429	5.12886	0.948574	13.011	0.92056	11.0448	1.08311	11.5764	17.559	8.45557
R0LTT7	C-terminal-binding protein 1 (Fragment) OS=Anas platyrhynchos GN=Anapl_00028 PE=3 SV=1 - [R0LTT7_ANAPL]	169.99	13.46	2	1.081	2.00353	1.11982	3.39246	0.954234	11.6691	0.933903	2.3639	0.999389	0.108323	0.938893	2.37202	46.907	6.65381
U3J6L8	Uncharacterized protein OS=Anas platyrhynchos GN=CAPZA1 PE=4 SV=1 - [U3J6L8_ANAPL]	169.62	32.75	5	0.928386	12.9811	0.952196	17.4169	1.0484	36.4379	1.08151	14.652	1.04259	14.7064	1.00353	11.337	33.0516	6.53662
R0JXY6	Glycerol-3-phosphate dehydrogenase 1-like protein (Fragment) OS=Anas platyrhynchos GN=Anapl_06232 PE=3 SV=1 - [R0JXY6_ANAPL]	169.43	15.22	4	1.01066	1.71227	0.90705	6.56386	0.834373	24.8921	1.10043	14.0312	1.10638	6.27191	1.05092	5.14412	36.8083	6.68311
R0M6T0	Histidyl-tRNA synthetase, cytoplasmic (Fragment) OS=Anas platyrhynchos GN=Anapl_05756 PE=3 SV=1 - [R0M6T0_ANAPL]	169.41	16.18	6	0.987946	5.62994	1.00064	8.34386	0.98754	3.30578	1.00983	5.26824	1.00122	6.26679	1.06694	9.98751	50.4324	5.65576
U3J5W6	Uncharacterized protein (Fragment) OS=Anas platyrhynchos PE=4 SV=1 - [U3J5W6_ANAPL]	169.14	6.95	7	0.97942	10.8017	0.945666	3.62829	0.946079	10.379	1.04414	4.9588	1.04109	3.55972	1.06678	10.5552	115.714	5.5415
U3I801	Uncharacterized protein (Fragment) OS=Anas platyrhynchos PE=4 SV=1 - [U3I801_ANAPL]	168.86	53.72	2	0.778266	9.1266	0.778203	18.5319	0.912235	13.0233	1.19002	12.2279	1.18284	8.31485	1.2492	10.7953	14.0264	9.0415
U3J3R1	Uncharacterized protein (Fragment) OS=Anas platyrhynchos GN=NDUFS4 PE=4 SV=1 - [U3J3R1_ANAPL]	168.76	45.16	4	0.991903	4.7265	1.04567	5.65167	1.05777	16.7811	1.02292	8.98424	0.975621	9.35126	1.00064	5.30001	10.5823	5.90967
U3HZV7	Uncharacterized protein OS=Anas platyrhynchos PE=4 SV=1 - [U3HZV7_ANAPL]	168.66	15.47	6	0.946803	14.3209	1.0924	11.4378	1.17467	13.4089	0.865535	12.5046	0.931674	11.2973	0.871924	14.5524	51.8852	6.85889
U3J0Z0	Uncharacterized protein (Fragment) OS=Anas platyrhynchos GN=SORL1 PE=4 SV=1 - [U3J0Z0_ANAPL]	168.37	4.72	7	0.946525	9.75373	1.02567	7.63334	1.05612	4.14677	1.02917	9.56213	0.999016	9.62189	1.01573	7.27176	237.214	5.40186
U3IDM0	Uncharacterized protein (Fragment) OS=Anas platyrhynchos GN=YARS PE=4 SV=1 - [U3IDM0_ANAPL]	168.32	16.03	8	1.03315	3.63393	0.98835	3.20724	0.938583	4.63697	1.04109	2.59083	1.04086	8.12293	0.987854	9.7617	58.7554	7.06396
U3J947	Uncharacterized protein (Fragment) OS=Anas platyrhynchos PE=3 SV=1 - [U3J947_ANAPL]	168.2	17.24	7	0.99098	3.60195	1.01983	4.68255	1.03061	6.77938	0.992205	10.7549	1.01281	1.35332	1.00459	2.12572	76.4716	6.55127
R0K6M4	FK506-binding protein 9 (Fragment) OS=Anas platyrhynchos GN=FKBP9 PE=4 SV=1 - [R0K6M4_ANAPL]	167.89	16.23	6	0.951278	7.05258	0.981457	7.91355	1.0149	20.2428	1.04643	12.2321	0.954767	7.72074	1.02345	6.07775	55.3035	4.91943
U3J7D3	Uncharacterized protein (Fragment) OS=Anas platyrhynchos GN=SCFD1 PE=4 SV=1 - [U3J7D3_ANAPL]	167.64	13.37	6	1.01309	13.4745	0.977985	0.533329	0.946213	9.45484	1.0466	7.06681	1.01566	8.04513	1.02401	6.54456	70.262	5.94775
U3I8W4	Proteasome subunit alpha type (Fragment) OS=Anas platyrhynchos PE=3 SV=1 - [U3I8W4_ANAPL]	167.53	24.68	4	1.02769	26.5347	1.01229	17.9934	0.902145	21.7659	1.08832	11.9265	0.8154	15.8071	0.949858	21.714	25.5862	7.48877
U3IBE2	Uncharacterized protein (Fragment) OS=Anas platyrhynchos GN=ISOC1 PE=4 SV=1 - [U3IBE2_ANAPL]	167.36	36.55	6	1.03576	9.33521	1.12602	15.2414	1.08696	10.8382	0.916545	9.93912	0.886537	13.1872	0.888943	13.3094	21.4935	7.34229
R0KCQ6	UPF0577 protein KIAA1324-like (Fragment) OS=Anas platyrhynchos GN=Anapl_14141 PE=4 SV=1 - [R0KCQ6_ANAPL]	167.24	10.67	7	1.05508	8.1176	1.0388	4.98012	1.07014	13.1236	0.965772	6.51229	0.943436	5.36147	0.932406	3.18029	105.359	5.2749
R0JKM2	Catechol O-methyltransferase (Fragment) OS=Anas platyrhynchos GN=COMT PE=4 SV=1 - [R0JKM2_ANAPL]	167.2	19.47	4	1.05371	9.73225	1.0466	7.75133	0.98612	18.2971	0.965765	1.81984	0.966988	8.74809	0.967319	2.88698	29.6946	5.36377
U3ILK4	Uncharacterized protein (Fragment) OS=Anas platyrhynchos GN=ECI1 PE=3 SV=1 - [U3ILK4_ANAPL]	167.14	24.6	5	0.979568	10.6005	0.983984	7.22557	0.93689	10.7148	1.04357	9.35442	1.02973	10.1818	1.02163	7.19485	27.7542	8.07471
R0JB61	Actin-related protein 3B (Fragment) OS=Anas platyrhynchos GN=Anapl_15030 PE=3 SV=1 - [R0JB61_ANAPL]	167.11	16.93	1	1.34045		1.19259		0.985679		0.829445		0.830245		0.80963		44.0424	6.02393
R0LA96	Thioredoxin-like protein 1 (Fragment) OS=Anas platyrhynchos GN=Anapl_17861 PE=4 SV=1 - [R0LA96_ANAPL]	166.98	25.3	5	0.998106	5.92554	0.995173	2.54987	0.92826	8.01454	1.03635	6.14174	1.02225	3.55063	1.04812	11.0367	28.7099	4.89404
U3IMK8	Uncharacterized protein (Fragment) OS=Anas platyrhynchos GN=CAMK2G PE=4 SV=1 - [U3IMK8_ANAPL]	166.61	10.67	3	0.942354	22.4399	1.0762	28.3893	1.10036	17.9793	1.00696	12.2717	1.04181	7.10793	1.01839	17.4627	67.2451	6.62451
R0L0W4	Prenylcysteine oxidase (Fragment) OS=Anas platyrhynchos GN=Anapl_16005 PE=4 SV=1 - [R0L0W4_ANAPL]	166.52	13.74	5	1.02253	6.65537	1.0221	6.11175	0.926159	6.67611	1.05252	4.26874	1.0096	9.39196	1.00379	6.62927	49.7053	7.10791
R0JGW6	Coronin (Fragment) OS=Anas platyrhynchos GN=Anapl_15692 PE=3 SV=1 - [R0JGW6_ANAPL]	166.45	17.26	8	0.991637	6.93029	1.00415	4.96093	0.959143	8.98567	1.05386	6.29637	1.01015	8.7377	1.01021	8.65637	53.3121	6.66846
U3J7C4	Uncharacterized protein OS=Anas platyrhynchos GN=TINAG PE=3 SV=1 - [U3J7C4_ANAPL]	166.3	11.35	6	1.01434	12.297	0.961884	10.0545	0.913812	10.4978	1.05611	11.4012	1.04313	7.61834	1.03662	7.33852	52.724	7.12256
U3I5X1	Histone H2A (Fragment) OS=Anas platyrhynchos GN=H2AFV PE=3 SV=1 - [U3I5X1_ANAPL]	166.2	31.01	2	1.03642	11.876	0.947414	11.0644	0.898767	19.6822	1.02677	12.3249	1.00259	10.3456	0.972369	8.16435	13.6536	10.7261
R0KF46	Collagen alpha-1(IV) chain (Fragment) OS=Anas platyrhynchos GN=Anapl_12479 PE=4 SV=1 - [R0KF46_ANAPL]	166.11	4.75	2	0.859321	3.68946	0.976659	7.16849	0.812494	1.11463	1.1028	16.5343	1.14694	1.14261	1.05796	5.51927	112.092	8.48486
U3IWC9	Uncharacterized protein OS=Anas platyrhynchos GN=PRPSAP2 PE=4 SV=1 - [U3IWC9_ANAPL]	165.61	20.73	5	1.03266	3.58333	0.96911	5.28963	0.991367	13.7724	1.01616	8.55077	1.0107	12.9624	0.993684	5.25484	39.4816	7.45947
U3J3W8	Uncharacterized protein (Fragment) OS=Anas platyrhynchos GN=DNM2 PE=3 SV=1 - [U3J3W8_ANAPL]	165.25	24.45	2	1.0248	17.1962	0.931101	13.9013	1.07059	22.8788	1.02234	19.4551	0.974631	15.1617	0.971812	19.8732	35.4737	7.03467
R0LQ46	Leucine-rich repeat and WD repeat-containing protein 1 (Fragment) OS=Anas platyrhynchos GN=Anapl_01656 PE=4 SV=1 - [R0LQ46_ANAPL]	164.98	12.48	5	0.983708	4.1477	1.12156	14.2494	1.00585	8.56082	0.965058	15.3276	0.954171	6.703	0.994408	2.67875	71.7688	7.69385
R0LA56	Superoxide dismutase [Cu-Zn] (Fragment) OS=Anas platyrhynchos GN=Anapl_13286 PE=3 SV=1 - [R0LA56_ANAPL]	164.98	33.08	4	1.05268	8.57904	0.999489	5.32422	0.957044	6.73926	1.01002	7.95471	0.981364	8.13137	0.986629	4.32824	13.1264	6.50732
B4Z866	Fructose-bisphosphate aldolase (Fragment) OS=Anser erythropus GN=ALDOB PE=3 SV=1 - [B4Z866_9AVES]	164.79	31.91	1	1.00012		1.05223		1.37665		0.841455		0.925705		0.869954		20.0363	6.17627
R0KPT5	Uncharacterized protein (Fragment) OS=Anas platyrhynchos GN=VPS29 PE=4 SV=1 - [R0KPT5_ANAPL]	164.69	39.78	7	1.03068	10.2365	1.00554	6.45234	0.959174	4.1264	1.01742	9.41725	1.01528	4.16208	0.991996	12.1331	20.8879	7.04932
R0JL39	Cytochrome b-c1 complex subunit Rieske, mitochondrial (Fragment) OS=Anas platyrhynchos GN=UQCRFS1 PE=3 SV=1 - [R0JL39_ANAPL]	164.65	8.7	2	0.895214	3.20728	0.924101	6.82471	0.973465	7.12818	1.09114	4.87443	1.01447	3.68128	1.12026	0.83093	22.5434	7.06396
U3ID33	Uncharacterized protein (Fragment) OS=Anas platyrhynchos GN=POR PE=4 SV=1 - [U3ID33_ANAPL]	164.59	11.68	5	1.05757	7.56408	1.06774	8.59357	1.14465	10.4971	0.924368	5.34146	0.910494	5.37982	0.958547	13.3802	75.6507	5.65576
R0KE80	Cadherin-2 (Fragment) OS=Anas platyrhynchos GN=CDH2 PE=3 SV=1 - [R0KE80_ANAPL]	164.27	11.6	8	0.935176	13.9047	0.998925	7.14225	1.07052	15.0595	1.00716	8.33936	1.01482	7.73957	1.01458	9.83098	97.7989	4.79248
U3ILK8	Uncharacterized protein (Fragment) OS=Anas platyrhynchos GN=SUCLA2 PE=3 SV=1 - [U3ILK8_ANAPL]	164.07	16.09	7	0.961819	11.4495	0.919679	13.0852	0.824494	10.3896	1.09795	9.27783	1.12551	6.12248	1.08418	10.2671	50.6707	8.26514
U3ITC2	Uncharacterized protein (Fragment) OS=Anas platyrhynchos GN=C21orf33 PE=4 SV=1 - [U3ITC2_ANAPL]	163.77	32.58	5	0.932577	6.54439	0.929057	13.6736	0.940628	15.2997	1.10423	3.5039	1.10093	8.68579	1.0806	7.16055	23.361	6.90283
R0KSZ7	Formin-binding protein 1-like (Fragment) OS=Anas platyrhynchos GN=Anapl_07512 PE=4 SV=1 - [R0KSZ7_ANAPL]	163.44	9.05	6	0.961056	11.5892	0.963463	8.30097	0.84385	9.69219	1.11675	14.1311	1.09913	10.3181	1.04833	5.88938	69.1602	6.55127
A0A076GV20	Cytochrome c oxidase subunit 2 OS=Anser cygnoid GN=COX2 PE=3 SV=1 - [A0A076GV20_ANSCY]	163.41	25	4	1.0468	5.80554	1.03212	10.4859	1.08541	10.947	0.942902	13.6778	0.948175	8.76667	0.958191	10.2891	25.4929	4.76709
R0JH21	2-oxoglutarate dehydrogenase E1 component-like, mitochondrial (Fragment) OS=Anas platyrhynchos GN=OGDHL PE=4 SV=1 - [R0JH21_ANAPL]	163.15	8.28	3	1.02168	6.08568	0.901392	1.58453	0.986918	5.63037	1.06267	4.3132	1.01941	3.89404	0.958903	15.5765	115.796	6.93213
R0K265	Epoxide hydrolase 1 (Fragment) OS=Anas platyrhynchos GN=Anapl_05710 PE=4 SV=1 - [R0K265_ANAPL]	163	17.91	6	1.04792	15.0173	1.02289	11.9008	1.04363	17.5153	0.930316	10.9896	0.988088	8.39611	0.94525	6.62489	53.9897	8.95361
R0KA54	Histone H1.10 (Fragment) OS=Anas platyrhynchos GN=Anapl_01026 PE=3 SV=1 - [R0KA54_ANAPL]	162.81	23.37	1	0.592026	27.1288	0.606952	20.7017	0.71367	19.7014	1.32586	5.11449	1.40005	7.44193	1.37372	10.3611	18.7133	11.063
R0LFT7	Hsc70-interacting protein (Fragment) OS=Anas platyrhynchos GN=Anapl_16746 PE=4 SV=1 - [R0LFT7_ANAPL]	162.52	16.39	4	0.936858	10.3797	0.969633	5.41411	0.897743	14.9148	1.04256	15.6923	1.08936	5.6094	1.04081	3.89193	33.1535	5.35107
R0J9A5	Keratin, type II cytoskeletal 6A (Fragment) OS=Anas platyrhynchos GN=Anapl_07532 PE=3 SV=1 - [R0J9A5_ANAPL]	162.28	11.87	1	1.02743		1.36563		1.29178		0.706164		0.921775		0.704988		56.0052	7.25439
R0L6S9	Signal recognition particle receptor subunit alpha (Fragment) OS=Anas platyrhynchos GN=SRPR PE=4 SV=1 - [R0L6S9_ANAPL]	162.17	9.09	5	1.12411	11.0511	1.10079	4.97339	1.01349	7.32479	0.982951	0.759949	0.845564	13.8913	0.96813	3.69017	66.9287	8.60205
U3I7U3	Uncharacterized protein OS=Anas platyrhynchos GN=CCDC134 PE=4 SV=1 - [U3I7U3_ANAPL]	162.11	25.22	4	1.00656	14.9647	1.07796	7.22738	1.01015	27.1851	0.989186	40.5507	0.98174	19.9228	0.969651	5.90589	26.555	8.86572
R0JIN6	26S proteasome non-ATPase regulatory subunit 7 (Fragment) OS=Anas platyrhynchos GN=Anapl_11901 PE=4 SV=1 - [R0JIN6_ANAPL]	162.06	27.43	5	1.07387	16.8111	1.08881	9.82293	1.03896	1.38418	0.921955	10.9741	0.919348	3.06154	0.969818	13.1741	27.0913	7.02002
U3ID40	Uncharacterized protein (Fragment) OS=Anas platyrhynchos GN=RTN2 PE=4 SV=1 - [U3ID40_ANAPL]	162.05	9.16	4	0.915274	31.4064	0.931712	26.267	0.877287	23.4387	1.1144	26.2932	1.05857	25.1952	1.0768	20.9185	55.5494	4.67822
R0LLA0	Tyrosine-protein phosphatase non-receptor type 11 (Fragment) OS=Anas platyrhynchos GN=Anapl_14192 PE=4 SV=1 - [R0LLA0_ANAPL]	161.64	18.39	8	1.05658	17.336	1.05686	22.6079	1.10185	6.33098	0.838754	16.7302	0.972003	14.9143	0.855703	17.1748	68.5413	7.21045
R0LVS6	Collagen alpha-5(IV) chain (Fragment) OS=Anas platyrhynchos GN=Anapl_07126 PE=4 SV=1 - [R0LVS6_ANAPL]	161.24	3.36	1	1.08005	4.40672	1.16518	2.31766	1.14224	4.48458	0.861871	11.9286	0.885046	4.10312	0.917934	6.04286	127.958	8.86572
R0K870	NADH dehydrogenase [ubiquinone] 1 alpha subcomplex subunit 9, mitochondrial (Fragment) OS=Anas platyrhynchos GN=Anapl_04036 PE=4 SV=1 - [R0K870_ANAPL]	161.22	22.65	7	1.05346	6.74184	1.02892	5.76299	1.01672	3.62386	0.952509	5.00686	0.987512	3.79664	1.00816	9.01255	41.1435	9.14404
U3IU22	Uncharacterized protein (Fragment) OS=Anas platyrhynchos GN=MAP1S PE=4 SV=1 - [U3IU22_ANAPL]	160.5	10.14	5	1.13501	4.90359	1.09656	5.6591	1.02684	9.93911	0.911318	11.5806	0.911528	5.95749	0.920578	5.78748	62.7529	8.104
R0KZX3	Prostaglandin E synthase 3 (Fragment) OS=Anas platyrhynchos GN=Anapl_17326 PE=4 SV=1 - [R0KZX3_ANAPL]	159.92	36	4	0.964033	7.59216	1.01548	6.96532	0.910097	4.35136	1.03809	9.19189	1.03277	6.83539	1.00776	4.52168	14.815	5.10986
R0JA86	Histone H2A (Fragment) OS=Anas platyrhynchos GN=H2AFY2 PE=3 SV=1 - [R0JA86_ANAPL]	159.8	18.82	4	0.959427	0.382014	0.950371	0.768418	0.938335	8.90344	1.07561	2.57123	1.07644	4.61333	1.04594	5.79997	40.2764	9.70068
U3I046	Uncharacterized protein (Fragment) OS=Anas platyrhynchos GN=GPX1 PE=4 SV=1 - [U3I046_ANAPL]	159.66	49.57	2	1.07245	12.612	1.10214	17.0623	1.05778	11.9393	0.987328	3.72435	0.88799	16.3945	0.882675	13.4073	13.684	6.16357
U3I9Z9	Uncharacterized protein (Fragment) OS=Anas platyrhynchos PE=4 SV=1 - [U3I9Z9_ANAPL]	159.47	6.8	2	0.952817	15.9204	0.916796	14.2325	0.921185	14.0614	1.11953	3.37745	1.08651	14.4479	1.07983	2.65846	131.762	5.2749
R0L5I5	Dolichyl-diphosphooligosaccharide--protein glycosyltransferase 48 kDa subunit (Fragment) OS=Anas platyrhynchos GN=Anapl_13061 PE=4 SV=1 - [R0L5I5_ANAPL]	157.93	15.43	5	1.04965	15.0109	1.04131	11.8441	1.05453	8.60792	0.995422	5.99681	0.919365	12.0774	0.952148	15.0328	41.6272	5.43994
U3IW82	Acetyltransferase component of pyruvate dehydrogenase complex (Fragment) OS=Anas platyrhynchos GN=PDHX PE=3 SV=1 - [U3IW82_ANAPL]	157.92	17.47	7	0.944544	11.5436	0.915941	9.41235	0.843463	14.7163	1.12375	8.82886	1.04175	13.9847	1.05144	9.75664	48.4155	5.40186
R0K1V4	Fatty acid-binding protein, adipocyte (Fragment) OS=Anas platyrhynchos GN=Anapl_14851 PE=3 SV=1 - [R0K1V4_ANAPL]	157.69	35.9	4	1.10267	7.95529	1.11503	4.34483	1.14331	13.8192	0.890938	9.27108	0.896907	15.0935	0.922711	10.4257	13.1248	7.18115
R0LLL2	60S ribosomal protein L13 (Fragment) OS=Anas platyrhynchos GN=Anapl_12160 PE=4 SV=1 - [R0LLL2_ANAPL]	157.67	30	5	0.75893	17.4497	0.745905	22.3547	0.721049	47.6618	1.3143	14.7041	1.27347	19.9541	1.23649	15.4888	18.9413	10.77
R0LH17	Splicing factor 3B subunit 1 (Fragment) OS=Anas platyrhynchos GN=Anapl_04559 PE=4 SV=1 - [R0LH17_ANAPL]	157.46	7.28	7	1.03794	18.6739	1.06964	7.74375	1.03015	23.1388	0.928099	9.34426	0.926021	12.8796	0.94722	11.1533	144.625	7.02002
U3HZC6	Uncharacterized protein (Fragment) OS=Anas platyrhynchos GN=SGTA PE=4 SV=1 - [U3HZC6_ANAPL]	157.35	30.85	7	0.953678	6.57146	0.999196	11.7655	0.975677	13.0987	0.991582	7.54856	0.996476	7.90756	1.00104	4.69589	30.4447	4.81787
U3I9K5	Uncharacterized protein (Fragment) OS=Anas platyrhynchos GN=LRRC59 PE=4 SV=1 - [U3I9K5_ANAPL]	157.32	19.93	6	1.06039	4.70228	1.0357	6.65054	1.03519	4.53446	0.949931	3.68941	0.9461	4.52263	0.980188	3.72177	35.1127	9.14404
U3J062	Uncharacterized protein OS=Anas platyrhynchos GN=RPLP2 PE=3 SV=1 - [U3J062_ANAPL]	157.27	30.09	4	1.04248	5.20942	1.0924	6.86295	1.05767	11.7796	0.960457	10.7684	0.915641	5.49407	0.960543	7.98445	11.6178	4.48779
U3IAM8	Uncharacterized protein (Fragment) OS=Anas platyrhynchos GN=TM9SF2 PE=4 SV=1 - [U3IAM8_ANAPL]	156.94	10.66	5	1.0247	4.89768	0.980617	3.26221	0.953991	10.5076	1.01296	4.22684	1.06082	5.6662	0.96754	9.3099	70.0913	7.18115
U3ICG6	Uncharacterized protein (Fragment) OS=Anas platyrhynchos GN=PSMD3 PE=4 SV=1 - [U3ICG6_ANAPL]	156.76	17.74	7	0.978937	5.94676	1.02153	15.7263	1.03908	10.6605	0.93819	11.6227	0.995406	9.01205	0.999221	9.9407	45.0736	9.26123
R0JCY9	CDGSH iron sulfur domain-containing protein 1 (Fragment) OS=Anas platyrhynchos GN=Anapl_06688 PE=4 SV=1 - [R0JCY9_ANAPL]	156.61	34.26	3	1.11573	4.91744	1.09565	4.17363	0.951189	10.4232	1.00684	8.99606	0.945452	4.76897	0.900591	3.81366	11.903	8.33838
Q2PMX0	GTP-binding protein OS=Anas platyrhynchos GN=Rab PE=2 SV=1 - [Q2PMX0_ANAPL]	156.31	26.44	2	1.01432	11.0765	0.99841	13.7356	0.975799	12.9938	1.00257	13.871	1.04547	11.2592	0.959791	12.653	23.5199	5.5415
R0LXF6	60S ribosomal protein L6 (Fragment) OS=Anas platyrhynchos GN=Anapl_14193 PE=3 SV=1 - [R0LXF6_ANAPL]	156.18	30.07	9	0.978738	12.4695	0.996729	6.83709	0.935053	14.4089	1.04052	13.4525	1.05558	13.2651	1.00839	7.50675	31.5628	10.77
R0JG91	Short-chain specific acyl-CoA dehydrogenase, mitochondrial (Fragment) OS=Anas platyrhynchos GN=Anapl_02180 PE=3 SV=1 - [R0JG91_ANAPL]	155.99	18.55	5	0.949522	5.22828	1.00835	5.31141	1.05914	20.9562	1.05288	17.9495	1.023	9.87923	1.00313	3.27105	36.7501	7.35693
R0L601	Xaa-Pro dipeptidase (Fragment) OS=Anas platyrhynchos GN=Anapl_00378 PE=3 SV=1 - [R0L601_ANAPL]	155.81	17.98	9	1.01867	7.07941	0.952276	6.51617	0.973042	13.084	1.04202	7.70053	1.02321	5.6299	1.0083	4.55874	55.2156	6.25244
R0K3D0	Collagen alpha-6(IV) chain (Fragment) OS=Anas platyrhynchos GN=Anapl_07127 PE=4 SV=1 - [R0K3D0_ANAPL]	155.76	3.2	2	1.14459	5.19114	1.13526	5.47454	1.07577	13.9481	0.878317	8.89078	0.893546	9.03726	0.883742	8.00051	153.344	8.51416
U3I5T3	Uncharacterized protein OS=Anas platyrhynchos GN=ELAVL1 PE=4 SV=1 - [U3I5T3_ANAPL]	155.58	23.31	7	0.978054	7.39492	0.899127	12.9111	0.923514	29.7797	1.05965	9.99193	1.09506	11.9062	1.04851	9.30986	36.0801	8.93896
R0LKA3	Hydroxymethylglutaryl-CoA lyase (Fragment) OS=Anas platyrhynchos GN=HMGCL PE=4 SV=1 - [R0LKA3_ANAPL]	155.15	16.12	3	1.12099	13.4237	1.01382	13.8203	1.02967	10.9823	0.895835	6.96398	0.968209	16.005	0.896763	5.51329	25.3037	7.60596
R0LR86	Atlastin-1 (Fragment) OS=Anas platyrhynchos GN=Anapl_07925 PE=4 SV=1 - [R0LR86_ANAPL]	154.65	12.27	6	1.06608	8.80506	1.0634	9.25207	1.04787	6.02899	0.947152	12.0656	0.967933	7.4415	0.951826	7.25743	61.8715	5.92236
R0JD56	Splicing factor 3A subunit 3 (Fragment) OS=Anas platyrhynchos GN=Anapl_13792 PE=4 SV=1 - [R0JD56_ANAPL]	154.2	13.96	5	0.975942	4.43043	0.971118	4.52835	0.925024	6.74253	1.07291	7.35523	1.04949	14.2146	1.02112	4.34663	51.9138	5.36377
R0KVJ5	2-oxoglutarate dehydrogenase E1 component, mitochondrial (Fragment) OS=Anas platyrhynchos GN=Anapl_18489 PE=4 SV=1 - [R0KVJ5_ANAPL]	154.13	10.97	2	1.01295	8.06616	1.02246	18.6148	1.00928	23.799	1.02297	12.2545	0.993052	12.308	0.917127	28.0916	81.7871	6.91748
R0LJ44	Charged multivesicular body protein 4b (Fragment) OS=Anas platyrhynchos GN=Anapl_11560 PE=4 SV=1 - [R0LJ44_ANAPL]	154.03	26.43	3	1.03058	3.40653	0.938857	7.38214	0.971383	21.746	1.05623	9.29219	1.05832	6.55911	1.00261	5.58656	15.5128	4.38623
U3J598	Uncharacterized protein (Fragment) OS=Anas platyrhynchos GN=QPCT PE=4 SV=1 - [U3J598_ANAPL]	153.88	26.09	6	0.895646	24.8689	0.908696	18.5424	0.872495	20.0282	1.12126	24.3712	1.10037	12.6741	1.10777	13.6204	34.3366	6.75635
R0JGR8	Casein kinase II subunit alpha (Fragment) OS=Anas platyrhynchos GN=Anapl_17626 PE=4 SV=1 - [R0JGR8_ANAPL]	153.87	19.69	5	1.07448	5.0518	1.07726	8.52622	1.1758	10.2081	0.9202	10.2269	0.85125	11.4562	0.927251	6.65074	45.1778	7.73779
U3IYH0	Uncharacterized protein (Fragment) OS=Anas platyrhynchos PE=4 SV=1 - [U3IYH0_ANAPL]	152.56	25.55	1	0.870684		0.859824		1.02549		1.0778		1.14034		1.07005		26.2005	11.8394
R0JDI0	Ras-related protein Rab-3A (Fragment) OS=Anas platyrhynchos GN=Anapl_15422 PE=4 SV=1 - [R0JDI0_ANAPL]	152.51	65.71	1	1.12321	5.75477	1.13144	1.44896	1.03268	0.653818	0.890278	0.826749	0.906467	9.27625	0.911854	8.49145	8.03199	4.93213
U3I4B5	Eukaryotic translation initiation factor 3 subunit D OS=Anas platyrhynchos GN=EIF3D PE=3 SV=1 - [U3I4B5_ANAPL]	152.47	9.94	4	0.934617	14.9205	0.922084	14.454	0.896436	17.8387	1.07252	31.9925	1.07836	14.1017	1.03889	5.66872	60.6294	8.76318
R0JD86	Cathepsin B (Fragment) OS=Anas platyrhynchos GN=CTSB PE=3 SV=1 - [R0JD86_ANAPL]	152.38	14.41	4	0.911972	13.8505	1.00106	9.83219	1.08509	25.0588	1.00502	12.399	0.99293	8.87969	1.01128	3.69537	37.6268	6.1001
R0KIZ3	Mitochondrial inner membrane protein OS=Anas platyrhynchos GN=Anapl_18793 PE=4 SV=1 - [R0KIZ3_ANAPL]	152.32	28.48	5	1.04578	10.0521	0.93106	7.81105	0.958394	7.30451	1.02616	4.04348	1.0383	3.93165	1.00641	3.53075	17.6335	6.65381
U3IDH8	Uncharacterized protein (Fragment) OS=Anas platyrhynchos GN=NEFH PE=3 SV=1 - [U3IDH8_ANAPL]	152.18	19.87	5	1.06822	4.55911	1.048	11.19	0.948869	13.9834	0.949902	9.86871	0.955896	11.9172	0.96998	5.87694	52.2171	5.22412
R0LSA7	Anterior gradient protein 2-like protein (Fragment) OS=Anas platyrhynchos GN=Anapl_02797 PE=4 SV=1 - [R0LSA7_ANAPL]	152.07	30.81	4	1.01666	12.5936	0.973302	9.01571	1.02206	12.023	1.00613	15.3979	0.96689	9.56759	1.03194	6.58838	19.7555	8.85107
U3IRP2	Uncharacterized protein (Fragment) OS=Anas platyrhynchos GN=PPA2 PE=4 SV=1 - [U3IRP2_ANAPL]	151.82	16.19	4	0.946947	7.46759	0.976043	5.34965	0.935976	22.4608	1.02162	5.60339	1.01573	7.03364	1.05376	2.07296	35.059	8.73389
R0M7P1	Adenosylhomocysteinase (Fragment) OS=Anas platyrhynchos GN=Anapl_10449 PE=3 SV=1 - [R0M7P1_ANAPL]	151.72	17.7	2	1.06138	11.9974	0.998938	5.334	1.0458	19.3465	0.930604	19.9234	0.960035	11.0811	1.00656	7.56298	50.3662	6.88818
U3IS90	Uncharacterized protein (Fragment) OS=Anas platyrhynchos GN=SEC11C PE=4 SV=1 - [U3IS90_ANAPL]	151.48	22.41	4	1.08164	11.5543	1.04258	11.5723	1.16446	5.54698	0.929484	9.7497	0.917137	7.63702	0.97045	17.4133	19.9023	8.98291
R0K105	Cytochrome P450 20A1 (Fragment) OS=Anas platyrhynchos GN=Anapl_00637 PE=4 SV=1 - [R0K105_ANAPL]	151.18	15.79	6	1.07729	8.90727	1.11169	6.31618	1.03818	16.3301	0.893453	12.1211	0.933923	4.9794	0.944346	5.71102	51.839	8.00146
R0KSY8	60S ribosomal protein L5 (Fragment) OS=Anas platyrhynchos GN=Anapl_07505 PE=3 SV=1 - [R0KSY8_ANAPL]	151.17	27.7	8	0.929921	10.9508	0.904079	17.4711	0.937693	23.3678	1.04412	18.2178	1.08792	16.8725	1.0902	13.1515	33.9386	9.72998
U3I937	Uncharacterized protein (Fragment) OS=Anas platyrhynchos PE=4 SV=1 - [U3I937_ANAPL]	150.98	5.31	5	1.00552	7.35153	0.996196	7.25818	0.95997	10.6162	1.00816	6.94883	1.03363	13.0543	1.02838	2.75109	165.483	8.36768
U3J1R7	Uncharacterized protein OS=Anas platyrhynchos GN=ADD2 PE=4 SV=1 - [U3J1R7_ANAPL]	150.55	10.43	4	1.09799	16.3897	1.07862	11.1871	1.14116	6.54443	0.861492	10.0513	0.889418	4.70417	0.906162	16.3835	78.6508	6.29053
R0LDG6	Histamine N-methyltransferase (Fragment) OS=Anas platyrhynchos GN=HNMT PE=4 SV=1 - [R0LDG6_ANAPL]	149.81	23.29	5	0.908569	6.62046	0.899065	10.6958	0.860638	16.2455	1.13918	7.4525	1.1065	5.15859	1.09935	5.81374	32.9626	5.5415
R0L916	Excitatory amino acid transporter 1 (Fragment) OS=Anas platyrhynchos GN=Anapl_14718 PE=4 SV=1 - [R0L916_ANAPL]	149.62	8.87	3	1.12004	20.8626	1.13316	14.932	1.17588	25.6571	0.885382	19.5447	0.924734	8.80473	0.899672	13.7522	59.1505	7.47412
R0J7H7	Hemoglobin subunit epsilon (Fragment) OS=Anas platyrhynchos GN=Anapl_16676 PE=3 SV=1 - [R0J7H7_ANAPL]	149.51	31.29	1	1.11259	0.441387	1.11421	4.07311	1.11147	1.42358	0.872606	0.262621	0.898811	3.32698	0.915906	2.65806	16.6057	8.90967
R0JL69	PDZ and LIM domain protein 5 (Fragment) OS=Anas platyrhynchos GN=Anapl_07981 PE=4 SV=1 - [R0JL69_ANAPL]	149.31	11.47	7	0.892181	13.2995	0.873699	11.1664	0.884802	7.40464	1.13493	13.7299	1.13529	8.49258	1.05854	9.6951	75.0854	8.1333
R0K7I7	Glucosamine--fructose-6-phosphate aminotransferase [isomerizing] 1 (Fragment) OS=Anas platyrhynchos GN=Anapl_08966 PE=4 SV=1 - [R0K7I7_ANAPL]	149.24	10.82	6	1.04853	10.6776	0.985017	7.11323	1.0335	3.21835	0.992666	3.28074	0.982167	7.30255	0.956933	11.9316	76.9853	6.56592
R0JBL5	Histone H2B (Fragment) OS=Anas platyrhynchos GN=Anapl_15580 PE=3 SV=1 - [R0JBL5_ANAPL]	149.19	42.98	2	0.712088	31.4768	1.3747	37.6877	1.8042	31.1251	0.665254	51.1255	0.660043	36.6501	0.785218	40.1119	13.345	10.1694
U3IWZ0	Uncharacterized protein (Fragment) OS=Anas platyrhynchos GN=RPS13 PE=3 SV=1 - [U3IWZ0_ANAPL]	148.57	30.46	4	1.02934	11.3383	0.972818	12.6896	0.944344	14.6451	1.08148	15.2498	1.04971	7.11575	0.975525	15.6354	17.3008	10.6235
U3I882	Uncharacterized protein (Fragment) OS=Anas platyrhynchos GN=OXSR1 PE=4 SV=1 - [U3I882_ANAPL]	148.16	9.61	4	0.928617	10.9809	1.016	16.7649	1.0814	16.107	1.04814	22.4066	0.996721	16.31	0.891173	15.2613	55.4378	7.2251
R0JC25	Ribosomal protein L15 (Fragment) OS=Anas platyrhynchos GN=RPL15 PE=3 SV=1 - [R0JC25_ANAPL]	148.14	30.58	7	1.03139	23.1789	1.06099	11.6231	1.08799	22.6813	0.864213	23.3894	0.951575	9.5379	0.871549	17.0445	24.2572	11.5757
R0M2V6	Ubiquitin-like modifier-activating enzyme 6 (Fragment) OS=Anas platyrhynchos GN=Anapl_10488 PE=4 SV=1 - [R0M2V6_ANAPL]	148.12	8.77	6	1.04691	13.7795	1.04602	15.2797	1.06936	11.4532	0.913237	5.77388	0.935741	8.5347	0.980373	16.6266	112.914	6.50732
U3I8B8	Uncharacterized protein (Fragment) OS=Anas platyrhynchos GN=OPA1 PE=3 SV=1 - [U3I8B8_ANAPL]	147.99	5.94	5	1.0743	5.14533	1.06314	17.5784	1.14398	8.52311	0.899193	16.3322	0.925795	11.8425	0.910419	17.9584	113.412	7.98682
R0K6G4	Hippocalcin-like protein 1 (Fragment) OS=Anas platyrhynchos GN=Anapl_08380 PE=4 SV=1 - [R0K6G4_ANAPL]	147.8	25.39	4	1.14274	13.2521	1.09497	10.0879	1.08772	9.42961	0.931756	10.2816	0.887621	12.3125	0.892425	8.0122	22.255	5.35107
U3I4Z8	Uncharacterized protein (Fragment) OS=Anas platyrhynchos GN=DDX23 PE=3 SV=1 - [U3I4Z8_ANAPL]	147.7	15.09	10	0.918599	8.55827	0.936906	5.383	1.02762	14.7548	1.02427	14.0189	1.0584	4.79096	1.02656	8.82227	89.7405	9.26123
R0LQI0	Plasminogen (Fragment) OS=Anas platyrhynchos GN=Anapl_07350 PE=3 SV=1 - [R0LQI0_ANAPL]	147.23	5.17	4	1.06212	5.81277	1.0883	16.414	1.00092	13.7515	0.970149	11.4031	0.951232	8.52024	0.90631	6.09915	89.8808	7.38623
U3IRU6	Uncharacterized protein (Fragment) OS=Anas platyrhynchos GN=SEC63 PE=4 SV=1 - [U3IRU6_ANAPL]	147.22	8.47	5	0.985816	7.36869	1.07115	10.5593	1.05096	1.93745	0.976073	5.66428	0.969059	5.53311	0.99244	7.61913	83.3162	5.64307
R0LSK5	Aflatoxin B1 aldehyde reductase member 2 (Fragment) OS=Anas platyrhynchos GN=Anapl_04369 PE=4 SV=1 - [R0LSK5_ANAPL]	146.93	24.23	5	1.06253	11.5108	1.01908	5.92273	1.01414	7.27024	0.995207	9.90618	0.957832	4.12834	0.993047	8.66972	29.7788	6.85889
R0K0Z7	Myelin P2 protein (Fragment) OS=Anas platyrhynchos GN=Anapl_14852 PE=3 SV=1 - [R0K0Z7_ANAPL]	146.84	45.38	5	0.584995	23.0454	0.575859	12.6197	0.543286	13.4427	1.46845	8.95102	1.38281	4.99958	1.39864	9.48715	13.323	9.42236
R0LCK1	Dipeptidyl-peptidase 1 (Fragment) OS=Anas platyrhynchos GN=CTSC PE=3 SV=1 - [R0LCK1_ANAPL]	146.7	15.93	4	0.887912	12.7512	0.948018	10.4129	0.796725	5.26389	1.07698	8.32902	1.10914	10.4502	1.07108	10.5611	46.3639	7.95752
R0K1N8	Ubiquitin carboxyl-terminal hydrolase 10 (Fragment) OS=Anas platyrhynchos GN=Anapl_10724 PE=4 SV=1 - [R0K1N8_ANAPL]	146.69	8.29	5	1.04535	8.88575	1.01564	16.8113	1.10012	16.9073	0.971228	13.8606	0.951783	11.3484	0.937024	6.70948	82.3935	5.13525
R0LHP1	Hydroxyacyl-coenzyme A dehydrogenase, mitochondrial (Fragment) OS=Anas platyrhynchos GN=Anapl_04781 PE=4 SV=1 - [R0LHP1_ANAPL]	146.63	23.08	6	1.04094	6.27415	0.984131	8.37245	0.905325	15.7519	1.04194	8.31619	1.00634	10.6168	1.01901	4.18431	31.7386	7.04932
R0L5M5	60S ribosomal protein L21 (Fragment) OS=Anas platyrhynchos GN=Anapl_14254 PE=4 SV=1 - [R0L5M5_ANAPL]	146.52	43.56	6	1.00253	10.3912	0.983016	17.0926	1.05607	16.9524	0.988952	14.8713	0.990276	11.8161	0.968321	14.7103	18.8673	10.5063
R0LVT2	Succinate-semialdehyde dehydrogenase, mitochondrial (Fragment) OS=Anas platyrhynchos GN=Anapl_12333 PE=3 SV=1 - [R0LVT2_ANAPL]	146.49	14.22	4	1.09683	4.05077	1.1116	3.1636	0.928694	10.3564	1	2.79654	0.982088	4.20174	0.933656	8.09918	43.4918	6.99072
R0LSH5	Uncharacterized protein (Fragment) OS=Anas platyrhynchos GN=VSNL1 PE=4 SV=1 - [R0LSH5_ANAPL]	146.27	40.31	7	1.25825	10.6167	1.22946	13.1262	1.18283	9.00699	0.746413	14.3741	0.841952	13.0647	0.764863	19.832	22.128	5.14795
U3I4L6	Uncharacterized protein OS=Anas platyrhynchos PE=4 SV=1 - [U3I4L6_ANAPL]	146.26	9.5	2	1.09679	2.56587	1.1295	4.64136	1.13908	14.0231	0.83997	14.1436	0.872121	2.97056	0.93735	8.89898	104.282	6.84424
R0LIP9	COP9 signalosome complex subunit 5 (Fragment) OS=Anas platyrhynchos GN=Anapl_08286 PE=4 SV=1 - [R0LIP9_ANAPL]	145.64	29.55	7	1.10325	16.1686	1.04404	16.142	1.05973	15.2089	0.904514	7.33823	0.88196	12.5964	0.980099	8.46357	32.5273	6.72705
R0M1S7	Retinoid-inducible serine carboxypeptidase (Fragment) OS=Anas platyrhynchos GN=Anapl_03156 PE=4 SV=1 - [R0M1S7_ANAPL]	145.4	14.98	4	0.993699	6.51175	1.06178	4.36611	0.962359	10.6616	1.01952	6.93677	0.982411	11.3293	0.986518	2.88223	49.2005	5.84619
U3IXA7	Uncharacterized protein (Fragment) OS=Anas platyrhynchos GN=VAMP3 PE=4 SV=1 - [U3IXA7_ANAPL]	145.33	38.46	3	0.839358	9.56254	0.838022	3.47216	0.869891	23.6476	1.11707	15.5873	1.16914	5.68972	1.12288	14.45	11.7092	9.24658
R0K8H4	Phosphatidylinositol-specific phospholipase C X domain-containing protein 3 (Fragment) OS=Anas platyrhynchos GN=Anapl_12776 PE=4 SV=1 - [R0K8H4_ANAPL]	145.12	21.25	5	1.02456	12.0124	1.06357	4.05151	1.00896	5.89753	0.919807	11.3629	0.951801	3.26207	0.993973	8.67437	32.5004	5.94775
U3IZA8	Uncharacterized protein (Fragment) OS=Anas platyrhynchos GN=GLS PE=3 SV=1 - [U3IZA8_ANAPL]	145.07	12.14	6	1.02192	2.7943	1.05399	5.80217	1.0281	11.1543	0.974013	8.4296	0.938719	6.48904	0.972591	3.67736	58.0461	7.32764
R0L612	Nck-associated protein 1 (Fragment) OS=Anas platyrhynchos GN=Anapl_14800 PE=4 SV=1 - [R0L612_ANAPL]	144.75	6.96	6	1.01726	11.9833	0.990127	15.3452	1.01009	10.6104	0.944219	13.4545	1.02539	14.8217	0.995856	14.9677	124.552	6.39209
U3I2H6	Uncharacterized protein OS=Anas platyrhynchos GN=RBM12B PE=4 SV=1 - [U3I2H6_ANAPL]	144.67	8.37	5	0.954808	5.24419	1.00014	2.13501	0.985272	16.7193	1.03111	7.10102	1.02438	5.55364	1.04337	7.07237	78.1735	9.20264
R0JE49	Eukaryotic translation initiation factor 4 gamma 3 (Fragment) OS=Anas platyrhynchos GN=Anapl_13058 PE=4 SV=1 - [R0JE49_ANAPL]	144.39	2.82	3	1.08635	3.47133	1.02012	18.3145	0.894153	12.5103	1.10566	8.31515	0.929168	10.834	0.955731	8.77538	183.597	5.23682
A0A076GVL8	NADH-ubiquinone oxidoreductase chain 5 OS=Anser cygnoid GN=ND5 PE=3 SV=1 - [A0A076GVL8_ANSCY]	144.21	14.88	6	1.09991	2.54605	1.12078	5.79944	1.04082	8.39271	0.940572	8.20495	0.930561	4.83895	0.890683	3.94069	66.3042	9.31982
U3IYK8	Uncharacterized protein OS=Anas platyrhynchos GN=RAD23B PE=4 SV=1 - [U3IYK8_ANAPL]	144.03	11.22	4	0.929948	3.7069	0.916429	8.26708	0.909267	11.536	1.09422	8.71167	1.11366	9.22971	1.08799	4.6116	42.7235	5.07178
R0JCZ7	Lysine--tRNA ligase (Fragment) OS=Anas platyrhynchos GN=Anapl_08463 PE=3 SV=1 - [R0JCZ7_ANAPL]	144	10.28	6	1.04857	10.9808	1.02005	6.07703	1.07771	11.5729	0.978575	8.45873	0.980941	8.44697	0.956817	6.3562	61.9322	6.41748
U3IBI9	Uncharacterized protein (Fragment) OS=Anas platyrhynchos GN=NUMA1 PE=4 SV=1 - [U3IBI9_ANAPL]	143.98	3.37	5	0.997377	7.39459	0.97494	8.34703	0.952483	17.4491	1.0066	3.50837	1.02963	1.881	1.00237	5.35333	182.804	5.60498
U3I8R9	Uncharacterized protein (Fragment) OS=Anas platyrhynchos GN=NDUFA10 PE=4 SV=1 - [U3I8R9_ANAPL]	143.92	15.77	6	1.00024	15.3899	1.0803	8.9903	1.02537	15.8197	0.968822	10.0166	0.950746	6.71114	0.93021	10.4118	41.056	6.69775
U3J7R2	Uncharacterized protein (Fragment) OS=Anas platyrhynchos GN=ITGA6 PE=3 SV=1 - [U3J7R2_ANAPL]	143.52	6.36	5	0.891099	2.77821	0.930592	9.81415	1.09702	11.0927	0.991082	11.3715	1.04244	8.61121	1.07406	2.815	119.044	5.80811
U3J380	Uncharacterized protein (Fragment) OS=Anas platyrhynchos GN=LNPEP PE=4 SV=1 - [U3J380_ANAPL]	143.52	6.43	6	0.996764	13.444	1.00243	11.5099	0.946539	8.13195	0.959814	16.5054	1.00048	10.1264	1.02516	9.38677	117.412	5.75732
R0KXH1	DnaJ-like protein subfamily A member 2 (Fragment) OS=Anas platyrhynchos GN=DNAJA2 PE=4 SV=1 - [R0KXH1_ANAPL]	143.52	15.06	3	1.05344	0.545601	0.924167	2.03365	0.971521	9.20795	1.03078	7.2209	1.05958	3.01352	0.988494	2.45035	42.8411	6.60986
R0JUU9	Cytoskeleton-associated protein 4 (Fragment) OS=Anas platyrhynchos GN=CKAP4 PE=4 SV=1 - [R0JUU9_ANAPL]	143.52	16.22	7	1.03819	4.33107	0.973176	11.5625	0.98949	10.0419	0.980949	5.88489	0.966427	4.50297	1.05105	5.94418	50.5585	4.81787
U3IIM5	Uncharacterized protein (Fragment) OS=Anas platyrhynchos GN=LAP3 PE=3 SV=1 - [U3IIM5_ANAPL]	143.4	13.29	6	0.996796	5.70077	0.938594	3.44767	0.947991	5.5987	1.06045	6.86879	1.05957	3.95805	1.05491	2.968	55.7825	8.104
U3HYT9	Uncharacterized protein (Fragment) OS=Anas platyrhynchos GN=RPL23A PE=3 SV=1 - [U3HYT9_ANAPL]	143.07	32.69	5	0.88341	10.0311	0.843221	5.19789	0.743281	13.3799	1.25435	4.24689	1.16104	10.5409	1.10263	9.67543	17.65	10.3892
U3IPK7	Uncharacterized protein OS=Anas platyrhynchos GN=SNCA PE=4 SV=1 - [U3IPK7_ANAPL]	143.05	39.13	2	0.830157	11.3854	0.845047	17.6183	0.774696	22.7619	1.20115	16.474	1.14394	9.56579	1.19454	9.06414	11.7884	9.70068
U3ITQ1	Uncharacterized protein (Fragment) OS=Anas platyrhynchos GN=CPSF6 PE=4 SV=1 - [U3ITQ1_ANAPL]	142.98	14.29	4	0.898445	7.59018	0.916313	2.7894	1.08652	1.3872	1.02876	3.48907	1.08863	0.985387	1.0956	5.68441	41.627	8.66064
U3J6X7	Uncharacterized protein (Fragment) OS=Anas platyrhynchos GN=LMNB1 PE=3 SV=1 - [U3J6X7_ANAPL]	142.94	14.96	5	0.950037	11.5719	0.942812	9.94643	0.956789	21.5858	1.00821	3.74228	1.02197	9.69816	1.03589	11.2107	53.4539	5.12256
U3IQA0	Uncharacterized protein (Fragment) OS=Anas platyrhynchos GN=IGFBP7 PE=4 SV=1 - [U3IQA0_ANAPL]	142.5	30.21	5	1.00956	14.7386	0.870569	19.1871	1.11206	22.8716	1.04426	25.0117	1.03225	15.188	1.05711	16.4299	20.1911	6.52197
R0LSN0	LanC-like protein 2 (Fragment) OS=Anas platyrhynchos GN=Anapl_03240 PE=4 SV=1 - [R0LSN0_ANAPL]	142.45	11.14	4	1.02659	5.97027	1.05998	2.28986	1.00082	3.02491	0.992551	5.66879	0.943596	4.74705	0.995928	4.95282	46.7097	8.1333
U3J5J0	Actin-related protein 2/3 complex subunit 5 (Fragment) OS=Anas platyrhynchos GN=ARPC5 PE=3 SV=1 - [U3J5J0_ANAPL]	142.3	47.5	3	0.957564	1.63204	0.905417	12.7997	1.04605	3.29768	1.0523	1.65233	1.08062	11.2467	1.0517	7.96073	8.72673	9.08545
U3HYS7	Uncharacterized protein (Fragment) OS=Anas platyrhynchos GN=EFHD1 PE=4 SV=1 - [U3HYS7_ANAPL]	141.96	32.39	3	1.00315	5.48674	0.986111	9.53198	0.887269	22.634	1.02017	12.1898	1.02139	10.6594	0.965863	10.0523	16.2223	5.66846
R0K5I1	Proteasome subunit alpha type-6 (Fragment) OS=Anas platyrhynchos GN=Anapl_07883 PE=4 SV=1 - [R0K5I1_ANAPL]	141.39	27.94	6	0.96355	3.9719	0.993371	10.7397	0.914052	8.62301	1.07989	13.303	1.06016	12.5669	1.02245	7.54459	22.7215	7.59131
U3J730	Uncharacterized protein OS=Anas platyrhynchos GN=OAT PE=3 SV=1 - [U3J730_ANAPL]	141.37	23.17	6	1.00129	3.33969	0.98389	7.1903	1.0159	18.8985	0.956348	13.6645	0.975379	7.38606	1.05063	11.1315	47.7955	6.88818
R0JJ80	WD repeat-containing protein 92 (Fragment) OS=Anas platyrhynchos GN=Anapl_15342 PE=4 SV=1 - [R0JJ80_ANAPL]	141.36	5.82	3	1.03899	7.47011	1.06118	9.77648	1.04005	12.105	0.987943	8.46163	0.961569	10.5471	0.928087	3.874	73.2857	6.26514
U3I8G2	Uncharacterized protein (Fragment) OS=Anas platyrhynchos GN=CPPED1 PE=4 SV=1 - [U3I8G2_ANAPL]	141.07	25.61	6	1.01009	3.17857	0.91263	11.5033	0.841763	11.957	1.15323	14.8065	1.05163	8.65145	0.998606	3.2851	33.2005	5.64307
U3IAD4	Uncharacterized protein (Fragment) OS=Anas platyrhynchos GN=ARL8A PE=4 SV=1 - [U3IAD4_ANAPL]	140.86	39.13	2	0.948196	5.36012	0.862505	6.8257	1.05858	13.2159	1.07229	18.9467	1.11772	8.12127	1.05477	9.32244	18.2424	7.78174
R0JSK3	Thioredoxin-dependent peroxide reductase, mitochondrial (Fragment) OS=Anas platyrhynchos GN=Anapl_03458 PE=4 SV=1 - [R0JSK3_ANAPL]	140.85	25.52	3	1.03771	9.41924	1.0361	6.93885	1.01201	14.6554	0.999973	13.2177	1.02928	12.4197	0.956111	8.36286	15.8552	6.15088
U3IVH0	Uncharacterized protein (Fragment) OS=Anas platyrhynchos PE=4 SV=1 - [U3IVH0_ANAPL]	140.82	18.39	6	1.04786	8.31338	1.0116	11.4015	0.948391	7.05213	1.03929	10.6102	0.965492	5.63304	0.991865	12.1328	51.3803	8.17725
R0J8I2	Tropomodulin-2 (Fragment) OS=Anas platyrhynchos GN=Anapl_17697 PE=4 SV=1 - [R0J8I2_ANAPL]	140.71	16.42	4	1.09389	4.72019	1.11784	5.60289	1.03633	8.69268	0.93782	2.31696	0.903315	1.35745	0.892253	8.68208	38.19	5.40186
U3J7T0	Uncharacterized protein (Fragment) OS=Anas platyrhynchos PE=4 SV=1 - [U3J7T0_ANAPL]	140.23	3.2	1	1.13433		0.947194		1.09511		0.98565		0.962106		0.911269		215.956	6.13818
R0KP25	Calcium-binding protein 39 (Fragment) OS=Anas platyrhynchos GN=CAB39 PE=4 SV=1 - [R0KP25_ANAPL]	140.14	17.89	5	1.09994	3.62709	1.06708	4.31826	0.987375	6.96286	0.933867	3.67549	0.965222	8.35472	0.919729	5.47499	39.8738	6.88818
U3IFR0	Malic enzyme (Fragment) OS=Anas platyrhynchos GN=ME3 PE=3 SV=1 - [U3IFR0_ANAPL]	139.87	11.79	3	1.03295	3.04556	0.98761	2.54303	0.951596	8.26814	1.0741	1.59809	0.983521	1.3379	1.03817	6.16744	60.3739	6.53662
R0J9D3	Nascent polypeptide-associated complex subunit alpha, muscle-specific form (Fragment) OS=Anas platyrhynchos GN=Anapl_17325 PE=4 SV=1 - [R0J9D3_ANAPL]	139.65	22.34	3	0.957002	19.8561	0.951863	10.4384	0.856214	8.12646	1.12319	4.58946	1.07262	16.6746	0.985846	5.81991	20.4604	4.76709
U3J625	Uncharacterized protein (Fragment) OS=Anas platyrhynchos GN=AHSA1 PE=4 SV=1 - [U3J625_ANAPL]	139.59	20.63	5	1.11543	2.7096	1.08978	15.1811	1.04177	11.6204	0.858689	20.0118	0.940582	6.66132	0.91761	8.09771	35.1338	5.97314
R0L3V8	Arfaptin-1 (Fragment) OS=Anas platyrhynchos GN=Anapl_07720 PE=4 SV=1 - [R0L3V8_ANAPL]	139.48	16.58	5	0.890852	22.1996	0.858302	13.5246	0.822015	14.8621	1.18855	13.3276	1.13662	6.44363	1.1369	13.8663	41.6147	7.28369
F1CGT2	Complement C4-1 OS=Anser anser GN=C4-1 PE=2 SV=1 - [F1CGT2_9AVES]	139.45	7.41	9	1.05687	4.88005	1.08511	6.36966	1.15004	10.5235	0.932763	8.86296	0.927157	10.5014	0.923698	2.16556	182.935	7.12256
P00020	Cytochrome c OS=Anas platyrhynchos GN=CYC PE=1 SV=2 - [CYC_ANAPL]	139.28	54.29	5	1.02225	5.43266	1.01399	11.0265	0.929583	16.9542	1.04305	6.19702	1.03485	9.5743	0.994602	6.04456	11.645	9.49561
U3INE2	Uncharacterized protein OS=Anas platyrhynchos GN=SNAP91 PE=4 SV=1 - [U3INE2_ANAPL]	138.96	6.81	4	1.07024	12.085	1.00213	9.75565	1.10008	10.1458	0.895033	14.5941	0.961796	12.5823	0.93441	8.31494	91.9359	5.16064
U3J5X4	Uncharacterized protein OS=Anas platyrhynchos GN=DNAJC5 PE=4 SV=1 - [U3J5X4_ANAPL]	138.88	18.03	3	1.07737	4.85351	1.00853	10.525	0.896377	12.1429	1.02377	11.2155	0.961998	6.23988	1.01972	8.12729	20.487	5.07178
R0LAR6	Succinyl-CoA ligase [GDP-forming] subunit alpha, mitochondrial (Fragment) OS=Anas platyrhynchos GN=Anapl_12293 PE=3 SV=1 - [R0LAR6_ANAPL]	138.88	19.22	5	0.995732	5.00768	0.935354	4.48001	0.93024	6.30775	1.03595	5.90203	1.07124	4.5701	1.01387	7.2344	32.0186	9.05615
R0L9V0	Cysteine desulfurase, mitochondrial (Fragment) OS=Anas platyrhynchos GN=Anapl_04461 PE=3 SV=1 - [R0L9V0_ANAPL]	138.76	17.39	4	0.986009	6.00979	0.950769	7.71803	0.963017	4.11582	1.03552	3.56273	1.06799	6.93955	1.07681	1.93262	40.7327	7.07861
R0JHM9	Squamous cell carcinoma antigen recognized by T-cells 3 (Fragment) OS=Anas platyrhynchos GN=Anapl_15694 PE=4 SV=1 - [R0JHM9_ANAPL]	138.46	13.35	9	0.957145	10.5261	0.976864	5.93292	1.00943	15.697	0.99609	8.04425	1.05171	14.8654	1.01824	10.6353	91.865	6.96143
R0LV18	Cysteine and glycine-rich protein 1 (Fragment) OS=Anas platyrhynchos GN=Anapl_02081 PE=4 SV=1 - [R0LV18_ANAPL]	138.26	26.42	5	0.778235	15.625	0.822042	6.89216	0.74328	45.5637	1.23738	14.1693	1.21423	8.31662	1.1559	5.6515	20.5417	8.66064
U3IAX5	Uncharacterized protein (Fragment) OS=Anas platyrhynchos GN=CYFIP2 PE=4 SV=1 - [U3IAX5_ANAPL]	138.15	11.99	1	1.1814		1.11497		1.01939		0.931993		0.891219		0.868745		42.3111	7.60596
R0KBB9	COP9 signalosome complex subunit 1 (Fragment) OS=Anas platyrhynchos GN=Anapl_02759 PE=4 SV=1 - [R0KBB9_ANAPL]	138.09	14.57	6	0.951797	12.4326	0.872937	5.27263	0.944147	21.7585	1.11572	11.7561	1.07117	11.6637	1.07271	8.82645	51.5333	6.60986
U3J070	Uncharacterized protein OS=Anas platyrhynchos GN=CPQ PE=4 SV=1 - [U3J070_ANAPL]	138.06	12.15	5	0.972667	7.3366	0.926201	10.5339	0.9535	3.62984	1.03914	2.31508	1.0573	4.1558	1.07357	6.5706	51.7129	5.43994
R0JF96	Serine/threonine-protein phosphatase (Fragment) OS=Anas platyrhynchos GN=Anapl_12370 PE=3 SV=1 - [R0JF96_ANAPL]	137.69	13.53	2	1.02867	7.21728	0.945129	4.61119	1.03595	4.56743	1.00966	1.50966	0.983778	4.45379	1.02779	2.36345	49.2113	5.61768
R0K6S3	Transmembrane protein 63C (Fragment) OS=Anas platyrhynchos GN=Anapl_01300 PE=4 SV=1 - [R0K6S3_ANAPL]	137.52	8.55	6	1.01654	4.312	0.988962	13.6729	1.01606	11.5155	1.00835	11.4586	0.970091	3.61484	1.01585	11.0576	88.4325	7.56201
R0JIY3	Protein FAM49B (Fragment) OS=Anas platyrhynchos GN=Anapl_15743 PE=4 SV=1 - [R0JIY3_ANAPL]	137.37	15.36	3	0.962656	5.24713	0.98865	15.6854	1.00488	4.15366	0.943576	8.96895	1.01118	6.16616	1.09383	2.83624	34.6846	5.71924
U3I8K1	Uncharacterized protein (Fragment) OS=Anas platyrhynchos GN=CALR PE=3 SV=1 - [U3I8K1_ANAPL]	137.25	64.34	3	1.10618	0.881342	1.04797	7.45039	1.00343	14.0448	0.936577	5.19779	0.984125	4.7623	0.931297	2.55999	16.3393	6.93213
R0M4I2	GDP-fucose protein O-fucosyltransferase 1 (Fragment) OS=Anas platyrhynchos GN=Anapl_09152 PE=4 SV=1 - [R0M4I2_ANAPL]	137.22	17.7	5	0.9981	2.97961	0.958259	2.74237	0.923226	7.75309	1.0596	6.43045	1.02686	6.79118	1.0349	1.86596	34.9646	8.01611
U3IWL4	Uncharacterized protein (Fragment) OS=Anas platyrhynchos GN=HNRNPD PE=4 SV=1 - [U3IWL4_ANAPL]	137.1	25.58	4	0.868378	6.36999	0.882248	8.73105	0.847111	5.04203	1.13088	2.84909	1.13361	5.78896	1.10935	9.98462	29.4204	9.34912
U3IB99	Uncharacterized protein OS=Anas platyrhynchos PE=4 SV=1 - [U3IB99_ANAPL]	136.67	23.55	4	1.06208	6.7901	1.0562	4.29984	1.27378	17.7179	0.930282	22.0331	0.880153	9.84022	0.886366	14.6099	28.2808	6.55127
R0LFM3	Putative phospholipid-transporting ATPase IB (Fragment) OS=Anas platyrhynchos GN=Anapl_08845 PE=4 SV=1 - [R0LFM3_ANAPL]	136.45	5.13	3	0.940686	4.52167	1.00174	0.372043	0.952531	10.9431	1.04601	15.188	1.07127	8.27728	1.11435	4.12289	118.578	6.88818
R0L3L5	Nucleolysin TIAR (Fragment) OS=Anas platyrhynchos GN=Anapl_03469 PE=4 SV=1 - [R0L3L5_ANAPL]	136.37	13.76	3	1.00623	4.72624	1.06187	5.48498	1.13755	8.55443	0.922652	1.27759	0.869384	0.0269829	0.927643	1.17117	41.7863	8.36768
R0JYB0	mRNA cap guanine-N7 methyltransferase (Fragment) OS=Anas platyrhynchos GN=Anapl_15051 PE=4 SV=1 - [R0JYB0_ANAPL]	136.22	16.35	4	0.984179	3.56398	0.992215	4.81341	0.954063	5.11118	1.0319	5.96065	1.00322	3.19828	1.0191	2.08018	37.0604	6.85889
R0LF16	BAG family molecular chaperone regulator 3 (Fragment) OS=Anas platyrhynchos GN=Anapl_03470 PE=4 SV=1 - [R0LF16_ANAPL]	136.07	9.01	3	1.15981	14.1068	1.11867	3.81431	1.20365	10.8574	0.843991	5.80349	0.855809	5.5816	0.837739	16.5107	52.3527	6.68311
R0KNH7	DNA-directed RNA polymerase (Fragment) OS=Anas platyrhynchos GN=Anapl_13336 PE=3 SV=1 - [R0KNH7_ANAPL]	135.56	6.29	5	1.02246	22.5651	1.03464	14.1792	1.02624	13.1973	1.00821	21.9387	0.905667	8.40774	1.03216	19.1087	130.238	7.89893
R0LEM6	Malic enzyme (Fragment) OS=Anas platyrhynchos GN=Anapl_13090 PE=3 SV=1 - [R0LEM6_ANAPL]	135.54	14.63	6	1.03363	6.56098	0.969662	1.81731	0.990871	13.2171	1.04103	8.26707	1.02648	2.00365	1.00268	4.79782	60.5678	5.69385
R0KDN6	Vacuolar proton pump subunit D (Fragment) OS=Anas platyrhynchos GN=Anapl_04404 PE=4 SV=1 - [R0KDN6_ANAPL]	135.12	29.61	5	1.08885	2.66272	1.08397	10.1707	1.05978	7.98651	0.958403	7.48828	0.947441	9.06502	0.892047	9.28414	26.5575	9.37842
R0KDP6	Adenylate kinase isoenzyme 5 (Fragment) OS=Anas platyrhynchos GN=Anapl_04671 PE=3 SV=1 - [R0KDP6_ANAPL]	135.07	13.38	4	1.13288	9.55852	1.15459	4.32708	1.20065	4.86342	0.83711	2.15516	0.868886	11.6488	0.820712	5.81731	58.6556	5.021
R0LMH6	UPF0568 protein C14orf166-like protein (Fragment) OS=Anas platyrhynchos GN=C14orf166 PE=4 SV=1 - [R0LMH6_ANAPL]	134.53	25.45	5	0.983924	5.01825	0.915047	2.96821	0.890897	10.6496	1.09102	13.2845	1.04691	12.8466	1.05055	10.4988	25.6054	5.69385
R0LIS4	Ras-related protein R-Ras2 (Fragment) OS=Anas platyrhynchos GN=RRAS2 PE=4 SV=1 - [R0LIS4_ANAPL]	134.44	30.99	4	0.970688	1.88422	1.02283	4.23758	1.09167	4.00237	0.962335	4.71287	1.0071	4.0811	1.0392	10.0724	20.067	5.49072
R0KEM3	Gephyrin (Fragment) OS=Anas platyrhynchos GN=Anapl_04407 PE=4 SV=1 - [R0KEM3_ANAPL]	133.7	13.85	7	1.00872	7.20377	1.03108	11.8249	1.08828	12.6697	0.969052	13.0582	0.969678	9.33072	0.981139	5.21979	81.0536	5.52881
U3IVR4	Uncharacterized protein (Fragment) OS=Anas platyrhynchos PE=4 SV=1 - [U3IVR4_ANAPL]	133.27	39.01	3	0.855723	6.41681	0.85693	4.81606	0.783434	7.3625	1.1594	2.7642	1.17247	2.83823	1.19641	11.8441	15.375	11.6489
R0JE14	60S ribosomal protein L23 (Fragment) OS=Anas platyrhynchos GN=RPL23 PE=3 SV=1 - [R0JE14_ANAPL]	133.17	37.27	4	0.939265	14.0184	0.957856	17.7886	0.916292	14.4007	1.04612	12.0362	1.05489	14.9914	1.07536	6.69308	11.8435	10.3306
U3IU76	Uncharacterized protein (Fragment) OS=Anas platyrhynchos PE=4 SV=1 - [U3IU76_ANAPL]	133.15	26.87	4	1.00116	11.1171	1.01393	12.8688	1.09131	16.5172	0.968439	14.701	0.949853	5.41288	0.998842	9.47563	22.9046	5.35107
R0JN01	Transmembrane emp24 domain-containing protein 7 (Fragment) OS=Anas platyrhynchos GN=Anapl_15215 PE=3 SV=1 - [R0JN01_ANAPL]	132.88	27.78	4	1.09162	3.40681	1.04889	7.66995	1.02718	3.94816	0.960449	4.46812	0.954873	4.00251	0.929635	7.94246	18.5442	6.18896
U3IGG2	Uncharacterized protein (Fragment) OS=Anas platyrhynchos GN=SH3GLB2 PE=4 SV=1 - [U3IGG2_ANAPL]	132.86	17.45	4	0.957356	9.72848	0.986287	6.82516	1.06721	12.9085	0.938853	18.0903	0.998639	6.06298	1.04391	7.8686	42.6779	5.65576
R0J6S6	RNA-binding protein 4 (Fragment) OS=Anas platyrhynchos GN=Anapl_18315 PE=4 SV=1 - [R0J6S6_ANAPL]	132.31	47.71	6	1.04173	9.95822	0.969022	12.7848	0.942216	9.77804	1.06178	7.04691	1.00959	16.2425	1.00126	10.6299	12.2421	5.93506
M4QUQ9	RNA-dependent protein kinase (Fragment) OS=Anser cygnoides GN=PKR PE=2 SV=1 - [M4QUQ9_ANSCY]	132.23	35.92	5	0.973389	7.66794	1.12392	9.80114	1.13627	11.682	0.947493	8.96327	0.911428	7.31091	0.950915	6.9234	24.1891	6.25244
R0K9Y2	Zinc finger protein 207 (Fragment) OS=Anas platyrhynchos GN=Anapl_03169 PE=4 SV=1 - [R0K9Y2_ANAPL]	132.21	6.85	3	0.920826	31.2932	0.912616	13.751	1.02198	9.90035	1.05598	12.996	1.0929	10.5318	1.08812	15.7174	51.0249	8.47021
U3IDQ0	Uncharacterized protein OS=Anas platyrhynchos GN=IMPA1 PE=4 SV=1 - [U3IDQ0_ANAPL]	132.04	15.83	4	1.12396	17.9616	1.03386	15.7845	0.921271	6.9545	1.05405	7.62725	0.986072	12.4481	0.904607	12.2192	30.0984	5.52881
Q0MW06	Heart fatty acid-binding protein OS=Anas platyrhynchos PE=2 SV=1 - [Q0MW06_ANAPL]	131.98	21.05	2	1.25904	23.11	1.11285	7.50224	1.15284	11.8018	0.742782	21.2674	0.798782	18.0084	0.757346	28.7243	14.7587	8.38232
R0L5F7	Ribose-phosphate pyrophosphokinase 1 (Fragment) OS=Anas platyrhynchos GN=Anapl_10064 PE=4 SV=1 - [R0L5F7_ANAPL]	131.67	21.15	5	0.976391	8.51468	0.973668	10.6733	0.860103	26.2479	1.14238	9.23591	1.08205	7.52209	1.0427	6.94663	30.3706	6.43018
U3IYM2	Uncharacterized protein OS=Anas platyrhynchos GN=ERLIN1 PE=4 SV=1 - [U3IYM2_ANAPL]	131.48	12.1	2	1.08286	5.95462	1.03854	8.25144	0.923219	27.636	1.00558	1.95873	1.0161	5.37483	0.921362	2.04578	38.8001	6.55127
R0JZD3	ADP-ribosylation factor-like protein 6 (Fragment) OS=Anas platyrhynchos GN=Anapl_01579 PE=4 SV=1 - [R0JZD3_ANAPL]	131.28	29.56	4	1.04401	10.8719	1.05122	6.18128	1.02335	22.8472	0.93322	3.23089	1.00296	3.19622	0.924057	6.90825	18.1627	9.27588
R0KWS0	Serine/threonine-protein phosphatase 2A 55 kDa regulatory subunit B (Fragment) OS=Anas platyrhynchos GN=PPP2R2A PE=3 SV=1 - [R0KWS0_ANAPL]	131.25	14.99	5	1.0833	2.53163	1.0727	13.2496	1.05535	5.15647	0.93864	3.0462	0.949501	13.2117	0.940345	6.56229	51.7255	6.20166
U3IWZ4	Uncharacterized protein (Fragment) OS=Anas platyrhynchos PE=4 SV=1 - [U3IWZ4_ANAPL]	130.75	3.3	1	1.01072		0.960895		1.0672		1.01149		0.988364		0.997961		205.856	6.12549
R0KYB1	Putative saccharopine dehydrogenase (Fragment) OS=Anas platyrhynchos GN=SCCPDH PE=4 SV=1 - [R0KYB1_ANAPL]	130.53	25.58	6	1.01252	2.52276	0.962102	7.67064	0.900168	15.8027	1.03989	5.50554	1.02932	4.35221	1.02263	2.71977	33.0272	9.43701
R0M3L3	Platelet-activating factor acetylhydrolase IB subunit beta (Fragment) OS=Anas platyrhynchos GN=Anapl_06511 PE=4 SV=1 - [R0M3L3_ANAPL]	130.46	21.18	5	1.0647	9.66176	1.05527	4.58835	1.02357	10.9746	0.997662	9.23259	0.998167	13.8284	0.960832	9.19734	22.6929	6.60986
R0L271	H/ACA ribonucleoprotein complex subunit 4 (Fragment) OS=Anas platyrhynchos GN=Anapl_10082 PE=4 SV=1 - [R0L271_ANAPL]	130.32	19.74	5	0.985804	14.9911	1.00595	4.16261	0.945767	21.165	1.0345	13.0488	1.01364	4.37873	1.06074	8.99299	43.2338	9.29053
R0JFE0	60S ribosomal protein L12 (Fragment) OS=Anas platyrhynchos GN=Anapl_04238 PE=3 SV=1 - [R0JFE0_ANAPL]	130.03	30	3	1.00463	8.76444	0.990167	8.17827	0.959928	8.40918	1.0036	11.3935	1.01763	6.74711	0.97304	7.8862	14.2277	9.5542
R0LC16	WD40 repeat-containing protein SMU1 (Fragment) OS=Anas platyrhynchos GN=Anapl_10785 PE=4 SV=1 - [R0LC16_ANAPL]	129.95	14.98	5	0.917496	14.8628	0.95532	10.2549	1.102	5.14742	0.950167	14.0846	1.0518	3.1935	1.0689	16.7758	55.2781	7.51807
U3I729	Uncharacterized protein (Fragment) OS=Anas platyrhynchos GN=RAC1 PE=3 SV=1 - [U3I729_ANAPL]	129.62	30.39	5	1.03355	7.1767	0.999542	4.1013	0.922585	6.9265	1.04463	3.91234	1.0136	3.39507	1.00062	4.85473	20.3227	8.5874
R0M475	NADH dehydrogenase [ubiquinone] flavoprotein 2, mitochondrial (Fragment) OS=Anas platyrhynchos GN=Anapl_06614 PE=3 SV=1 - [R0M475_ANAPL]	129.27	26.79	4	1.01787	5.74936	1.04652	1.49923	1.1013	19.6836	0.958219	10.7207	0.95941	1.79407	0.980224	5.88937	23.1287	6.21436
U3J653	Uncharacterized protein OS=Anas platyrhynchos GN=MUT PE=4 SV=1 - [U3J653_ANAPL]	128.95	9.1	6	1.05731	7.9091	1.05899	5.15105	1.01866	11.8826	0.961526	3.58437	0.953079	6.65723	0.973307	8.56724	82.6644	6.72705
U3IJ99	Uncharacterized protein (Fragment) OS=Anas platyrhynchos GN=ABCC1 PE=3 SV=1 - [U3IJ99_ANAPL]	128.25	3.93	4	0.923343	3.55805	0.969954	12.7234	1.14353	7.9138	0.980582	9.83846	1.06769	7.77196	1.03367	8.85094	147.681	8.49951
R0L6P6	Protein mago nashi-like protein 2 (Fragment) OS=Anas platyrhynchos GN=Anapl_07045 PE=4 SV=1 - [R0L6P6_ANAPL]	128.24	36.73	4	1.07228	5.99663	1.10597	3.34851	1.06282	1.34493	0.933944	6.71523	0.920247	3.44614	0.925246	7.61011	17.1818	6.39209
R0L4G7	Endophilin-A2 (Fragment) OS=Anas platyrhynchos GN=Anapl_18029 PE=4 SV=1 - [R0L4G7_ANAPL]	128.15	15.58	3	0.967148	0.640397	1.04859	3.07889	0.986882	25.3009	1.05684	1.62481	1.02129	0.718977	0.998528	8.13014	40.1041	5.23682
U3I622	Uncharacterized protein (Fragment) OS=Anas platyrhynchos GN=AP3B2 PE=4 SV=1 - [U3I622_ANAPL]	127.98	9.02	5	0.972477	6.12181	1.00502	5.10449	1.06708	7.96587	0.995657	4.44416	1.02489	2.46909	0.98187	2.00732	110.307	7.09326
R0K5N5	Basic leucine zipper and W2 domain-containing protein 1 (Fragment) OS=Anas platyrhynchos GN=Anapl_12760 PE=4 SV=1 - [R0K5N5_ANAPL]	127.79	16.58	4	1.05965	9.59634	1.01291	14.8117	0.933605	7.63796	1.00826	10.6838	1.00562	12.9443	0.981154	8.1588	45.5474	5.22412
R0KRL1	Villin-1 (Fragment) OS=Anas platyrhynchos GN=Anapl_13996 PE=4 SV=1 - [R0KRL1_ANAPL]	127.71	5.63	4	1.0334	5.47497	0.937446	2.36303	0.87946	7.97953	1.08127	6.21783	1.06012	2.77266	0.98588	5.84149	94.406	6.34131
U3IHG8	Fructose-bisphosphate aldolase OS=Anas platyrhynchos GN=ALDOB PE=3 SV=1 - [U3IHG8_ANAPL]	127.71	19.78	2	1.06014	6.51172	1.02309	2.84112	0.978782	4.99471	1.03839	3.42311	0.957952	1.98692	0.972672	5.22118	39.3532	8.52881
U3J8W8	Uncharacterized protein (Fragment) OS=Anas platyrhynchos GN=SCGN PE=4 SV=1 - [U3J8W8_ANAPL]	127.66	30.92	7	1.07771	4.80701	1.09845	2.76631	0.987791	5.95742	0.951872	4.63555	0.937984	4.82531	0.95413	4.47309	28.8715	4.93213
U3IHF0	Uncharacterized protein (Fragment) OS=Anas platyrhynchos GN=GAD2 PE=3 SV=1 - [U3IHF0_ANAPL]	127.48	8.98	4	1.35549	8.84233	1.23565	14.1765	1.30054	12.4036	0.699081	21.924	0.669137	23.8579	0.679502	6.33999	55.6359	6.93213
R0L1B4	Inter-alpha-trypsin inhibitor heavy chain H2 (Fragment) OS=Anas platyrhynchos GN=Anapl_17214 PE=4 SV=1 - [R0L1B4_ANAPL]	127.13	5.66	5	0.894679	8.34016	0.90768	4.09938	0.865698	10.7154	1.13846	3.09297	1.12112	6.3738	1.08785	4.94619	99.3188	8.38232
R0JQ16	Prefoldin subunit 3 (Fragment) OS=Anas platyrhynchos GN=Anapl_07174 PE=4 SV=1 - [R0JQ16_ANAPL]	126.84	33.73	5	0.95012	5.95735	1.03017	7.57719	1.02567	28.8646	0.952635	18.809	0.973389	15.0806	1.05777	15.1614	19.448	6.26514
R0KGA6	Glutathione transferase omega-1 (Fragment) OS=Anas platyrhynchos GN=Anapl_11100 PE=3 SV=1 - [R0KGA6_ANAPL]	126.72	32.5	6	1.07716	6.65036	1.05211	2.31843	1.04907	13.339	0.959261	4.00448	0.931104	8.72647	0.915519	3.71073	27.4749	7.32764
R0LA92	Eukaryotic translation initiation factor 2C 3 (Fragment) OS=Anas platyrhynchos GN=Anapl_07097 PE=3 SV=1 - [R0LA92_ANAPL]	126.25	7.49	3	1.10427	10.1704	1.09629	14.8861	1.02481	3.56519	0.912	2.6755	0.914759	12.1696	0.961505	16.0456	96.7778	9.14404
W5U368	Glutathione peroxidase (Fragment) OS=Anser anser PE=2 SV=1 - [W5U368_9AVES]	125.74	45.24	2	1.07738	7.57674	1.05081	4.36742	1.02037	5.44671	0.974249	1.31649	0.967386	2.04468	0.924654	2.12916	14.3802	7.45947
R0JTR9	Proteasome subunit beta type (Fragment) OS=Anas platyrhynchos GN=PSMB1 PE=3 SV=1 - [R0JTR9_ANAPL]	125.68	36.45	6	1.02217	4.53929	0.946244	5.11163	0.960871	12.3316	0.993322	7.45476	1.05518	3.17025	1.00064	5.99245	22.4384	7.32764
R0KZL1	Calreticulin (Fragment) OS=Anas platyrhynchos GN=Anapl_18688 PE=3 SV=1 - [R0KZL1_ANAPL]	125.55	32.87	1	0.851661		0.813126		1.00604		1.18463		1.09287		1.10289		15.8997	9.05615
R0L513	Eukaryotic translation initiation factor 3 subunit I (Fragment) OS=Anas platyrhynchos GN=EIF3I PE=3 SV=1 - [R0L513_ANAPL]	125.49	20	6	1.03978	6.20606	0.97289	5.56069	0.993517	14.1482	1.01575	9.90884	1.04541	7.1723	0.987303	12.3141	36.4637	5.64307
U3I833	Histone H3 OS=Anas platyrhynchos PE=3 SV=1 - [U3I833_ANAPL]	125.17	30.19	1	1.08023		0.935811		0.868364		1.11773		1.03753		0.970176		11.6946	11.7808
U3IQ10	Uncharacterized protein (Fragment) OS=Anas platyrhynchos GN=ATP5D PE=4 SV=1 - [U3IQ10_ANAPL]	125.14	32.86	2	1.11848	9.65238	1.0512	11.8668	0.987561	11.0409	0.955582	5.60186	0.881044	8.50111	0.91342	6.25656	7.14362	4.22119
U3IQ07	Uncharacterized protein (Fragment) OS=Anas platyrhynchos GN=SCARB2 PE=4 SV=1 - [U3IQ07_ANAPL]	125.01	14.71	6	0.959543	8.08163	0.96596	10.894	1.03203	10.4518	1.00732	9.13473	1.02298	5.24268	1.03195	6.58773	53.6992	5.57959
U3IJE1	Uncharacterized protein (Fragment) OS=Anas platyrhynchos GN=QDPR PE=4 SV=1 - [U3IJE1_ANAPL]	124.95	21.49	3	1.02028	9.00981	1.05076	9.47235	1.09358	15.0033	0.941053	2.99471	0.905475	3.68863	1.04012	5.60102	25.5142	9.21729
R0LH91	Uncharacterized protein (Fragment) OS=Anas platyrhynchos GN=PRKAR1B PE=4 SV=1 - [R0LH91_ANAPL]	124.65	17.06	2	0.932974	3.08639	0.91883	6.88834	0.88249	9.36998	1.10063	8.36419	1.1176	6.08269	1.06593	1.94747	42.976	5.51611
R0K7I9	Heterogeneous nuclear ribonucleoprotein D-like (Fragment) OS=Anas platyrhynchos GN=Anapl_05954 PE=4 SV=1 - [R0K7I9_ANAPL]	124.32	20.15	2	0.946613	1.96906	0.925224	10.9906	1.06084	7.49471	1.01578	4.13751	1.06113	9.09254	1.02314	5.85548	29.4623	8.71924
U3IB14	Uncharacterized protein OS=Anas platyrhynchos GN=DNAJC13 PE=4 SV=1 - [U3IB14_ANAPL]	123.9	3.31	5	1.10084	2.20418	0.980876	9.33283	0.99245	17.4583	0.916801	13.902	1.02623	16.8915	0.961283	15.9391	253.659	7.13721
U3ICL6	Uncharacterized protein (Fragment) OS=Anas platyrhynchos GN=RARRES1 PE=4 SV=1 - [U3ICL6_ANAPL]	123.88	13.1	3	1.12936	6.02923	1.05491	5.31891	1.02268	0.917843	0.922534	11.3625	0.913064	7.2736	0.912859	14.7091	26.19	8.27979
R0JFU5	26S proteasome non-ATPase regulatory subunit 14 (Fragment) OS=Anas platyrhynchos GN=Anapl_07605 PE=4 SV=1 - [R0JFU5_ANAPL]	123.44	18.03	4	0.990035	15.8444	1.01437	4.10875	0.920438	15.8096	1.02352	17.9852	1.02016	9.43598	1.0136	7.89278	32.8927	6.31592
E2D780	Long-chain fatty acyl-CoA synthetase 1 OS=Anser cygnoides GN=ACSL1 PE=2 SV=1 - [E2D780_ANSCY]	123.16	7.59	5	0.985945	8.77995	1.02838	5.8773	0.993177	8.23799	0.949222	12.6362	1.06595	4.50516	1.05248	5.97444	78.5244	7.95752
U3IKK8	Uncharacterized protein OS=Anas platyrhynchos GN=XPOT PE=4 SV=1 - [U3IKK8_ANAPL]	123.1	6.34	4	1.07591	13.4481	1.01057	4.60662	1.03721	2.43281	0.870848	8.56181	0.99877	12.1364	0.918553	8.73243	109.854	5.26221
R0JX27	Spartin (Fragment) OS=Anas platyrhynchos GN=Anapl_07250 PE=4 SV=1 - [R0JX27_ANAPL]	123.09	8.77	6	0.928932	14.0881	0.893467	8.17236	0.879929	16.249	1.14215	4.864	1.0952	13.5023	1.06024	6.91246	70.0428	6.80029
R0LDM5	Crk-like protein (Fragment) OS=Anas platyrhynchos GN=Anapl_06116 PE=4 SV=1 - [R0LDM5_ANAPL]	122.57	25.72	5	1.05804	7.4556	1.01035	8.10081	1.02895	8.22987	0.979209	5.00828	0.959509	4.36395	0.995694	4.00545	30.8075	6.72705
U3IQK7	Uncharacterized protein (Fragment) OS=Anas platyrhynchos GN=MCTS1 PE=4 SV=1 - [U3IQK7_ANAPL]	122.47	31.46	4	1.07341	10.8232	1.05682	10.3699	0.997456	9.34282	0.971856	13.5311	0.997585	6.92155	0.956132	8.71553	20.1937	8.646
R0L749	Glutaminyl-tRNA synthetase (Fragment) OS=Anas platyrhynchos GN=Anapl_05423 PE=3 SV=1 - [R0L749_ANAPL]	122.31	9.2	4	0.929752	11.7843	0.970106	14.4992	0.89334	2.6598	1.04543	11.8592	1.08551	10.3251	1.06615	11.8215	47.476	7.10791
R0KSN0	Uncharacterized protein (Fragment) OS=Anas platyrhynchos GN=MLEC PE=4 SV=1 - [R0KSN0_ANAPL]	122.1	30.84	6	1.01139	6.14659	1.10148	10.1197	1.09139	12.5869	0.950004	10.7493	1.02085	9.52315	0.947053	11.7787	24.2322	5.14795
R0LK09	Protein FAM3C (Fragment) OS=Anas platyrhynchos GN=Anapl_12610 PE=4 SV=1 - [R0LK09_ANAPL]	122.04	25.11	4	1.02156	0.359916	1.01225	6.71176	1.05478	16.09	0.985578	13.8105	0.946722	12.1071	0.914385	23.6414	24.2615	8.04541
R0K8X5	Ester hydrolase C11orf54 (Fragment) OS=Anas platyrhynchos GN=Anapl_03758 PE=4 SV=1 - [R0K8X5_ANAPL]	121.98	15.49	3	1.00939	12.6729	0.986302	11.1857	1.09883	9.43301	1.00175	5.93335	1.00606	12.2642	1.0144	3.82929	32.6425	6.52197
R0JVZ8	Myelin expression factor 2 (Fragment) OS=Anas platyrhynchos GN=Anapl_06881 PE=4 SV=1 - [R0JVZ8_ANAPL]	121.76	12.3	7	0.947089	2.80859	0.892177	14.1823	0.932513	6.46126	1.02462	9.813	1.07249	8.94226	1.07231	8.94789	59.3322	9.36377
R0KRG6	Eukaryotic translation initiation factor 4H (Fragment) OS=Anas platyrhynchos GN=Anapl_10247 PE=4 SV=1 - [R0KRG6_ANAPL]	121.74	17.45	3	0.988264	6.25223	0.981033	3.22517	0.999548	3.2255	1.04843	4.88192	1.01925	2.93718	1.04046	3.86114	25.5569	9.34912
U3IKJ1	Aspartate aminotransferase (Fragment) OS=Anas platyrhynchos GN=GOT1 PE=3 SV=1 - [U3IKJ1_ANAPL]	121.67	26.38	6	0.977392	4.28366	0.964436	7.36674	0.885119	3.89086	1.11861	4.31299	1.07255	4.72175	1.07498	4.70275	26.5694	8.98291
U3IH14	Uncharacterized protein (Fragment) OS=Anas platyrhynchos GN=PTS PE=4 SV=1 - [U3IH14_ANAPL]	121.66	35.86	4	1.03121	11.5278	1.0866	7.70323	0.96112	5.82611	0.962134	5.48771	0.986928	3.60881	0.942606	9.65871	16.1	6.90283
R0M4P0	Coiled-coil domain-containing protein 132 (Fragment) OS=Anas platyrhynchos GN=Anapl_02582 PE=4 SV=1 - [R0M4P0_ANAPL]	121.58	6.01	6	0.98757	4.39786	1.04074	4.28671	1.00779	13.0949	0.982077	6.31422	0.994059	8.15181	1.0202	8.87685	107.499	5.73193
U3IM39	Uncharacterized protein OS=Anas platyrhynchos GN=SLC27A4 PE=4 SV=1 - [U3IM39_ANAPL]	121.36	7.91	4	1.01659	4.99428	1.02605	8.18448	0.933356	1.59205	1.03047	9.97009	0.991308	0.993487	0.981354	0.554192	72.4959	8.23584
R0LL76	Cytoplasmic dynein 1 light intermediate chain 1 (Fragment) OS=Anas platyrhynchos GN=Anapl_06228 PE=4 SV=1 - [R0LL76_ANAPL]	121.16	15.93	5	0.996583	7.20484	0.941358	2.0553	0.970803	4.04865	1.05578	3.25624	1.00931	7.29654	1.00465	3.36921	49.5952	5.94775
U3I8S0	Uncharacterized protein (Fragment) OS=Anas platyrhynchos GN=AARSD1 PE=4 SV=1 - [U3I8S0_ANAPL]	121.05	16.16	5	0.903959	3.32682	0.858938	15.058	0.982133	24.3977	1.07188	7.45432	1.06335	7.66561	1.03806	7.85876	40.3453	6.771
R0LNX2	NEDD8-activating enzyme E1 catalytic subunit (Fragment) OS=Anas platyrhynchos GN=Anapl_03595 PE=4 SV=1 - [R0LNX2_ANAPL]	120.87	14.06	4	0.962869	20.2864	1.14593	27.39	1.08919	33.7722	0.938862	21.8733	0.960356	23.206	0.956305	21.2891	49.2331	6.03662
R0KUL5	Sorting nexin-9 (Fragment) OS=Anas platyrhynchos GN=Anapl_16396 PE=4 SV=1 - [R0KUL5_ANAPL]	120.78	8.76	4	0.979504	7.78881	0.96249	10.0366	0.90278	17.5608	1.08088	12.1161	1.06389	7.31633	1.03997	6.76267	65.0297	5.33838
U3J0D3	Uncharacterized protein OS=Anas platyrhynchos GN=EPN2 PE=4 SV=1 - [U3J0D3_ANAPL]	120.75	5.27	4	1.03477	16.8116	1.03803	12.9253	0.890285	23.8992	1.04929	25.4213	1.03008	19.4494	1.00465	15.4847	71.3887	8.07471
R0KNR1	Flotillin-1 OS=Anas platyrhynchos GN=Anapl_16688 PE=4 SV=1 - [R0KNR1_ANAPL]	120.73	30.85	2	0.938396	3.88383	0.952971	0.188255	1.09878	3.69908	0.988573	2.56144	0.982214	0.525878	1.01585	11.6296	10.3716	7.89893
U3J6U6	Uncharacterized protein OS=Anas platyrhynchos GN=CCBL2 PE=4 SV=1 - [U3J6U6_ANAPL]	120.43	14.56	4	0.986079	5.40742	1.0415	13.0461	1.01962	7.77656	0.972683	7.94319	0.972815	10.1088	1.00697	12.1771	47.3424	7.37158
R0JI87	CCR4-NOT transcription complex subunit 1 (Fragment) OS=Anas platyrhynchos GN=Anapl_11370 PE=4 SV=1 - [R0JI87_ANAPL]	120.39	3.41	7	0.956731	5.65076	1.03794	19.9984	1.05713	13.8078	0.996125	19.2247	0.983524	9.43129	1.0243	8.85234	266.485	7.2251
R0LT21	Sorting nexin-3 (Fragment) OS=Anas platyrhynchos GN=SNX3 PE=4 SV=1 - [R0LT21_ANAPL]	120.06	51.38	5	0.969972	9.73408	0.993017	9.80237	0.927927	6.99979	1.02787	4.26567	1.02263	5.05064	1.02791	9.40864	12.8858	8.17725
R0M882	Glutamate--cysteine ligase catalytic subunit (Fragment) OS=Anas platyrhynchos GN=Anapl_07400 PE=4 SV=1 - [R0M882_ANAPL]	119.78	8.87	5	1.00543	4.67176	0.988831	3.40393	0.941123	7.0835	0.978745	5.70488	1.00891	2.59683	1.00228	2.80527	66.6292	5.71924
R0JM52	Transmembrane 9 superfamily member 2 (Fragment) OS=Anas platyrhynchos GN=Anapl_05267 PE=4 SV=1 - [R0JM52_ANAPL]	119.62	8.9	4	0.943331	9.28343	0.973676	4.17038	0.888131	13.7709	1.10416	3.62243	1.06876	7.08729	1.07063	14.8348	71.0109	7.10791
R0LVK1	Target of Myb protein 1 (Fragment) OS=Anas platyrhynchos GN=Anapl_09649 PE=4 SV=1 - [R0LVK1_ANAPL]	119.56	10.64	5	1.04769	5.43927	1.21187	5.24376	1.18625	17.768	0.865497	14.5257	0.895072	11.8365	0.880889	11.9838	54.8266	5.12256
R0L1J0	Chloride intracellular channel protein 4 (Fragment) OS=Anas platyrhynchos GN=Anapl_07061 PE=4 SV=1 - [R0L1J0_ANAPL]	119.55	23.28	4	0.899821	15.202	1.01512	10.6693	1.03061	17.7626	0.969369	3.73766	0.983617	5.68834	1.01459	9.51015	26.2435	5.74463
U3IHD1	Uncharacterized protein (Fragment) OS=Anas platyrhynchos GN=RHOT1 PE=4 SV=1 - [U3IHD1_ANAPL]	119.47	11.31	5	0.936796	12.3082	0.987233	12.5404	1.04116	7.71813	1.02421	10.8332	0.997953	12.0005	1.04196	10.0893	71	6.21436
R0LMJ5	Fatty acid-binding protein, brain (Fragment) OS=Anas platyrhynchos GN=Anapl_08672 PE=4 SV=1 - [R0LMJ5_ANAPL]	119.45	48.45	3	1.20588	8.35108	1.15541	8.19484	1.24428	32.175	0.744935	12.1305	0.771264	7.99975	0.818455	6.18985	10.7585	6.1001
U3IUJ4	Uncharacterized protein (Fragment) OS=Anas platyrhynchos GN=UBA2 PE=3 SV=1 - [U3IUJ4_ANAPL]	119.2	10.32	5	0.906097	7.47493	0.978129	17.6334	0.914811	31.0662	1.07551	22.5322	1.09696	11.073	1.11643	3.01242	66.2204	5.22412
R0M884	Glutathione S-transferase (Fragment) OS=Anas platyrhynchos GN=Anapl_07409 PE=4 SV=1 - [R0M884_ANAPL]	119.14	18.47	3	1.03616	8.70914	0.977918	16.63	0.871629	14.7769	1.06166	8.37481	1.043	13.9607	0.974945	5.67626	25.6244	8.79248
R0M4F8	Uncharacterized protein (Fragment) OS=Anas platyrhynchos GN=VPS26A PE=4 SV=1 - [R0M4F8_ANAPL]	119.14	10.7	3	0.977927	20.6567	0.907013	13.6011	1.06627	14.3993	0.960698	16.492	0.992172	10.004	1.01921	12.7044	38.1958	6.63916
U3IXI1	Uncharacterized protein (Fragment) OS=Anas platyrhynchos GN=ABHD12 PE=4 SV=1 - [U3IXI1_ANAPL]	119.07	16.27	5	0.982542	4.13548	0.928191	9.87229	0.961846	7.80665	1.06628	3.75205	1.0463	6.62414	1.05016	6.97503	39.0682	8.57275
U3IKJ2	Uncharacterized protein (Fragment) OS=Anas platyrhynchos GN=TRIP12 PE=4 SV=1 - [U3IKJ2_ANAPL]	118.81	2.92	4	1.06641	14.0034	1.06844	5.89187	1.03333	21.2295	0.918896	3.68446	0.967433	11.8989	0.985317	7.24067	219.996	8.68994
R0JHA7	Mitochondrial import receptor subunit TOM70 (Fragment) OS=Anas platyrhynchos GN=Anapl_11843 PE=4 SV=1 - [R0JHA7_ANAPL]	118.63	10.18	5	1.02261	1.22475	1.03228	6.73769	0.890808	4.81848	1.03006	6.22456	0.99657	5.70249	1.01544	6.99503	56.8816	5.59229
R0K8I7	Proliferating cell nuclear antigen (Fragment) OS=Anas platyrhynchos GN=Anapl_08958 PE=3 SV=1 - [R0K8I7_ANAPL]	118.47	17.72	3	1.03126	5.42153	0.95019	4.37967	0.981955	6.37073	1.02826	3.67447	0.985692	3.01992	1.02811	8.13581	28.0241	4.75439
R0JWK3	Lipoamide acyltransferase component of branched-chain alpha-keto acid dehydrogenase complex, mitochondrial (Fragment) OS=Anas platyrhynchos GN=DBT PE=3 SV=1 - [R0JWK3_ANAPL]	118.35	7.77	3	1.01009	2.75847	0.994597	3.40436	0.919087	3.44849	1.05445	2.35399	1.02406	7.48957	1.01974	4.48732	52.2703	8.22119
R0JCJ6	UDP-glucose:glycoprotein glucosyltransferase 2 (Fragment) OS=Anas platyrhynchos GN=Anapl_18143 PE=4 SV=1 - [R0JCJ6_ANAPL]	118.29	3.55	4	1.02479	13.4033	1.05824	11.007	1.04283	8.44449	0.94678	11.7619	0.945552	13.7819	0.924476	17.7152	168.235	7.75244
R0KQ25	DnaJ-like protein subfamily B member 11 (Fragment) OS=Anas platyrhynchos GN=Anapl_06366 PE=4 SV=1 - [R0KQ25_ANAPL]	118.2	20.06	4	1.0496	5.42457	1.07979	2.23655	1.07436	11.5323	0.946533	4.05311	0.920905	6.18887	0.938709	4.73242	35.714	5.74463
R0L1V2	Pre-mRNA-processing factor 19 (Fragment) OS=Anas platyrhynchos GN=Anapl_15303 PE=4 SV=1 - [R0L1V2_ANAPL]	118.06	13	4	0.994432	3.65047	1.00464	7.73832	0.925472	11.5119	1.07455	1.634	1.04313	5.05687	1.01127	5.63408	43.5403	6.27783
R0M1J7	SPARC (Fragment) OS=Anas platyrhynchos GN=Anapl_09346 PE=4 SV=1 - [R0M1J7_ANAPL]	117.97	17.92	4	0.999107	3.83634	1.03314	6.04993	1.05183	13.9679	1.03383	8.43942	0.941437	6.84777	0.982566	5.19186	31.9283	4.75439
R0K4Q0	Beta-galactosidase (Fragment) OS=Anas platyrhynchos GN=Anapl_14224 PE=3 SV=1 - [R0K4Q0_ANAPL]	117.96	8.29	4	0.989101	10.7742	0.93195	16.0266	1.06817	13.0206	1.02236	12.7169	0.976343	16.3579	1.00318	8.70472	72.2121	5.5542
R0K9L9	LIM and senescent cell antigen-like-containing domain protein 1 (Fragment) OS=Anas platyrhynchos GN=Anapl_15274 PE=4 SV=1 - [R0K9L9_ANAPL]	117.96	11.25	2	0.975797	3.83595	0.978034	7.93418	1.04168	7.42227	0.976717	4.42182	1.03712	0.88511	1.01132	2.34118	36.5773	7.69385
U3IN00	Uncharacterized protein (Fragment) OS=Anas platyrhynchos PE=3 SV=1 - [U3IN00_ANAPL]	117.96	14.97	3	0.964877	8.77964	0.88665	23.2822	0.968207	8.00914	1.02652	5.10685	1.06846	13.5383	1.11729	19.6802	38.4731	4.75439
U3IQ18	Uncharacterized protein (Fragment) OS=Anas platyrhynchos GN=UBA1 PE=4 SV=1 - [U3IQ18_ANAPL]	117.84	18.07	2	1.04966	7.00447	1.0267	5.99538	1.01062	14.7618	0.991288	12.1088	0.958834	13.0983	0.984251	4.6996	18.5681	5.56689
R0JWJ4	Glycogen debranching enzyme (Fragment) OS=Anas platyrhynchos GN=Anapl_05994 PE=4 SV=1 - [R0JWJ4_ANAPL]	117.79	5.92	7	0.929905	7.61866	0.966357	3.79229	1.05556	8.00851	0.925388	9.5609	1.0098	13.9962	1.04261	10.4032	171.155	6.87354
R0LN39	Phosphoglucomutase-like protein 5 (Fragment) OS=Anas platyrhynchos GN=Anapl_02904 PE=4 SV=1 - [R0LN39_ANAPL]	117.46	12.22	4	0.866146	7.90546	0.835596	7.15486	0.789085	17.6656	1.16577	7.60277	1.20969	6.72634	1.13492	5.67607	54.6529	7.63525
R0LMF1	Neuronal growth regulator 1 (Fragment) OS=Anas platyrhynchos GN=NEGR1 PE=4 SV=1 - [R0LMF1_ANAPL]	117.3	11.49	3	1.23735	11.331	1.19151	7.39036	1.12991	20.4654	0.742472	10.9719	0.81515	18.157	0.795573	21.6585	32.4424	6.66846
R0LUZ4	60S ribosomal protein L36 OS=Anas platyrhynchos GN=Anapl_10872 PE=3 SV=1 - [R0LUZ4_ANAPL]	117.28	46.03	3	0.882736	26.8956	0.930233	12.8497	0.856183	17.2814	1.13475	23.0788	1.10213	15.8961	1.09966	18.2438	7.33815	10.8286
R0LHU9	Alpha-1-antiproteinase (Fragment) OS=Anas platyrhynchos GN=Anapl_03302 PE=3 SV=1 - [R0LHU9_ANAPL]	117.23	12.47	4	1.05284	5.03211	0.995237	4.06371	0.939777	5.25163	1.01069	7.94087	0.995602	5.95418	0.997424	3.96827	47.1252	6.29053
R0JL85	Ras-related protein Rab-21 (Fragment) OS=Anas platyrhynchos GN=Anapl_12601 PE=4 SV=1 - [R0JL85_ANAPL]	117.13	25	3	1.00292	4.39826	1.04434	3.06966	0.979101	14.0876	1.0759	2.08231	0.984644	5.621	0.967951	0.14862	19.0966	6.90283
Q2LDE6	Transthyretin OS=Anas platyrhynchos GN=TTR PE=2 SV=1 - [Q2LDE6_ANAPL]	116.5	28	3	1.07875	14.4313	1.05865	9.69181	1.06647	15.7194	0.97104	9.87341	0.916632	8.97252	0.922659	11.46	16.277	5.23682
R0L8T0	40S ribosomal protein S15a (Fragment) OS=Anas platyrhynchos GN=Anapl_00970 PE=3 SV=1 - [R0L8T0_ANAPL]	116.46	27.61	4	1.00711	13.1458	1.00848	12.241	0.984603	17.0322	1.01715	10.1652	0.98065	8.94127	0.976706	5.17602	15.1981	10.0522
U3IYI1	Uncharacterized protein (Fragment) OS=Anas platyrhynchos PE=4 SV=1 - [U3IYI1_ANAPL]	116.41	13.79	4	1.02181	10.7067	0.988491	4.02678	0.978813	6.54523	1.0243	3.00192	0.990651	4.01769	0.994911	3.37689	41.9602	6.59521
U3IFI6	Uncharacterized protein OS=Anas platyrhynchos GN=CIRBP PE=4 SV=1 - [U3IFI6_ANAPL]	116.28	23.84	4	0.789455	16.0039	0.733001	22.3679	0.657565	28.4521	1.3243	17.4513	1.2512	16.0715	1.2231	8.99992	18.6797	9.51025
U3J6E8	Uncharacterized protein (Fragment) OS=Anas platyrhynchos PE=4 SV=1 - [U3J6E8_ANAPL]	116.11	35.37	2	0.561515	55.6806	0.543759	45.2467	0.446889	50.5205	1.52148	12.3201	1.52725	25.6345	1.54137	6.11072	9.48612	9.40771
R0JN05	Methylcrotonoyl-CoA carboxylase beta chain, mitochondrial (Fragment) OS=Anas platyrhynchos GN=Anapl_15222 PE=4 SV=1 - [R0JN05_ANAPL]	116.1	15.12	4	0.950765	1.68533	1.01509	7.85023	1.21387	17.0465	0.903287	2.42374	0.927776	4.39942	0.967144	6.71798	47.8293	6.72705
U3IJQ7	Uncharacterized protein (Fragment) OS=Anas platyrhynchos PE=4 SV=1 - [U3IJQ7_ANAPL]	116.06	29.35	1	1.01746	1.82794	0.95163	6.85514	0.853306	6.02001	1.09011	1.74229	1.07113	8.64813	1.02042	2.11494	9.97892	4.70361
R0LJA8	EGF-containing fibulin-like extracellular matrix protein 1 (Fragment) OS=Anas platyrhynchos GN=EFEMP1 PE=4 SV=1 - [R0LJA8_ANAPL]	116.04	12.22	5	0.676027	31.1964	0.554457	31.3072	0.738646	31.416	1.32809	7.14145	1.36436	4.55007	1.38377	9.41026	50.5022	5.13525
R0L4L6	LIM and SH3 domain protein 1 (Fragment) OS=Anas platyrhynchos GN=Anapl_16862 PE=4 SV=1 - [R0L4L6_ANAPL]	115.82	21.27	4	0.58075	40.5568	0.627084	38.8799	0.724788	42.9121	1.31585	16.1914	1.37812	10.579	1.4097	20.0046	25.4622	6.78564
U3IEA5	Uncharacterized protein (Fragment) OS=Anas platyrhynchos GN=CTTN PE=4 SV=1 - [U3IEA5_ANAPL]	115.72	11.69	5	0.579173	16.1406	0.579557	16.3541	0.660304	30.9838	1.35397	17.9611	1.41927	7.66252	1.38862	6.73829	62.467	5.45264
R0JJY5	Alpha-2-HS-glycoprotein (Fragment) OS=Anas platyrhynchos GN=AHSG PE=4 SV=1 - [R0JJY5_ANAPL]	115.71	11.88	3	0.928538	2.66668	0.914101	3.40252	0.861387	8.07262	1.10494	4.81353	1.08454	3.23569	1.0896	2.51678	37.0057	6.17627
R0JM73	GTP-binding protein Rheb (Fragment) OS=Anas platyrhynchos GN=Anapl_16819 PE=4 SV=1 - [R0JM73_ANAPL]	115.62	25.75	5	1.02941	8.66496	1.00253	5.66607	0.850441	7.10511	1.07403	3.83701	1.0628	7.42731	0.992481	5.80384	18.5235	5.04639
R0K827	Sarcosine dehydrogenase, mitochondrial (Fragment) OS=Anas platyrhynchos GN=Anapl_00612 PE=3 SV=1 - [R0K827_ANAPL]	115.61	8.16	5	1.03563	8.27719	1.00666	3.94502	1.02327	13.938	0.973503	6.71959	0.963281	7.20904	1.01123	3.09158	85.2001	6.84424
R0LBH0	Cytochrome c oxidase subunit 5A, mitochondrial (Fragment) OS=Anas platyrhynchos GN=Anapl_01698 PE=4 SV=1 - [R0LBH0_ANAPL]	115.49	31.9	3	1.01397	8.52454	1.03175	3.98144	0.958706	7.51009	1.01022	5.82156	0.986871	5.26884	1.01993	8.87939	13.1748	5.31299
R0KZM0	Epidermal growth factor receptor substrate 15-like 1 (Fragment) OS=Anas platyrhynchos GN=Anapl_05920 PE=4 SV=1 - [R0KZM0_ANAPL]	115.4	7.31	6	1.045	12.0021	0.943221	11.9172	1.04688	16.3813	1.00263	0.920951	1.01523	5.25014	0.979401	18.8386	99.6276	5.10986
P84230	Histone H3.2 OS=Cairina moschata PE=2 SV=2 - [H32_CAIMO]	115.08	23.53	1	1.04312	11.4833	1.00673	20.3906	1.09478	6.09133	0.973328	15.8817	0.975683	19.1884	0.939611	15.3493	15.3785	11.2681
R0KSM5	Dynein light chain 1, cytoplasmic (Fragment) OS=Anas platyrhynchos GN=Anapl_02172 PE=4 SV=1 - [R0KSM5_ANAPL]	115.01	32.58	2	1.02342	3.3999	1.08908	5.76829	1.09984	18.8596	0.937543	12.9712	0.946398	8.68863	0.92128	2.77324	10.3271	7.44482
R0LS95	DnaJ-like protein subfamily C member 10 (Fragment) OS=Anas platyrhynchos GN=Anapl_00628 PE=4 SV=1 - [R0LS95_ANAPL]	114.94	8.84	6	1.01687	2.93665	1.0355	3.58289	1.02222	8.12949	0.997207	5.64577	1.0223	3.4396	0.973875	5.40173	90.9593	7.15186
R0LJX1	Palladin (Fragment) OS=Anas platyrhynchos GN=Anapl_12149 PE=4 SV=1 - [R0LJX1_ANAPL]	114.82	6.05	6	0.809739	16.704	0.885586	18.355	0.905515	18.5487	1.10426	16.1782	1.12883	14.3128	1.12433	13.4625	121.634	6.1001
R0K8V1	Carbonyl reductase [NADPH] 1 (Fragment) OS=Anas platyrhynchos GN=Anapl_07753 PE=3 SV=1 - [R0K8V1_ANAPL]	114.52	16.48	3	0.980905	10.4924	1.08265	2.25839	1.13578	22.8886	0.903801	17.3717	0.938092	1.9729	0.964571	8.34374	30.0934	8.06006
R0KES0	Nuclear pore glycoprotein p62 (Fragment) OS=Anas platyrhynchos GN=Anapl_09876 PE=4 SV=1 - [R0KES0_ANAPL]	114.39	12.74	5	1.17293	13.0061	1.10731	5.29033	1.09243	9.05409	0.925961	6.72057	0.86292	7.00009	0.848281	12.8986	48.3863	5.41455
U3I0E9	Uncharacterized protein (Fragment) OS=Anas platyrhynchos GN=UBE2O PE=4 SV=1 - [U3I0E9_ANAPL]	114.38	4.68	5	1.02239	11.197	0.97011	16.3901	1.0141	2.49986	1.05749	7.52791	1.01853	13.1026	1.00232	15.2042	127.488	5.08447
R0LR62	Uncharacterized protein C20orf116 (Fragment) OS=Anas platyrhynchos GN=Anapl_05548 PE=4 SV=1 - [R0LR62_ANAPL]	114.24	11.48	2	1.0164	2.05531	1.03885	1.63048	1.30889	7.56426	0.772819	11.0682	0.83006	6.76727	1.01334	5.02182	31.432	5.021
R0LLV8	Alpha-parvin (Fragment) OS=Anas platyrhynchos GN=Anapl_14337 PE=4 SV=1 - [R0LLV8_ANAPL]	114.18	19.57	5	0.974117	21.2857	0.938317	8.61934	0.980809	25.5744	1.01532	23.2037	1.05651	16.3389	1.00222	14.6767	37.4898	5.07178
R0KCD1	Putative phospholipid-transporting ATPase IIA (Fragment) OS=Anas platyrhynchos GN=Anapl_00305 PE=4 SV=1 - [R0KCD1_ANAPL]	114.1	8.45	7	1.03105	7.95352	1.01424	7.03631	0.978929	5.09525	0.967294	10.6875	0.998824	5.29693	0.98759	5.32227	116.585	7.75244
R0L7U0	Nitrilase-like protein 2 (Fragment) OS=Anas platyrhynchos GN=Anapl_11842 PE=4 SV=1 - [R0L7U0_ANAPL]	114.08	21.22	5	1.12075	10.386	1.112	13.2217	1.02633	8.92683	0.939982	9.12052	0.960132	7.67828	0.947015	12.1323	30.7037	6.66846
R0JYV3	Sorcin (Fragment) OS=Anas platyrhynchos GN=Anapl_05172 PE=4 SV=1 - [R0JYV3_ANAPL]	113.94	38.56	5	0.980142	7.19487	1.02322	9.50289	0.949637	12.749	1.04655	9.53779	1.02016	5.47881	0.991268	6.05705	16.8253	5.57959
U3INR8	Uncharacterized protein (Fragment) OS=Anas platyrhynchos GN=SYN1 PE=4 SV=1 - [U3INR8_ANAPL]	113.88	18.35	6	1.12649	9.43657	1.12022	6.43372	1.09657	9.37611	0.891129	11.3196	0.897605	11.7862	0.872323	5.50038	52.8088	8.104
R0JY02	Clathrin light chain B (Fragment) OS=Anas platyrhynchos GN=Anapl_14300 PE=4 SV=1 - [R0JY02_ANAPL]	113.85	20.57	3	0.989237	20.6702	0.966949	15.7291	0.864237	8.68692	1.10477	6.19739	1.06076	12.6339	1.0326	20.5625	19.7759	5.8208
U3I503	Uncharacterized protein (Fragment) OS=Anas platyrhynchos GN=SLC25A12 PE=3 SV=1 - [U3I503_ANAPL]	113.79	7.24	1	1.08955	3.1879	1.02815	8.07644	0.988805	10.343	0.979029	9.03125	0.997568	4.04638	0.924928	1.67063	70.2936	7.12256
R0LVM9	60S ribosomal protein L31 (Fragment) OS=Anas platyrhynchos GN=Anapl_01181 PE=4 SV=1 - [R0LVM9_ANAPL]	113.55	32.48	4	0.902887	18.8376	0.905993	20.0667	0.849848	30.1053	1.12608	13.137	1.12806	9.76395	1.12959	8.99764	13.5135	10.6528
R0L0K9	DnaJ-like protein subfamily C member 3 (Fragment) OS=Anas platyrhynchos GN=Anapl_18142 PE=4 SV=1 - [R0L0K9_ANAPL]	113.44	9.41	5	1.04619	7.6839	1.07985	4.20098	0.966801	1.679	0.999158	10.9056	0.965555	4.45702	0.935156	5.96917	54.7586	5.97314
R0L848	Fragile X mental retardation syndrome-related protein 1 (Fragment) OS=Anas platyrhynchos GN=Anapl_03207 PE=4 SV=1 - [R0L848_ANAPL]	113.27	9.33	4	0.958581	10.2588	1.00816	13.5283	0.921616	14.7099	1.0233	22.087	1.06838	11.6779	1.06432	15.181	72.2502	6.93213
R0LY56	40S ribosomal protein S20 (Fragment) OS=Anas platyrhynchos GN=Anapl_06695 PE=3 SV=1 - [R0LY56_ANAPL]	113.03	25.64	3	0.985786	4.98716	0.949758	6.76906	0.916997	9.088	1.00441	12.1328	1.03538	7.68685	1.0773	13.4548	13.1632	9.93506
U3IQG2	Uncharacterized protein (Fragment) OS=Anas platyrhynchos GN=STAM2 PE=4 SV=1 - [U3IQG2_ANAPL]	112.72	13.96	4	1.10602	4.07873	1.07935	6.1769	1.02711	5.10689	0.967946	13.9738	0.910739	12.0247	0.888649	3.70337	48.4649	4.90674
U3ICL1	Uncharacterized protein (Fragment) OS=Anas platyrhynchos GN=RPS23 PE=3 SV=1 - [U3ICL1_ANAPL]	112.62	29.73	3	0.922107	12.9526	0.887089	13.9785	0.836643	11.827	1.08335	7.91846	1.10226	4.02069	1.0666	6.54851	11.8286	10.0522
U3I9H1	Uncharacterized protein (Fragment) OS=Anas platyrhynchos GN=RAB4A PE=3 SV=1 - [U3I9H1_ANAPL]	112.52	23.3	3	0.986802	8.57174	1.06884	11.1101	1.07924	14.8953	0.962636	13.9472	0.914179	15.5657	1.06576	9.7631	22.9766	7.91357
U3IW48	Uncharacterized protein (Fragment) OS=Anas platyrhynchos GN=TWF1 PE=4 SV=1 - [U3IW48_ANAPL]	112.49	15.43	4	1.01067	10.9974	0.944985	15.0428	1.07123	13.9858	1.04235	12.4699	0.986198	9.50385	0.929994	14.939	39.9348	7.91357
U3IC44	Uncharacterized protein (Fragment) OS=Anas platyrhynchos GN=GNAI1 PE=4 SV=1 - [U3IC44_ANAPL]	112.39	14.92	2	0.985833	5.35083	0.969529	7.25749	1.15656	7.87938	0.902393	14.1556	0.948455	3.07765	1.03462	2.07477	36.04	5.93506
R0KPT0	Diablo-like protein, mitochondrial (Fragment) OS=Anas platyrhynchos GN=Anapl_05514 PE=4 SV=1 - [R0KPT0_ANAPL]	112.33	19.42	3	0.98741	1.67149	0.975316	1.48773	0.946598	15.6409	1.03112	8.87859	1.0325	4.8921	1.02925	2.50347	22.5215	4.91943
R0LDD5	Lin-7-like protein C (Fragment) OS=Anas platyrhynchos GN=Anapl_04812 PE=4 SV=1 - [R0LDD5_ANAPL]	112.27	16.22	3	0.954088	13.4905	0.981297	7.28938	0.889301	32.3222	1.08753	14.8776	0.984521	2.58184	1.07377	7.89363	20.5107	8.42627
U3I8X6	Uncharacterized protein OS=Anas platyrhynchos GN=RPL32 PE=4 SV=1 - [U3I8X6_ANAPL]	112.26	33.33	5	1.02236	8.9753	1.01119	3.66516	0.94659	7.85404	1.00695	8.93412	0.995361	6.57707	0.982894	5.81085	15.9059	11.356
R0M6C8	Signal recognition particle 68 kDa protein (Fragment) OS=Anas platyrhynchos GN=Anapl_10282 PE=4 SV=1 - [R0M6C8_ANAPL]	111.91	11.4	6	1.04696	9.47769	0.969428	10.3072	1.02917	2.52447	0.964007	5.1452	0.96485	10.5531	0.973381	6.74953	62.3905	8.63135
U3I8M2	Uncharacterized protein (Fragment) OS=Anas platyrhynchos GN=IFI35 PE=4 SV=1 - [U3I8M2_ANAPL]	111.82	18.67	5	1.08764	2.42392	1.0635	4.56426	1.035	8.00068	0.927364	5.87574	0.936011	2.60637	0.930256	4.92042	33.3404	5.31299
R0L1F7	Guanine nucleotide-binding protein G(Q) subunit alpha (Fragment) OS=Anas platyrhynchos GN=Anapl_19005 PE=4 SV=1 - [R0L1F7_ANAPL]	111.76	38.19	1	0.981933		0.986356		1.11843		0.959594		0.964841		1.03119		16.9905	5.57959
R0JM15	Small nuclear ribonucleoprotein Sm D3 (Fragment) OS=Anas platyrhynchos GN=Anapl_06123 PE=4 SV=1 - [R0JM15_ANAPL]	111.57	46.3	3	1.01514	4.71033	0.996993	8.52191	1.00241	11.2761	0.962637	9.82901	1.03999	7.43946	0.96862	7.3493	11.8111	9.36377
R0LAM0	Peptidyl-prolyl cis-trans isomerase (Fragment) OS=Anas platyrhynchos GN=Anapl_16722 PE=4 SV=1 - [R0LAM0_ANAPL]	111.27	38.46	3	0.993669	3.49325	0.949949	0.490062	0.877637	4.92755	1.05219	22.5078	1.06465	10.5385	1.10945	11.4115	11.5071	9.70068
R0K9F9	GMP synthase [glutamine-hydrolyzing] (Fragment) OS=Anas platyrhynchos GN=GMPS PE=4 SV=1 - [R0K9F9_ANAPL]	111.24	12.81	4	1.00002	8.57607	0.956359	8.08941	1.01214	6.74951	0.969343	13.4481	1.03988	5.45242	0.987126	11.5868	44.5173	7.07861
R0JU22	Histone-binding protein RBBP4 (Fragment) OS=Anas platyrhynchos GN=Anapl_08974 PE=4 SV=1 - [R0JU22_ANAPL]	111.14	13.53	5	0.964193	7.1427	0.948136	9.77122	0.954221	13.7453	1.05326	6.35529	1.03867	2.86613	1.03291	8.59966	44.8489	5.12256
R0K1N5	Neighbor of COX4 (Fragment) OS=Anas platyrhynchos GN=Anapl_10710 PE=4 SV=1 - [R0K1N5_ANAPL]	110.64	24.81	2	1.05899	5.60432	1.11725	0.19546	1.14486	2.24197	0.882054	4.01389	0.926745	3.87342	0.895564	5.02694	15.3853	4.80518
R0JWK7	Heterogeneous nuclear ribonucleoprotein L-like (Fragment) OS=Anas platyrhynchos GN=Anapl_05487 PE=4 SV=1 - [R0JWK7_ANAPL]	110.61	14.84	5	1.04745	4.71539	1.04056	4.92922	1.054	10.8538	0.945656	9.84844	0.970766	5.50211	0.984537	2.2139	51.8912	8.55811
U3IQD8	Uncharacterized protein (Fragment) OS=Anas platyrhynchos GN=COPS4 PE=4 SV=1 - [U3IQD8_ANAPL]	110.58	8.53	3	1.08026	17.3586	0.952694	4.59756	0.954073	15.2574	0.998384	6.77052	0.98737	10.7794	0.972598	11.631	44.2678	5.60498
R0LNX3	Phosphatidylinositide phosphatase SAC1 (Fragment) OS=Anas platyrhynchos GN=Anapl_12819 PE=4 SV=1 - [R0LNX3_ANAPL]	110.38	14.38	7	1.01164	5.18165	0.958834	9.52677	1.02327	18.4428	0.940008	18.0736	0.981648	6.24255	1.00065	8.01639	65.9604	8.1333
R0LZL3	Signal transducer and activator of transcription 1-alpha/beta (Fragment) OS=Anas platyrhynchos GN=Anapl_10025 PE=4 SV=1 - [R0LZL3_ANAPL]	109.98	42.16	4	0.948099	3.94762	0.992646	4.68439	1.02038	4.0157	0.966347	3.51271	1.02846	3.57461	1.06489	5.90011	11.774	6.0874
R0M1S2	Negative elongation factor C/D (Fragment) OS=Anas platyrhynchos GN=Anapl_00256 PE=4 SV=1 - [R0M1S2_ANAPL]	109.81	11.39	5	1.02112	11.9344	0.990391	14.4593	1.10103	15.7972	1.07849	9.95296	0.93666	6.4759	1.03165	6.50836	63.4632	5.31299
R0M1F9	Renin receptor (Fragment) OS=Anas platyrhynchos GN=Anapl_03696 PE=4 SV=1 - [R0M1F9_ANAPL]	109.72	8.75	2	0.875125	13.6796	0.964025	31.2052	0.948575	20.7878	1.05588	19.9474	1.05055	22.8599	1.06974	16.0203	38.5098	5.22412
R0KS65	Lamin-L(III) (Fragment) OS=Anas platyrhynchos GN=Anapl_07385 PE=3 SV=1 - [R0KS65_ANAPL]	109.71	11.03	6	0.983418	12.1131	0.996892	7.81332	1.03867	5.5367	0.965216	2.43477	0.998103	2.5896	1.00243	12.4513	63.6705	6.37939
U3I7T9	Uncharacterized protein (Fragment) OS=Anas platyrhynchos GN=ACSF2 PE=4 SV=1 - [U3I7T9_ANAPL]	109.39	4.4	2	0.981688	13.9483	1.04383	20.4442	1.2646	8.58429	0.943645	33.5411	0.894611	21.0798	0.938686	22.3018	62.8857	7.28369
R0LPV2	RNA-binding protein 39 (Fragment) OS=Anas platyrhynchos GN=Anapl_04459 PE=4 SV=1 - [R0LPV2_ANAPL]	108.88	7.09	2	1.01103	1.64301	1.05171	10.1672	1.04206	4.89675	0.955206	13.2045	0.947473	9.31717	0.925847	4.19601	43.1959	6.12549
R0KCP3	Sodium/potassium-transporting ATPase subunit beta-3 (Fragment) OS=Anas platyrhynchos GN=Anapl_07680 PE=3 SV=1 - [R0KCP3_ANAPL]	108.88	18.03	4	1.0721	3.06793	1.09964	2.96233	0.989347	9.30109	0.962559	4.18981	0.93402	5.07459	0.939762	6.56335	27.5868	6.07471
U3IG64	Uncharacterized protein (Fragment) OS=Anas platyrhynchos GN=G3BP1 PE=4 SV=1 - [U3IG64_ANAPL]	108.75	10.9	3	0.973219	18.1686	1.05269	15.3337	0.939167	9.18934	1.01776	14.5737	1.01609	11.0425	1.02144	13.0261	52.1359	5.17334
U3J9F2	Uncharacterized protein (Fragment) OS=Anas platyrhynchos GN=SEPT5 PE=3 SV=1 - [U3J9F2_ANAPL]	108.66	14.81	3	1.06857	8.72302	1.12145	5.91346	1.07114	6.87806	0.931399	12.2805	0.902995	2.60722	0.939141	8.48434	40.8637	6.13818
R0L3V6	Vesicular integral-membrane protein VIP36 (Fragment) OS=Anas platyrhynchos GN=Anapl_14155 PE=4 SV=1 - [R0L3V6_ANAPL]	108.53	23.53	5	1.07871	6.67845	1.03363	5.49762	0.961483	8.9776	1.00964	8.29942	0.982551	7.00524	0.94101	8.53397	30.7704	6.59521
R0KXS1	Splicing factor, arginine/serine-rich 3 (Fragment) OS=Anas platyrhynchos GN=Anapl_12947 PE=4 SV=1 - [R0KXS1_ANAPL]	108.34	36.13	3	0.864283	10.2127	0.821591	2.70388	0.740349	11.4141	1.22393	7.73273	1.17504	11.0162	1.18854	1.94361	13.7529	10.2427
R0JKZ1	ADP-ribosylation factor-like protein 1 (Fragment) OS=Anas platyrhynchos GN=ARL1 PE=3 SV=1 - [R0JKZ1_ANAPL]	108.27	18.78	3	1.00654	3.92667	1.09921	2.74016	0.967226	9.78878	1.02061	4.0431	0.994675	9.28374	0.946727	7.17954	20.3245	5.71924
R0LRP9	Transmembrane protein 33 (Fragment) OS=Anas platyrhynchos GN=Anapl_10647 PE=4 SV=1 - [R0LRP9_ANAPL]	108.11	15.95	4	1.02187	18.633	0.98052	16.4968	1.06526	10.6782	1.01118	9.44068	1.04328	7.17097	1.01693	4.51879	26.5702	9.80322
U3J3Q7	Uncharacterized protein (Fragment) OS=Anas platyrhynchos PE=4 SV=1 - [U3J3Q7_ANAPL]	108.09	11.04	4	1.06946	5.72234	1.03645	5.26264	0.932513	8.89217	1.01589	1.4794	0.992341	5.28814	0.960204	3.9027	37.5965	7.18115
R0LK81	Glycylpeptide N-tetradecanoyltransferase (Fragment) OS=Anas platyrhynchos GN=Anapl_13940 PE=3 SV=1 - [R0LK81_ANAPL]	107.86	10.44	2	1.12932	2.39251	1.066	9.1443	0.91826	4.23072	0.971991	6.1422	0.945704	1.76134	0.966449	3.86361	47.6497	8.32373
R0LUP7	AP-3 complex subunit mu-1 (Fragment) OS=Anas platyrhynchos GN=AP3M1 PE=4 SV=1 - [R0LUP7_ANAPL]	107.75	13.88	2	1.01074	6.9014	0.927446	3.08364	0.872054	4.85638	0.98102	11.9604	1.08641	0.917304	1.12632	10.8713	47.0304	6.94678
R0LQP6	Syntaxin-16 (Fragment) OS=Anas platyrhynchos GN=Anapl_00261 PE=3 SV=1 - [R0LQP6_ANAPL]	107.71	25.51	4	0.979533	11.3234	1.05462	22.8864	1.34773	8.35489	0.812911	10.6331	0.942178	14.3036	0.973378	6.24818	27.9542	5.13525
R0M1Z4	Putative RNA-binding protein Luc7-like 2 (Fragment) OS=Anas platyrhynchos GN=Anapl_01060 PE=4 SV=1 - [R0M1Z4_ANAPL]	107.68	8.47	2	1.09434	23.2958	1.01313	15.5385	1.03495	2.18067	0.933273	24.5758	0.978008	8.8377	0.928778	15.7223	44.972	10.1255
R0M0J0	Pre-mRNA branch site protein p14 (Fragment) OS=Anas platyrhynchos GN=Anapl_01243 PE=4 SV=1 - [R0M0J0_ANAPL]	107.49	20.8	2	1.07676	3.35781	1.04106	2.98794	0.990625	5.09208	1.02046	1.0524	0.956354	7.20694	0.92726	2.46323	14.5756	9.37842
R0LDM8	Serine/threonine-protein kinase MST4 (Fragment) OS=Anas platyrhynchos GN=Anapl_15092 PE=4 SV=1 - [R0LDM8_ANAPL]	107.44	8.17	3	0.99038	6.67571	0.957607	1.74886	0.88529	6.1534	1.09307	5.89075	1.06674	4.74778	1.03661	2.37455	46.9291	6.12549
R0KWL8	Splicing factor 3 subunit 1 (Fragment) OS=Anas platyrhynchos GN=Anapl_12513 PE=4 SV=1 - [R0KWL8_ANAPL]	107.37	6.02	4	0.949516	9.69222	1.00976	11.8289	0.90516	14.0467	1.08068	8.95022	1.04912	8.68011	1.0367	9.17299	82.3712	5.30029
U3INH6	Uncharacterized protein (Fragment) OS=Anas platyrhynchos GN=AP1M1 PE=4 SV=1 - [U3INH6_ANAPL]	107.21	14.62	5	1.06724	2.51668	1.00767	7.18871	1.07411	18.1435	0.916569	20.8991	0.973494	8.82316	0.957224	11.6914	48.7352	7.88428
U3IWK3	Uncharacterized protein OS=Anas platyrhynchos GN=SYNJ1 PE=4 SV=1 - [U3IWK3_ANAPL]	107.16	4.1	5	1.05482	3.15634	1.07778	7.94584	1.06129	11.2541	0.988989	6.05034	0.965483	8.55141	0.920547	9.53212	175.113	7.84033
R0LM55	Translin (Fragment) OS=Anas platyrhynchos GN=TSN PE=4 SV=1 - [R0LM55_ANAPL]	107.13	21.59	3	1.19158	2.79562	1.07018	30.4752	1.03266	17.45	0.951335	15.9032	0.906845	25.1651	0.877976	7.15294	20.1917	8.104
Q9PRR6	Apolipoprotein AI (Fragment) OS=Anser anser PE=1 SV=1 - [Q9PRR6_9AVES]	106.98	64.71	1	0.717348	13.9913	0.723904	9.98246	0.798697	27.0938	1.32638	3.58631	1.22854	9.69613	1.17384	21.5982	3.83595	4.43701
R0M5F2	Protein NipSnap-like protein 2 (Fragment) OS=Anas platyrhynchos GN=Anapl_01690 PE=4 SV=1 - [R0M5F2_ANAPL]	106.93	21.95	5	1.08028	10.2626	0.979043	22.9842	1.00855	10.836	1.01373	14.0076	1.00551	12.3545	0.985709	11.5216	29.1628	8.5874
U3IAV6	Uncharacterized protein (Fragment) OS=Anas platyrhynchos GN=ALDH1A1 PE=3 SV=1 - [U3IAV6_ANAPL]	106.85	6.47	1	0.796795	6.95343	1.05412	0.596339	0.394938	69.7338	1.36384	5.91565	1.09919	14.901	1.19203	22.3924	52.4236	7.56201
R0JXJ9	High mobility group protein B1 OS=Anas platyrhynchos GN=Anapl_14971 PE=4 SV=1 - [R0JXJ9_ANAPL]	106.83	22.22	3	0.953552	10.9884	0.839139	6.23925	0.780374	9.14488	1.2075	4.6949	1.18487	6.95039	1.08851	5.67512	11.5679	9.87646
U3IHE3	Uncharacterized protein (Fragment) OS=Anas platyrhynchos GN=CAPRIN1 PE=4 SV=1 - [U3IHE3_ANAPL]	106.78	4.7	3	1.09231	3.16177	0.996885	4.09697	0.943724	4.28294	1.013	1.95152	0.971608	1.13842	0.988782	5.43206	71.6565	4.99561
U3ISJ4	Uncharacterized protein (Fragment) OS=Anas platyrhynchos GN=AGO1 PE=4 SV=1 - [U3ISJ4_ANAPL]	106.56	6.47	2	1.19106	3.46836	1.1696	28.4037	0.756561	89.2222	1.0178	36.8003	1.00922	13.9298	0.640472	48.7379	97.2401	8.90967
R0K7Z8	Serine/threonine-protein phosphatase 2A regulatory subunit B (Fragment) OS=Anas platyrhynchos GN=Anapl_00534 PE=4 SV=1 - [R0K7Z8_ANAPL]	106.46	13.66	4	1.02579	12.9681	1.05496	17.6261	1.02791	13.1311	1.03488	8.5221	0.947939	8.52849	0.927349	19.1914	36.6836	6.87354
R0KCK0	Ubiquitin carboxyl-terminal hydrolase isozyme L5 (Fragment) OS=Anas platyrhynchos GN=Anapl_07587 PE=4 SV=1 - [R0KCK0_ANAPL]	106.45	20.07	4	1.03848	1.74403	1.05358	6.30937	1.07321	9.49545	0.950264	5.73791	0.965895	7.50312	1.00139	2.39407	30.9917	5.5415
R0JMS9	Slit-like protein 3 protein (Fragment) OS=Anas platyrhynchos GN=Anapl_08808 PE=4 SV=1 - [R0JMS9_ANAPL]	106.4	6.8	7	1.04693	3.70023	1.12555	5.05467	1.12	19.5978	0.839436	17.0237	0.892213	11.9288	0.987567	8.84076	144.537	7.21045
R0JZ51	Translation initiation factor eIF-2B subunit delta (Fragment) OS=Anas platyrhynchos GN=Anapl_13109 PE=3 SV=1 - [R0JZ51_ANAPL]	106.37	11.76	4	1.0549	8.48536	1.00189	14.4905	0.992761	10.6118	0.990616	10.2342	0.912702	10.6857	1.08691	8.22749	50.9252	9.23193
R0JGW8	Activated RNA polymerase II transcriptional coactivator p15 (Fragment) OS=Anas platyrhynchos GN=Anapl_14413 PE=4 SV=1 - [R0JGW8_ANAPL]	106.36	40.78	4	1.00629	6.91218	0.902427	16.2839	0.946071	7.08607	1.041	3.88237	1.02194	2.92303	1.08388	20.3264	11.8472	9.86182
R0LFE5	Sulfhydryl oxidase (Fragment) OS=Anas platyrhynchos GN=Anapl_04358 PE=3 SV=1 - [R0LFE5_ANAPL]	106.3	9.02	5	1.08903	10.1879	1.05354	7.23979	1.02387	12.1147	0.931028	7.24067	0.945235	6.85054	0.935891	6.8751	62.3993	8.29443
R0LJR1	RNA 3'-terminal phosphate cyclase (Fragment) OS=Anas platyrhynchos GN=Anapl_06001 PE=4 SV=1 - [R0LJR1_ANAPL]	106.27	14.86	4	0.89011	22.923	0.947416	20.6463	0.975026	10.1273	1.03986	12.1384	1.078	15.0112	1.06366	18.2379	34.7991	7.92822
U3I5F8	Uncharacterized protein OS=Anas platyrhynchos GN=PCBP3 PE=4 SV=1 - [U3I5F8_ANAPL]	106.11	13.51	4	0.941036	4.77657	0.95112	6.63854	0.913335	10.169	1.06958	9.07039	1.06668	4.65026	1.01243	6.39146	35.2594	8.68994
R0KWN0	Phosphatidylinositol-5-phosphate 4-kinase type-2 alpha (Fragment) OS=Anas platyrhynchos GN=PIP4K2A PE=4 SV=1 - [R0KWN0_ANAPL]	105.96	12.01	2	0.99876	15.8361	1.05073	28.3036	1.12171	13.1409	0.940307	30.7008	0.898886	22.8666	0.962763	13.1996	40.9706	6.18896
U3J9H3	Uncharacterized protein (Fragment) OS=Anas platyrhynchos GN=CSNK2A2 PE=4 SV=1 - [U3J9H3_ANAPL]	105.96	15.61	3	1.16893	6.81463	1.04688	12.8699	1.10217	1.56983	0.918558	10.4767	0.859892	3.31676	0.915691	12.3185	37.1732	7.98682
R0K9M1	Vacuolar protein sorting-associated protein 53-like protein (Fragment) OS=Anas platyrhynchos GN=Anapl_08408 PE=4 SV=1 - [R0K9M1_ANAPL]	105.8	6.47	5	0.943143	7.00106	0.906764	4.50795	0.911056	12.7656	1.10914	8.89279	1.0812	4.08518	1.06517	6.61723	90.8564	7.94287
R0KDS6	Microtubule-associated protein RP/EB family member 2 (Fragment) OS=Anas platyrhynchos GN=Anapl_11337 PE=4 SV=1 - [R0KDS6_ANAPL]	105.64	28.68	5	0.985068	6.34174	0.994583	8.74208	0.957428	9.2709	1.02942	10.679	1.02263	7.92521	0.993367	2.96539	29.806	6.80029
R0L6T0	Glutamate--cysteine ligase regulatory subunit (Fragment) OS=Anas platyrhynchos GN=Anapl_16805 PE=4 SV=1 - [R0L6T0_ANAPL]	105.56	11.43	2	1.1043	2.09908	1.02129	1.68232	1.01881	4.95885	0.967454	5.37842	0.989441	1.47818	0.974414	3.12523	23.4012	5.2876
R0JFT4	Laminin subunit beta-2 (Fragment) OS=Anas platyrhynchos GN=Anapl_05428 PE=4 SV=1 - [R0JFT4_ANAPL]	105.16	29.58	1	1.09044	2.06897	1.05426	3.37027	1.07023	1.62637	0.936273	2.53249	0.917332	1.58615	0.95604	8.97631	16.4152	6.75635
R0LSC2	Anterior gradient protein 3-like protein (Fragment) OS=Anas platyrhynchos GN=Anapl_02798 PE=4 SV=1 - [R0LSC2_ANAPL]	105.05	28	3	0.914897	12.1813	0.890695	11.5437	0.897418	12.0974	1.11467	9.70544	1.12191	2.76534	1.11803	13.5214	17.2886	6.17627
U3I4B3	Uncharacterized protein (Fragment) OS=Anas platyrhynchos GN=REEP5 PE=4 SV=1 - [U3I4B3_ANAPL]	105.01	17.8	3	0.913697	13.9339	0.860252	21.2498	0.83743	18.7576	1.13767	10.3748	1.08069	6.75564	1.07948	13.5046	13.6449	5.94775
U3IXT3	Uncharacterized protein OS=Anas platyrhynchos GN=TFG PE=4 SV=1 - [U3IXT3_ANAPL]	104.7	12.87	4	0.933216	32.2186	0.951707	14.0012	0.900941	10.1641	1.13986	8.39774	1.07821	18.4661	1.07634	14.8511	37.0703	4.81787
R0J8Q6	U4/U6.U5 tri-snRNP-associated protein 2 OS=Anas platyrhynchos GN=Anapl_16841 PE=4 SV=1 - [R0J8Q6_ANAPL]	104.68	10.89	3	0.98327	12.6542	1.01452	4.17806	1.08632	16.6213	0.965869	2.17341	0.947253	2.97339	1.04557	4.50119	45.2304	8.99756
R0JBI6	Calcium homeostasis endoplasmic reticulum protein (Fragment) OS=Anas platyrhynchos GN=Anapl_05923 PE=4 SV=1 - [R0JBI6_ANAPL]	104.64	4.86	4	1.00324	7.16071	0.965512	4.60015	1.00479	2.29945	1.02043	8.41065	0.99159	6.86297	0.998736	4.82183	100.239	9.23193
U3IEQ5	Eukaryotic translation initiation factor 3 subunit E OS=Anas platyrhynchos GN=EIF3E PE=3 SV=1 - [U3IEQ5_ANAPL]	104.6	10.74	5	1.06069	5.56525	0.96753	5.40676	1.01816	13.7905	0.981804	12.6838	1.00749	3.81382	0.945635	2.68049	52.2753	6.03662
R0JCU5	Cytochrome c oxidase polypeptide 7A2, mitochondrial (Fragment) OS=Anas platyrhynchos GN=COX7A2 PE=4 SV=1 - [R0JCU5_ANAPL]	104.36	37.7	2	1.02827	3.16266	1.03084	4.20292	0.962957	14.2222	0.999516	6.6928	1.00158	2.51126	1.00572	3.52299	6.84269	10.272
R0K3G2	Neuroendocrine convertase 1 (Fragment) OS=Anas platyrhynchos GN=PCSK1 PE=3 SV=1 - [R0K3G2_ANAPL]	104.34	7.95	4	1.02349	6.42886	0.986354	17.8726	0.968665	8.75619	1.01716	14.4896	0.951064	7.09826	1.01529	12.1942	77.9336	6.65381
R0LBX6	ADP-ribosyl cyclase 2 (Fragment) OS=Anas platyrhynchos GN=Anapl_12402 PE=4 SV=1 - [R0LBX6_ANAPL]	104.11	10.33	2	0.989226	1.56704	0.960332	0.272038	0.922209	10.5678	1.05902	9.73475	1.01434	5.17897	1.02087	4.70002	27.4206	5.66846
R0LRQ3	Glucosamine-6-phosphate isomerase 2 (Fragment) OS=Anas platyrhynchos GN=Anapl_10656 PE=3 SV=1 - [R0LRQ3_ANAPL]	104.06	22.96	3	0.979468	9.33184	1.008	3.23013	0.929753	2.7577	1.06037	6.39624	1.02969	6.73424	1.02721	3.00733	28.9245	6.44287
U3IS25	Uncharacterized protein (Fragment) OS=Anas platyrhynchos PE=4 SV=1 - [U3IS25_ANAPL]	104.04	17.31	2	1.03296	8.76295	1.00693	14.4654	1.32473	0.185097	0.897334	0.773652	0.798697	0.304629	0.946571	11.6567	16.9663	4.80518
R0JNL0	Adenylyl cyclase-associated protein (Fragment) OS=Anas platyrhynchos GN=CAP2 PE=3 SV=1 - [R0JNL0_ANAPL]	103.81	17.15	5	1.00906	8.76202	1.06782	8.17948	1.14065	15.9544	0.98441	9.10553	0.929391	9.63092	0.911637	5.21282	52.9959	6.88818
R0KRY1	Protein ARMET (Fragment) OS=Anas platyrhynchos GN=MANF PE=4 SV=1 - [R0KRY1_ANAPL]	103.68	32.11	3	1.15239	11.6958	1.09852	9.96637	1.01108	11.1025	0.903467	4.76415	0.932582	10.5223	0.866904	12.6498	12.4165	8.52881
R0KC12	Succinyl-CoA ligase [GDP-forming] subunit beta, mitochondrial (Fragment) OS=Anas platyrhynchos GN=Anapl_03603 PE=3 SV=1 - [R0KC12_ANAPL]	103.32	14.36	4	0.981969	3.69713	0.974075	11.3733	1.02108	9.82539	0.989108	6.57161	0.956291	4.22033	1.02219	3.28786	43.8449	5.70654
U3IZH0	Uncharacterized protein (Fragment) OS=Anas platyrhynchos GN=TAGLN2 PE=4 SV=1 - [U3IZH0_ANAPL]	103.19	20.63	2	0.944581	5.44919	1.01074	6.07423	0.978805	11.7179	1.01436	6.61539	0.981608	4.36069	1.03928	6.45529	13.7238	8.86572
R0L1E8	Eukaryotic translation initiation factor 1b (Fragment) OS=Anas platyrhynchos GN=Anapl_17199 PE=4 SV=1 - [R0L1E8_ANAPL]	102.4	60	3	0.918151	11.8204	0.943663	8.90814	0.915546	18.8511	1.07452	9.71301	1.05514	5.03951	1.06033	3.58725	10.2013	7.28369
R0JDR4	Pterin-4-alpha-carbinolamine dehydratase (Fragment) OS=Anas platyrhynchos GN=Anapl_06668 PE=3 SV=1 - [R0JDR4_ANAPL]	102.37	36.54	3	0.976208	10.1004	0.96662	12.8641	1.04177	7.77643	0.99233	7.15735	1.03192	9.52672	1.01192	8.93057	11.96	6.52197
R0JFA6	Thioredoxin domain-containing protein 12 (Fragment) OS=Anas platyrhynchos GN=Anapl_07025 PE=4 SV=1 - [R0JFA6_ANAPL]	102.3	31.37	3	1.05858	5.68539	1.08341	6.78142	1.03186	11.3476	1.00113	3.65786	0.968901	5.0467	0.976802	4.17127	11.5387	4.88135
R0KAT6	Protein transport protein Sec61 subunit alpha isoform 1 (Fragment) OS=Anas platyrhynchos GN=Anapl_08400 PE=3 SV=1 - [R0KAT6_ANAPL]	102.25	6.43	3	1.11833	0.797185	1.05842	2.97002	1.0783	4.26901	0.903532	4.70481	0.937487	5.03449	0.932748	4.6598	49.3239	7.63525
U3I9M3	Uncharacterized protein (Fragment) OS=Anas platyrhynchos GN=HTRA2 PE=4 SV=1 - [U3I9M3_ANAPL]	102.15	16.67	3	1.01971	7.38212	1.08732	3.13347	1.14403	4.44903	0.92355	6.95976	0.887506	5.77315	0.977198	3.03774	33.6079	9.45166
R0K0C6	S-methyl-5'-thioadenosine phosphorylase (Fragment) OS=Anas platyrhynchos GN=Anapl_18707 PE=3 SV=1 - [R0K0C6_ANAPL]	102.05	14.29	2	0.962777	17.3498	0.974742	4.75822	1.02586	18.4112	1.04467	3.18588	0.958913	21.2728	1.03806	14.2214	28.5516	6.60986
R0KRL4	ELAV-like protein 4 (Fragment) OS=Anas platyrhynchos GN=Anapl_15930 PE=4 SV=1 - [R0KRL4_ANAPL]	102	6.49	2	0.995661	6.67573	0.988228	5.35289	1.14283	4.71478	0.963712	7.54426	0.94082	4.0776	0.981791	15.7224	40.7898	9.46631
R0M211	Putative hydroxypyruvate isomerase (Fragment) OS=Anas platyrhynchos GN=HYI PE=4 SV=1 - [R0M211_ANAPL]	101.86	25	3	0.973042	16.7113	1.01782	7.22248	1.31809	12.7333	0.87602	7.7303	0.960378	13.1912	0.974931	7.01588	19.5999	5.17334
R0JF41	Serine/threonine-protein kinase Nek7 (Fragment) OS=Anas platyrhynchos GN=Anapl_09663 PE=4 SV=1 - [R0JF41_ANAPL]	101.84	18.02	4	1.09359	7.51102	1.02472	4.51648	0.920611	13.1809	1.04673	7.56402	0.96012	6.37916	0.972524	6.62196	32.4966	8.5874
R0KWE4	Actin-like protein 6A (Fragment) OS=Anas platyrhynchos GN=Anapl_03216 PE=3 SV=1 - [R0KWE4_ANAPL]	101.71	14.73	5	0.962982	8.52489	0.938111	8.46437	0.958832	5.55418	1.03617	6.03587	1.06889	5.72975	1.0551	7.63385	46.7452	5.71924
R0JAX6	Coatomer subunit epsilon (Fragment) OS=Anas platyrhynchos GN=COPE PE=4 SV=1 - [R0JAX6_ANAPL]	101.66	16.79	5	1.09636	7.29511	1.0539	3.03341	1.01823	16.0358	0.941844	13.177	0.976895	9.93689	0.940659	5.55815	30.3903	5.22412
U3IMC5	Uncharacterized protein (Fragment) OS=Anas platyrhynchos PE=4 SV=1 - [U3IMC5_ANAPL]	101.65	25.22	2	0.997583	9.24152	0.934524	12.6777	0.951669	9.56262	1.00141	3.25683	1.05287	6.37709	1.04783	11.2926	13.0778	10.3599
R0JEJ7	Negative elongation factor B (Fragment) OS=Anas platyrhynchos GN=NELFB PE=4 SV=1 - [R0JEJ7_ANAPL]	101.62	8.99	4	1.01382	5.81445	1.00658	7.07392	0.968294	7.98659	0.987933	0.782867	0.993381	8.37267	0.988488	6.53167	62.4048	6.59521
R0KXB3	Catenin delta-1 (Fragment) OS=Anas platyrhynchos GN=Anapl_10608 PE=4 SV=1 - [R0KXB3_ANAPL]	101.51	8.77	6	0.988896	12.8063	0.972476	12.7259	0.977716	19.3238	0.972664	15.2686	1.03766	5.28508	1.04302	7.68701	91.2271	7.02002
U3J2G3	Glycylpeptide N-tetradecanoyltransferase (Fragment) OS=Anas platyrhynchos GN=NMT2 PE=3 SV=1 - [U3J2G3_ANAPL]	101.43	9.49	2	1.11159	19.411	1.08224	8.04856	1.20531	12.5439	0.883107	8.62394	0.827674	7.65263	0.876445	2.21875	54.267	8.70459
R0KA42	Rho GDP-dissociation inhibitor 1 (Fragment) OS=Anas platyrhynchos GN=ARHGDIA PE=4 SV=1 - [R0KA42_ANAPL]	101.43	29.9	4	1.07851	15.7917	1.07946	8.18519	0.956122	11.9671	0.969246	16.3165	0.981742	16.6673	0.924303	23.4547	23.2038	5.10986
U3IKL9	Microtubule-associated protein OS=Anas platyrhynchos GN=MAPT PE=3 SV=1 - [U3IKL9_ANAPL]	101.4	6.28	5	0.836865	6.7988	0.766791	13.7933	0.788306	24.8978	1.25378	14.3315	1.21663	7.90418	1.1553	3.91866	80.837	5.94775
R0LXM2	C-factor (Fragment) OS=Anas platyrhynchos GN=Anapl_10033 PE=3 SV=1 - [R0LXM2_ANAPL]	101.34	14.57	4	0.92816	17.2753	0.905251	10.1721	0.847632	7.59887	1.15333	9.021	1.10437	11.6974	1.05585	5.373	26.1608	8.32373
R0KAB6	Golgi phosphoprotein 3 (Fragment) OS=Anas platyrhynchos GN=Anapl_14916 PE=4 SV=1 - [R0KAB6_ANAPL]	101.3	19.56	3	1.09242	10.7636	1.05801	6.1368	1.02193	6.27463	1.02619	2.36603	0.915393	6.81768	0.963803	8.29033	25.8375	8.07471
R0JCF9	Vacuolar protein sorting-associating protein 4B (Fragment) OS=Anas platyrhynchos GN=Anapl_16520 PE=3 SV=1 - [R0JCF9_ANAPL]	101.19	11.06	4	0.966781	3.73064	0.954508	9.06101	0.921746	8.60016	1.10741	6.30709	1.06422	2.24756	1.01933	3.15496	48.398	7.10791
R0L2D1	40S ribosomal protein S11 (Fragment) OS=Anas platyrhynchos GN=Anapl_17496 PE=3 SV=1 - [R0L2D1_ANAPL]	101.17	22.07	3	1.00195	1.20058	0.976637	2.60343	0.989754	4.98621	1.06155	5.08487	1.01492	5.35575	0.980085	0.578388	16.8221	10.2427
R0KGJ5	45 kDa calcium-binding protein (Fragment) OS=Anas platyrhynchos GN=Anapl_04485 PE=4 SV=1 - [R0KGJ5_ANAPL]	101.08	14.89	6	1.00901	13.2591	1.04406	17.2637	0.939466	1.64316	0.998221	6.14071	1.00475	12.1729	1.05304	9.85592	41.7583	4.729
R0LAK3	C-terminal-binding protein 2 (Fragment) OS=Anas platyrhynchos GN=Anapl_15380 PE=3 SV=1 - [R0LAK3_ANAPL]	101.07	12.74	1	0.877322		1.30204		1.47113		0.777667		0.80111		0.83224		41.013	6.46826
R0JDP4	Guanine nucleotide-binding protein subunit gamma (Fragment) OS=Anas platyrhynchos GN=GNG12 PE=3 SV=1 - [R0JDP4_ANAPL]	100.97	57.53	3	1.07396	9.93634	0.991094	2.70018	0.977919	10.1237	1.02215	3.00324	0.997738	4.11727	0.927928	3.53008	8.08525	9.24658
U3IS14	Uncharacterized protein (Fragment) OS=Anas platyrhynchos GN=CPOX PE=4 SV=1 - [U3IS14_ANAPL]	100.56	21.34	4	1.02769	3.11007	1.02041	2.67319	1.07562	2.93679	0.931587	8.55456	0.968796	5.3486	0.994396	7.11383	29.2796	7.79639
U3IG81	Uncharacterized protein (Fragment) OS=Anas platyrhynchos GN=EIF1AY PE=3 SV=1 - [U3IG81_ANAPL]	100.49	15	2	0.956483	1.21028	0.953229	4.5447	0.892318	0.878948	1.06822	0.284062	1.03125	1.46312	1.03719	0.496898	15.934	5.03369
U3ILU1	Uncharacterized protein (Fragment) OS=Anas platyrhynchos GN=FUS PE=4 SV=1 - [U3ILU1_ANAPL]	100.46	24.29	4	0.929017	8.77979	0.896822	2.6958	0.911351	7.01541	1.10804	3.38615	1.09405	1.72842	1.1043	1.8721	18.423	7.25439
R0LTD4	Exocyst complex component 4 (Fragment) OS=Anas platyrhynchos GN=EXOC4 PE=4 SV=1 - [R0LTD4_ANAPL]	100.29	5.8	4	1.08777	17.3906	1.04431	11.5758	1.10695	6.41217	0.938009	16.8896	0.953427	19.4985	0.833396	1.48639	107.955	6.52197
R0KV04	Putative threonyl-tRNA synthetase 2, cytoplasmic (Fragment) OS=Anas platyrhynchos GN=Anapl_06141 PE=3 SV=1 - [R0KV04_ANAPL]	100.18	6.2	2	1.00281	5.22835	0.94889	0.535262	1.06099	7.71847	0.979499	4.19323	1.03712	1.66402	1.00221	7.39791	79.9504	7.12256
U3IHC3	Cytochrome b-c1 complex subunit 6 OS=Anas platyrhynchos GN=UQCRH PE=3 SV=1 - [U3IHC3_ANAPL]	99.96	38.37	3	1.17725	15.8133	1.08363	7.92793	1.13801	2.903	0.914694	5.35873	0.875055	13.8928	0.915031	7.96205	9.83369	5.0083
R0K218	Transducin beta-like 2 protein (Fragment) OS=Anas platyrhynchos GN=Anapl_04881 PE=4 SV=1 - [R0K218_ANAPL]	99.62	11.78	4	1.07982	14.0356	0.969617	7.51645	0.918787	12.9344	1.08254	2.45513	0.973584	6.689	0.965683	12.8929	40.7223	8.08936
R0LC13	Serine/threonine-protein phosphatase 2A 56 kDa regulatory subunit epsilon isoform (Fragment) OS=Anas platyrhynchos GN=Anapl_09513 PE=4 SV=1 - [R0LC13_ANAPL]	99.6	10.73	4	0.971232	6.64808	0.957366	7.01201	1.02503	4.56428	0.994635	1.32517	1.02327	1.18852	1.03862	7.03225	51.0784	6.55127
R0JB17	Phosphatidylinositol-binding clathrin assembly protein (Fragment) OS=Anas platyrhynchos GN=Anapl_13686 PE=4 SV=1 - [R0JB17_ANAPL]	99.57	8.99	3	0.883621	9.58639	0.905495	19.0087	0.965838	10.098	1.14853	2.6292	1.15731	6.94605	1.00521	5.11003	66.4648	7.02002
U3IEV1	Uncharacterized protein (Fragment) OS=Anas platyrhynchos PE=4 SV=1 - [U3IEV1_ANAPL]	99	10.29	4	0.988526	4.88488	1.09197	12.7913	1.02175	4.4463	0.971138	9.68017	0.996083	8.34015	0.999742	8.69069	53.7727	7.54736
U3J805	Uncharacterized protein (Fragment) OS=Anas platyrhynchos PE=4 SV=1 - [U3J805_ANAPL]	98.96	15.67	4	1.04373	4.77309	0.960208	7.98463	0.911194	11.0887	1.01284	3.00591	1.00239	7.92418	1.03302	10.8581	38.235	7.50342
R0LD83	Putative global transcription activator SNF2L1 (Fragment) OS=Anas platyrhynchos GN=Anapl_07171 PE=4 SV=1 - [R0LD83_ANAPL]	98.87	6.25	5	1.00595	15.3551	0.890538	23.7351	1.05224	12.5755	0.859994	1.48179	1.05215	12.6608	1.05915	12.8977	106.906	8.57275
R0LI37	FKBP12-rapamycin complex-associated protein (Fragment) OS=Anas platyrhynchos GN=Anapl_03373 PE=4 SV=1 - [R0LI37_ANAPL]	98.84	1.95	5	0.942107	11.259	1.07746	14.6625	0.991468	15.0431	1.03369	20.6482	0.946779	9.43656	0.901738	6.38736	285.817	7.13721
U3IX00	Uncharacterized protein (Fragment) OS=Anas platyrhynchos GN=UBR4 PE=4 SV=1 - [U3IX00_ANAPL]	98.73	1.38	6	0.968121	3.22043	1.03226	14.4852	1.15457	19.1812	0.91109	21.6652	0.929258	12.9354	1.00685	5.66986	570.23	6.1001
U3IHR4	Uncharacterized protein OS=Anas platyrhynchos GN=CLIP1 PE=4 SV=1 - [U3IHR4_ANAPL]	98.7	5.03	5	1.01141	16.8526	1.00654	14.4398	1.0535	8.9244	1.04271	5.83995	1.01647	11.2195	1.02159	14.4964	160.635	5.43994
R0L3F9	Phosphatidylinositol 4-kinase alpha (Fragment) OS=Anas platyrhynchos GN=Anapl_06900 PE=4 SV=1 - [R0L3F9_ANAPL]	98.67	3.84	5	1.06914	10.309	0.94384	20.9711	1.01666	20.6246	0.965026	26.2901	1.05341	21.2543	0.941996	10.2371	229.549	7.04932
R0LRE7	Glutamyl-tRNA(Gln) amidotransferase subunit A (Fragment) OS=Anas platyrhynchos GN=Anapl_13130 PE=4 SV=1 - [R0LRE7_ANAPL]	98.67	12.5	4	0.96172	4.63586	1.01191	5.34105	1.05325	18.1624	0.951989	14.9821	0.999355	9.30768	1.01991	8.75404	50.4127	7.72314
R0KFD3	Laminin subunit alpha-3 (Fragment) OS=Anas platyrhynchos GN=Anapl_02307 PE=4 SV=1 - [R0KFD3_ANAPL]	98.49	1.22	2	1.14403	8.25465	1.06446	3.49567	1.01373	4.74953	0.965766	0.638218	0.890826	5.21868	0.932745	4.17595	362.668	6.80029
R0KDB1	Dynactin subunit 4 (Fragment) OS=Anas platyrhynchos GN=Anapl_09338 PE=4 SV=1 - [R0KDB1_ANAPL]	98.47	7.96	3	0.985962	4.60029	0.974278	4.89172	1.05931	3.76383	1.00557	8.2309	0.988494	6.28984	1.03801	6.20807	48.3557	7.25439
R0LYC0	Prothrombin (Fragment) OS=Anas platyrhynchos GN=Anapl_06581 PE=3 SV=1 - [R0LYC0_ANAPL]	98.3	9.31	5	0.996629	6.45469	0.925874	8.97656	1.02894	5.96129	1.05512	9.70537	1.0266	6.86546	1.00363	4.4872	66.0504	5.5415
R0KB36	Protein MRP-126 (Fragment) OS=Anas platyrhynchos GN=Anapl_15379 PE=4 SV=1 - [R0KB36_ANAPL]	98.28	27.68	3	0.960012	23.4719	1.02387	10.312	0.879727	13.1969	1.10142	7.41352	1.02944	11.309	1.01179	16.3952	13.4839	7.00537
R0LI14	Ubiquitin-conjugating enzyme E2 variant 1 (Fragment) OS=Anas platyrhynchos GN=Anapl_11019 PE=4 SV=1 - [R0LI14_ANAPL]	98.17	23.57	4	1.07209	6.21264	1.06106	5.19513	0.972613	5.60639	0.978087	6.4064	0.96717	6.65685	0.967768	11.6345	15.8651	7.92822
U3IY64	Uncharacterized protein (Fragment) OS=Anas platyrhynchos GN=PGRMC1 PE=4 SV=1 - [U3IY64_ANAPL]	98.14	44.94	4	1.02722	2.64623	1.01059	3.00456	0.951175	9.02583	1.02403	11.6918	1.02739	5.92665	1.01441	4.60086	10.3138	4.56396
R0KRW0	Cell surface glycoprotein MUC18 OS=Anas platyrhynchos GN=Anapl_12424 PE=4 SV=1 - [R0KRW0_ANAPL]	97.89	11.67	3	0.975792	14.887	0.941987	12.1811	0.946825	6.11085	1.08895	0.72109	1.0431	6.06469	1.06299	15.6957	32.0065	8.70459
U3ICT6	Uncharacterized protein (Fragment) OS=Anas platyrhynchos GN=NPLOC4 PE=4 SV=1 - [U3ICT6_ANAPL]	97.71	9.06	4	0.986265	4.67687	1.0064	3.97437	1.0017	4.24093	0.962034	9.45946	1.01362	2.8247	1.01065	5.93397	65.4856	5.96045
R0JVU9	Pyridoxal kinase (Fragment) OS=Anas platyrhynchos GN=Anapl_17573 PE=4 SV=1 - [R0JVU9_ANAPL]	97.6	19.62	4	1.01269	5.891	1.08672	6.69486	1.08408	7.00347	0.93143	1.20897	0.934338	6.11359	0.951732	4.50835	29.5171	6.53662
R0JHU7	Gamma-synuclein (Fragment) OS=Anas platyrhynchos GN=Anapl_04309 PE=4 SV=1 - [R0JHU7_ANAPL]	97.57	46.39	2	0.718639	34.4786	0.741064	31.6881	0.705249	41.9659	1.28422	22.7846	1.24723	20.0805	1.23166	17.7888	9.99633	8.90967
U3I2D5	Uncharacterized protein OS=Anas platyrhynchos GN=BAG5 PE=4 SV=1 - [U3I2D5_ANAPL]	97.42	16.44	6	1.01409	10.4274	1.01566	9.90919	1.13018	7.69411	0.958065	11.7522	0.955484	2.50966	0.99714	8.49076	51.2296	6.15088
R0KFZ1	Cleavage and polyadenylation specificity factor subunit 5 (Fragment) OS=Anas platyrhynchos GN=Anapl_07469 PE=4 SV=1 - [R0KFZ1_ANAPL]	97.22	18.28	3	1.08031	10.9154	1.13076	7.16085	1.02893	1.67163	0.94206	8.35856	0.956074	6.30569	0.889892	13.3623	21.5603	7.59131
U3J7I8	Uncharacterized protein OS=Anas platyrhynchos GN=UBAP2L PE=4 SV=1 - [U3J7I8_ANAPL]	97.09	4.17	4	0.924977	17.1622	0.951188	5.65174	0.948345	15.8046	1.06542	8.58868	1.04875	6.42022	1.03866	7.20705	108.188	6.58057
R0LCP9	Small nuclear ribonucleoprotein Sm D1 (Fragment) OS=Anas platyrhynchos GN=Anapl_12818 PE=4 SV=1 - [R0LCP9_ANAPL]	97.03	35.48	3	1.11692	7.51373	1.05533	8.17594	1.07258	11.4248	0.884804	18.5267	0.918826	12.0986	0.849993	18.2532	10.4738	9.62744
R0K5S6	Transmembrane protein Tmp21 (Fragment) OS=Anas platyrhynchos GN=TMED10 PE=3 SV=1 - [R0K5S6_ANAPL]	97.01	30.41	4	1.24502	5.46122	1.0681	4.86773	1.07599	7.67597	0.894815	6.04048	0.901254	4.05249	0.873883	8.61964	17.2767	5.43994
R0LMT5	40S ribosomal protein S17 (Fragment) OS=Anas platyrhynchos GN=Anapl_01732 PE=4 SV=1 - [R0LMT5_ANAPL]	97	41.33	1	0.906942		0.888133		0.753245		1.18749		1.11671		1.15531		8.87978	9.75928
R0KP63	Syntaxin-binding protein 3 (Fragment) OS=Anas platyrhynchos GN=Anapl_12460 PE=4 SV=1 - [R0KP63_ANAPL]	96.85	8.04	4	0.984077	0.934546	1.03851	2.07984	0.922729	2.53488	1.05213	9.42291	1.01031	4.8775	0.975975	3.5501	64.0108	7.41553
U3J7H8	Uncharacterized protein (Fragment) OS=Anas platyrhynchos GN=LAMP1 PE=4 SV=1 - [U3J7H8_ANAPL]	96.68	6.51	3	0.935236	1.83199	0.901106	7.27519	0.807858	6.68444	1.17023	3.1533	1.12202	6.93382	1.06954	1.92555	44.9887	7.21045
U3INR9	Uncharacterized protein OS=Anas platyrhynchos GN=NUTF2 PE=4 SV=1 - [U3INR9_ANAPL]	96.48	24	2	1.02916	12.6782	0.948408	5.79805	0.916415	16.1401	1.00359	13.4667	1.04729	10.6801	1.03713	9.21865	14.232	6.03662
R0L157	PDZ and LIM domain protein 7 (Fragment) OS=Anas platyrhynchos GN=Anapl_18040 PE=4 SV=1 - [R0L157_ANAPL]	96.47	7.04	3	0.818811	3.29129	0.81628	8.86429	0.875366	21.1558	1.19294	11.3028	1.09906	5.61569	1.08254	11.1632	61.878	9.33447
R0M019	PRA1 family protein 3 (Fragment) OS=Anas platyrhynchos GN=Anapl_03594 PE=4 SV=1 - [R0M019_ANAPL]	96.46	25.58	3	0.998325	5.32237	0.972334	6.70807	0.954987	12.9061	1.06468	9.48243	1.03823	5.70622	1.01145	16.0719	14.734	9.56885
U3IFM3	Uncharacterized protein (Fragment) OS=Anas platyrhynchos GN=DPP7 PE=4 SV=1 - [U3IFM3_ANAPL]	96.36	8.94	4	1.07451	6.96326	1.06628	4.89689	1.06152	12.4314	0.940191	3.08859	0.948127	1.9234	0.931601	8.50065	51.8664	6.20166
U3IPR9	Uncharacterized protein (Fragment) OS=Anas platyrhynchos GN=EIF3H PE=3 SV=1 - [U3IPR9_ANAPL]	96.21	15.58	4	0.988388	18.1859	0.964741	19.2118	0.949065	23.1182	1.03526	33.1427	1.06141	19.2552	0.874103	6.21141	35.798	5.97314
R0LEL7	Myotrophin (Fragment) OS=Anas platyrhynchos GN=MTPN PE=4 SV=1 - [R0LEL7_ANAPL]	96.1	26.53	2	1.07452	0.909215	0.925973	8.85096	0.924513	7.96611	1.08769	5.82543	1.0395	6.72053	0.965581	3.93596	10.5536	6.29053
R0LZQ4	Choline transporter-like protein 1 (Fragment) OS=Anas platyrhynchos GN=Anapl_13153 PE=4 SV=1 - [R0LZQ4_ANAPL]	95.93	10.28	5	1.0169	6.034	0.96153	13.5146	1.18864	39.5298	0.880221	4.1069	0.902712	17.7704	0.968806	8.48062	68.7832	8.41162
R0LVN5	Echinoderm microtubule-associated protein-like 4 (Fragment) OS=Anas platyrhynchos GN=Anapl_01435 PE=4 SV=1 - [R0LVN5_ANAPL]	95.78	6.08	6	0.981924	4.61092	0.952978	8.8025	0.994338	2.81962	0.993303	9.41857	1.02072	4.76558	1.01828	5.96144	107.305	6.22705
U3I757	Uncharacterized protein (Fragment) OS=Anas platyrhynchos GN=RAB8B PE=3 SV=1 - [U3I757_ANAPL]	95.73	17.78	1	0.876161	2.82631	0.834442	0.203609	0.713969	3.42028	1.22085	2.093	1.21177	2.58567	1.14792	5.65037	20.6537	9.46631
R0LJH4	Selenide, water dikinase 1 (Fragment) OS=Anas platyrhynchos GN=SEPHS1 PE=4 SV=1 - [R0LJH4_ANAPL]	95.72	9.67	3	0.988323	7.6397	1.11298	11.7939	0.870726	26.8195	0.987428	10.1745	1.00885	4.21153	1.02223	18.5181	42.9957	5.97314
R0L8H6	Armadillo repeat-containing protein 6 (Fragment) OS=Anas platyrhynchos GN=Anapl_15278 PE=4 SV=1 - [R0L8H6_ANAPL]	95.41	7.91	2	0.975745	8.31422	0.989121	10.2277	1.08122	30.0663	0.997946	14.4886	0.985824	16.5646	0.966722	17.2729	50.8596	5.13525
U3J669	Uncharacterized protein OS=Anas platyrhynchos PE=4 SV=1 - [U3J669_ANAPL]	95.03	20.25	3	1.10343	3.73779	1.02615	13.0837	0.960551	7.09626	1.02246	8.72584	0.997267	9.87411	0.93977	4.72117	18.6462	4.53857
U3IYG3	Uncharacterized protein OS=Anas platyrhynchos GN=CDC42BPA PE=4 SV=1 - [U3IYG3_ANAPL]	94.94	2.44	2	1.06289	6.69618	0.97315	8.74634	0.943935	7.70401	0.998775	1.87758	1.03846	4.38551	0.96551	1.27879	182.488	6.44287
U3I3C9	Uncharacterized protein OS=Anas platyrhynchos GN=CLASP1 PE=4 SV=1 - [U3I3C9_ANAPL]	94.69	5.02	6	0.983489	8.99901	0.994418	7.16838	0.983536	6.74549	1.04406	3.65659	1.01143	8.48703	1.02012	6.3748	162.43	8.67529
R0LTH4	Transmembrane emp24 domain-containing protein 2 (Fragment) OS=Anas platyrhynchos GN=TMED2 PE=3 SV=1 - [R0LTH4_ANAPL]	94.6	31.08	4	1.09253	6.97517	1.10832	15.9688	1.15882	2.12196	0.930651	6.49922	0.883909	10.3534	0.904156	5.22755	17.1616	6.94678
R0L7G9	Thioredoxin reductase 3 (Fragment) OS=Anas platyrhynchos GN=Anapl_09017 PE=3 SV=1 - [R0L7G9_ANAPL]	94.57	9.76	4	0.972407	3.1481	0.954335	5.17999	0.933655	13.2034	1.06694	4.56582	1.06461	4.16176	1.04304	3.0034	59.4012	6.22705
U3IFS6	Uncharacterized protein (Fragment) OS=Anas platyrhynchos GN=TXNDC17 PE=4 SV=1 - [U3IFS6_ANAPL]	94.53	48	3	1.06854	0.798974	1.06568	4.07531	1.00906	5.72893	1.02408	3.06656	0.888958	11.1535	0.942807	7.15075	8.82649	5.45264
U3IDE6	Uncharacterized protein (Fragment) OS=Anas platyrhynchos PE=4 SV=1 - [U3IDE6_ANAPL]	94.5	26.15	3	1.08208	8.90438	1.09756	8.01088	1.11557	18.5049	0.853986	32.6584	0.92452	20.7195	0.94799	13.6783	14.329	8.14795
U3J679	Uncharacterized protein (Fragment) OS=Anas platyrhynchos GN=NUP160 PE=4 SV=1 - [U3J679_ANAPL]	94.4	4.79	5	1.064	4.29349	1.11029	11.5485	1.05695	12.0444	0.949085	7.73757	0.928717	13.739	0.92826	8.04319	151.203	5.45264
R0J870	Inter-alpha-trypsin inhibitor heavy chain H5 (Fragment) OS=Anas platyrhynchos GN=Anapl_18710 PE=4 SV=1 - [R0J870_ANAPL]	94.23	7.36	3	1.03885	14.0545	1.03097	4.11018	1.20563	4.68418	0.87411	2.9792	0.906546	7.24422	0.989831	11.8656	59.2925	6.65381
R0KT93	Ubiquitin conjugation factor E4 B (Fragment) OS=Anas platyrhynchos GN=Anapl_10891 PE=4 SV=1 - [R0KT93_ANAPL]	94.17	4.08	4	1.0671	4.36294	0.999616	6.8544	0.966029	14.1379	0.934356	10.0244	1.03563	4.20615	1.03162	7.73779	146.271	7.25439
R0JQN1	THO complex subunit 2 (Fragment) OS=Anas platyrhynchos GN=Anapl_07164 PE=4 SV=1 - [R0JQN1_ANAPL]	93.99	4.28	5	0.995865	1.34821	1.03341	2.678	1.02118	9.94735	0.994697	11.5605	0.984729	2.84276	1.02361	1.6962	165.514	8.5874
R0LJC6	Beta-soluble NSF attachment protein (Fragment) OS=Anas platyrhynchos GN=NAPB PE=4 SV=1 - [R0LJC6_ANAPL]	93.27	18.63	4	1.04198	6.05663	1.07822	12.3943	0.99859	14.5994	0.960764	8.89908	0.94155	9.43101	0.997207	7.43936	29.6886	5.31299
U3I7V4	Uncharacterized protein (Fragment) OS=Anas platyrhynchos GN=GALC PE=4 SV=1 - [U3I7V4_ANAPL]	93.2	6.98	4	0.914083	5.77719	0.922364	3.84989	0.974253	18.2801	1.09856	3.52734	1.05597	5.99865	1.07605	3.46771	71.4766	5.77002
U3IIY3	Uncharacterized protein (Fragment) OS=Anas platyrhynchos GN=C5 PE=4 SV=1 - [U3IIY3_ANAPL]	93.17	2.79	4	1.06588	2.43459	1.024	1.32014	1.06788	1.39929	0.968315	2.00554	1.0042	10.335	0.947724	4.24324	173.179	6.88818
U3ITA9	Uncharacterized protein (Fragment) OS=Anas platyrhynchos GN=ACADM PE=3 SV=1 - [U3ITA9_ANAPL]	93.1	15.88	5	1.05399	7.00943	0.949412	12.0077	0.905351	20.9444	0.981969	9.48421	1.00911	11.9345	0.989747	10.1232	46.0664	8.104
R0LNW9	Leucine zipper transcription factor-like protein 1 (Fragment) OS=Anas platyrhynchos GN=Anapl_12817 PE=4 SV=1 - [R0LNW9_ANAPL]	93.09	16.78	4	0.847777	20.5011	0.884939	23.2412	0.985444	4.72877	1.10982	17.3471	1.10603	10.6546	1.09929	9.81035	33.5705	5.68115
U3J5L2	Uncharacterized protein (Fragment) OS=Anas platyrhynchos GN=ILKAP PE=3 SV=1 - [U3J5L2_ANAPL]	92.92	20.77	6	0.950662	9.67885	0.958336	5.08284	0.940393	5.9635	1.06266	7.2844	1.06118	3.24315	1.04019	6.43147	37.4322	8.00146
U3I7K2	Uncharacterized protein (Fragment) OS=Anas platyrhynchos GN=HSPG2 PE=4 SV=1 - [U3I7K2_ANAPL]	92.67	16.44	4	0.886944	7.68553	0.879474	8.4411	0.979961	16.781	1.09065	7.80824	1.11576	8.20688	1.07226	3.10956	31.1071	7.60596
R0JAB5	Synembryn-A (Fragment) OS=Anas platyrhynchos GN=RIC8A PE=4 SV=1 - [R0JAB5_ANAPL]	92.63	6.31	2	1.17247	9.38111	1.15907	1.77426	1.27209	2.67308	0.839481	9.57865	0.843641	1.88135	0.739981	5.8152	61.4186	5.33838
U3IFJ5	Uncharacterized protein (Fragment) OS=Anas platyrhynchos GN=LOC101797646 PE=4 SV=1 - [U3IFJ5_ANAPL]	92.55	29.53	4	0.945495	5.81687	0.944031	4.46097	0.942535	20.7977	1.08168	13.029	1.05519	12.2723	1.06861	1.01793	17.2945	8.14795
U3J8M4	Microtubule-associated protein OS=Anas platyrhynchos GN=MAP4 PE=3 SV=1 - [U3J8M4_ANAPL]	92.49	5.43	3	0.748869	12.812	0.695543	7.68584	0.644981	24.0488	1.28956	11.8421	1.4309	6.4152	1.27196	10.8427	97.8152	5.5542
R0JHC4	Guanine nucleotide-binding protein alpha-13 subunit (Fragment) OS=Anas platyrhynchos GN=GNA13 PE=4 SV=1 - [R0JHC4_ANAPL]	92.4	16.67	3	1.07931	1.20158	1.02228	9.9276	1.0722	5.63004	0.937555	3.54418	0.913215	1.8817	0.968477	4.61375	35.8393	6.20166
U3I4K8	Uncharacterized protein OS=Anas platyrhynchos GN=RCC1 PE=4 SV=1 - [U3I4K8_ANAPL]	92.36	6.62	2	0.788916	15.8162	0.89622	29.1221	0.906415	33.0716	1.07058	20.2321	1.13744	16.2757	1.15761	23.5356	45.4197	6.13818
U3HZD9	Uncharacterized protein (Fragment) OS=Anas platyrhynchos GN=RMDN1 PE=4 SV=1 - [U3HZD9_ANAPL]	92.27	12.26	2	1.0709	2.32372	0.994645	6.73173	0.947415	6.12662	1.06231	7.31239	0.952576	10.1203	0.98334	2.65917	29.8203	7.54736
R0L6L8	Cysteinyl-tRNA synthetase, cytoplasmic (Fragment) OS=Anas platyrhynchos GN=Anapl_04133 PE=3 SV=1 - [R0L6L8_ANAPL]	92.26	7.07	4	1.06341	3.28854	1.0384	2.5033	1.05798	18.941	0.964259	2.3922	0.982405	5.48725	0.980531	3.38167	94.4897	6.7417
R0JCG9	Thioredoxin reductase 1, cytoplasmic (Fragment) OS=Anas platyrhynchos GN=Anapl_12570 PE=3 SV=1 - [R0JCG9_ANAPL]	92.22	6.79	2	1.0114	7.04305	1.11725	3.06473	1.09189	6.12122	0.934482	2.98796	0.990933	0.249903	0.977273	8.27714	58.3276	6.30322
R0KBD0	THO complex subunit 4 (Fragment) OS=Anas platyrhynchos GN=Anapl_02746 PE=4 SV=1 - [R0KBD0_ANAPL]	92.18	21.48	2	0.635694	37.0396	0.763532	31.1561	0.865703	163.766	1.15913	56.2917	1.22605	44.4676	1.21171	38.4952	14.3983	11.0483
E7CW81	Eukaryotic translation elongation factor 1 delta (Fragment) OS=Anas platyrhynchos PE=2 SV=1 - [E7CW81_ANAPL]	92.05	32.43	1	0.943484	2.33023	0.967943	24.4359	0.882761	22.7817	1.11418	8.5119	1.04539	16.7674	1.02203	17.9497	8.0532	6.53662
R0LH29	Histone H3.3 (Fragment) OS=Anas platyrhynchos GN=Anapl_06856 PE=4 SV=1 - [R0LH29_ANAPL]	92.03	23.4	1	1.15807		1.10936		1.27121		0.869566		0.857363		0.775788		10.831	10.3306
R0JD62	Prion protein-interacting protein (Fragment) OS=Anas platyrhynchos GN=Anapl_13757 PE=4 SV=1 - [R0JD62_ANAPL]	91.81	14.29	3	0.97623	3.95756	0.973243	5.15991	0.812212	5.09295	1.11553	1.71507	1.04844	5.48688	1.06517	4.80182	29.6491	8.51416
R0LTD0	Extended synaptotagmin-2 (Fragment) OS=Anas platyrhynchos GN=Anapl_10578 PE=4 SV=1 - [R0LTD0_ANAPL]	91.77	6.67	4	1.04209	10.012	1.05296	20.2152	1.07057	9.88918	0.93643	5.9355	0.935688	4.14099	0.921039	26.526	88.1217	8.98291
R0KWM6	Keratin, type II cytoskeletal 6B (Fragment) OS=Anas platyrhynchos GN=Anapl_07535 PE=3 SV=1 - [R0KWM6_ANAPL]	91.76	10.53	1	0.759173		0.785746		0.818902		1.18672		1.2499		1.22899		43.1657	5.04639
U3J680	Uncharacterized protein OS=Anas platyrhynchos GN=CALD1 PE=4 SV=1 - [U3J680_ANAPL]	91.61	10.29	4	0.598312	28.8951	0.627444	36.9774	0.714645	30.9784	1.28455	13.0164	1.39366	19.6218	1.44457	3.16171	61.9329	9.11475
U3IUX0	Uncharacterized protein (Fragment) OS=Anas platyrhynchos GN=SEPT8 PE=3 SV=1 - [U3IUX0_ANAPL]	91.54	19.13	3	1.06269	3.90936	1.02014	0.709242	1.00486	15.1847	0.982517	11.6415	0.974981	1.60715	0.965149	8.86798	50.5727	7.02002
R0J7F0	Tubulin--tyrosine ligase-like protein 12 (Fragment) OS=Anas platyrhynchos GN=Anapl_16844 PE=4 SV=1 - [R0J7F0_ANAPL]	91.29	7.47	4	0.972034	10.1667	1.00474	9.8151	0.973593	5.73171	1.08653	13.9883	1.01114	2.00603	0.990771	18.0647	68.7321	5.17334
R0M159	Aspartyl/asparaginyl beta-hydroxylase (Fragment) OS=Anas platyrhynchos GN=Anapl_13714 PE=4 SV=1 - [R0M159_ANAPL]	91.15	7.58	4	0.955928	3.06732	0.965002	6.30029	0.998333	10.7651	1.03543	8.69716	1.00889	13.8724	1.01898	6.91493	82.9337	5.08447
U3J667	Uncharacterized protein OS=Anas platyrhynchos PE=4 SV=1 - [U3J667_ANAPL]	90.88	4.55	4	1.0989	10.1113	1.07694	1.57797	1.09049	10.9118	0.940634	0.505266	0.910028	6.62093	0.916446	3.56782	103.2	6.44287
R0K791	Sorting nexin-2 (Fragment) OS=Anas platyrhynchos GN=Anapl_13309 PE=4 SV=1 - [R0K791_ANAPL]	90.86	8.86	3	0.723476	16.3113	0.681291	18.6224	0.770735	7.72337	1.24077	6.75743	1.27867	8.55585	1.34012	7.73047	50.0918	6.49365
U3J3P1	Uncharacterized protein (Fragment) OS=Anas platyrhynchos GN=KIAA1429 PE=4 SV=1 - [U3J3P1_ANAPL]	90.8	2.73	3	0.916497	8.37104	0.946292	11.2564	1.09754	16.3119	0.96698	5.84418	1.00613	7.63681	1.08103	16.6184	199.806	4.98291
R0LMB0	Pappalysin-2 (Fragment) OS=Anas platyrhynchos GN=Anapl_05617 PE=4 SV=1 - [R0LMB0_ANAPL]	90.66	4.28	4	0.878548	10.0232	0.970008	9.59358	1.21307	18.87	0.966195	7.42661	0.965051	6.16001	0.973226	3.28724	128.253	5.26221
R0LFY0	Serine/threonine-protein phosphatase 2A 56 kDa regulatory subunit gamma isoform (Fragment) OS=Anas platyrhynchos GN=Anapl_00736 PE=4 SV=1 - [R0LFY0_ANAPL]	90.52	8.96	2	0.947349	21.332	1.0903	11.4545	1.3341	5.42645	0.860126	16.5798	0.882935	9.52929	0.916782	20.3541	63.7732	7.57666
R0K734	Surfeit locus protein 4 (Fragment) OS=Anas platyrhynchos GN=Anapl_00598 PE=4 SV=1 - [R0K734_ANAPL]	90.47	12.25	3	0.943225	1.95669	1.02931	3.23609	1.06959	14.9556	1.0051	1.38	1.01076	5.31145	0.988628	13.7337	28.7692	8.86572
U3IN79	DNA ligase (Fragment) OS=Anas platyrhynchos GN=LIG3 PE=3 SV=1 - [U3IN79_ANAPL]	90.43	4.63	4	0.940759	14.2132	0.884144	13.1647	0.849267	23.6114	1.16637	4.01336	1.12982	9.01743	1.05853	11.682	101.983	8.92432
U3ISP3	Uncharacterized protein (Fragment) OS=Anas platyrhynchos GN=SEC23IP PE=4 SV=1 - [U3ISP3_ANAPL]	90.37	6.78	5	1.04369	7.73398	0.984045	7.64338	1.06261	12.4801	1.01311	8.22253	0.99109	4.10515	0.985423	8.08611	106.885	5.49072
R0L0B4	60S ribosomal protein L26 (Fragment) OS=Anas platyrhynchos GN=Anapl_12077 PE=3 SV=1 - [R0L0B4_ANAPL]	90.08	33.33	7	0.906012	4.06164	0.880422	13.6277	0.831567	10.2106	1.16496	4.54964	1.12692	7.72807	1.1104	7.25587	17.7278	10.5649
R0L5Y2	Cytoplasmic dynein 1 light intermediate chain 2 (Fragment) OS=Anas platyrhynchos GN=Anapl_00404 PE=4 SV=1 - [R0L5Y2_ANAPL]	90.01	14.54	5	1.05167	16.5791	1.04084	14.6207	1.03148	10.8563	0.932344	10.7314	0.984997	18.0789	0.951845	14.5372	50.4807	6.31592
R0JRS5	Putative 2-ketogluconate reductase (Fragment) OS=Anas platyrhynchos GN=Anapl_12792 PE=3 SV=1 - [R0JRS5_ANAPL]	89.99	15.41	3	1.0327	7.62365	1.02044	9.89612	1.0953	11.4222	0.956313	6.58602	0.932461	3.94247	0.988672	9.74347	32.221	8.01611
U3J1Q2	Uncharacterized protein (Fragment) OS=Anas platyrhynchos GN=AKAP8L PE=4 SV=1 - [U3J1Q2_ANAPL]	89.91	5.45	2	0.991774	5.56012	0.959577	14.3769	1.05793	14.7745	0.908912	18.5462	1.04573	16.365	1.04555	0.311169	60.2416	6.34131
U3I047	Uncharacterized protein (Fragment) OS=Anas platyrhynchos GN=IVD PE=3 SV=1 - [U3I047_ANAPL]	89.79	9.57	3	0.953985	1.19466	0.956629	6.21614	1.00595	23.591	1.04005	15.3823	1.02489	11.7237	1.05466	4.20384	41.5851	7.60596
R0JL87	Ectonucleotide pyrophosphatase/phosphodiesterase family member 2 (Fragment) OS=Anas platyrhynchos GN=Anapl_15633 PE=4 SV=1 - [R0JL87_ANAPL]	89.68	5.09	5	1.07053	12.8567	1.00394	9.35725	1.05009	18.5604	0.91975	14.887	0.943104	20.9845	0.963099	3.92206	101.417	8.17725
U3IKU5	Uncharacterized protein (Fragment) OS=Anas platyrhynchos GN=AQR PE=4 SV=1 - [U3IKU5_ANAPL]	89.65	4.08	4	1.00513	16.0067	1.09443	1.49943	1.10484	13.3224	0.868218	13.8085	0.934924	12.1005	0.97159	5.42759	153.644	7.41553
U3IGB4	Uncharacterized protein (Fragment) OS=Anas platyrhynchos GN=PPME1 PE=4 SV=1 - [U3IGB4_ANAPL]	89.54	10.57	4	0.97079	1.49403	1.04257	10.1462	1.03329	2.7021	0.954557	10.6722	0.954745	9.03307	1.03394	8.91532	38.6015	5.32568
U3IFN6	Uncharacterized protein (Fragment) OS=Anas platyrhynchos GN=ATRX PE=4 SV=1 - [U3IFN6_ANAPL]	89.46	1.52	3	0.991072	4.82988	1.0258	14.2227	1.02652	5.2674	0.989579	8.69251	0.985002	6.38314	0.996094	5.82591	276.084	6.97607
R0L6V0	Proteasome subunit beta type-2 (Fragment) OS=Anas platyrhynchos GN=Anapl_16023 PE=4 SV=1 - [R0L6V0_ANAPL]	89.36	23.98	4	1.00383	2.91774	1.05334	4.02203	0.903185	23.6036	1.03325	10.3918	1.03476	8.13106	0.966171	2.86889	19.5261	7.48877
R0M3C5	Monocarboxylate transporter 4 (Fragment) OS=Anas platyrhynchos GN=SLC16A3 PE=4 SV=1 - [R0M3C5_ANAPL]	89.33	4.44	2	1.02635	19.2279	0.860252	6.43131	0.749147	33.8356	1.19209	28.0503	0.984686	31.9145	0.963984	17.9689	51.0414	7.00537
R0M4A0	1-acyl-sn-glycerol-3-phosphate acyltransferase epsilon (Fragment) OS=Anas platyrhynchos GN=AGPAT5 PE=4 SV=1 - [R0M4A0_ANAPL]	89.21	12.88	4	1.10094	5.34428	1.06644	10.1803	0.964462	14.4843	0.943332	20.5848	0.931952	8.47572	0.934108	20.2519	42.4573	9.29053
U3J7Z7	Uncharacterized protein (Fragment) OS=Anas platyrhynchos GN=NARS PE=3 SV=1 - [U3J7Z7_ANAPL]	89.11	8.94	5	0.95979	12.4102	1.07593	11.4629	1.02566	9.62189	0.94022	8.18887	0.986785	10.7657	0.955836	7.30452	64.2613	6.11279
U3ILV2	Uncharacterized protein (Fragment) OS=Anas platyrhynchos GN=GRB2 PE=4 SV=1 - [U3ILV2_ANAPL]	88.93	23.56	4	0.975982	14.5317	1.00773	3.73632	1.14733	26.2727	0.952097	8.28399	0.982105	8.38695	0.999532	7.6611	22.205	6.40479
R0LXE8	Succinate dehydrogenase [ubiquinone] iron-sulfur subunit, mitochondrial (Fragment) OS=Anas platyrhynchos GN=Anapl_03445 PE=4 SV=1 - [R0LXE8_ANAPL]	88.86	23.61	5	0.921995	8.02526	0.997042	10.6175	1.01311	16.2046	0.949199	10.7665	1.02264	10.7233	1.03418	8.789	26.7181	8.22119
U3J7P9	Uncharacterized protein (Fragment) OS=Anas platyrhynchos PE=3 SV=1 - [U3J7P9_ANAPL]	88.86	7.97	4	0.958327	2.87485	0.847519	16.4109	0.719856	28.6269	1.20851	16.41	1.07484	21.3837	1.07281	4.51708	52.4088	7.1958
R0LFK8	Dolichyl-P-Man:Man(7)GlcNAc(2)-PP-dolichyl-alpha-1, 6-mannosyltransferase (Fragment) OS=Anas platyrhynchos GN=ALG12 PE=4 SV=1 - [R0LFK8_ANAPL]	88.83	10.2	3	1.01901	6.36217	1.01885	5.69197	1.00201	3.9977	0.930229	9.80659	1.01106	4.08386	1.00127	3.90088	55.699	9.70068
U3J9M1	Uncharacterized protein (Fragment) OS=Anas platyrhynchos PE=4 SV=1 - [U3J9M1_ANAPL]	88.78	5	3	1.1567	33.5049	1.23742	6.53115	1.27425	5.10379	0.812094	7.4601	0.767105	21.5812	0.845269	21.5271	152.774	6.66846
U3ITL1	Uncharacterized protein (Fragment) OS=Anas platyrhynchos GN=EEF1G PE=4 SV=1 - [U3ITL1_ANAPL]	88.77	5.15	4	0.987964	9.327	0.966209	5.67687	0.864796	10.7786	1.07899	3.6341	1.06098	9.62392	0.997712	4.9588	44.0731	8.54346
U3IJX3	Uncharacterized protein (Fragment) OS=Anas platyrhynchos GN=HEXB PE=4 SV=1 - [U3IJX3_ANAPL]	88.66	12.72	4	1.02868	3.48105	1.07643	1.66284	1.05952	6.41176	0.989281	4.02037	0.954828	7.20267	0.935845	4.43805	45.3522	6.20166
R0JRH0	Acyl-coenzyme A thioesterase 2, mitochondrial (Fragment) OS=Anas platyrhynchos GN=Anapl_01122 PE=4 SV=1 - [R0JRH0_ANAPL]	88.47	9.52	3	0.981638	2.46526	0.972796	3.96132	0.919475	4.2273	1.03935	9.25589	1.0475	0.0808387	1.05864	5.90234	44.0018	8.03076
R0KFP7	Glutathione S-transferase (Fragment) OS=Anas platyrhynchos GN=Anapl_07408 PE=4 SV=1 - [R0KFP7_ANAPL]	88.4	13.57	2	1.00935	10.9619	0.971343	12.9841	0.869319	5.71539	1.05549	3.47241	1.03576	9.46802	1.05673	1.32011	25.3195	8.89502
U3J8B7	Uncharacterized protein OS=Anas platyrhynchos GN=RUFY3 PE=4 SV=1 - [U3J8B7_ANAPL]	88.34	7.67	4	1.11219	7.88638	1.09042	9.90151	1.07188	9.22816	0.925873	9.96723	0.891329	5.82514	0.963452	5.78422	68.3671	8.14795
U3J9V5	Uncharacterized protein OS=Anas platyrhynchos GN=ITPR1 PE=4 SV=1 - [U3J9V5_ANAPL]	88.13	1.56	2	0.90028	12.3061	0.948519	11.8855	1.21109	4.85343	0.899298	15.8422	1.01877	13.5054	1.06491	0.846835	313.35	6.01123
U3IJ62	Uncharacterized protein (Fragment) OS=Anas platyrhynchos GN=VWA5B2 PE=4 SV=1 - [U3IJ62_ANAPL]	88	4.58	3	0.687186	7.2068	0.748499	3.12773	0.83174	1.78651	1.22718	2.46785	1.24572	1.91547	1.30866	0.537958	91.5532	10.0522
R0JR71	LanC-like protein 1 (Fragment) OS=Anas platyrhynchos GN=Anapl_06330 PE=4 SV=1 - [R0JR71_ANAPL]	87.99	10.53	5	0.979431	4.25196	0.937173	3.52308	0.887037	9.20183	1.06405	8.34254	1.04448	3.48415	1.02045	1.8324	45.0796	7.73779
U3I889	Uncharacterized protein (Fragment) OS=Anas platyrhynchos GN=KIAA1468 PE=4 SV=1 - [U3I889_ANAPL]	87.91	7.93	5	0.982312	6.63969	0.999882	16.2417	1.15065	8.33104	0.893587	4.60313	0.908462	12.8889	0.994997	5.66893	117.68	5.64307
S4V6M7	Ribosomal protein L19 OS=Anas platyrhynchos GN=RPL19 PE=2 SV=1 - [S4V6M7_ANAPL]	87.69	15.31	4	0.812477	0.794347	0.806916	5.24092	0.838008	13.223	1.14546	4.38123	1.1482	1.97335	1.18807	9.88708	23.4512	11.4731
U3IYP8	Uncharacterized protein (Fragment) OS=Anas platyrhynchos GN=XPO7 PE=4 SV=1 - [U3IYP8_ANAPL]	87.33	5.52	5	1.01214	2.50512	1.01771	4.20764	0.989213	7.30822	0.929577	2.28457	1.03099	3.53501	1.05579	4.64339	123.865	6.37939
R0LTS7	Inosine triphosphate pyrophosphatase (Fragment) OS=Anas platyrhynchos GN=Anapl_08561 PE=3 SV=1 - [R0LTS7_ANAPL]	87.31	10.22	2	0.982549	9.1032	0.950287	20.8668	0.894349	3.39028	1.09948	4.77498	1.05905	15.2932	1.07001	8.46966	20.5124	5.64307
R0KZ66	Serine/threonine-protein phosphatase 2A 56 kDa regulatory subunit delta isoform (Fragment) OS=Anas platyrhynchos GN=Anapl_16322 PE=4 SV=1 - [R0KZ66_ANAPL]	87.29	7.65	2	1.11645	16.2837	1.21534	9.01763	1.02306	10.1897	0.933493	4.44621	0.844923	7.45668	0.841208	14.6692	65.8202	7.56201
R0LRI5	Calpain-2 catalytic subunit (Fragment) OS=Anas platyrhynchos GN=Anapl_06017 PE=4 SV=1 - [R0LRI5_ANAPL]	87.24	5.9	3	0.950147	3.3034	0.995191	1.32191	1.08965	11.625	0.983509	5.11051	1.02231	2.63953	1.04121	1.27052	69.6896	5.24951
U3IED4	Uncharacterized protein OS=Anas platyrhynchos GN=TARDBP PE=4 SV=1 - [U3IED4_ANAPL]	87.18	9.42	3	1.01832	6.43927	1.09523	9.77254	1.00496	4.2336	0.96431	2.18199	0.944077	6.59135	0.981279	9.83071	44.6304	7.00537
R0JDK4	Serine/threonine-protein kinase PAK 2 (Fragment) OS=Anas platyrhynchos GN=PAK2 PE=4 SV=1 - [R0JDK4_ANAPL]	87.1	8	4	0.979057	27.1578	0.95109	26.3875	0.944398	32.9286	1.06094	24.4112	1.02137	22.034	1.05959	17.4346	57.8927	5.85889
R0LTB8	Uncharacterized protein FLJ10769 (Fragment) OS=Anas platyrhynchos GN=Anapl_12487 PE=3 SV=1 - [R0LTB8_ANAPL]	86.93	18.52	4	1.00944	9.65794	0.984289	9.21365	1.03508	4.23605	0.996734	7.2709	0.980882	5.45503	1.02102	8.03254	29.4693	7.26904
R0KAM1	Lethal(2) giant larvae protein-like protein 2 (Fragment) OS=Anas platyrhynchos GN=Anapl_03649 PE=4 SV=1 - [R0KAM1_ANAPL]	86.9	5.11	4	0.921138	6.28913	0.877985	14.6634	0.965443	9.54025	1.08809	10.4556	1.12023	9.60413	1.06965	8.93068	105.73	6.87354
B9VZ37	Alpha enolase (Fragment) OS=Anas georgica GN=ENO1 PE=4 SV=1 - [B9VZ37_ANAGE]	86.82	41.3	1	1.03819	6.9963	1.02824	2.34606	0.955898	5.29062	1.00196	2.15471	1.03277	2.24924	0.928048	7.54622	5.34448	4.42432
R0JIW4	Poly(ADP-ribose) glycohydrolase ARH3 (Fragment) OS=Anas platyrhynchos GN=ADPRHL2 PE=4 SV=1 - [R0JIW4_ANAPL]	86.81	21.43	5	0.989119	3.92192	1.02605	8.45949	1.005	12.1873	1.00334	1.67701	1.02244	0.41297	1.0077	16.4005	32.5843	5.03369
U3IGL6	Microtubule-associated protein OS=Anas platyrhynchos GN=MAP2 PE=3 SV=1 - [U3IGL6_ANAPL]	86.81	1.91	3	0.814418	12.8377	0.83065	16.0685	0.803184	4.72792	1.25584	3.84336	1.15435	11.2662	1.21917	10.6726	200.455	5.03369
R0KV10	Serine/threonine-protein phosphatase 2A 65 kDa regulatory subunit A alpha isoform (Fragment) OS=Anas platyrhynchos GN=PPP2R1A PE=4 SV=1 - [R0KV10_ANAPL]	86.73	43.59	3	0.943118	12.9164	1.05571	3.97054	1.04729	6.37924	0.9801	3.61713	0.985014	0.74372	0.954776	9.86711	8.86541	6.49365
U3ILM5	Uncharacterized protein (Fragment) OS=Anas platyrhynchos GN=EIF3J PE=4 SV=1 - [U3ILM5_ANAPL]	86.58	28.13	4	0.89355	11.299	0.961987	16.8011	0.922324	25.7967	1.10526	18.2601	1.04402	13.185	1.10463	8.38404	18.1182	5.04639
B5AG23	Complement component 3d (Fragment) OS=Anas platyrhynchos GN=C3d PE=2 SV=1 - [B5AG23_ANAPL]	86.53	14.24	2	1.00175	0.342695	1.03495	9.32527	1.09869	0.154852	0.925806	7.76085	0.966824	1.84485	1.00125	1.94866	36.671	8.80713
R0L492	Nuclear pore complex protein Nup107 (Fragment) OS=Anas platyrhynchos GN=Anapl_07419 PE=4 SV=1 - [R0L492_ANAPL]	86.46	5.27	4	0.971917	11.7845	0.857995	7.22332	1.01769	19.527	1.0422	14.9943	1.08659	13.2828	1.05728	7.45695	98.6507	5.17334
R0JD65	Histone H2A (Fragment) OS=Anas platyrhynchos GN=Anapl_17362 PE=3 SV=1 - [R0JD65_ANAPL]	86.41	40.66	2	1.14108	15.0379	1.17947	9.97871	1.03985	7.06956	0.855937	20.6258	0.825351	17.3188	0.91783	12.2941	9.79441	9.56885
R0M1D6	Trafficking protein particle complex subunit 10 (Fragment) OS=Anas platyrhynchos GN=TRAPPC10 PE=4 SV=1 - [R0M1D6_ANAPL]	86.26	2.49	2	0.99639	0.581808	0.937275	0.09039	1.14768	18.9149	1.00339	9.13459	0.999077	2.15542	0.951586	13.3343	131.622	6.354
R0LGZ0	Angiotensinogen (Fragment) OS=Anas platyrhynchos GN=Anapl_05246 PE=3 SV=1 - [R0LGZ0_ANAPL]	86.04	4.72	2	1.16945	7.1568	1.08949	7.02451	1.09513	3.76876	0.904844	3.93712	0.858717	6.18983	0.909866	3.25925	51.4827	5.12256
R4HF03	Muscle creatine kinase (Fragment) OS=Anas platyrhynchos GN=MCK PE=2 SV=1 - [R4HF03_ANAPL]	85.99	17.06	2	1.00582	12.549	0.982802	16.1591	0.960306	32.6099	1.02701	25.1517	1.02224	17.5373	0.965892	14.4221	28.4197	9.24658
R0LIV9	Importin-9 (Fragment) OS=Anas platyrhynchos GN=Anapl_02075 PE=4 SV=1 - [R0LIV9_ANAPL]	85.85	5.06	4	1.07538	14.8618	0.99357	14.2242	0.945218	13.2113	1.06104	10.9395	0.960304	2.11152	1.03041	10.2779	108.47	4.80518
R0KBH6	Plastin-1 (Fragment) OS=Anas platyrhynchos GN=Anapl_07674 PE=4 SV=1 - [R0KBH6_ANAPL]	85.58	6.72	2	1.08904	12.1232	1.05647	5.03485	1.02245	13.6055	0.990776	12.1819	0.988516	3.41176	0.981918	4.07201	68.3324	6.13818
U3IYG6	Uncharacterized protein (Fragment) OS=Anas platyrhynchos GN=MFN2 PE=4 SV=1 - [U3IYG6_ANAPL]	85.56	6.69	3	1.0746	4.94767	1.10426	2.62966	1.11946	12.8392	0.897319	12.2145	0.905196	3.67805	0.92121	3.1417	83.2873	6.354
R0JPC4	Mitochondrial-processing peptidase subunit alpha (Fragment) OS=Anas platyrhynchos GN=Anapl_04349 PE=3 SV=1 - [R0JPC4_ANAPL]	85.52	10.26	3	1.16114	17.7073	1.03468	57.228	1.0821	41.7356	1.1086	27.3864	0.968265	2.64158	0.926902	6.72769	52.2726	6.68311
R0LED4	Mitotic checkpoint protein BUB3 (Fragment) OS=Anas platyrhynchos GN=Anapl_10934 PE=4 SV=1 - [R0LED4_ANAPL]	85.44	12.96	4	0.885933	15.1751	0.962101	7.64719	0.935256	4.8493	1.05853	4.86857	1.07836	1.80057	1.05805	9.2593	36.7481	6.78564
R0J7Q7	UPF0027 protein C22orf28-like protein OS=Anas platyrhynchos GN=Anapl_18662 PE=4 SV=1 - [R0J7Q7_ANAPL]	85.38	24.4	4	0.948162	6.17313	0.941559	11.089	0.949892	21.1698	1.11093	9.27022	1.02832	8.89586	1.01765	6.96792	23.0558	8.89502
R0M006	Alpha-aminoadipic semialdehyde synthase, mitochondrial (Fragment) OS=Anas platyrhynchos GN=Anapl_12608 PE=4 SV=1 - [R0M006_ANAPL]	85.35	6.16	5	0.947408	11.7767	0.935434	21.9491	0.910797	20.5669	1.07059	20.7645	1.04355	2.51825	1.10458	15.7321	102.98	6.81494
R0L1P4	Protein MEMO1 (Fragment) OS=Anas platyrhynchos GN=Anapl_15808 PE=3 SV=1 - [R0L1P4_ANAPL]	85.33	18.35	4	1.11131	12.689	0.991064	10.5182	1.01001	14.7756	1.08379	16.0913	1.03673	13.5119	0.909619	5.63008	31.7026	6.94678
R0LFW0	Importin subunit alpha-3 (Fragment) OS=Anas platyrhynchos GN=Anapl_09276 PE=4 SV=1 - [R0LFW0_ANAPL]	85.29	8.9	2	1.07025	2.34551	0.948892	0.54604	0.939762	0.600949	1.05719	2.05911	0.998491	1.06952	0.964884	0.79398	53.2064	4.65283
R0LHH2	Programmed cell death protein 4 (Fragment) OS=Anas platyrhynchos GN=Anapl_03524 PE=4 SV=1 - [R0LHH2_ANAPL]	85.04	16.55	6	0.92896	6.18729	0.974398	13.3275	1.02563	14.8992	0.987872	7.12609	1.02883	9.2878	1.04647	13.7444	48.1096	5.33838
R0JQB0	GDNF family receptor alpha-1 (Fragment) OS=Anas platyrhynchos GN=Anapl_11523 PE=4 SV=1 - [R0JQB0_ANAPL]	84.94	7.02	3	0.897756	1.43601	0.93951	11.5393	0.84268	0.332999	1.11894	4.95163	1.13494	3.00947	1.08907	3.89575	50.4705	7.91357
R0JD94	3-ketodihydrosphingosine reductase (Fragment) OS=Anas platyrhynchos GN=KDSR PE=3 SV=1 - [R0JD94_ANAPL]	84.75	14.53	3	0.981764	8.95457	1.00753	11.3132	1.19488	9.71458	0.911603	8.23554	0.989166	9.86698	0.914612	8.6854	32.4225	5.89697
R0M2P9	Ras-related protein Rab-27A (Fragment) OS=Anas platyrhynchos GN=RAB27A PE=3 SV=1 - [R0M2P9_ANAPL]	84.75	17.19	3	0.997715	16.436	0.778037	51.5999	0.898099	25.3172	1.10704	26.3563	1.0459	16.3772	1.20891	21.7768	25.1053	5.36377
R0JVM9	DCC-interacting protein 13-beta (Fragment) OS=Anas platyrhynchos GN=Anapl_14110 PE=4 SV=1 - [R0JVM9_ANAPL]	84.69	5.43	2	1.13714	10.5067	1.18514	18.7568	1.09032	1.99314	0.838772	15.7359	0.889138	13.0819	0.845306	11.9763	72.1454	5.50342
R0L3S1	Neurofibromin (Fragment) OS=Anas platyrhynchos GN=Anapl_05823 PE=4 SV=1 - [R0L3S1_ANAPL]	84.66	2.13	5	1.06148	10.4649	1.08017	13.6531	1.06866	9.94868	0.961761	4.8039	0.999483	19.3449	0.915207	17.5665	316.936	7.48877
U3I396	Guanine nucleotide-binding protein subunit gamma OS=Anas platyrhynchos GN=GNG7 PE=3 SV=1 - [U3I396_ANAPL]	84.57	54.41	3	0.968823	6.13185	0.968066	4.52517	1.05511	4.94415	0.996876	7.43333	1.03924	3.52403	1.00632	6.81199	7.60399	8.51416
R0K4P6	Putative GTP cyclohydrolase 1 type 2 (Fragment) OS=Anas platyrhynchos GN=Anapl_12757 PE=3 SV=1 - [R0K4P6_ANAPL]	84.55	13.56	3	1.09467	11.7978	1.03053	2.64891	1.024	5.6169	1.05302	6.98329	0.989371	16.3372	0.944137	3.93464	39.0085	6.68311
U3I1Y8	Uncharacterized protein OS=Anas platyrhynchos GN=TNR PE=4 SV=1 - [U3I1Y8_ANAPL]	84.45	3.77	4	1.09303	14.237	1.12694	12.7078	1.18254	9.29977	0.821604	26.7611	0.910844	17.0961	0.879669	18.4999	147.367	5.04639
R0LJW2	Mitochondrial import inner membrane translocase subunit TIM44 (Fragment) OS=Anas platyrhynchos GN=Anapl_13184 PE=4 SV=1 - [R0LJW2_ANAPL]	84.21	8.14	3	1.0117	5.1859	1.14891	6.12611	0.988835	7.99651	1.00517	4.32689	1.03041	4.52323	0.900673	11.1003	50.475	7.97217
R0JPU4	HEAT repeat-containing protein 5B (Fragment) OS=Anas platyrhynchos GN=Anapl_13384 PE=4 SV=1 - [R0JPU4_ANAPL]	84.18	1.83	3	1.07708	0.400134	1.09399	16.0799	0.928324	27.9474	0.859637	2.0513	0.996186	17.9534	0.935459	4.81908	224.5	7.2251
U3J4U9	Uncharacterized protein (Fragment) OS=Anas platyrhynchos GN=CAMK2A PE=4 SV=1 - [U3J4U9_ANAPL]	84.15	4.78	2	1.0684	5.21081	1.28132	18.3903	1.24406	34.1729	0.743171	10.5862	0.787795	9.45628	0.714356	20.5002	53.1585	8.01611
R0JWS4	Eukaryotic peptide chain release factor GTP-binding subunit ERF3A (Fragment) OS=Anas platyrhynchos GN=Anapl_00949 PE=4 SV=1 - [R0JWS4_ANAPL]	84.14	7.1	4	0.953196	15.2164	1.00122	9.20386	0.960716	17.7585	1.05739	7.26345	1.05185	5.28057	1.02914	8.8681	53.4199	5.52881
R0L5H0	Mitochondrial import inner membrane translocase subunit Tim8 A (Fragment) OS=Anas platyrhynchos GN=Anapl_10074 PE=4 SV=1 - [R0L5H0_ANAPL]	83.69	51.16	2	1.08004	4.23826	1.10269	4.03337	1.18579	8.61178	0.886734	1.53221	0.894599	1.02113	0.916833	11.9156	4.94139	4.81787
U3J0R4	Uncharacterized protein (Fragment) OS=Anas platyrhynchos GN=NHLRC2 PE=4 SV=1 - [U3J0R4_ANAPL]	83.66	5.39	3	0.786072	1.99624	0.817511	3.23246	0.689817	12.7726	1.30675	1.69306	1.27038	1.28266	1.12895	13.5107	70.7455	6.11279
R0KC92	60S ribosomal protein L22 (Fragment) OS=Anas platyrhynchos GN=Anapl_01936 PE=4 SV=1 - [R0KC92_ANAPL]	83.52	34.29	2	0.913173	10.9202	0.884693	7.04993	0.910394	4.22049	1.08338	2.50815	1.08651	2.19017	1.14824	12.5442	7.70113	9.64209
R0JHF7	Transmembrane emp24 domain-containing protein 5 (Fragment) OS=Anas platyrhynchos GN=Anapl_07508 PE=3 SV=1 - [R0JHF7_ANAPL]	83.33	13.77	2	1.11067	2.71765	1.25847	9.99299	0.931752	10.9624	0.947395	2.56711	0.859517	6.2205	0.918654	10.1569	19.2066	4.729
U3J1J0	Uncharacterized protein (Fragment) OS=Anas platyrhynchos GN=ACAD9 PE=3 SV=1 - [U3J1J0_ANAPL]	83.33	5.11	2	1.08293	2.33881	1.16955	0.630577	1.06322	1.87314	0.94291	3.71488	0.937302	13.4167	0.888614	9.7997	60.137	8.00146
U3I6S5	Uncharacterized protein OS=Anas platyrhynchos PE=4 SV=1 - [U3I6S5_ANAPL]	83.32	11.84	5	1.0291	12.3487	0.996357	7.30604	1.00876	18.8518	0.953815	9.10058	1.0084	6.3182	1.00841	7.47319	43.9347	7.43018
U3J8H3	Uncharacterized protein (Fragment) OS=Anas platyrhynchos GN=UBXN4 PE=4 SV=1 - [U3J8H3_ANAPL]	83.31	5.75	2	0.890856	19.0469	0.963286	12.8757	1.09348	11.5341	1.00556	7.10928	1.03795	4.30982	1.03493	8.46903	55.799	6.07471
R0JKN0	Methylcrotonoyl-CoA carboxylase subunit alpha, mitochondrial (Fragment) OS=Anas platyrhynchos GN=Anapl_03199 PE=3 SV=1 - [R0JKN0_ANAPL]	83.29	5.74	3	0.975094	13.1594	1.02752	11.4391	1.19253	6.87812	0.896119	4.66296	0.975338	2.73829	1.0249	1.56787	76.7269	6.91748
U3ISY1	Uncharacterized protein (Fragment) OS=Anas platyrhynchos PE=4 SV=1 - [U3ISY1_ANAPL]	83.23	3.55	2	1.10454	20.2701	0.973678	19.5363	0.887336	7.8265	0.996296	32.9212	1.04313	16.6485	0.949269	0.556408	76.1338	8.60205
U3IGD9	Uncharacterized protein (Fragment) OS=Anas platyrhynchos GN=GANAB PE=4 SV=1 - [U3IGD9_ANAPL]	83.1	9.12	3	1.00587	2.58851	1.01115	6.67742	1.05016	8.14392	0.962696	7.79516	0.97276	3.26839	0.994154	7.87924	40.5977	8.03076
R0LMZ3	Sorting nexin-5 (Fragment) OS=Anas platyrhynchos GN=Anapl_08303 PE=4 SV=1 - [R0LMZ3_ANAPL]	83.08	12.37	4	1.02819	12.2102	1.08327	13.2319	0.945539	16.4701	0.906471	4.58434	0.877276	5.38198	0.9213	12.8929	43.1243	7.00537
R0JC23	Ras-related protein Rab-26 (Fragment) OS=Anas platyrhynchos GN=Anapl_14830 PE=3 SV=1 - [R0JC23_ANAPL]	82.85	13.09	1	0.998703	1.2185	0.914812	3.40565	0.85774	21.2895	1.09165	1.09078	1.01441	9.66859	1.05901	0.529151	21.4152	8.74854
R0KPM3	Thy-1 membrane glycoprotein (Fragment) OS=Anas platyrhynchos GN=THY1 PE=4 SV=1 - [R0KPM3_ANAPL]	82.68	14.29	2	1.05163	1.46141	0.995061	5.73369	0.976862	13.0307	1.05484	6.37832	0.959733	7.39305	0.954488	1.57385	18.0534	8.00146
R0L275	Transmembrane protein 35 (Fragment) OS=Anas platyrhynchos GN=TMEM35 PE=4 SV=1 - [R0L275_ANAPL]	82.33	33.53	4	0.971377	25.976	1.03497	17.0399	1.02619	14.41	0.948184	28.8388	1.03556	19.9365	1.02243	25.4024	18.5294	10.0962
R0KYX7	Serine/threonine-protein kinase TBK1 (Fragment) OS=Anas platyrhynchos GN=Anapl_14685 PE=4 SV=1 - [R0KYX7_ANAPL]	82.19	9.1	4	0.989384	4.5838	1.19992	18.5776	1.15184	12.3144	0.798544	25.6429	0.888727	12.0319	0.997501	11.7084	82.2142	6.48096
U3J849	Uncharacterized protein (Fragment) OS=Anas platyrhynchos GN=DOCK7 PE=4 SV=1 - [U3J849_ANAPL]	82	1.94	3	1.0486	9.77296	1.10026	8.77714	1.12727	4.91177	0.958669	2.52929	0.911824	5.59736	0.907387	7.61875	233.581	6.78564
U3I4Z9	Uncharacterized protein (Fragment) OS=Anas platyrhynchos GN=OARD1 PE=4 SV=1 - [U3I4Z9_ANAPL]	81.85	19.3	2	0.98293	3.67824	1.06246	2.93472	1.01234	6.99746	0.974216	6.69481	1.01187	6.8779	1.01523	8.58737	19.2029	7.69385
R0JQM4	Cohesin subunit SA-2 (Fragment) OS=Anas platyrhynchos GN=Anapl_07167 PE=4 SV=1 - [R0JQM4_ANAPL]	81.78	5.23	4	1.00026	15.1995	0.981819	17.7618	1.02784	10.5797	0.997735	8.0655	0.954495	10.2346	0.988603	15.4173	143.051	5.56689
R0LGB7	Protein FAM91A1 (Fragment) OS=Anas platyrhynchos GN=FAM91A1 PE=4 SV=1 - [R0LGB7_ANAPL]	81.76	5	3	1.13291	11.4452	1.06961	13.0031	1.10072	4.03554	0.846166	10.3548	0.922699	16.2972	0.946104	10.7669	91.5295	6.53662
R0JHP7	Cullin-5 (Fragment) OS=Anas platyrhynchos GN=CUL5 PE=3 SV=1 - [R0JHP7_ANAPL]	81.75	3.76	3	1.04567	0.152213	1.0245	2.64869	1.0363	7.53752	0.984849	0.538785	0.943576	3.38226	0.98748	6.87082	90.0249	7.81104
U3ITF3	Uncharacterized protein (Fragment) OS=Anas platyrhynchos GN=SYN3 PE=4 SV=1 - [U3ITF3_ANAPL]	81.64	7.95	4	1.0552	11.5835	1.08943	12.8994	1.14187	7.51492	0.934001	8.29287	0.952644	8.63086	0.894205	5.69996	67.9042	9.51025
U3IZF8	Uncharacterized protein (Fragment) OS=Anas platyrhynchos GN=RPL11 PE=3 SV=1 - [U3IZF8_ANAPL]	81.64	24.6	4	0.937791	6.99543	0.965612	9.61279	0.904827	20.6027	1.09345	10.3925	1.0662	8.50623	1.06677	5.54895	14.3826	9.80322
U3IV21	Uncharacterized protein (Fragment) OS=Anas platyrhynchos GN=FUBP3 PE=4 SV=1 - [U3IV21_ANAPL]	81.63	7.09	2	0.886028	10.2144	0.842164	7.2578	0.885048	6.78158	1.13805	0.138111	1.14074	0.395732	1.13022	9.53761	61.1738	7.88428
U3J7N6	Uncharacterized protein (Fragment) OS=Anas platyrhynchos GN=SPAG9 PE=4 SV=1 - [U3J7N6_ANAPL]	81.39	2.24	2	0.873424	0.747275	0.932741	6.98032	0.93885	11.7763	1.13061	8.37303	1.06575	6.27859	1.08124	0.136799	133.01	5.42725
U3I9R9	Uncharacterized protein (Fragment) OS=Anas platyrhynchos GN=LYPLA1 PE=4 SV=1 - [U3I9R9_ANAPL]	81.15	12.56	3	0.9664	1.98444	0.973791	0.878087	0.879783	15.8376	1.0558	7.4568	1.07882	8.03766	1.05499	3.61842	22.3462	6.17627
R0K6E8	Dynein light chain roadblock-type 1 (Fragment) OS=Anas platyrhynchos GN=Anapl_11014 PE=4 SV=1 - [R0K6E8_ANAPL]	81.08	33.33	2	1.02431	7.44836	1.07314	1.90278	1.08972	10.7649	0.94888	6.37016	0.965405	7.47997	0.92926	1.36237	9.39696	9.5249
R0JLQ7	Remodeling and spacing factor 1 (Fragment) OS=Anas platyrhynchos GN=Anapl_06079 PE=4 SV=1 - [R0JLQ7_ANAPL]	81.08	3.29	4	0.996958	2.97926	1.01261	2.77515	0.906479	17.7171	1.04048	10.3932	1.02163	0.252053	1.01794	11.9043	155.822	4.94482
R0LFN3	Nucleoporin p58/p45 (Fragment) OS=Anas platyrhynchos GN=Anapl_08851 PE=4 SV=1 - [R0LFN3_ANAPL]	81.03	8.7	4	0.956497	18.2532	1.0247	15.4637	0.935706	8.12324	0.97752	9.63117	0.996305	5.48164	1.03192	11.9956	57.295	9.34912
U3I5L1	Uncharacterized protein (Fragment) OS=Anas platyrhynchos GN=OSGEP PE=4 SV=1 - [U3I5L1_ANAPL]	80.98	18.66	2	0.969252	4.30944	0.932567	4.47206	0.883721	13.1157	1.05065	11.015	1.03577	5.62454	1.083	8.67051	14.6068	9.56885
U3IHI6	Uncharacterized protein (Fragment) OS=Anas platyrhynchos PE=3 SV=1 - [U3IHI6_ANAPL]	80.96	17.12	1	1.1892		1.08891		0.971614		0.945417		0.910751		0.897736		25.9213	5.98584
U3IRD0	Uncharacterized protein (Fragment) OS=Anas platyrhynchos GN=TMPO PE=4 SV=1 - [U3IRD0_ANAPL]	80.92	6.56	2	0.801217	9.94518	0.803552	11.4052	0.88774	40.411	1.12539	7.82876	1.12397	13.3513	1.19861	6.49593	41.1112	8.38232
U3I853	Serine hydroxymethyltransferase (Fragment) OS=Anas platyrhynchos GN=SHMT2 PE=1 SV=1 - [U3I853_ANAPL]	80.91	11.27	4	1.1117	3.39593	1.14652	10.2095	1.08436	4.0928	0.865181	9.13945	0.87712	0.380303	0.874541	4.80504	45.3383	8.45557
R0L1G8	Ubiquitin-like modifier-activating enzyme 5 (Fragment) OS=Anas platyrhynchos GN=Anapl_15500 PE=4 SV=1 - [R0L1G8_ANAPL]	80.91	17.99	2	1.2002	26.4044	1.02132	27.4768	0.893895	7.21767	0.894321	6.27805	0.975889	3.24414	0.952154	18.3657	30.8122	4.62744
U3I614	Uncharacterized protein (Fragment) OS=Anas platyrhynchos GN=MAT2A PE=3 SV=1 - [U3I614_ANAPL]	80.88	13.51	1	0.858877		0.882026		0.90579		1.09331		1.12263		1.16617		24.4976	5.64307
R0L0W9	Calmegin (Fragment) OS=Anas platyrhynchos GN=CLGN PE=3 SV=1 - [R0L0W9_ANAPL]	80.79	5.21	1	0.783677		0.718742		0.71238		1.28109		1.2741		1.25228		56.9891	4.70361
U3IAU1	Uncharacterized protein (Fragment) OS=Anas platyrhynchos GN=GNAI3 PE=4 SV=1 - [U3IAU1_ANAPL]	80.76	15	1	0.926782	6.87385	0.956505	6.95777	1.21883	8.306	0.898571	10.2612	0.997341	5.59137	1.03831	4.83711	23.5096	5.49072
R0LK98	Peptidyl-prolyl cis-trans isomerase (Fragment) OS=Anas platyrhynchos GN=Anapl_06051 PE=3 SV=1 - [R0LK98_ANAPL]	80.75	17.11	4	0.964022	2.07123	0.936625	2.00265	0.902422	4.03164	1.09137	3.11471	1.0746	1.88442	1.04325	2.29477	25.3027	8.1333
U3IJX2	Uncharacterized protein (Fragment) OS=Anas platyrhynchos GN=CBX1 PE=4 SV=1 - [U3IJX2_ANAPL]	80.67	15.49	1	0.959635		1.07062		0.997361		1.04076		0.967896		0.983435		24.6302	4.95752
U3J3U5	Uncharacterized protein (Fragment) OS=Anas platyrhynchos GN=SH3GLB1 PE=4 SV=1 - [U3J3U5_ANAPL]	80.67	6.73	2	0.936239	3.31533	0.930594	11.1898	0.951122	24.3928	1.12288	0.0646249	1.09536	4.94484	1.11878	7.68746	38.1114	6.02393
R0L2M4	Uroporphyrinogen decarboxylase (Fragment) OS=Anas platyrhynchos GN=Anapl_16661 PE=3 SV=1 - [R0L2M4_ANAPL]	80.64	19.94	7	1.02671	4.94299	1.0485	18.5053	0.956969	14.8073	0.981911	9.17456	0.987042	15.8683	0.988374	11.9135	36.0038	7.13721
U3IS89	Uncharacterized protein OS=Anas platyrhynchos GN=CMPK1 PE=3 SV=1 - [U3IS89_ANAPL]	80.52	17.82	3	1.06396	22.9117	1.02285	10.6252	1.01709	10.6859	0.972205	18.0948	1.0605	16.0729	0.993295	14.8928	20.0141	6.1001
U3IQU1	Uncharacterized protein (Fragment) OS=Anas platyrhynchos GN=TPPP PE=4 SV=1 - [U3IQU1_ANAPL]	80.48	18.29	3	1.11206	3.5057	0.985862	3.89522	0.906303	0.940093	1.01368	5.23413	1.00388	4.10389	0.965514	5.61767	19.1569	9.15869
R0KF66	Uncharacterized protein (Fragment) OS=Anas platyrhynchos GN=STUB1 PE=4 SV=1 - [R0KF66_ANAPL]	80.31	14.34	4	0.944615	19.0317	0.911356	2.65288	1.06087	14.3296	1.05258	14.3031	1.0482	10.8783	1.07488	6.35284	29.3177	5.75732
R0L136	Alpha-amylase (Fragment) OS=Anas platyrhynchos GN=Anapl_15038 PE=3 SV=1 - [R0L136_ANAPL]	80.16	4.49	2	0.969214	4.42542	1.17328	1.48556	0.999778	27.0808	1.07007	8.16529	0.950995	7.75023	1.00888	7.29213	57.3577	6.06201
U3I8L3	Uncharacterized protein (Fragment) OS=Anas platyrhynchos GN=RPL27A PE=3 SV=1 - [U3I8L3_ANAPL]	80.04	23.62	3	0.939226	3.82677	0.923004	4.52325	0.867786	15.908	1.10594	7.34077	1.10549	3.97344	1.02384	8.89092	14.3227	10.2573
U3IG67	Uncharacterized protein (Fragment) OS=Anas platyrhynchos GN=COQ3 PE=4 SV=1 - [U3IG67_ANAPL]	80.03	11.62	2	0.87576	6.88012	0.923303	5.40023	1.06114	5.44187	0.992731	0.0406604	1.01474	0.112331	1.12909	0.291413	31.4328	5.77002
U3IYD4	Uncharacterized protein OS=Anas platyrhynchos GN=TMLHE PE=4 SV=1 - [U3IYD4_ANAPL]	80.02	9.86	3	1.04921	40.0224	1.11694	1.08697	0.924259	63.1389	1.06541	13.5527	0.959062	12.2503	1.01042	7.60808	48.4661	7.48877
R0LGG5	ATP-dependent RNA helicase DDX19A (Fragment) OS=Anas platyrhynchos GN=Anapl_04388 PE=4 SV=1 - [R0LGG5_ANAPL]	79.85	8.35	3	0.948629	7.66019	1.00259	11.7219	1.09444	0.882033	1.00127	0.0907309	1.04996	0.433505	1.06374	5.17201	45.9658	8.38232
R0L7P2	Coatomer subunit delta (Fragment) OS=Anas platyrhynchos GN=Anapl_06751 PE=4 SV=1 - [R0L7P2_ANAPL]	79.67	12.11	2	0.950254	13.2093	0.951744	15.0047	1.02726	23.0997	1.04112	8.42964	1.00363	3.95304	0.976779	7.72964	21.0907	5.8335
R0M035	AFG3-like protein 2 (Fragment) OS=Anas platyrhynchos GN=Anapl_11194 PE=3 SV=1 - [R0M035_ANAPL]	79.5	5.48	4	0.984664	8.47372	1.00572	2.98364	1.0806	10.7921	0.941172	5.78847	0.994917	6.98956	1.03279	8.03749	85.0802	7.72314
U3IXQ7	Uncharacterized protein (Fragment) OS=Anas platyrhynchos GN=GBF1 PE=4 SV=1 - [U3IXQ7_ANAPL]	79.36	1.44	2	1.21737	5.25282	1.0627	5.85212	0.929968	20.7052	0.955289	0.53096	0.860264	8.62898	0.954158	23.4985	201.443	5.71924
R0K300	Zinc transporter 9 (Fragment) OS=Anas platyrhynchos GN=Anapl_10648 PE=4 SV=1 - [R0K300_ANAPL]	79.15	7.9	3	1.05822	0.21066	1.08045	3.41208	1.3373	15.0487	0.809202	21.0718	0.796393	31.1476	0.918219	1.67291	49.4827	7.79639
R0KT43	Cullin-3 (Fragment) OS=Anas platyrhynchos GN=CUL3 PE=3 SV=1 - [R0KT43_ANAPL]	79.14	4.83	3	1.0631	5.24114	1.08461	9.18448	1.06996	14.8316	0.921075	6.68154	0.95287	7.7539	0.956464	7.1823	86.4702	7.98682
R0KY93	Adenylosuccinate lyase (Fragment) OS=Anas platyrhynchos GN=Anapl_15604 PE=4 SV=1 - [R0KY93_ANAPL]	79.06	12.21	4	0.965319	6.7277	0.958604	8.02974	0.935179	14.3093	1.03597	4.72787	1.06799	9.9661	1.16536	23.3117	48.7611	7.23975
U3IGV2	Uncharacterized protein (Fragment) OS=Anas platyrhynchos PE=4 SV=1 - [U3IGV2_ANAPL]	78.99	11.52	4	0.972158	10.9779	0.965487	18.7477	0.966136	12.5159	1.05996	12.9216	1.01844	18.0733	1.05536	9.59147	29.4125	9.26123
R0M632	60S ribosomal protein L35a (Fragment) OS=Anas platyrhynchos GN=Anapl_07571 PE=4 SV=1 - [R0M632_ANAPL]	78.96	22.77	3	0.9894	5.69989	0.951662	3.55854	0.854589	4.70071	1.09266	5.90773	1.07459	10.8228	1.04046	5.24178	11.5063	11.3999
R0LDA2	ATP-binding cassette sub-family B member 7, mitochondrial (Fragment) OS=Anas platyrhynchos GN=Anapl_17711 PE=3 SV=1 - [R0LDA2_ANAPL]	78.93	7.9	4	0.956548	4.49581	0.986257	7.52026	0.925134	10.435	1.04162	6.55073	1.02604	4.03724	1.08507	3.68991	73.6656	8.82178
R0L5Q1	Interferon-induced GTP-binding protein Mx (Fragment) OS=Anas platyrhynchos GN=Anapl_13350 PE=3 SV=1 - [R0L5Q1_ANAPL]	78.91	6.71	4	0.883851	13.4877	0.912894	14.2528	0.847046	11.4917	1.08877	11.1328	1.11533	8.79466	1.13182	7.28337	70.9395	7.98682
U3IGZ3	Uncharacterized protein (Fragment) OS=Anas platyrhynchos GN=TATDN1 PE=4 SV=1 - [U3IGZ3_ANAPL]	78.82	9.43	2	1.011	6.40857	1.01909	8.24643	1.03874	7.42745	0.966807	4.38404	1.02254	0.251513	0.961413	5.56687	33.7249	6.01123
U3J185	Uncharacterized protein (Fragment) OS=Anas platyrhynchos GN=PDCD6 PE=4 SV=1 - [U3J185_ANAPL]	78.79	20.13	3	1.04994	0.289249	1.0576	1.81845	0.987923	17.0021	0.98091	8.8662	0.949938	11.7771	0.957661	1.99477	18.6181	5.38916
U3ID25	Uncharacterized protein (Fragment) OS=Anas platyrhynchos GN=DLG1 PE=4 SV=1 - [U3ID25_ANAPL]	78.66	6.39	3	0.889216	5.34307	0.935954	25.8307	0.848582	4.4333	1.12027	16.1327	1.0941	14.2661	1.1163	1.47189	100.445	5.69385
U3J2F7	Uncharacterized protein (Fragment) OS=Anas platyrhynchos GN=GMDS PE=3 SV=1 - [U3J2F7_ANAPL]	78.61	9.91	3	0.967417	5.67278	0.95964	1.52302	1.11587	15.6543	1.02535	15.4586	1.09055	2.75286	0.975061	0.596145	39.1058	7.32764
U3I7V5	Uncharacterized protein (Fragment) OS=Anas platyrhynchos GN=COL18A1 PE=4 SV=1 - [U3I7V5_ANAPL]	78.47	12.35	3	1.02594	2.06566	1.04486	4.17231	1.07822	10.9192	0.988528	4.83593	0.928093	3.06871	0.954171	6.08206	36.735	4.60205
U3I8F1	Uncharacterized protein (Fragment) OS=Anas platyrhynchos GN=GNPDA1 PE=4 SV=1 - [U3I8F1_ANAPL]	78.47	10.88	1	0.951506		0.907262		0.860029		1.11001		1.10885		1.07824		32.6643	6.52197
R0LG89	Vacuolar proton pump subunit G 1 (Fragment) OS=Anas platyrhynchos GN=Anapl_13707 PE=4 SV=1 - [R0LG89_ANAPL]	78.26	23.33	2	0.974564	10.6423	0.950105	12.1294	1.01732	10.0344	1.05231	4.48268	1.01851	12.0503	1.06231	10.3973	10.4374	8.45557
U3ISN0	Uncharacterized protein (Fragment) OS=Anas platyrhynchos GN=RAB27B PE=3 SV=1 - [U3ISN0_ANAPL]	78.25	10.23	2	1.0462	9.11035	0.835916	4.94175	0.841355	23.3323	1.00933	13.6102	1.08847	10.0158	1.02733	9.05739	24.132	5.79541
R0JGV3	Xylulose kinase (Fragment) OS=Anas platyrhynchos GN=Anapl_12717 PE=4 SV=1 - [R0JGV3_ANAPL]	78.25	8.09	3	1.02215	5.72472	0.911557	14.166	0.894218	13.942	1.02651	11.6588	1.09183	6.06514	1.06525	10.2591	44.7173	5.98584
U3IAD3	Uncharacterized protein OS=Anas platyrhynchos GN=TPT1 PE=4 SV=1 - [U3IAD3_ANAPL]	78.08	25.36	4	1.06673	7.01301	0.999738	10.4209	0.891517	8.62284	1.04285	6.42983	1.02264	6.97426	0.98016	9.88192	15.5557	5.19873
R0J8S2	Ig lambda chain V-1 region (Fragment) OS=Anas platyrhynchos GN=Anapl_18389 PE=4 SV=1 - [R0J8S2_ANAPL]	77.58	23.47	2	1.37187	6.68756	1.29031	9.4662	1.27195	10.4038	0.654897	26.7002	0.666903	22.9702	0.677289	17.3627	10.1428	6.48096
R0LW10	Carnitine O-acetyltransferase (Fragment) OS=Anas platyrhynchos GN=Anapl_00533 PE=3 SV=1 - [R0LW10_ANAPL]	77.5	4.71	3	0.938774	25.4519	0.944867	7.61019	0.825246	19.1057	1.13035	8.33928	1.07758	8.3475	1.06322	13.9646	70.065	8.35303
R0J934	Integrin alpha-V (Fragment) OS=Anas platyrhynchos GN=Anapl_18005 PE=3 SV=1 - [R0J934_ANAPL]	77.45	4.34	4	0.938188	4.63565	0.930324	2.14102	0.971665	3.0668	1.03683	7.65266	1.0161	2.68149	1.05844	3.75054	102.079	5.85889
R0KCF7	Uncharacterized protein (Fragment) OS=Anas platyrhynchos GN=RAE1 PE=4 SV=1 - [R0KCF7_ANAPL]	77.28	15.49	4	0.984117	3.51997	1.00508	8.00091	1.10697	11.489	0.990887	6.02071	0.968169	4.79389	0.999429	2.82925	40.8058	7.84033
U3I4B7	Uncharacterized protein (Fragment) OS=Anas platyrhynchos GN=PCOLCE2 PE=4 SV=1 - [U3I4B7_ANAPL]	77.22	5.83	2	0.822369	0.082667	0.854125	4.52218	1.08112	10.2097	1.03125	21.7189	1.1615	4.76337	1.1031	5.11602	49.4126	9.27588
R0J878	Coactosin-like protein (Fragment) OS=Anas platyrhynchos GN=COTL1 PE=4 SV=1 - [R0J878_ANAPL]	77.2	25	4	0.903513	5.55793	0.922968	5.79611	0.83378	13.5033	1.18139	8.5818	1.13548	4.90711	1.08093	6.11009	13.0736	6.15088
R0JEM5	Long-chain-fatty-acid--CoA ligase ACSBG1 (Fragment) OS=Anas platyrhynchos GN=Anapl_02683 PE=4 SV=1 - [R0JEM5_ANAPL]	76.99	6.68	3	1.10778	9.17232	1.16248	18.8861	1.17121	10.219	0.883595	9.72791	0.827549	12.4087	0.841122	18.123	70.3385	7.38623
U3J7Y1	Uncharacterized protein (Fragment) OS=Anas platyrhynchos GN=C1QBP PE=4 SV=1 - [U3J7Y1_ANAPL]	76.91	7	2	1.23438	11.5606	1.18915	4.59689	0.989854	9.99037	0.906289	5.48956	0.889349	11.0154	0.822975	9.99337	22.663	4.38623
U3IRR1	Uncharacterized protein OS=Anas platyrhynchos GN=WDR82 PE=4 SV=1 - [U3IRR1_ANAPL]	76.75	9.17	4	0.934912	15.9558	0.946134	5.58729	0.886687	23.7965	1.08647	17.6856	1.07092	7.82752	1.07842	12.2886	67.7311	7.34229
U3IM96	Uncharacterized protein (Fragment) OS=Anas platyrhynchos GN=AOAH PE=4 SV=1 - [U3IM96_ANAPL]	76.75	10.38	4	1.03946	4.82067	1.07794	3.49238	1.07618	8.78458	0.956783	3.03036	0.937168	8.3806	0.962651	4.16929	57.0817	7.63525
U3IQU7	Uncharacterized protein (Fragment) OS=Anas platyrhynchos GN=PRPF4B PE=4 SV=1 - [U3IQU7_ANAPL]	76.75	4.31	3	0.9026	10.6585	0.997905	10.9736	0.989627	9.64979	1.03472	13.3134	1.0834	13.6888	1.00028	7.464	107.721	10.3159
R0LU81	Heat shock protein 75 kDa, mitochondrial (Fragment) OS=Anas platyrhynchos GN=Anapl_13163 PE=3 SV=1 - [R0LU81_ANAPL]	76.75	4.28	1	0.934215		1.11065		1.21166		0.81765		0.87962		1.09153		77.1487	6.46826
R0KQQ9	Clathrin light chain A (Fragment) OS=Anas platyrhynchos GN=Anapl_15988 PE=4 SV=1 - [R0KQQ9_ANAPL]	76.6	19.4	1	0.999571		1.00589		1.08118		0.922514		0.988333		1.03575		15.6179	5.50342
R0KCQ2	Spermine synthase (Fragment) OS=Anas platyrhynchos GN=Anapl_14424 PE=3 SV=1 - [R0KCQ2_ANAPL]	76.59	12.98	4	1.00953	3.49072	0.999889	6.10064	1.00385	22.1432	0.968974	17.6443	0.990905	5.43362	1.00653	2.64059	38.5544	5.07178
R0L209	N-acetyltransferase NAT13 (Fragment) OS=Anas platyrhynchos GN=Anapl_14788 PE=4 SV=1 - [R0L209_ANAPL]	76.58	11.38	2	1.0385	8.79813	1.03594	6.58279	0.97062	3.16123	1.00827	14.6409	0.994681	5.05935	0.935113	3.8982	19.1709	8.51416
U3IM23	Uncharacterized protein (Fragment) OS=Anas platyrhynchos GN=EIF4G1 PE=4 SV=1 - [U3IM23_ANAPL]	76.54	7	3	1.11761	7.58321	1.04164	4.24126	0.912113	4.59724	1.02103	7.21816	0.972444	8.46913	0.936604	9.72196	90.967	6.63916
R0L6F2	U2 small nuclear ribonucleoprotein B (Fragment) OS=Anas platyrhynchos GN=Anapl_02360 PE=4 SV=1 - [R0L6F2_ANAPL]	76.51	11.87	2	0.957418	3.86602	0.89855	3.09858	0.837402	15.9853	1.12422	10.1106	1.16493	1.10761	1.02486	5.87839	24.7278	9.36377
R0JQS1	Apolipoprotein A-I-binding protein (Fragment) OS=Anas platyrhynchos GN=Anapl_10731 PE=3 SV=1 - [R0JQS1_ANAPL]	76.46	11.21	2	1.00057	4.82406	0.986988	5.13942	0.821241	7.05879	1.09064	1.97546	1.07078	1.18859	1.02641	1.13585	23.3158	5.08447
R0KQU8	Glucose 1,6-bisphosphate synthase (Fragment) OS=Anas platyrhynchos GN=Anapl_13112 PE=4 SV=1 - [R0KQU8_ANAPL]	76.41	13.16	7	1.08282	4.27905	0.983453	5.87469	0.99532	2.52182	0.983306	5.13755	0.998593	8.81248	0.993669	3.31394	66.0422	6.55127
U3I982	Uncharacterized protein (Fragment) OS=Anas platyrhynchos PE=4 SV=1 - [U3I982_ANAPL]	76.33	43.9	1	0.503499	68.5502	0.5596	101.473	0.544961	78.386	1.41009	33.7411	1.35374	30.4201	1.37453	25.615	4.50605	4.4624
R0M3T4	Presequence protease, mitochondrial (Fragment) OS=Anas platyrhynchos GN=Anapl_07642 PE=3 SV=1 - [R0M3T4_ANAPL]	76.31	8.02	6	1.01978	4.45354	1.08812	8.19018	1.04744	7.38995	0.979528	14.0458	0.943241	12.7347	0.975657	8.31236	116.081	7.00537
U3J1X5	Uncharacterized protein (Fragment) OS=Anas platyrhynchos GN=SLIT1 PE=4 SV=1 - [U3J1X5_ANAPL]	76.27	2.36	2	0.967001	19.8731	1.04642	22.8803	1.31555	11.3007	0.941623	1.86465	0.880156	24.9147	0.870569	14.4947	147.501	7.51807
U3ITT5	Uncharacterized protein (Fragment) OS=Anas platyrhynchos GN=PLXNA1 PE=4 SV=1 - [U3ITT5_ANAPL]	76.22	3.07	2	1.12544	2.35354	1.14599	5.24733	1.09491	0.164573	0.883548	3.36748	0.891184	3.30069	0.900377	1.07918	160.96	7.00537
U3ITF6	Uncharacterized protein (Fragment) OS=Anas platyrhynchos PE=4 SV=1 - [U3ITF6_ANAPL]	76.03	16.99	1	1.06914	12.4648	1.14001	57.1331	1.43262	8.67661	0.821241	7.43975	0.828488	16.199	0.948627	27.0638	16.7373	5.77002
R0JPI4	Enhancer of rudimentary-like protein (Fragment) OS=Anas platyrhynchos GN=ERH PE=4 SV=1 - [R0JPI4_ANAPL]	76	33.65	3	1.06531	3.02201	1.08318	7.40405	0.969295	9.70846	0.925411	3.61422	0.955418	3.07179	0.956436	1.54517	12.278	5.92236
U3IW49	Uridine phosphorylase (Fragment) OS=Anas platyrhynchos GN=UPP1 PE=3 SV=1 - [U3IW49_ANAPL]	75.85	11.99	3	1.00778	2.00777	0.923984	3.37636	1.22781	4.42391	0.963383	20.896	0.990849	18.9636	1.10234	10.133	32.1093	6.16357
R0LVU6	Adseverin (Fragment) OS=Anas platyrhynchos GN=Anapl_02775 PE=4 SV=1 - [R0LVU6_ANAPL]	75.75	3.94	3	1.00907	4.66273	0.933916	16.541	0.893802	1.34359	1.0995	6.30933	1.10291	5.55688	0.974691	3.28223	77.0217	5.89697
R0KVY1	Protein kinase C and casein kinase substrate in neurons protein 2 (Fragment) OS=Anas platyrhynchos GN=Anapl_17688 PE=4 SV=1 - [R0KVY1_ANAPL]	75.68	5.38	2	0.969955	7.54808	0.925947	8.72572	0.913465	4.45188	1.03969	13.3577	1.09236	6.5836	1.06934	0.931257	53.7462	5.35107
R0M413	Pterin-4-alpha-carbinolamine dehydratase 2 (Fragment) OS=Anas platyrhynchos GN=PCBD2 PE=3 SV=1 - [R0M413_ANAPL]	75.6	21.57	2	1.03942	0.449569	1.01076	2.03136	0.951499	4.61861	1.01095	0.104297	1.00457	1.09062	0.98863	2.79358	11.7129	7.50342
R0M3M9	Collagen alpha-1(III) chain (Fragment) OS=Anas platyrhynchos GN=Anapl_10009 PE=4 SV=1 - [R0M3M9_ANAPL]	75.59	1.65	1	0.718296		0.627237		0.624795		1.40138		1.36865		1.28171		140.342	7.04932
R0K5T1	Enhanced at puberty protein 1 OS=Anas platyrhynchos GN=Anapl_01297 PE=4 SV=1 - [R0K5T1_ANAPL]	75.5	3.81	4	0.946671	5.50127	0.956428	6.15478	1.04047	29.975	0.92092	13.0974	0.966529	12.326	1.04112	4.48424	144.215	9.23193
U3IW27	Uncharacterized protein (Fragment) OS=Anas platyrhynchos GN=C9orf64 PE=4 SV=1 - [U3IW27_ANAPL]	75.44	16.77	1	0.989075		0.94735		0.953693		1.11432		1.05591		0.96273		19.0666	6.21436
U3IBQ2	Uncharacterized protein (Fragment) OS=Anas platyrhynchos GN=DAG1 PE=4 SV=1 - [U3IBQ2_ANAPL]	75.38	5.87	4	0.99106	5.62964	0.950419	4.73923	0.943342	10.4734	1.09338	1.60394	1.01495	8.84436	1.02592	8.86247	94.8223	8.11865
R0JVI7	Toll-interacting protein (Fragment) OS=Anas platyrhynchos GN=Anapl_04099 PE=4 SV=1 - [R0JVI7_ANAPL]	75.26	16.35	3	1.03074	5.12566	1.08125	1.92952	1.03309	6.46922	0.936646	3.32341	0.961729	2.44454	0.976727	0.494018	29.3445	5.05908
U3HYS6	Uncharacterized protein OS=Anas platyrhynchos GN=THNSL2 PE=4 SV=1 - [U3HYS6_ANAPL]	75	6.29	2	0.9818	12.1264	1.01142	16.703	1.15259	14.1093	0.983391	14.9727	0.929907	15.8499	0.955078	16.3848	53.0512	6.82959
R0M146	Mitogen-activated protein kinase 10 (Fragment) OS=Anas platyrhynchos GN=Anapl_00864 PE=4 SV=1 - [R0M146_ANAPL]	74.7	9.64	2	1.1039	10.9904	1.06742	7.44739	1.09741	11.1879	0.967108	5.49527	0.937581	9.23226	0.918513	11.1442	37.7813	8.1333
R0JV66	Scaffold attachment factor B1 (Fragment) OS=Anas platyrhynchos GN=Anapl_08928 PE=4 SV=1 - [R0JV66_ANAPL]	74.65	5.57	3	0.691041	38.7162	0.705775	29.0772	0.679927	43.3333	1.27192	20.3962	1.25171	17.6529	1.3081	18.9846	88.8104	5.49072
R0LQU5	Uridine 5'-monophosphate synthase (Fragment) OS=Anas platyrhynchos GN=Anapl_00920 PE=3 SV=1 - [R0LQU5_ANAPL]	74.51	15.42	4	0.976432	11.2544	1.0849	19.7175	1.09188	12.6014	0.936904	10.1139	0.940275	18.3233	0.960036	17.0585	46.5955	6.22705
R0JFK7	Ribonuclease UK114 OS=Anas platyrhynchos GN=Anapl_03878 PE=4 SV=1 - [R0JFK7_ANAPL]	74.26	18.35	2	1.08564	4.3349	1.04986	6.68063	0.975092	5.49374	0.979386	13.7656	0.936429	11.1818	0.920404	4.62175	11.6039	5.45264
R0LGK3	Stathmin (Fragment) OS=Anas platyrhynchos GN=Anapl_14133 PE=3 SV=1 - [R0LGK3_ANAPL]	74.1	20.14	3	0.75815	30.8179	0.760443	38.1347	0.734245	28.3249	1.35929	11.6412	1.16189	26.2385	1.21462	16.1376	16.7408	6.25244
R0LR13	ELKS/RAB6-interacting/CAST family member 1 (Fragment) OS=Anas platyrhynchos GN=Anapl_13071 PE=4 SV=1 - [R0LR13_ANAPL]	73.87	4.03	3	0.962204	42.2887	0.92176	20.7587	1.07038	36.1312	0.860878	4.87053	1.06444	27.2105	0.936783	10.7549	128.269	6.02393
R0LII4	COP9 signalosome complex subunit 3 (Fragment) OS=Anas platyrhynchos GN=COPS3 PE=4 SV=1 - [R0LII4_ANAPL]	73.79	8.59	2	0.978612	2.1712	1.00514	4.22923	0.932513	8.86018	1.00565	13.1166	0.997417	6.32607	1.0884	9.1403	41.3196	7.21045
U3J1H1	Uncharacterized protein (Fragment) OS=Anas platyrhynchos GN=CLINT1 PE=4 SV=1 - [U3J1H1_ANAPL]	73.77	5.7	3	0.78986	42.1117	0.810572	37.2129	0.856389	18.8969	1.1513	27.8141	1.18271	24.6481	1.24157	13.8776	70.7921	5.99854
R0JN55	Synaptoporin (Fragment) OS=Anas platyrhynchos GN=Anapl_14495 PE=4 SV=1 - [R0JN55_ANAPL]	73.68	6.15	1	1.05362	2.66662	1.11848	5.39878	1.05723	8.20997	0.971752	13.5152	0.896727	3.19081	0.902224	5.39098	28.611	6.31592
U3IP39	Uncharacterized protein (Fragment) OS=Anas platyrhynchos GN=CUL4B PE=3 SV=1 - [U3IP39_ANAPL]	73.63	4.99	2	0.849685	10.5659	0.847336	5.94291	0.914629	42.8501	1.08895	18.5997	1.1465	10.7133	1.13562	13.8348	99.2462	7.94287
R0LFB9	Tripartite motif-containing protein 2 (Fragment) OS=Anas platyrhynchos GN=Anapl_07723 PE=4 SV=1 - [R0LFB9_ANAPL]	73.57	5.96	4	1.05158	9.3939	1.0836	7.58232	1.01235	18.8664	1.0093	20.1914	0.93144	10.6291	0.988229	9.30563	82.6697	7.04932
R0M1D2	1,2-dihydroxy-3-keto-5-methylthiopentene dioxygenase (Fragment) OS=Anas platyrhynchos GN=Anapl_12842 PE=3 SV=1 - [R0M1D2_ANAPL]	73.46	17.02	2	0.95693	4.29747	0.957542	6.86494	1.02553	14.0809	1.01792	4.40868	1.04189	0.523732	1.02644	2.82363	16.8713	5.16064
U3IZC4	Uncharacterized protein (Fragment) OS=Anas platyrhynchos GN=GLRX3 PE=4 SV=1 - [U3IZC4_ANAPL]	73.44	9.58	3	1.00801	5.67552	1.02213	8.20743	0.972036	14.4172	1.00508	16.1447	0.97813	3.73103	0.969392	4.10406	36.9549	5.59229
P12617	Malonyl-CoA decarboxylase, mitochondrial OS=Anser anser anser GN=MLYCD PE=1 SV=2 - [DCMC_ANSAN]	73.35	7.54	3	0.944342	13.0715	1.12729	1.8707	1.20761	21.282	0.955908	2.2074	0.965015	0.317089	0.957425	3.02637	56.6545	8.99756
U3IRH7	Uncharacterized protein (Fragment) OS=Anas platyrhynchos GN=ARHGAP17 PE=4 SV=1 - [U3IRH7_ANAPL]	73.33	3.82	3	0.937387	12.5927	0.949667	4.33698	1.00389	17.5463	0.979598	15.3271	0.993298	6.79548	1.0472	1.51893	93.3839	6.88818
O57314	Estradiol 17-beta-dehydrogenase 12 OS=Anas platyrhynchos GN=HSD17B12 PE=2 SV=1 - [DHB12_ANAPL]	73.31	11.54	4	1.01739	4.56885	0.952133	1.25674	1.02102	4.24619	0.983749	4.22186	1.02663	1.53343	1.01346	3.92162	33.874	9.59814
R0K7S9	Protein dopey-2 (Fragment) OS=Anas platyrhynchos GN=Anapl_07752 PE=4 SV=1 - [R0K7S9_ANAPL]	73.21	1.31	2	1.4494	4.00278	1.0889	1.99665	1.14634	10.0285	0.862593	17.3251	0.827149	12.9468	0.663197	0.124328	258.42	6.15088
R0LM66	Glycerol-3-phosphate dehydrogenase [NAD+], cytoplasmic (Fragment) OS=Anas platyrhynchos GN=Anapl_00933 PE=3 SV=1 - [R0LM66_ANAPL]	73.09	7.16	1	0.999686		1.09949		1.06963		0.980559		0.901848		0.974449		36.9701	6.41748
R0J7K8	Arsenite-resistance protein 2 (Fragment) OS=Anas platyrhynchos GN=Anapl_19048 PE=4 SV=1 - [R0J7K8_ANAPL]	73.08	26.42	2	1.06395	2.43825	1.10896	17.9796	0.915559	15.1431	1.01591	15.3524	1.00655	8.79148	0.947389	12.6208	5.91619	9.70068
U3IA87	Uncharacterized protein OS=Anas platyrhynchos GN=SERPIND1 PE=3 SV=1 - [U3IA87_ANAPL]	73.04	3.69	2	1.00656	4.05554	0.970706	4.5942	0.90136	7.65744	1.0635	6.88048	1.02892	5.40304	1.03909	2.16811	55.8035	5.88428
R0JQF7	Inter-alpha-trypsin inhibitor heavy chain H5 OS=Anas platyrhynchos GN=Anapl_17215 PE=4 SV=1 - [R0JQF7_ANAPL]	72.99	14.09	5	1.00982	8.79285	1.04195	1.93649	0.988848	18.6248	1.02032	8.50176	0.990546	7.21917	0.96887	12.3502	40.9165	9.59814
R0K2A0	40S ribosomal protein S24 (Fragment) OS=Anas platyrhynchos GN=RPS24 PE=3 SV=1 - [R0K2A0_ANAPL]	72.94	30	4	1.04394	7.6413	0.988432	14.5536	0.965044	13.5285	0.97221	12.7098	1.03019	3.85686	0.989748	12.0499	15.0292	10.8872
U3IL87	Uncharacterized protein (Fragment) OS=Anas platyrhynchos GN=PACSIN1 PE=4 SV=1 - [U3IL87_ANAPL]	72.81	5.19	2	1.03597	9.40517	1.04416	1.67322	0.972335	5.05657	1.02893	0.158198	0.984272	1.80389	0.945075	6.573	50.3886	5.75732
R0JBK1	NADH dehydrogenase [ubiquinone] 1 alpha subcomplex subunit 8 (Fragment) OS=Anas platyrhynchos GN=Anapl_11326 PE=4 SV=1 - [R0JBK1_ANAPL]	72.73	7.88	2	1.0309	12.3751	1.05491	8.37392	0.908736	12.7558	1.01525	14.1502	1.0273	10.3173	0.949327	8.56921	19.4507	8.11865
R0JYQ9	Protein disulfide-isomerase TXNDC10 (Fragment) OS=Anas platyrhynchos GN=Anapl_01637 PE=4 SV=1 - [R0JYQ9_ANAPL]	72.68	8.56	3	1.06496	14.1271	1.10103	7.76728	1.09564	2.72514	0.879676	8.86122	0.884536	4.44876	0.943576	10.1824	46.398	4.88135
R0JXD3	DCC-interacting protein 13-alpha (Fragment) OS=Anas platyrhynchos GN=Anapl_17130 PE=4 SV=1 - [R0JXD3_ANAPL]	72.64	5.66	3	0.915096	11.1482	0.892315	13.6852	1.1474	1.09632	0.996148	0.372057	1.03273	17.3434	1.06619	6.01078	77.5008	5.80811
U3IYW5	Uncharacterized protein (Fragment) OS=Anas platyrhynchos PE=4 SV=1 - [U3IYW5_ANAPL]	72.64	1.65	3	1.05828	0.611134	0.994824	2.76638	1.02064	0.832089	0.967076	0.868801	0.936715	0.293622	0.997371	0.27064	221.099	7.04932
R0K3N2	Guanine nucleotide-binding protein G(T) subunit alpha-2 (Fragment) OS=Anas platyrhynchos GN=Anapl_16204 PE=4 SV=1 - [R0K3N2_ANAPL]	72.59	4.93	1													38.9895	5.36377
R0LT17	Reticulon-4-interacting protein 1 (Fragment) OS=Anas platyrhynchos GN=Anapl_02205 PE=4 SV=1 - [R0LT17_ANAPL]	72.56	11.07	2	1.02787	13.6349	1.09242	15.7837	1.07968	6.39394	0.951092	11.6256	0.973262	1.89406	0.888367	15.3527	33.0662	7.81104
R0M172	CD9 antigen (Fragment) OS=Anas platyrhynchos GN=Anapl_04023 PE=4 SV=1 - [R0M172_ANAPL]	72.56	7.35	1	0.598828	18.4453	0.490872	4.79185	0.434736	8.49035	1.56042	9.97453	1.51362	3.34566	1.38525	3.36252	22.4625	6.94678
R0KVC9	Guanine nucleotide-binding protein-like 3 (Fragment) OS=Anas platyrhynchos GN=Anapl_05038 PE=4 SV=1 - [R0KVC9_ANAPL]	72.49	5.28	2	1.00143	9.2238	1.04918	15.3757	1.05635	6.01338	1.00159	4.20927	0.97285	10.5496	0.924828	19.9312	55.7878	7.60596
U3IC96	Uncharacterized protein OS=Anas platyrhynchos GN=FBLN5 PE=4 SV=1 - [U3IC96_ANAPL]	72.43	7.85	3	0.705936	5.02073	0.754401	12.2517	0.899761	16.3915	1.23041	8.11457	1.23473	7.89526	1.25804	1.13186	49.8096	4.66553
U3J4L7	Uncharacterized protein OS=Anas platyrhynchos GN=MYO18A PE=4 SV=1 - [U3J4L7_ANAPL]	72.39	2.11	3	0.996622	27.3405	1.0583	7.65559	1.20734	7.69732	1.02976	3.7	0.963533	25.5743	0.896652	7.15184	208.086	8.1333
R0L315	Epididymal secretory protein E1 (Fragment) OS=Anas platyrhynchos GN=Anapl_05687 PE=4 SV=1 - [R0L315_ANAPL]	72.36	40.16	3	1.07357	9.79287	1.03489	12.7917	1.13114	16.5983	0.988511	14.9931	0.968257	11.0913	0.98532	7.94572	13.5248	7.1665
R0JSQ8	Cytochrome P450 46A1 (Fragment) OS=Anas platyrhynchos GN=Anapl_00762 PE=3 SV=1 - [R0JSQ8_ANAPL]	72.32	6.37	2	1.01398	5.54446	1.06534	2.26507	1.02501	0.0733729	1.02982	2.19337	1.02219	1.17945	0.913107	0.685564	43.3983	7.84033
R0LDL8	Gamma-glutamyltransferase 5 (Fragment) OS=Anas platyrhynchos GN=Anapl_06120 PE=4 SV=1 - [R0LDL8_ANAPL]	72.31	5.63	3	0.903763	3.18203	0.919257	4.15139	0.987286	9.51917	1.05877	4.98877	1.07527	2.94725	1.08784	1.71129	63.7024	7.73779
U3I4E6	Uncharacterized protein (Fragment) OS=Anas platyrhynchos GN=EXOC5 PE=4 SV=1 - [U3I4E6_ANAPL]	71.93	4.44	3	0.990704	5.69097	0.991922	8.30679	0.908835	5.69422	1.09606	1.43412	1.05509	0.0046572	0.926383	4.40551	80.7313	6.90283
R0L516	Protein LZIC (Fragment) OS=Anas platyrhynchos GN=Anapl_10894 PE=4 SV=1 - [R0L516_ANAPL]	71.93	26.16	3	0.928836	18.267	0.9286	20.2249	1.07475	32.6807	1.00624	27.6474	0.982666	12.5548	0.993555	7.81579	19.533	4.83057
R0LEA0	Acetyl-CoA acetyltransferase, cytosolic (Fragment) OS=Anas platyrhynchos GN=Anapl_07341 PE=3 SV=1 - [R0LEA0_ANAPL]	71.93	11.08	3	0.892714	12.7235	1.03336	12.2934	1.15953	26.8075	0.928904	11.7736	1.03282	9.28263	0.962365	9.8564	34.9589	7.97217
U3J3N6	Uncharacterized protein OS=Anas platyrhynchos GN=CHD4 PE=4 SV=1 - [U3J3N6_ANAPL]	71.92	1.87	2	0.935256	10.1276	0.938998	8.92817	0.908806	17.8049	1.17354	9.14929	1.02116	13.0474	1.02802	8.65992	218.287	6.23975
U3I5V3	Uncharacterized protein (Fragment) OS=Anas platyrhynchos GN=LRRC47 PE=4 SV=1 - [U3I5V3_ANAPL]	71.9	10.26	3	0.964026	0.914135	0.926843	5.92018	0.977564	26.2641	1.03495	6.97059	1.06163	13.1066	1.07022	0.484494	38.8868	8.63135
R0LQ91	Canalicular multispecific organic anion transporter 2 (Fragment) OS=Anas platyrhynchos GN=Anapl_09596 PE=3 SV=1 - [R0LQ91_ANAPL]	71.86	3.44	4	0.978543	6.55733	1.00096	1.48005	1.08326	6.1562	0.966323	6.61852	1.04088	4.9168	1.01047	3.23811	169.298	7.47412
R0LMV5	6-phosphofructo-2-kinase/fructose-2, 6-biphosphatase 2 (Fragment) OS=Anas platyrhynchos GN=Anapl_02997 PE=4 SV=1 - [R0LMV5_ANAPL]	71.75	6.09	3	0.961761	4.16714	0.970846	10.7039	0.917238	18.9324	1.03865	10.9154	1.05703	6.73582	1.01777	6.37195	49.2291	6.39209
U3IX10	Synaptosomal-associated protein OS=Anas platyrhynchos GN=SNAP23 PE=3 SV=1 - [U3IX10_ANAPL]	71.72	17.7	2	0.909343	2.41108	0.876768	9.81739	0.893558	14.2364	1.09915	10.4633	1.11782	4.56578	1.11954	1.47437	23.4084	4.94482
R0LY76	Proenkephalin A (Fragment) OS=Anas platyrhynchos GN=PENK PE=4 SV=1 - [R0LY76_ANAPL]	71.68	12.03	3	0.837149	4.03411	0.826472	9.47467	0.774079	7.81833	1.20434	0.977849	1.20631	0.411758	1.13369	4.11308	30.1539	5.90967
R0LFU2	Programmed cell death protein 10 (Fragment) OS=Anas platyrhynchos GN=PDCD10 PE=4 SV=1 - [R0LFU2_ANAPL]	71.63	13.68	3	0.916218	6.0068	0.924036	8.32809	0.993058	1.73419	1.04062	2.93084	1.06731	0.246667	1.09274	4.64437	24.6858	8.19189
R0KCW7	Eukaryotic translation elongation factor 1 epsilon-1 (Fragment) OS=Anas platyrhynchos GN=Anapl_03783 PE=4 SV=1 - [R0KCW7_ANAPL]	71.55	13.1	2	0.99527	2.95001	0.947985	5.43295	0.954355	2.93038	1.00946	2.54957	1.02067	1.49614	1.09443	3.63889	16.6788	8.95361
R0JCL7	Talin-1 OS=Anas platyrhynchos GN=Anapl_18608 PE=4 SV=1 - [R0JCL7_ANAPL]	71.46	26.28	2	0.802847	0.45809	0.781299	2.10512	0.968684	27.1492	1.09434	10.5399	1.1534	5.54247	1.23147	2.01053	15.7369	5.70654
U3IS29	Uncharacterized protein OS=Anas platyrhynchos GN=UPF2 PE=4 SV=1 - [U3IS29_ANAPL]	71.41	2.31	2	1.0715	0.998958	1.21086	1.19983	1.0619	12.5091	0.91744	4.82051	0.838855	12.71	0.877904	4.36966	145.16	7.10791
U3IY10	Uncharacterized protein (Fragment) OS=Anas platyrhynchos PE=4 SV=1 - [U3IY10_ANAPL]	71.36	27.54	2	1.15247	4.18891	1.01373	13.2826	0.981552	14.8423	0.944407	6.01547	0.988381	11.5847	1.00162	22.3658	8.06615	4.97021
U3IN51	Uncharacterized protein OS=Anas platyrhynchos PE=4 SV=1 - [U3IN51_ANAPL]	71.34	1.68	3	0.845845	10.7088	0.832761	7.70539	0.836122	0.872988	1.15458	7.28312	1.17106	0.405772	1.16006	1.3651	176.574	9.26123
R0JMK3	Oxysterol-binding protein (Fragment) OS=Anas platyrhynchos GN=Anapl_17008 PE=3 SV=1 - [R0JMK3_ANAPL]	71.23	3.9	2	1.03515	2.12731	0.790249	22.9646	1.1161	31.5704	1.07991	1.93246	1.01024	4.23996	0.99374	10.4171	76.2562	6.11279
R0JVP4	Quinone oxidoreductase (Fragment) OS=Anas platyrhynchos GN=CRYZ PE=4 SV=1 - [R0JVP4_ANAPL]	71.22	9.97	3	0.987726	8.79627	1.03234	3.16628	1.03939	16.4718	0.964566	6.42929	1.01741	0.732262	1.01508	2.62641	35.6005	7.54736
R0KVI6	Heat shock factor-binding protein 1 (Fragment) OS=Anas platyrhynchos GN=Anapl_16217 PE=4 SV=1 - [R0KVI6_ANAPL]	71.18	47.62	2	0.942249	6.06622	0.954226	1.52384	0.963717	4.28837	1.02324	2.68603	1.06049	3.1088	1.02062	2.83009	7.16947	4.22119
U3J131	Uncharacterized protein (Fragment) OS=Anas platyrhynchos GN=UXS1 PE=4 SV=1 - [U3J131_ANAPL]	71.08	6.6	2	0.901811	1.07442	0.83728	9.91133	1.0592	6.18142	1.11644	9.75786	1.06537	6.14525	1.06658	0.520448	45.1343	9.17334
R0LJ01	Actin-related protein 10 (Fragment) OS=Anas platyrhynchos GN=Anapl_12979 PE=3 SV=1 - [R0LJ01_ANAPL]	71.04	5.87	2	1.16069	25.1896	1.08056	5.24486	1.21118	20.2191	0.882	2.80839	0.735253	15.2438	0.927382	14.3371	43.7258	6.78564
R0JL49	Integrator complex subunit 4 (Fragment) OS=Anas platyrhynchos GN=Anapl_06077 PE=4 SV=1 - [R0JL49_ANAPL]	71.04	2.91	2	1.13811	16.7134	1.02754	5.1835	1.00353	34.2284	0.995486	0.138621	1.04723	0.125788	0.901878	27.3363	107.798	6.65381
R0JDQ6	Tumor protein D54 (Fragment) OS=Anas platyrhynchos GN=Anapl_10335 PE=4 SV=1 - [R0JDQ6_ANAPL]	70.96	20	3	0.83364	8.67869	0.862424	8.54376	0.969452	13.7166	1.11736	10.8393	1.05625	10.3887	1.08754	7.1901	21.54	6.3667
R0JER3	Neuronal membrane glycoprotein M6-a (Fragment) OS=Anas platyrhynchos GN=Anapl_09077 PE=4 SV=1 - [R0JER3_ANAPL]	70.94	10.53	3	1.25609	10.4804	1.16795	11.2503	1.05126	3.42898	0.891332	11.3321	0.83859	23.2728	0.798333	20.081	29.6697	5.8208
R0LMM0	CWF19-like protein 1 (Fragment) OS=Anas platyrhynchos GN=Anapl_05327 PE=4 SV=1 - [R0LMM0_ANAPL]	70.67	5.2	2	0.911023	5.61232	0.897923	8.89576	0.851224	4.41399	1.10176	1.89257	1.12687	8.43417	1.11811	5.39125	49.4423	8.04541
U3IXD4	Uncharacterized protein (Fragment) OS=Anas platyrhynchos GN=FAM98A PE=4 SV=1 - [U3IXD4_ANAPL]	70.67	6.07	2	0.873855	3.85579	0.974957	10.7719	1.11092	12.0351	1.01913	6.43059	0.994597	9.20722	1.06474	3.52598	53.1604	8.96826
R0J853	S-adenosylmethionine synthetase isoform type-2 (Fragment) OS=Anas platyrhynchos GN=Anapl_17885 PE=3 SV=1 - [R0J853_ANAPL]	70.65	15.97	1	1.00669		0.955215		0.819168		1.09963		1.08094		1.04199		15.9356	7.34229
R0LGD7	Transformer-2 protein-like protein (Fragment) OS=Anas platyrhynchos GN=Anapl_08336 PE=4 SV=1 - [R0LGD7_ANAPL]	70.64	22.01	3	0.772307	14.4319	0.898088	16.056	0.963032	18.8368	1.0959	11.873	1.10476	18.1965	1.08466	3.93128	18.8125	11.5757
U3I9Y3	Uncharacterized protein OS=Anas platyrhynchos GN=TTC37 PE=4 SV=1 - [U3I9Y3_ANAPL]	70.56	2.62	3	0.982096	9.90134	0.954857	8.85697	1.13912	25.5484	0.922048	18.7655	1.02034	9.0617	0.993111	13.6219	174.255	7.04932
U3IR67	Uncharacterized protein (Fragment) OS=Anas platyrhynchos GN=SCP2D1 PE=3 SV=1 - [U3IR67_ANAPL]	70.56	7.97	5	1.00774	3.20552	1.07246	2.18909	0.998166	2.58005	0.977547	6.99479	0.948295	5.92553	0.972912	5.08261	81.3996	8.23584
R0L125	Prolyl 4-hydroxylase subunit alpha-1 (Fragment) OS=Anas platyrhynchos GN=Anapl_06681 PE=4 SV=1 - [R0L125_ANAPL]	70.53	4.68	2	1.02533	5.10227	1.06487	20.6574	0.908205	1.71803	0.991433	5.90957	0.988197	5.4967	1.01136	8.58703	58.7104	5.57959
R0M099	UDP-glucose 4-epimerase (Fragment) OS=Anas platyrhynchos GN=Anapl_06067 PE=4 SV=1 - [R0M099_ANAPL]	70.5	38.04	3	1.04057	9.16017	1.12384	9.87985	1.00267	4.57825	0.957726	15.2897	0.951416	6.89631	0.945516	9.55258	10.178	6.27783
R0JU89	Zinc finger and BTB domain-containing protein 20 (Fragment) OS=Anas platyrhynchos GN=Anapl_05900 PE=4 SV=1 - [R0JU89_ANAPL]	70.47	4.34	2	1.08536	8.54258	1.04817	4.20836	0.994164	3.21106	0.98844	10.8139	0.96823	3.02632	0.922206	10.841	81.0034	6.7124
R0JBU7	Methionine adenosyltransferase 2 subunit beta (Fragment) OS=Anas platyrhynchos GN=MAT2B PE=4 SV=1 - [R0JBU7_ANAPL]	70.39	16.61	4	1.02572	14.594	1.11713	11.3514	1.02429	9.19737	0.904569	13.1139	0.984446	8.22817	0.906298	2.71716	35.0218	6.87354
R0LB00	Uncharacterized protein C10orf76 (Fragment) OS=Anas platyrhynchos GN=Anapl_11664 PE=4 SV=1 - [R0LB00_ANAPL]	70.36	7.31	4	1.06612	16.9256	1.03915	10.9066	1.0853	7.1955	0.916978	5.55729	0.925059	6.31527	0.96103	14.7005	78.0272	6.49365
R0JYN5	Protein GPR89A (Fragment) OS=Anas platyrhynchos GN=Anapl_01620 PE=4 SV=1 - [R0JYN5_ANAPL]	70.2	5.62	2	1.047	12.4925	0.987602	3.27318	1.03961	7.77343	0.955438	3.6132	0.970169	8.08481	1.01801	12.6492	49.2682	9.26123
R0JWC0	Optineurin (Fragment) OS=Anas platyrhynchos GN=Anapl_09766 PE=4 SV=1 - [R0JWC0_ANAPL]	70.19	10.97	5	1.0862	23.0285	0.869822	17.7653	0.915681	13.0659	0.885432	15.4455	0.953193	15.3835	1.07826	10.5958	63.5688	4.86865
U3IBY3	Uncharacterized protein OS=Anas platyrhynchos GN=ASPN PE=4 SV=1 - [U3IBY3_ANAPL]	70.14	11.05	3	0.845055	7.18967	0.752415	1.36402	0.878478	3.48788	1.15926	1.41418	1.21455	2.28992	1.18364	5.39162	42.0141	8.57275
R0L502	Splicing factor, arginine/serine-rich 10 OS=Anas platyrhynchos GN=Anapl_06362 PE=4 SV=1 - [R0L502_ANAPL]	70.11	10.75	2	0.900518	4.89156	0.857517	8.55068	0.977806	19.8123	1.04794	18.0122	1.07338	3.10472	1.16826	1.8439	32.3094	10.5063
U3IZ58	Uncharacterized protein (Fragment) OS=Anas platyrhynchos PE=4 SV=1 - [U3IZ58_ANAPL]	70.1	29.33	1	0.674927		0.676699		0.687179		1.40901		1.3169		1.26423		8.00895	4.1958
R0LNU6	Periostin (Fragment) OS=Anas platyrhynchos GN=Anapl_07240 PE=4 SV=1 - [R0LNU6_ANAPL]	70.04	7.99	4	0.916546	8.59668	1.00726	5.33642	1.24832	40.5963	0.988573	10.6549	1.25057	33.2913	0.977136	19.0871	90.9607	6.88818
R0M0Y0	Ras GTPase-activating protein-binding protein 2 (Fragment) OS=Anas platyrhynchos GN=G3BP2 PE=4 SV=1 - [R0M0Y0_ANAPL]	69.97	6.85	2	0.770816	22.5042	0.844217	64.4133	0.997063	41.4009	1.06298	29.1922	1.11686	41.4567	1.05605	31.5591	54.0318	5.49072
U3I6C9	Uncharacterized protein OS=Anas platyrhynchos GN=DYNC1I2 PE=4 SV=1 - [U3I6C9_ANAPL]	69.88	3.61	2	0.776142	13.5035	0.770217	12.2056	0.808403	3.21277	1.21996	6.01114	1.24262	6.13732	1.20306	10.6598	71.2431	5.18604
R0LPQ5	Phosphoglycerate mutase family member 5 (Fragment) OS=Anas platyrhynchos GN=Anapl_02408 PE=4 SV=1 - [R0LPQ5_ANAPL]	69.84	9.73	3	1.08493	11.1802	1.04658	1.11841	1.06945	1.40645	0.915351	4.92782	0.965042	4.95764	0.909627	15.4942	25.7665	8.80713
R0L1W5	Mps one binder kinase activator-like 3 (Fragment) OS=Anas platyrhynchos GN=Anapl_04563 PE=4 SV=1 - [R0L1W5_ANAPL]	69.72	22.28	3	1.07468	4.87326	1.06938	5.40863	1.05526	7.07721	0.948387	6.28759	0.955322	6.96472	0.934139	10.9344	21.3144	6.32861
R0KB20	Glutathione synthetase (Fragment) OS=Anas platyrhynchos GN=Anapl_08869 PE=4 SV=1 - [R0KB20_ANAPL]	69.72	9.26	3	1.02837	3.68589	1.08304	10.2349	1.06013	17.3965	0.943711	6.81405	0.965845	12.4024	0.913011	10.7605	41.1233	6.04932
U3IJT5	Uncharacterized protein (Fragment) OS=Anas platyrhynchos GN=CXADR PE=4 SV=1 - [U3IJT5_ANAPL]	69.49	8.44	2	0.946746	16.6159	0.973815	5.91214	0.967453	1.53233	1.06298	3.94019	0.994979	8.69052	1.0689	10.3542	35.0936	7.18115
R0LYJ7	ATP synthase subunit d, mitochondrial (Fragment) OS=Anas platyrhynchos GN=ATP5H PE=4 SV=1 - [R0LYJ7_ANAPL]	69.46	16.53	2	1.06355	10.8843	1.04969	3.61663	0.979562	9.60175	0.991355	5.30327	0.946759	5.36356	0.914851	5.04751	13.79	5.88428
U3IXP7	Uncharacterized protein OS=Anas platyrhynchos GN=HRAS PE=4 SV=1 - [U3IXP7_ANAPL]	69.21	23.17	3	1.02594	0.545077	0.970475	0.167286	0.929723	0.226182	1.04955	0.388541	0.997987	0.0757466	1.05718	2.29138	18.6163	4.94482
R0LSD9	Phosphotriesterase-related protein (Fragment) OS=Anas platyrhynchos GN=PTER PE=4 SV=1 - [R0LSD9_ANAPL]	69.19	4.87	1	1.19525		0.996825		1.25308		0.796679		0.794413		1.01628		38.9087	6.354
R0L3P7	60S ribosomal protein L14 (Fragment) OS=Anas platyrhynchos GN=RPL14 PE=4 SV=1 - [R0L3P7_ANAPL]	69.15	19.05	2	0.908359	20.5419	1.05026	0.99778	0.989049	58.4891	0.950678	8.45301	0.960215	14.6039	1.0162	13.644	9.9702	10.1694
U3J3J8	Uncharacterized protein OS=Anas platyrhynchos GN=GSTZ1 PE=3 SV=1 - [U3J3J8_ANAPL]	69.09	15.81	3	1.04485	24.8101	1.11935	14.4003	1.04535	12.8786	0.9677	14.2893	0.864507	7.71806	0.902152	4.49695	23.9235	8.67529
U3I252	Uncharacterized protein (Fragment) OS=Anas platyrhynchos GN=ARFGEF1 PE=4 SV=1 - [U3I252_ANAPL]	68.91	1.26	1	1.11812	1.49316	1.1263	4.08305	0.978643	2.67687	0.965087	5.68489	0.881847	1.21569	0.934179	2.80311	196.623	6.27783
R0LMH9	ADP-ribosylation factor 6 (Fragment) OS=Anas platyrhynchos GN=ARF6 PE=4 SV=1 - [R0LMH9_ANAPL]	68.9	16.2	2	1.09336	3.7109	1.092	5.96666	1.01005	7.87128	0.974023	1.54268	0.951174	2.77982	0.925101	8.38302	20.5827	8.92432
U3I5R7	Uncharacterized protein OS=Anas platyrhynchos GN=PPP6R2 PE=4 SV=1 - [U3I5R7_ANAPL]	68.87	2.77	2	0.936384	1.34472	1.02645	3.60796	1.0853	0.315668	0.978805	6.7192	0.966586	1.30021	1.04143	0.0548514	97.1299	4.55127
U3IMY5	Uncharacterized protein (Fragment) OS=Anas platyrhynchos GN=VRK3 PE=4 SV=1 - [U3IMY5_ANAPL]	68.81	11.34	3	0.977878	13.9505	1.01207	10.9943	0.959736	4.06805	1.02947	4.71356	0.995465	12.4426	1.04156	9.29557	33.1419	8.20654
U3J9Q4	Uncharacterized protein (Fragment) OS=Anas platyrhynchos GN=NCBP1 PE=4 SV=1 - [U3J9Q4_ANAPL]	68.6	4.89	3	1.06334	1.27516	1.04348	10.7177	1.10085	0.746628	0.91628	8.72845	0.9388	12.255	0.962421	4.89783	88.2949	6.32861
R0LMG1	Transmembrane protein C17orf28 (Fragment) OS=Anas platyrhynchos GN=Anapl_03630 PE=4 SV=1 - [R0LMG1_ANAPL]	68.55	4.76	3	1.09257	6.5358	1.00978	9.03454	0.992349	2.90455	0.981049	6.99145	0.966547	3.90303	0.983421	10.3109	87.3736	5.73193
R0JX58	Tripartite motif-containing protein 15 OS=Anas platyrhynchos GN=Anapl_13515 PE=4 SV=1 - [R0JX58_ANAPL]	68.45	10.77	2	1.0313	7.34518	1.05989	3.75548	0.965802	19.5367	0.948452	14.2645	1.01131	7.43326	0.942699	2.55538	36.3236	4.91943
R0KT38	WD repeat-containing protein 5 (Fragment) OS=Anas platyrhynchos GN=Anapl_16904 PE=4 SV=1 - [R0KT38_ANAPL]	68.39	11.33	3	0.959078	12.574	1.047	7.13153	1.00026	10.7779	0.923485	9.08455	0.910772	11.6658	0.983955	12.0452	33.782	7.88428
R0JXW8	Eukaryotic translation initiation factor 6 (Fragment) OS=Anas platyrhynchos GN=Anapl_04473 PE=3 SV=1 - [R0JXW8_ANAPL]	68.25	18.99	2	1.05603	3.72733	1.09463	4.25279	1.09564	13.2991	0.913451	1.8208	0.914212	22.0346	0.935326	5.87332	19.5378	4.60205
R0KI49	60S ribosomal protein L34 OS=Anas platyrhynchos GN=Anapl_18326 PE=4 SV=1 - [R0KI49_ANAPL]	68.24	38.46	3	0.834034	13.118	0.808578	14.7821	0.683293	16.5985	1.34547	17.2801	1.16415	5.67473	1.14417	8.84172	7.22597	11.6636
R0JCS5	Putative RNA-binding protein Luc7-like 1 (Fragment) OS=Anas platyrhynchos GN=Anapl_06477 PE=4 SV=1 - [R0JCS5_ANAPL]	68.21	6.57	1	1.01634		0.911102		0.929314		0.99766		1.02572		1.14333		41.4573	10.1694
U3I9U2	Uncharacterized protein OS=Anas platyrhynchos PE=3 SV=1 - [U3I9U2_ANAPL]	68.2	4.45	2	1.17057	9.11037	1.02637	17.2593	0.999768	15.8841	0.800102	20.4943	1.069	12.6084	1.00325	15.3582	31.5384	7.79639
R0K1W6	Galectin (Fragment) OS=Anas platyrhynchos GN=Anapl_01367 PE=4 SV=1 - [R0K1W6_ANAPL]	68.12	29.55	4	0.971864	17.1851	0.902802	13.5917	0.788081	2.52717	1.14999	10.1514	1.14665	2.15835	1.04351	12.8481	14.5903	6.78564
R0K0B1	Signal peptidase complex catalytic subunit SEC11A (Fragment) OS=Anas platyrhynchos GN=Anapl_01750 PE=4 SV=1 - [R0K0B1_ANAPL]	68.1	12.5	2	0.866664	6.97075	0.980639	22.6889	1.00668	9.01465	1.05109	7.75677	1.05401	8.94398	1.0532	7.80031	14.5188	9.34912
U3ITV9	Uncharacterized protein (Fragment) OS=Anas platyrhynchos PE=4 SV=1 - [U3ITV9_ANAPL]	68.08	42.86	1	0.950623	6.76369	0.867354	9.76271	0.823833	1.22887	1.18617	6.11388	1.12154	4.04181	1.06133	4.85275	3.27073	4.77979
R0M2N3	Sterol-4-alpha-carboxylate 3-dehydrogenase, decarboxylating (Fragment) OS=Anas platyrhynchos GN=Anapl_08446 PE=3 SV=1 - [R0M2N3_ANAPL]	68.05	7.1	2	1.04472	0.0701524	1.15481	1.35216	1.00776	10.6869	0.970928	0.815389	0.965892	0.375621	0.907563	2.69228	37.7966	7.92822
U3IMY4	Uncharacterized protein (Fragment) OS=Anas platyrhynchos GN=GNAZ PE=4 SV=1 - [U3IMY4_ANAPL]	67.96	10.8	2	1.21299	35.3094	1.11344	37.6792	1.17685	6.21969	0.817535	4.51208	0.803626	8.90441	0.859978	1.35445	41.6812	7.29834
U3IVC2	Uncharacterized protein (Fragment) OS=Anas platyrhynchos GN=SLC4A4 PE=4 SV=1 - [U3IVC2_ANAPL]	67.93	2.53	2	1.03262	18.0684	1.04553	13.899	1.00346	8.69343	1.00697	25.253	0.89619	1.11009	1.00212	17.4219	110.584	5.93506
R0K8A2	Protein RCC2 (Fragment) OS=Anas platyrhynchos GN=Anapl_03449 PE=4 SV=1 - [R0K8A2_ANAPL]	67.87	6.82	3	0.964547	3.74681	0.927539	6.69883	1.00077	33.5586	0.995722	17.3485	1.00378	11.3126	1.0441	2.20705	46.3453	8.07471
U3IR01	Uncharacterized protein (Fragment) OS=Anas platyrhynchos GN=TPP1 PE=4 SV=1 - [U3IR01_ANAPL]	67.86	17.04	2	1.00911	6.01922	1.00495	9.85543	1.04369	23.8925	0.96949	18.4066	1.02685	12.2909	1.00104	7.40046	14.5248	5.36377
U3IZ85	Uncharacterized protein OS=Anas platyrhynchos GN=VAMP7 PE=4 SV=1 - [U3IZ85_ANAPL]	67.78	7.51	2	1.02484	13.1929	1.09645	11.515	0.934487	1.97874	0.969254	5.25154	0.924005	2.44013	0.969836	0.816315	23.9085	8.30908
R0KQG2	Golgi SNAP receptor complex member 2 (Fragment) OS=Anas platyrhynchos GN=Anapl_13816 PE=4 SV=1 - [R0KQG2_ANAPL]	67.78	14.92	2	0.957054	2.00965	1.05204	12.0112	1.14401	2.35928	0.992059	7.2732	0.938685	9.57173	0.946135	12.8768	21.1481	8.70459
R0JEE5	Nucleoporin SEH1-like (Fragment) OS=Anas platyrhynchos GN=Anapl_14475 PE=4 SV=1 - [R0JEE5_ANAPL]	67.68	13.15	3	1.05899	7.29352	1.06664	11.6591	1.0268	12.942	0.954173	9.21493	0.991414	5.2964	0.927113	11.1774	40.195	8.08936
R0JE50	Glutamine synthetase (Fragment) OS=Anas platyrhynchos GN=Anapl_10605 PE=3 SV=1 - [R0JE50_ANAPL]	67.55	15.14	5	1.02241	10.132	0.960712	5.12648	1.07145	21.8851	0.991275	4.98809	1.01715	5.41946	0.981457	8.60626	41.9683	6.85889
R0KXM7	Laminin subunit alpha-4 (Fragment) OS=Anas platyrhynchos GN=Anapl_14394 PE=4 SV=1 - [R0KXM7_ANAPL]	67.55	2.57	4	0.868875	21.8293	0.898071	12.4609	1.04365	6.97218	1.05409	11.6193	1.09113	11.1779	1.0868	10.766	194.871	6.40479
R0L6A3	Bifunctional 3'-phosphoadenosine 5'-phosphosulfate synthetase 1 (Fragment) OS=Anas platyrhynchos GN=Anapl_04777 PE=3 SV=1 - [R0L6A3_ANAPL]	67.53	8.77	4	0.805289	11.3652	0.824271	8.60315	0.863709	12.5027	1.18851	1.61438	1.19405	4.05817	1.18211	5.03236	68.6185	6.49365
U3I6K3	Uncharacterized protein (Fragment) OS=Anas platyrhynchos GN=PDLIM1 PE=4 SV=1 - [U3I6K3_ANAPL]	67.49	8.14	2	0.871658	5.97686	0.860005	8.04346	0.888788	0.547347	1.12876	2.61524	1.17735	1.2884	1.09448	10.4652	33.5847	6.68311
U3I0W4	Uncharacterized protein (Fragment) OS=Anas platyrhynchos GN=CUL4A PE=3 SV=1 - [U3I0W4_ANAPL]	67.42	6.21	2	0.955863	10.6184	1.02658	1.59831	1.13463	28.687	0.910686	1.03868	1.01216	7.82646	0.975563	6.62023	83.0129	7.13721
Q6TU41	MHC class I heavy chain (Fragment) OS=Anser anser PE=2 SV=1 - [Q6TU41_9AVES]	67.35	15.21	2	0.696846	39.4755	0.733663	25.2379	0.909679	7.6318	1.17241	11.5021	1.22172	15.1455	1.26097	17.6628	39.4907	5.74463
R0LUC3	Syntaxin-1A (Fragment) OS=Anas platyrhynchos GN=Anapl_04878 PE=3 SV=1 - [R0LUC3_ANAPL]	67.35	17.2	4	1.06027	24.0913	1.04618	15.2889	0.999302	3.67559	0.94569	13.0629	0.936751	9.54856	0.987319	21.0887	32.0661	5.16064
R0LPZ6	Thioredoxin domain-containing protein 5 (Fragment) OS=Anas platyrhynchos GN=TXNDC5 PE=3 SV=1 - [R0LPZ6_ANAPL]	67.19	14.37	4	0.997696	8.33554	1.00787	10.2267	1.0382	20.6031	0.966784	10.7996	0.952974	8.7461	1.00116	8.10116	39.3954	6.25244
R0L8H3	N(4)-(Beta-N-acetylglucosaminyl)-L-asparaginase (Fragment) OS=Anas platyrhynchos GN=Anapl_17955 PE=4 SV=1 - [R0L8H3_ANAPL]	67.1	15.13	4	0.976616	2.38106	0.993502	3.82726	0.932921	12.1179	1.01523	6.89121	1.02601	7.67739	1.08603	4.81025	32.4658	6.29053
R0KNW3	Acyl-CoA synthetase short-chain family member 3, mitochondrial OS=Anas platyrhynchos GN=Anapl_18645 PE=4 SV=1 - [R0KNW3_ANAPL]	66.96	9.36	1	0.898403	1.91193	0.886931	4.30774	0.870272	13.9172	1.10496	4.77858	1.14896	5.76277	1.10525	4.07531	18.9347	7.02002
U3IBF5	Uncharacterized protein (Fragment) OS=Anas platyrhynchos GN=UCHL3 PE=4 SV=1 - [U3IBF5_ANAPL]	66.89	14.35	2	0.99359	4.88018	1.02062	2.44967	1.08179	8.51576	0.967017	5.64014	0.981365	3.15024	0.983737	7.46881	26.2622	5.08447
R0LDX2	Prefoldin subunit 5 (Fragment) OS=Anas platyrhynchos GN=Anapl_18065 PE=4 SV=1 - [R0LDX2_ANAPL]	66.83	23.48	3	1.03873	5.75654	1.00399	2.19256	0.935777	9.68185	1.07218	1.71285	1.01908	7.38301	0.979366	1.01911	14.7167	8.07471
R0JKJ2	Adenylosuccinate synthetase (Fragment) OS=Anas platyrhynchos GN=Anapl_13819 PE=3 SV=1 - [R0JKJ2_ANAPL]	66.74	10.55	3	0.963193	18.0428	0.983893	13.8104	0.804266	12.8746	1.19138	7.04005	1.0401	17.943	1.05765	19.1183	42.0018	8.03076
U3IS83	Uncharacterized protein (Fragment) OS=Anas platyrhynchos GN=RNPEP PE=4 SV=1 - [U3IS83_ANAPL]	66.72	10.74	3	0.99145	9.01104	0.986796	0.519861	1.18599	4.95806	0.873717	17.3723	0.935708	11.7437	0.929579	2.5919	50.266	5.13525
R0KLR2	Splicing factor, arginine/serine-rich 12 OS=Anas platyrhynchos GN=Anapl_18395 PE=4 SV=1 - [R0KLR2_ANAPL]	66.72	25.47	4	0.95538	11.0402	1.11875	12.8907	1.05215	18.2692	0.960141	12.6954	0.912474	7.90121	1.00234	15.9728	29.0041	6.3667
U3I6J3	Uncharacterized protein (Fragment) OS=Anas platyrhynchos GN=GOLT1B PE=4 SV=1 - [U3I6J3_ANAPL]	66.61	14.62	1	1.19888	11.6891	1.03318	3.27594	1.00411	12.2417	0.738565	11.6758	1.02816	16.8571	0.985206	9.46285	14.3699	9.99365
R0KHV5	Actin-related protein 2/3 complex subunit 3 (Fragment) OS=Anas platyrhynchos GN=Anapl_18450 PE=4 SV=1 - [R0KHV5_ANAPL]	66.55	40.68	1	1.17698	2.14032	1.0942	4.77092	1.06144	3.91034	0.96348	0.240897	0.936805	0.28046	0.820967	6.61959	6.81049	7.23975
R0JZ62	Guanine nucleotide-binding protein subunit gamma (Fragment) OS=Anas platyrhynchos GN=Anapl_07917 PE=3 SV=1 - [R0JZ62_ANAPL]	66.54	68.18	2	1.04045	6.1663	1.02373	15.4186	1.22997	21.5173	0.90539	7.6292	0.887912	10.332	0.908858	9.83431	4.92348	5.87158
R0L018	Carnitine O-palmitoyltransferase I, liver isoform (Fragment) OS=Anas platyrhynchos GN=Anapl_05125 PE=3 SV=1 - [R0L018_ANAPL]	66.43	3.9	3	1.11421	13.5561	0.954547	6.75132	0.987463	10.8754	1.00305	12.5053	0.948904	7.06056	0.959522	21.1086	87.8486	8.70459
R0LAT1	Transmembrane protein 43 (Fragment) OS=Anas platyrhynchos GN=Anapl_09030 PE=4 SV=1 - [R0LAT1_ANAPL]	66.38	6.28	1	1.03804	5.11164	1.12435	1.35156	1.06467	0.662065	0.89077	6.46531	0.90274	1.59078	0.997109	2.7017	44.5671	6.93213
U3IZ47	Uncharacterized protein (Fragment) OS=Anas platyrhynchos GN=SIN3A PE=4 SV=1 - [U3IZ47_ANAPL]	66.37	2.3	2	1.03516	9.09	1.11027	3.15793	0.971448	6.0983	0.979882	22.4939	0.946826	4.72077	0.954973	5.47416	138.975	7.28369
U3ICR9	Uncharacterized protein (Fragment) OS=Anas platyrhynchos GN=KIF13B PE=3 SV=1 - [U3ICR9_ANAPL]	66.31	2.6	3	0.864628	9.96741	0.891123	26.9231	0.998796	24.0968	0.941983	12.3893	1.01342	8.81601	1.1691	12.2689	201.386	5.89697
R0L366	Chitinase domain-containing protein 1 (Fragment) OS=Anas platyrhynchos GN=Anapl_16366 PE=3 SV=1 - [R0L366_ANAPL]	66.31	15.01	4	1.16649	12.2211	1.08249	6.40989	1.15682	6.13968	0.950951	15.0291	0.910717	15.0601	0.828326	13.892	40.4291	8.25049
R0M048	Ras-related protein Rab-12 (Fragment) OS=Anas platyrhynchos GN=Anapl_06617 PE=3 SV=1 - [R0M048_ANAPL]	66.2	22.54	2	0.990864	6.2939	0.990985	0.881816	0.944819	3.92143	0.960172	2.2204	1.02499	11.0748	1.09717	12.851	16.4355	6.69775
R0JYS4	Myc box-dependent-interacting protein 1 (Fragment) OS=Anas platyrhynchos GN=Anapl_00868 PE=4 SV=1 - [R0JYS4_ANAPL]	66.19	5.02	2	1.15452	6.70609	1.13169	6.28364	1.11043	7.48528	0.850781	13.1974	0.8851	6.07518	0.876743	7.57928	64.4483	5.13525
R0L626	Autophagy-related protein 3 (Fragment) OS=Anas platyrhynchos GN=Anapl_14289 PE=3 SV=1 - [R0L626_ANAPL]	66.19	5.63	1	0.878264	4.74016	0.921898	0.592202	1.12291	6.08891	1.04302	1.44467	1.00679	7.29121	1.07864	4.47269	26.4776	4.52588
U3IKN1	Uncharacterized protein (Fragment) OS=Anas platyrhynchos GN=SEC62 PE=4 SV=1 - [U3IKN1_ANAPL]	66.12	6.72	3	0.936551	2.79729	1.25745	32.6404	0.923586	9.39801	0.937113	10.0967	0.937257	5.77579	0.931261	6.6937	46.0277	5.31299
U3IVL7	Uncharacterized protein (Fragment) OS=Anas platyrhynchos GN=IGHM PE=4 SV=1 - [U3IVL7_ANAPL]	66	15.79	2	0.911651	14.337	0.792291	17.061	0.764907	8.29973	1.22833	4.62581	1.15694	8.76443	1.09851	7.9503	12.3252	6.50732
U3J4Y3	Signal transducer and activator of transcription OS=Anas platyrhynchos GN=STAT6 PE=3 SV=1 - [U3J4Y3_ANAPL]	65.94	4.98	2	0.987702	7.30366	1.00967	9.54756	1.11045	10.6921	0.896022	13.7088	0.967717	4.98967	1.05553	3.50385	67.0997	8.07471
U3IHZ3	Uncharacterized protein (Fragment) OS=Anas platyrhynchos PE=4 SV=1 - [U3IHZ3_ANAPL]	65.93	15.49	2	0.994218	0.947562	1.06471	2.06093	1.10102	17.0481	0.866192	15.6097	0.972713	7.62966	1.01739	6.07974	24.088	5.05908
R0LYJ5	Trifunctional purine biosynthetic protein adenosine-3 (Fragment) OS=Anas platyrhynchos GN=Anapl_04532 PE=3 SV=1 - [R0LYJ5_ANAPL]	65.86	3.59	3	1.15868	19.1695	0.947097	21.3998	0.952223	0.884446	1.08745	0.212256	0.989626	13.9528	1.03513	9.06792	106.493	7.57666
R0LFV8	Tryptophanyl-tRNA synthetase, cytoplasmic (Fragment) OS=Anas platyrhynchos GN=Anapl_00748 PE=3 SV=1 - [R0LFV8_ANAPL]	65.83	9.3	5	0.9736	5.22639	0.987683	8.37375	0.968062	13.6067	1.05924	13.0175	1.04138	7.8516	1.02708	4.72365	53.6523	6.85889
U3IS85	Uncharacterized protein OS=Anas platyrhynchos PE=4 SV=1 - [U3IS85_ANAPL]	65.82	17.24	2	1.05902	8.33503	1.01587	3.00411	0.976437	8.09615	1.0119	9.38854	0.91547	3.30018	0.997178	6.4481	13.4627	4.75439
R0LZZ2	NADH dehydrogenase [ubiquinone] 1 alpha subcomplex subunit 5 (Fragment) OS=Anas platyrhynchos GN=Anapl_11464 PE=4 SV=1 - [R0LZZ2_ANAPL]	65.79	23.16	2	0.977392	9.80283	1.07056	3.29324	0.97071	3.93235	0.969172	4.55575	0.967145	11.1989	1.0388	9.14508	11.3051	8.41162
U3J5W4	Uncharacterized protein (Fragment) OS=Anas platyrhynchos GN=NCKIPSD PE=4 SV=1 - [U3J5W4_ANAPL]	65.77	4.03	3	1.15569	4.48563	1.16974	4.29155	1.29196	3.24751	0.754202	2.64259	0.810594	6.80671	0.857028	0.37613	76.5279	6.26514
R0K108	Double-stranded RNA-binding protein Staufen-like protein 1 (Fragment) OS=Anas platyrhynchos GN=STAU1 PE=4 SV=1 - [R0K108_ANAPL]	65.77	4.35	2	0.975566	7.82087	1.0881	5.50945	1.11588	7.35166	0.980204	7.1793	0.891332	11.3822	0.975643	3.99966	78.0864	9.48096
U3J6I7	Uncharacterized protein (Fragment) OS=Anas platyrhynchos GN=MON2 PE=4 SV=1 - [U3J6I7_ANAPL]	65.75	1.73	2	1.11366	2.77084	1.09067	8.95607	1.1667	7.21321	0.887966	12.5142	0.788929	16.5864	0.986737	3.63451	185.609	6.16357
U3IL14	Uncharacterized protein (Fragment) OS=Anas platyrhynchos GN=PDE1C PE=3 SV=1 - [U3IL14_ANAPL]	65.73	5.87	3	1.13853	3.67562	1.05806	9.03085	1.07246	10.9469	0.938009	7.97088	0.966389	12.2368	0.908902	5.96779	77.1209	7.02002
U3ID96	Uncharacterized protein OS=Anas platyrhynchos GN=NUDT5 PE=3 SV=1 - [U3ID96_ANAPL]	65.69	13.18	2	1.02361	6.26588	1.03166	1.70052	1.10713	14.3485	0.928589	11.4956	0.992642	1.57611	0.939878	0.16574	24.6618	5.10986
R0JSB0	UPF0553 protein C9orf64-like protein (Fragment) OS=Anas platyrhynchos GN=Anapl_17211 PE=4 SV=1 - [R0JSB0_ANAPL]	65.69	14.1	1	0.893457		0.964109		1.08724		0.970884		1.02922		1.09819		26.4234	6.31592
U3I5I4	Uncharacterized protein (Fragment) OS=Anas platyrhynchos GN=PARVB PE=4 SV=1 - [U3I5I4_ANAPL]	65.56	7.6	1	1.08286		0.985136		1.0438		0.959489		0.985155		0.970319		37.9028	5.40186
R0LDD2	T-complex protein 11-like protein 1 (Fragment) OS=Anas platyrhynchos GN=Anapl_04836 PE=4 SV=1 - [R0LDD2_ANAPL]	65.51	6.63	3	1.10237	2.18024	1.03594	5.68156	0.944248	12.7903	0.894454	5.10402	0.933856	1.17913	0.895124	2.83463	57.2208	5.61768
R0L2J7	Rho-related GTP-binding protein RhoJ (Fragment) OS=Anas platyrhynchos GN=RHOJ PE=3 SV=1 - [R0L2J7_ANAPL]	65.5	11.16	1	0.690233		1.86079				2.02238		0.624628		0.648737		24.9134	7.28369
U3ID46	Uncharacterized protein (Fragment) OS=Anas platyrhynchos GN=PTPRS PE=4 SV=1 - [U3ID46_ANAPL]	65.45	3.56	4	1.12719	11.9663	1.11538	4.1588	1.06112	13.2931	0.95406	4.53159	0.888871	6.71654	0.922232	3.79497	213.738	6.58057
R0LPL1	Serum paraoxonase/arylesterase 2 (Fragment) OS=Anas platyrhynchos GN=Anapl_02594 PE=4 SV=1 - [R0LPL1_ANAPL]	65.41	6.78	2	1.09798	2.7092	1.09939	5.44049	0.940246	10.0074	0.951548	13.859	0.999669	4.34726	0.928499	4.31549	33.2218	5.46533
R0L7Z2	Serine/threonine-protein phosphatase (Fragment) OS=Anas platyrhynchos GN=Anapl_15780 PE=3 SV=1 - [R0L7Z2_ANAPL]	65.4	11.06	2	0.844436	7.58212	0.88469	6.3704	0.915686	6.09031	1.12021	5.77487	1.13809	6.98639	1.1217	2.83793	53.5621	6.41748
U3J929	Uncharacterized protein (Fragment) OS=Anas platyrhynchos GN=UBE2I PE=3 SV=1 - [U3J929_ANAPL]	65.35	19.75	4	1.01365	3.40062	0.964597	2.92486	0.934382	5.21375	1.06886	6.17786	1.04865	2.8347	0.968643	4.53751	18.3804	8.66064
R0M3P0	3-hydroxyisobutyryl-CoA hydrolase, mitochondrial (Fragment) OS=Anas platyrhynchos GN=Anapl_10020 PE=4 SV=1 - [R0M3P0_ANAPL]	65.28	16.76	5	1.0745	2.80051	1.12094	8.69126	1.13322	2.06896	0.89775	1.24759	0.889258	6.32289	0.914026	6.25692	40.2429	7.43018
R0L5I8	Myelin basic protein (Fragment) OS=Anas platyrhynchos GN=Anapl_15159 PE=4 SV=1 - [R0L5I8_ANAPL]	65.17	19.28	3	0.807898	19.7821	0.870776	33.0339	0.782863	11.4374	1.0731	0.0437107	1.11418	9.43299	1.20343	12.4172	17.957	10.8286
U3J3Y8	Uncharacterized protein (Fragment) OS=Anas platyrhynchos GN=ATP6AP1 PE=4 SV=1 - [U3J3Y8_ANAPL]	65.15	10.98	3	0.962188	23.4609	0.944103	3.80259	1.23326	3.89394	1.00518	16.4781	1.00566	13.8194	1.02823	6.77688	47.4899	4.94482
R0KUW5	Stress-induced-phosphoprotein 1 (Fragment) OS=Anas platyrhynchos GN=STIP1 PE=4 SV=1 - [R0KUW5_ANAPL]	65.08	18.18	2	0.929044	31.8954	0.869383	20.0394	0.835784	6.78255	1.18826	18.9609	1.12546	11.4594	1.10317	4.97279	12.9804	6.55127
R0LMT7	Creatine kinase, sarcomeric mitochondrial (Fragment) OS=Anas platyrhynchos GN=Anapl_15730 PE=3 SV=1 - [R0LMT7_ANAPL]	64.97	8.11	1	0.942114		0.885787		1.17534		1.00337		1.03174		1.02169		47.1511	8.57275
Q670V7	Myxovirus resistance protein (Fragment) OS=Anser anser PE=2 SV=1 - [Q670V7_9AVES]	64.96	52.94	1	0.989541		1.11573		1.0083		1.01953		0.981549		0.898716		9.28789	4.71631
R0L747	Serine/threonine-protein kinase SRPK2 (Fragment) OS=Anas platyrhynchos GN=Anapl_16384 PE=3 SV=1 - [R0L747_ANAPL]	64.96	7.17	3	1.08646	15.6484	1.08017	4.269	1.10217	3.94694	0.912286	9.66178	0.931387	10.8827	0.958079	2.19851	71.3914	5.2749
R0K683	Cytoglobin (Fragment) OS=Anas platyrhynchos GN=Anapl_11951 PE=3 SV=1 - [R0K683_ANAPL]	64.83	15.08	2	0.931481	29.3857	1.02996	22.1763	0.748344	13.0565	1.14655	16.2656	0.992864	18.1203	1.06267	11.3741	20.5385	6.53662
U3J778	Uncharacterized protein (Fragment) OS=Anas platyrhynchos GN=SARNP PE=4 SV=1 - [U3J778_ANAPL]	64.65	20.43	3	0.794817	11.9182	0.780451	10.1613	0.776552	8.17761	1.2505	6.49623	1.21983	6.41106	1.19592	7.20634	20.752	9.53955
R0LRR4	Hydroxysteroid dehydrogenase-like protein 2 (Fragment) OS=Anas platyrhynchos GN=Anapl_08159 PE=4 SV=1 - [R0LRR4_ANAPL]	64.59	7.58	2	1.0824	1.12655	1.03618	1.06121	1.05227	0.658189	0.915252	13.2609	0.833828	1.49713	0.913604	6.17871	45.4804	8.86572
R0LQD7	PRKCA-binding protein (Fragment) OS=Anas platyrhynchos GN=PICK1 PE=4 SV=1 - [R0LQD7_ANAPL]	64.56	11.25	4	0.969823	3.12675	0.94372	9.2494	0.992677	13.2896	1.05047	6.40188	1.04465	7.10219	1.04852	2.46169	45.8866	5.71924
U3IPM7	Uncharacterized protein (Fragment) OS=Anas platyrhynchos GN=RPL38 PE=3 SV=1 - [U3IPM7_ANAPL]	64.55	44.44	4	0.868977	29.5667	0.836285	23.191	0.775179	30.3768	1.18126	17.8884	1.21693	14.8714	1.15813	21.7088	8.45487	10.0962
R0LA68	SWI/SNF-related matrix-associated actin-dependent regulator of chromatin subfamily D member 2 (Fragment) OS=Anas platyrhynchos GN=Anapl_16591 PE=4 SV=1 - [R0LA68_ANAPL]	64.52	5.86	2	0.889469	5.97072	0.936878	3.94244	1.18705	18.1794	0.970619	8.2919	1.02286	14.7105	1.03547	6.11787	51.5019	9.39307
U3J0I0	Uncharacterized protein (Fragment) OS=Anas platyrhynchos GN=PITHD1 PE=4 SV=1 - [U3J0I0_ANAPL]	64.46	36.08	3	0.968179	21.3316	1.0723	6.84788	0.918629	4.81904	1.0252	12.9189	0.997309	10.2359	1.0025	12.9984	10.9144	6.15088
U3J0M0	Uncharacterized protein (Fragment) OS=Anas platyrhynchos GN=SSBP1 PE=4 SV=1 - [U3J0M0_ANAPL]	64.28	28.97	4	1.03931	8.02628	1.01471	0.982036	1.01587	11.5993	0.9863	5.30961	0.951163	4.57157	0.989593	2.01856	16.6116	9.26123
R0JLR5	Calpain-5 (Fragment) OS=Anas platyrhynchos GN=Anapl_06085 PE=4 SV=1 - [R0JLR5_ANAPL]	63.95	4.52	2	0.96865	15.6716	0.953852	17.9485	1.11947	10.8474	0.978853	2.2436	1.01826	7.88176	0.980284	18.5448	73.2878	7.09326
R0L8M2	Eukaryotic translation initiation factor 4E (Fragment) OS=Anas platyrhynchos GN=Anapl_07967 PE=3 SV=1 - [R0L8M2_ANAPL]	63.92	8.84	2	0.940808	14.7072	0.944166	10.6764	0.885965	23.2955	1.11752	16.0923	1.12452	12.7189	1.00173	2.02026	24.9505	6.55127
R0JMR5	Mitogen-activated protein kinase 14 (Fragment) OS=Anas platyrhynchos GN=Anapl_06281 PE=4 SV=1 - [R0JMR5_ANAPL]	63.92	15.06	3	0.922356	0.102081	0.996651	5.08333	0.956906	4.48365	0.983985	10.269	1.04626	1.62442	0.987812	1.422	35.9145	6.43018
R0JL23	T-cell immunomodulatory protein (Fragment) OS=Anas platyrhynchos GN=Anapl_10479 PE=4 SV=1 - [R0JL23_ANAPL]	63.91	6.5	3	1.00579	6.24829	0.932835	4.62294	1.07726	13.8406	0.953674	10.4406	0.994325	8.91652	1.02849	5.16845	58.2706	5.96045
R0JBZ4	Coiled-coil domain-containing protein 47 (Fragment) OS=Anas platyrhynchos GN=CCDC47 PE=4 SV=1 - [R0JBZ4_ANAPL]	63.83	4.15	2	0.980054	0.553732	0.987036	0.460685	1.01442	7.87224	0.990957	4.8138	1.00646	1.97185	1.04718	0.845609	55.7083	4.89404
R0L8Q7	UPF0505 protein C16orf62 (Fragment) OS=Anas platyrhynchos GN=Anapl_00980 PE=4 SV=1 - [R0L8Q7_ANAPL]	63.78	4.91	4	1.06721	15.2446	1.01675	3.35626	0.939097	5.95756	0.99572	5.59748	0.999283	0.959384	0.975883	5.39254	108.659	7.09326
R0LKK2	Multisynthetase complex auxiliary component p38 (Fragment) OS=Anas platyrhynchos GN=Anapl_00432 PE=4 SV=1 - [R0LKK2_ANAPL]	63.68	10.95	2	1.0479	9.45755	1.06415	11.3841	1.13434	12.193	0.970126	2.98218	0.948999	2.85081	0.938447	11.7321	30.2356	6.13818
R0L6Q8	Dihydropyrimidinase-related protein 4 (Fragment) OS=Anas platyrhynchos GN=Anapl_12723 PE=4 SV=1 - [R0L6Q8_ANAPL]	63.61	5.89	1	0.908769		1.06382		1.20162		0.858004		0.971281		1.04323		58.8648	6.3667
R0JXM8	Synaptotagmin-17 (Fragment) OS=Anas platyrhynchos GN=Anapl_00973 PE=4 SV=1 - [R0JXM8_ANAPL]	63.43	8.62	4	0.950805	3.26104	1.00434	2.13183	1.02238	7.53694	1.00107	2.90885	0.995467	3.02733	1.01404	4.19839	52.8217	6.68311
U3IAM7	Uncharacterized protein (Fragment) OS=Anas platyrhynchos GN=GORASP2 PE=4 SV=1 - [U3IAM7_ANAPL]	63.42	6.65	2	0.908613	5.51952	0.839941	13.7087	0.791837	30.032	1.19669	5.31825	1.19959	11.5371	1.15121	3.40615	44.3328	4.83057
R0L9U8	26S proteasome non-ATPase regulatory subunit 5 (Fragment) OS=Anas platyrhynchos GN=PSMD5 PE=4 SV=1 - [R0L9U8_ANAPL]	63.38	7.08	3	1.02579	5.56499	0.993388	6.97111	0.994357	4.57393	0.998215	3.07804	1.01421	0.548024	0.98842	6.45843	50.0861	5.35107
R0K0K4	UDP-N-acetylglucosamine--peptide N-acetylglucosaminyltransferase 110 kDa subunit (Fragment) OS=Anas platyrhynchos GN=Anapl_04088 PE=4 SV=1 - [R0K0K4_ANAPL]	63.32	6.27	4	1.18011	16.8649	1.09136	18.6217	1.08011	15.2388	0.873166	21.4534	0.883003	26.9312	0.858846	21.1489	115.867	6.72705
R0L459	LEM domain-containing protein 2 (Fragment) OS=Anas platyrhynchos GN=LEMD2 PE=4 SV=1 - [R0L459_ANAPL]	63.3	12.89	4	1.03582	8.99289	1.05318	6.32167	0.9861	17.1259	0.964148	12.0858	0.988254	14.3944	0.976967	8.3684	40.4167	8.85107
R0LPL6	Asparagine synthetase [glutamine-hydrolyzing] (Fragment) OS=Anas platyrhynchos GN=ASNS PE=4 SV=1 - [R0LPL6_ANAPL]	63.28	3.21	2	1.00329	3.09832	0.945355	4.27706	0.892539	2.99387	1.07055	3.06344	1.06678	3.09746	1.03223	0.96115	64.1097	6.87354
R0JBB9	Na(+)/H(+) exchange regulatory cofactor NHE-RF2 (Fragment) OS=Anas platyrhynchos GN=Anapl_17171 PE=4 SV=1 - [R0JBB9_ANAPL]	63.26	13.3	3	0.877555	2.23921	0.818911	3.65665	0.900841	12.2759	1.18094	4.10555	1.2307	4.27832	1.13281	5.20836	22.3923	8.01611
R0JFC2	40S ribosomal protein S28 (Fragment) OS=Anas platyrhynchos GN=RPS28 PE=4 SV=1 - [R0JFC2_ANAPL]	63.2	51.22	2	0.654296	6.18114	0.665843	5.55951	0.75466	14.4786	1.31998	2.8579	1.28113	9.83144	1.34254	3.25632	4.82459	8.98291
R0KUY7	Microtubule-associated protein (Fragment) OS=Anas platyrhynchos GN=Anapl_13546 PE=3 SV=1 - [R0KUY7_ANAPL]	63.15	3.78	2	0.749143	11.8307	0.806443	3.01836	0.97849	14.0267	1.16539	12.0077	1.18154	3.1172	1.16099	2.45006	113.05	8.42627
U3IHX7	Uncharacterized protein (Fragment) OS=Anas platyrhynchos GN=SH3GL2 PE=4 SV=1 - [U3IHX7_ANAPL]	63.12	12.97	2	0.970153	2.30787	0.959968	1.92909	0.968961	4.2336	1.02997	1.53896	1.01603	8.33828	1.07824	3.70324	41.9529	5.26221
R0L2B1	Phosphatidylinositol-5-phosphate 4-kinase type-2 beta (Fragment) OS=Anas platyrhynchos GN=Anapl_15922 PE=4 SV=1 - [R0L2B1_ANAPL]	63.05	11.57	2	0.994483	4.42231	1.04583	8.00942	1.10295	16.8276	0.944365	7.76238	0.942521	9.0114	0.991834	4.791	41.4947	6.22705
R0LM57	Cohesin subunit SA-1 (Fragment) OS=Anas platyrhynchos GN=Anapl_07816 PE=4 SV=1 - [R0LM57_ANAPL]	63.05	3.39	2	0.927425	3.1989	0.937196	11.8523	1.16266	9.05506	0.994771	6.54857	1.00878	0.679953	1.01442	11.1345	132.818	5.45264
R0KMH8	AP-3 complex subunit mu-2 (Fragment) OS=Anas platyrhynchos GN=AP3M2 PE=4 SV=1 - [R0KMH8_ANAPL]	62.99	8.41	1	1.05078		1.05306		0.919915		1.02569		0.989576		0.967015		37.1323	8.19189
R0JRF9	UPF0555 protein KIAA0776-like protein (Fragment) OS=Anas platyrhynchos GN=Anapl_09700 PE=4 SV=1 - [R0JRF9_ANAPL]	62.96	5.35	4	1.08403	6.6462	1.07918	7.37632	1.02294	4.45155	0.951639	6.82489	0.941678	5.59558	0.926858	4.78324	86.3828	6.60986
U3IAQ4	Uncharacterized protein OS=Anas platyrhynchos PE=4 SV=1 - [U3IAQ4_ANAPL]	62.9	14.35	2	1.06212	0.0253159	1.00644	1.92281	1.06652	3.16327	0.913192	4.54805	0.983181	1.34994	0.995533	3.53162	25.503	6.72705
U3II62	Uncharacterized protein (Fragment) OS=Anas platyrhynchos GN=CSTF2 PE=4 SV=1 - [U3II62_ANAPL]	62.88	5.56	3	0.915611	2.39077	0.954705	1.14343	1.00001	4.73238	1.01827	1.93794	1.06596	6.17365	1.10637	3.1625	61.8104	6.82959
R0LJP4	Nucleoporin NUP188-like protein (Fragment) OS=Anas platyrhynchos GN=Anapl_00529 PE=4 SV=1 - [R0LJP4_ANAPL]	62.88	2.11	3	0.94971	5.79694	0.931177	11.5406	0.987618	48.532	1.11394	14.4625	1.1064	12.9427	1.09205	10.8459	186.749	6.56592
U3IK65	Uncharacterized protein OS=Anas platyrhynchos GN=BCAP29 PE=4 SV=1 - [U3IK65_ANAPL]	62.85	7.41	2	1.08376	17.5737	0.985213	1.27846	1.09409	25.6153	0.930903	22.5752	0.892571	24.2323	0.872249	29.0602	28.0371	9.48096
R0LIK7	Cell differentiation protein RCD1-like protein (Fragment) OS=Anas platyrhynchos GN=RQCD1 PE=4 SV=1 - [R0LIK7_ANAPL]	62.77	3.72	1	0.906919		0.92296		1.10468		1.01365		1.04068		1.05998		33.3097	8.01611
R0L5K9	Protein LAP4 (Fragment) OS=Anas platyrhynchos GN=Anapl_13725 PE=4 SV=1 - [R0L5K9_ANAPL]	62.74	1.83	1	1.03663	13.208	0.9498	6.88698	1.15629	10.7763	0.880287	13.5415	1.0456	11.4418	0.959531	4.68897	162.316	5.31299
R0LBF1	DCN1-like protein (Fragment) OS=Anas platyrhynchos GN=Anapl_03200 PE=4 SV=1 - [R0LBF1_ANAPL]	62.71	6.59	1	1.00045		1.01738		1.07245		0.988913		0.976077		0.976573		29.959	5.33838
R0J8S5	Afadin (Fragment) OS=Anas platyrhynchos GN=Anapl_17661 PE=4 SV=1 - [R0J8S5_ANAPL]	62.69	4.7	4	0.933981	1.84327	1.05302	1.1948	1.05479	12.2777	0.901658	10.5389	1.00803	7.38459	1.03206	4.88908	113.577	6.41748
U3IL06	Uncharacterized protein OS=Anas platyrhynchos PE=4 SV=1 - [U3IL06_ANAPL]	62.68	32.05	2	1.056	23.8328	0.9479	7.20874	1.02007	9.2458	1.00227	3.99742	1.06444	12.4313	0.960755	12.6908	7.8262	8.92432
R0LSP4	Tyrosine-protein kinase Yes (Fragment) OS=Anas platyrhynchos GN=YES1 PE=4 SV=1 - [R0LSP4_ANAPL]	62.6	5.73	3	1.00178	7.33919	0.967767	7.55905	0.948194	10.6991	1.01446	5.27478	1.00723	7.80223	0.989953	6.78449	60.7554	7.03467
R0LXC1	Dehydrogenase/reductase SDR family member 11 (Fragment) OS=Anas platyrhynchos GN=Anapl_03904 PE=3 SV=1 - [R0LXC1_ANAPL]	62.58	18.64	2	1.18689	30.6933	1.18908	35.776	1.14709	27.4076	0.724377	59.3049	0.781212	48.2346	0.790689	43.1768	19.5157	6.27783
R0JHZ1	Cytochrome b5 type B (Fragment) OS=Anas platyrhynchos GN=Anapl_11895 PE=3 SV=1 - [R0JHZ1_ANAPL]	62.07	29.17	2	1.03476	5.1782	1.1865	18.9189	1.04962	10.341	0.902531	5.93447	0.916475	15.0027	0.899068	10.0869	10.8263	5.40186
U3IKR7	Uncharacterized protein (Fragment) OS=Anas platyrhynchos GN=ALDH1L2 PE=3 SV=1 - [U3IKR7_ANAPL]	62.06	4.41	3	0.938762	10.2543	0.989494	9.76902	0.96605	16.2681	0.966243	10.2851	1.0169	9.04462	1.09457	13.2179	99.7128	6.40479
U3IYF4	Uncharacterized protein (Fragment) OS=Anas platyrhynchos GN=UBE2K PE=3 SV=1 - [U3IYF4_ANAPL]	62.05	16.5	3	0.990784	7.70298	1.03729	2.19355	1.11268	17.4078	0.902628	0.63871	0.9725	3.85729	0.888063	8.74131	22.3455	6.78564
R0K3P6	Protein tyrosine phosphatase-like protein PTPLAD1 (Fragment) OS=Anas platyrhynchos GN=Anapl_09717 PE=4 SV=1 - [R0K3P6_ANAPL]	62.02	6.05	2	0.975428	7.58411	0.957119	1.71606	0.96434	16.6982	0.997014	8.96962	1.0799	0.117517	1.0394	4.13031	36.7724	6.78564
R0LA00	Ras-related protein Rap-2b (Fragment) OS=Anas platyrhynchos GN=Anapl_03041 PE=4 SV=1 - [R0LA00_ANAPL]	61.93	12.99	1	1.09814	4.4242	1.06445	2.4807	1.22601	4.24785	0.861529	4.87549	0.883738	6.6126	0.906593	2.60185	19.9899	4.80518
U3I7L3	Uncharacterized protein (Fragment) OS=Anas platyrhynchos GN=DYSF PE=4 SV=1 - [U3I7L3_ANAPL]	61.87	2.11	4	0.985679	1.80024	1.00083	9.94131	1.04847	5.71299	0.994416	0.428308	0.982041	4.84008	1.02365	11.2395	231.889	6.354
R0M3W2	Excitatory amino acid transporter 2 (Fragment) OS=Anas platyrhynchos GN=Anapl_09682 PE=4 SV=1 - [R0M3W2_ANAPL]	61.76	4.59	2	1.15963	22.6001	1.00526	41.9456	1.91851	10.059	0.523311	28.0026	0.619029	34.7193	0.746921	78.3999	59.1594	6.88818
U3J2M5	Uncharacterized protein (Fragment) OS=Anas platyrhynchos PE=4 SV=1 - [U3J2M5_ANAPL]	61.74	7.89	3	0.859515	21.6509	0.840074	2.95559	0.956667	7.05559	1.08761	12.1548	1.12068	14.5949	1.17523	12.5715	47.1312	5.18604
R0M2J9	Vacuolar protein sorting-associated protein VTA1-like protein (Fragment) OS=Anas platyrhynchos GN=Anapl_15904 PE=4 SV=1 - [R0M2J9_ANAPL]	61.51	10.78	2	0.891145	1.85207	0.948739	3.16009	0.951559	19.1715	1.06394	4.75122	1.08228	9.12821	1.07907	0.946717	29.5946	6.1001
R0JRI4	Vam6/Vps39-like protein (Fragment) OS=Anas platyrhynchos GN=Anapl_01143 PE=4 SV=1 - [R0JRI4_ANAPL]	61.47	3.52	3	1.03439	2.15358	0.912912	4.92656	0.910374	8.34536	1.02099	7.62479	1.10938	2.48228	1.06204	5.28194	87.857	7.07861
R0M2S9	Double C2-like domain-containing protein beta (Fragment) OS=Anas platyrhynchos GN=Anapl_08410 PE=4 SV=1 - [R0M2S9_ANAPL]	61.43	2.44	1	0.614756		0.595407		0.724162		1.41773		1.35473		1.33758		72.7057	8.57275
U3J0L5	Uncharacterized protein (Fragment) OS=Anas platyrhynchos GN=DDX46 PE=3 SV=1 - [U3J0L5_ANAPL]	61.42	4.06	3	0.865852	9.44367	0.90408	4.43687	1.06562	10.3275	1.07102	5.25748	1.06671	8.35558	1.10556	2.43894	117.955	9.33447
R0JEJ1	U4/U6 small nuclear ribonucleoprotein Prp4 (Fragment) OS=Anas platyrhynchos GN=Anapl_04244 PE=4 SV=1 - [R0JEJ1_ANAPL]	61.42	8.19	3	0.917312	10.5095	1.07951	3.29834	1.15768	5.30184	0.965723	14.3666	0.991762	3.09098	0.958582	8.20704	57.496	7.54736
U3J6I5	Uncharacterized protein (Fragment) OS=Anas platyrhynchos GN=RAB39A PE=3 SV=1 - [U3J6I5_ANAPL]	61.34	15.67	4	1.01688	6.89796	0.986475	2.82954	0.937335	13.8781	1.0494	13.5679	1.02414	9.34351	0.973019	6.21555	24.8397	8.6167
[truncated: 1,792 more rows]
