# Supplementary material for: Comparative proteomic analysis of pituitary glands from Huoyan geese between pre-laying and laying periods using an iTRAQ-based approach
Source: PLoS One. 2017 Sep 25;12(9):e0185253. doi: 10.1371/journal.pone.0185253 (PMC5612699; doi:10.1371/journal.pone.0185253)
Supplement: S2 Table — (XLS) [file pone.0185253.s002.xls]

## Sheet: Sheet1
Supplemental Table 2. Raw data of peptide quantification of pituitary between pre-laying period and laying period
Sequence	Protein Group Accessions	Modifications	prelaying1	prelaying1 Count	prelaying2	prelaying2 Count	prelaying3	prelaying3 Count	laying1	laying1 Count	laying2	laying2 Count	laying3	laying3 Count	IonScore	Charge	MH+ [Da]	ΔM [ppm]
cAADGVccSADTcAADAScLEEGSER	P19630	N-Term(iTRAQ8plex); C1(Carbamidomethyl); C7(Carbamidomethyl); C8(Carbamidomethyl); C13(Carbamidomethyl); C19(Carbamidomethyl)	0.585223	2	0.594991	2	0.691344	2	1.27915	2	1.30952	2	1.31107	2	117.34	3	3126.27	5.53848
dLYANNVLSGGTTmYPGIADR	U3I560	N-Term(iTRAQ8plex); M14(Oxidation)	0.746713	5	0.851809	5	1.02227	5	1.08904	5	1.10166	5	1.22525	5	115.7	2	2548.29	8.37289
eMEENFALEAANYQDTIGR	U3IRY0	N-Term(iTRAQ8plex)	1.05214	11	1.00738	11	1.19651	11	0.903245	11	0.965639	10	0.872776	11	114.35	2	2505.2	6.8449
dGEAGAQGPPGPTGPAGER	U3J9U3	N-Term(iTRAQ8plex)	0.679529	8	0.667757	8	0.766118	8	1.22657	8	1.28505	8	1.33852	8	112.33	2	2025	4.19639
gSNNVALGYDEGSIIVk	R0L0M3	N-Term(iTRAQ8plex); K17(iTRAQ8plex)	1.04457	2	0.995355	2	1.01966	2	1.03681	2	0.956131	2	0.970979	2	111.6	2	2344.31	6.46587
qAADmILLDDNFASIVTGVEEGR	Q7ZYV1	N-Term(iTRAQ8plex); M5(Oxidation)	1.16875	6	1.09707	6	1.14645	6	0.877736	6	0.941862	6	0.826437	6	111.53	2	2784.43	9.65684
emEENFALEAANYQDTIGR	U3IRY0	N-Term(iTRAQ8plex); M2(Oxidation)	1.03954	2	1.09514	2	1.14689	2	0.868695	2	0.892626	2	0.9318	2	109.75	2	2521.19	3.87979
vTIAQGGVLPNIQAVLLPk	R0M216	N-Term(iTRAQ8plex); K19(iTRAQ8plex)	1.05912	31	1.07404	30	1.00477	30	0.974886	31	0.953078	30	0.935732	29	109.53	2	2539.59	5.77044
lAELEEFINGPNNAHIQQVGDR	R0LHJ8	N-Term(iTRAQ8plex)	1.11536	10	1.19841	10	1.19781	10	0.807704	10	0.822423	10	0.887427	10	108.61	3	2768.44	4.51011
kDLYANTVLSGGTTMYPGIADR	U3IRK7;D4P3M2	N-Term(iTRAQ8plex); K1(iTRAQ8plex)													108.36	2	2951.6	7.02733
aLINADELANDVAGAEALLDR	U3J5Y3	N-Term(iTRAQ8plex)	1.01698	4	0.986534	4	1.05609	4	1.07997	4	0.975425	4	0.885299	4	108.33	2	2458.33	7.02605
fFSSFGNLSSPTAILGNPMVR	P02117	N-Term(iTRAQ8plex)	1.12399	24	1.23622	25	1.28039	25	0.753714	24	0.765324	25	0.750216	25	107.88	2	2546.35	6.60263
aAVPSGASTGIYEALELR	U3I954	N-Term(iTRAQ8plex)	0.998022	28	0.995019	28	1.10291	28	0.946269	28	0.959506	28	0.965867	28	107.33	3	2109.16	5.20217
eVDSGNDIYGNPIk	U3IMB8	N-Term(iTRAQ8plex); K14(iTRAQ8plex)	1.01269	3	0.785304	3	0.842401	3	1.05672	3	1.1483	3	1.10939	3	106.1	2	2129.15	7.26209
dLYANTVLSGGTTMYPGIADR	U3IRK7;D4P3M2	N-Term(iTRAQ8plex)													104.96	2	2519.29	6.98809
iNVLPLGSGALAGNPLDIDR	P24058;P33110	N-Term(iTRAQ8plex)													104.31	2	2309.33	5.45176
aNAFcTSSDTGFGLSPTVSLR	R0KXX3;U3I742	N-Term(iTRAQ8plex); C5(Carbamidomethyl)													103.67	2	2492.26	7.4209
acADATLAQITANIDPVGR	U3IU93	N-Term(iTRAQ8plex); C2(Carbamidomethyl)	0.992297	4	0.945585	4	1.08451	4	0.976856	4	0.983304	4	1.00061	4	103.54	3	2261.2	5.36091
lVEALcAEHQINLIk	U3ILU0	N-Term(iTRAQ8plex); C6(Carbamidomethyl); K15(iTRAQ8plex)	1.09132	3	1.11742	3	1.05342	3	0.969663	3	0.905212	3	0.874733	3	103.54	2	2359.37	4.87412
vMQVLNADAIVVk	R0JB23;U3IX01	N-Term(iTRAQ8plex); K13(iTRAQ8plex)													103.28	2	2008.22	6.2571
fFSSFGNLSSPTAILGNPmVR	P02117	N-Term(iTRAQ8plex); M19(Oxidation)	1.04068	30	1.25053	30	1.2826	30	0.747515	30	0.847032	30	0.846444	30	102.61	2	2562.35	6.7356
tDLNAGNLQGGDDLDPNYVLSSR	R0L0P0	N-Term(iTRAQ8plex)	0.799408	3	0.96818	3	1.08795	3	1.03475	3	1.00659	3	1.16925	3	101.2	3	2738.37	4.63553
acSDTTLAQITTSLDSVGR	U3IXP6	N-Term(iTRAQ8plex); C2(Carbamidomethyl)	0.981075	2	0.980023	2	1.12694	2	0.949453	2	0.9875	2	1.01556	2	101.09	2	2300.19	8.85156
aAQLcGAGMAAVVDk	U3IR68;U3IWS8	N-Term(iTRAQ8plex); C5(Carbamidomethyl); K15(iTRAQ8plex)													100.97	2	2070.14	3.54817
dLYANNVLSGGTTMYPGIADR	U3I560	N-Term(iTRAQ8plex)	0.840072	6	0.948257	6	1.11602	6	0.985269	6	1.07715	6	1.05881	6	100.68	2	2532.29	7.18901
sTPDGTENGDFLALDLGGTNFR	U3IR68	N-Term(iTRAQ8plex)	0.987934	2	1.00647	2	1.14638	2	0.923119	2	0.974719	2	1.00306	2	100.48	2	2601.29	7.77593
eYQLNDSAAYYLNDLER	R0J9D1	N-Term(iTRAQ8plex)	0.908513	2	0.999407	2	1.04354	2	0.992571	2	1.00954	2	1.04796	2	99.69	2	2381.17	5.53505
gEAGSDVSLTDLGFQTDLR	U3IP10	N-Term(iTRAQ8plex)	0.850726	2	0.842143	2	1.00235	2	1.11766	2	1.13991	2	1.08471	2	99.65	3	2285.17	4.27081
lVQDVANNTNEEAGDGTTTATVLAR	R0L1Y3	N-Term(iTRAQ8plex)	0.931062	2	0.938309	2	1.04736	2	1.05901	2	0.991991	2	1.06634	2	99.62	3	2864.47	4.00667
sINPDEAVAYGAAVQAAILSGDk	R0L4K0	N-Term(iTRAQ8plex); K23(iTRAQ8plex)	1.07145	42	1.06328	42	1.00836	42	0.950514	42	0.937822	42	0.946438	41	98.74	2	2868.58	9.80238
sLLGDGPVVADPTAPNVVVTR	R0LBP4	N-Term(iTRAQ8plex)	0.862972	2	0.844503	2	0.939051	2	1.12944	2	1.13628	2	1.1164	2	98.59	2	2381.33	-1.33077
qSDIETcFGEEGANLIVQSR	U3IU92	N-Term(iTRAQ8plex); C7(Carbamidomethyl)	1.09463	50	1.06248	50	1.14573	50	0.904248	49	0.933135	49	0.921731	50	98.54	2	2557.26	4.6274
aAGDDESAGLIEQINVLk	R0M0E4	N-Term(iTRAQ8plex); K18(iTRAQ8plex)	1.04444	3	1.08466	3	0.990534	3	0.981073	3	0.938719	3	0.974068	3	98.14	2	2451.37	7.41108
dLYANTVLSGGTTmYPGIADR	U3IRK7;D4P3M2	N-Term(iTRAQ8plex); M14(Oxidation)													97.89	2	2535.29	8.66079
iAQLEEELEEEQGNTEIINDR	U3IIB9	N-Term(iTRAQ8plex)	1.01268	3	1.05828	3	1.06874	3	0.949973	3	0.954321	3	0.985516	3	97.33	2	2776.4	8.12117
gAAGALLVYDITR	U3ID71	N-Term(iTRAQ8plex)	1.01359	5	0.953114	5	1.05522	5	0.976601	5	1.05028	6	1.01655	6	96.97	2	1623.95	5.85091
aLEEANSDLETk	R0KX77	N-Term(iTRAQ8plex); K12(iTRAQ8plex)	1.01509	4	0.944252	4	0.895625	4	1.02019	4	1.02071	4	1.04657	4	96.78	2	1928.05	5.2971
gIVEQSQQAYQEAFEISk	R0L3T4	N-Term(iTRAQ8plex); K18(iTRAQ8plex)	1.20528	5	1.17219	5	1.12378	5	0.865476	5	0.866437	5	0.758835	5	96.61	2	2663.43	7.2041
gFNEGLWEIENNPGVk	R0JGJ5	N-Term(iTRAQ8plex); K16(iTRAQ8plex)	1.06109	3	1.0477	3	0.998735	3	1.0089	3	1.01141	3	0.91023	3	96.36	2	2411.3	7.2652
dDLFNTNASIVATLTTAcAk	R0M1C0	N-Term(iTRAQ8plex); C18(Carbamidomethyl); K20(iTRAQ8plex)	1.08468	31	1.00515	31	0.998584	31	1.00413	31	0.975397	31	0.978706	31	96.03	2	2734.47	4.16845
gITAVSNNAGVDNFGLGLLLQTk	R0K9L0	N-Term(iTRAQ8plex); K23(iTRAQ8plex)	1.00296	5	1.03785	5	1.04612	5	0.888677	5	0.961683	5	0.988681	5	96.01	3	2910.67	5.32721
eALENANTNTEVLk	R0LJ44	N-Term(iTRAQ8plex); K14(iTRAQ8plex)	1.04232	2	0.962492	2	0.966736	2	1.04503	2	1.03864	2	0.964154	2	95.95	2	2154.2	8.06775
aISNNEADAISLDGGQVFEAGLAPYk	P56410;R0JEC8	N-Term(iTRAQ8plex); K26(iTRAQ8plex)													95.69	3	3258.73	5.64072
vScLGVTDDGMAVATGSWDSFLk	U3IU93	N-Term(iTRAQ8plex); C3(Carbamidomethyl); K23(iTRAQ8plex)	1.04149	5	0.988133	5	1.11692	5	0.967857	5	0.969733	5	0.996343	5	95.42	3	3024.55	6.77789
lcYVALDFEQEmATAASSSSLEk	U3IRK7	N-Term(iTRAQ8plex); C2(Carbamidomethyl); M12(Oxidation); K23(iTRAQ8plex)	1.07228	9	1.18228	9	1.21529	9	0.925209	9	0.849235	9	0.794868	9	95.42	3	3174.61	8.68471
dFPLNDLLSATELDk	R0L4D8	N-Term(iTRAQ8plex); K15(iTRAQ8plex)	1.07873	4	1.07198	4	1.01509	4	0.975512	4	1.01169	4	0.916008	4	95.37	2	2299.28	7.74969
lSADTEVVcGAPSIYLDFAR	Q70I43	N-Term(iTRAQ8plex); C9(Carbamidomethyl)	0.954263	6	0.996505	6	1.2757	6	0.877609	6	0.973475	6	0.984804	6	95	2	2488.28	2.83474
dFSALESQLQDTQELLQEETR	U3IIB9	N-Term(iTRAQ8plex)	0.978465	2	1.20141	2	1.1888	2	0.824722	2	0.92814	2	0.890786	2	94.79	3	2784.39	3.13754
qAADMILLDDNFASIVTGVEEGR	Q7ZYV1	N-Term(iTRAQ8plex)	1.15444	5	1.18629	5	1.19022	5	0.698041	5	0.875234	5	0.829233	5	94.68	3	2768.42	5.04903
lSELEEFISGPNNAHIQQVGDR	U3I0D6	N-Term(iTRAQ8plex)	1.08737	1	1.15936	1	1.20439	1	0.829215	1	0.848822	1	0.902575	1	94.57	3	2757.43	7.05105
dQLSVLEQGVDIVVGTPGR	R0M1H1	N-Term(iTRAQ8plex)	0.892967	2	0.976401	2	1.04334	2	1.06024	2	1.01019	2	1.04883	2	94.55	3	2286.28	6.30691
aMEFLDGDNGILk	U3IAF7	N-Term(iTRAQ8plex); K13(iTRAQ8plex)	1.06486	2	1.0404	2	0.943412	2	1.02598	2	0.994923	2	0.935912	2	94.48	2	2031.12	5.66038
vQDDEVGDGTTSVTVLAAELLR	U3J0G1	N-Term(iTRAQ8plex)	1.0882	7	1.1207	7	1.23601	7	0.861564	7	0.893721	7	0.849155	7	94.19	3	2592.38	5.93629
aEVENIDFSQSAAVATHINk	R0JSL9	N-Term(iTRAQ8plex); K20(iTRAQ8plex)	1.09565	4	1.09894	4	1.14562	4	0.799837	4	0.931147	4	0.940318	4	94.19	3	2752.49	5.53567
eFNEEGALSVLQQFk	R0LAE0	N-Term(iTRAQ8plex); K15(iTRAQ8plex)	1.09734	2	1.0105	2	1.00264	2	0.959638	2	1.03568	2	0.908987	2	93.99	2	2347.3	9.0475
gSYGDLGGPIITTQVTIPk	U3IU12;U3ITT6	N-Term(iTRAQ8plex); K19(iTRAQ8plex)													93.7	2	2525.45	4.47851
aTcIGNNSAAAVSMLk	U3J9S1	N-Term(iTRAQ8plex); C3(Carbamidomethyl); K16(iTRAQ8plex)	0.998123	2	0.988564	2	0.999679	2	1.00699	2	1.02363	2	1.00239	2	93.63	2	2216.21	4.619
aVcMLSNTTAIAEAWAR	R0JMC5;R0L2A7;R0K4N1;U3IJ51	N-Term(iTRAQ8plex); C3(Carbamidomethyl)													93.6	3	2169.12	5.21577
aEGSDVANAVLDGADcIMLSGETAk	U3I0F9	N-Term(iTRAQ8plex); C16(Carbamidomethyl); K25(iTRAQ8plex)	1.0103	12	0.991419	12	0.960244	12	1.04562	12	1.03308	12	0.993142	12	93.33	2	3102.58	6.69689
rTEDQELESLAAIEAELER	R0LHT7	N-Term(iTRAQ8plex)	1.01035	34	1.01287	33	1.01023	34	0.926681	35	1.04824	33	0.978185	34	93.28	2	2506.31	7.13953
aLMLQGVDLLADAVAVTmGPk	R0L1Y3	N-Term(iTRAQ8plex); M18(Oxidation); K21(iTRAQ8plex)	1.10887	9	1.11811	9	0.975787	9	1.16594	9	0.927516	8	0.889743	9	93.13	3	2737.56	5.63561
iLNPVcGTDGFTYDNEcGIcAHNVEQR	U3HZV7	N-Term(iTRAQ8plex); C6(Carbamidomethyl); C17(Carbamidomethyl); C20(Carbamidomethyl)	1.31407	1	1.36764	1	1.35929	1	0.554165	1	0.696568	1	0.727623	1	92.97	3	3443.58	3.65219
tETGQELEcLQDHLDDLVSDcR	R0M8F1	N-Term(iTRAQ8plex); C9(Carbamidomethyl); C21(Carbamidomethyl)	1.09846	2	1.14199	2	1.19116	2	0.824855	2	0.855343	2	0.849772	2	92.75	3	2937.38	8.708
lcYVALDFEQEMATAASSSSLEk	U3IRK7	N-Term(iTRAQ8plex); C2(Carbamidomethyl); K23(iTRAQ8plex)	1.20951	16	1.08254	16	1.07407	16	0.894606	16	0.872276	16	0.823775	16	91.64	3	3158.6	5.34107
dGTVTAGNASGVcDGAGAVIVASESALk	R0LHZ1	N-Term(iTRAQ8plex); C13(Carbamidomethyl); K28(iTRAQ8plex)	0.902839	1	1.12936	1	0.96195	1	0.984414	1	0.966082	1	1.06701	1	91.4	3	3185.67	4.90485
eGNIFVTTTGcTDIVQGR	R0LD68	N-Term(iTRAQ8plex); C11(Carbamidomethyl)	0.900831	4	0.937082	4	1.12838	4	0.966685	4	1.00686	4	1.06783	4	91.07	2	2272.17	4.84544
sTAGDTHLGGEDFDNR	R0L4K0;R0LC19	N-Term(iTRAQ8plex)													90.95	2	1995.94	6.32774
eEVDQAAAGLLALGLk	U3I7T9	N-Term(iTRAQ8plex); K16(iTRAQ8plex)	1.04305	4	1.13767	4	1.33426	4	0.83633	4	0.872831	4	0.82516	4	90.78	2	2206.31	8.4976
vIAVNDVGSSLPSVPSER	U3IFW3	N-Term(iTRAQ8plex)	0.939953	2	1.02462	2	1.20542	2	0.908043	2	0.949303	2	1.0176	2	90.72	2	2130.19	8.4016
gVVPLAGTDGETTTQGLDGLSER	R0KDK0	N-Term(iTRAQ8plex)	0.891661	5	0.980727	5	1.19905	5	0.955393	5	0.956777	5	0.973907	5	90.57	2	2577.34	3.62324
iPAVVGGLLDVDcSEDVIk	U3I0D6	N-Term(iTRAQ8plex); C13(Carbamidomethyl); K19(iTRAQ8plex)	1.0986	4	1.0061	4	1.00258	4	1.05652	4	0.923463	4	1.0571	4	90.34	3	2607.47	6.16871
iSDNTPSALAIMENANVLAR	R0KDK0	N-Term(iTRAQ8plex)	1.26696	4	1.25492	4	1.38093	4	0.66932	4	0.726888	4	0.763518	4	90.31	2	2404.3	6.58286
sQNIITDSSPNAEAIQQR	R0LN18	N-Term(iTRAQ8plex)	0.994365	2	1.03336	2	1.16836	2	0.9203	2	0.955417	2	0.961861	2	90.28	3	2276.19	6.72106
cPSIAAAIAAVNALHGR	R0LPV2	N-Term(iTRAQ8plex); C1(Carbamidomethyl)	1.01103	1	1.20953	1	1.26403	1	0.874147	1	0.79871	1	0.882771	1	90.19	3	1996.11	3.96656
lIVDEAINEDNSVVSLSQAk	R0LIK3	N-Term(iTRAQ8plex); K20(iTRAQ8plex)	0.958172	2	0.943414	2	0.944528	2	1.13132	2	1.01649	2	1.00848	2	90.14	3	2752.54	6.21376
sSGIENGAFQGMk	R0LLK8	N-Term(iTRAQ8plex); K13(iTRAQ8plex)	0.688032	2	0.724991	2	0.745764	2	1.32348	2	1.29157	2	1.21738	2	89.99	2	1934.03	1.74109
iQEGVFDINNEANGIk	U3ID71	N-Term(iTRAQ8plex); K16(iTRAQ8plex)	0.701293	1	0.702965	1	0.662286	1	1.34031	1	1.27832	1	1.33769	1	89.91	2	2369.31	6.85259
sFEAGHDAFMSEFVYEYSR	U3IU92	N-Term(iTRAQ8plex)	1.08927	6	1.1616	6	1.12195	6	0.816805	6	0.909909	6	0.897841	6	89.85	2	2576.19	8.09433
gITGVDLFGTTDAVVk	R0KZF5	N-Term(iTRAQ8plex); K16(iTRAQ8plex)	0.909593	3	0.876433	3	0.927655	3	1.11329	3	1.07403	3	1.15837	3	89.72	2	2201.27	4.94464
eLESQITELQEDLESER	U3IIB9	N-Term(iTRAQ8plex)	1.12107	4	1.08206	4	1.22524	4	0.850062	4	0.85608	4	0.861877	4	89.6	3	2352.18	4.29888
nTNDANScQIIIPQNQVNR	U3IIX3	N-Term(iTRAQ8plex); C8(Carbamidomethyl)	0.983605	2	0.98494	2	0.972484	2	1.06008	2	0.966626	2	1.03653	2	89.56	2	2503.28	5.34548
tQLEELEDELQAAEDAk	U3IFD3	N-Term(iTRAQ8plex); K17(iTRAQ8plex)	0.819248	4	0.815661	4	0.784056	4	1.20848	4	1.15368	4	1.20177	4	89.54	2	2540.34	6.55642
dSILSNMTSQLDYk	R0JHJ2	N-Term(iTRAQ8plex); K14(iTRAQ8plex)	0.927313	3	0.938964	3	0.833568	3	1.14578	3	1.06764	3	1.01396	3	89.49	2	2223.2	8.3537
mGVTDVFSNNADLSGVAEGDR	R9UTK9	N-Term(iTRAQ8plex); M1(Oxidation)	1.06715	2	1.02957	2	1.22781	2	0.82284	2	0.953485	2	0.93845	2	89.46	2	2474.19	4.48378
iIEVVDAIMTTAQSHQR	R0LZP1	N-Term(iTRAQ8plex)	1.11539	5	1.47176	5	1.03753	5	0.963463	5	0.628903	5	0.816012	5	89.19	3	2216.21	4.69254
gPAVGIDLGTTYScVGVFQHGk	R0L4K0	N-Term(iTRAQ8plex); C14(Carbamidomethyl); K22(iTRAQ8plex)	1.04906	5	1.0218	5	1.11167	5	0.897981	5	0.930857	5	0.947842	5	89.16	3	2871.53	1.98377
sEIQAALEEAEASLEHEEGk	U3IWZ4;U3J7T0	N-Term(iTRAQ8plex); K20(iTRAQ8plex)													89.06	3	2778.43	1.80417
gVNLPGAAVDLPAVSEk	U3I0F9	N-Term(iTRAQ8plex); K17(iTRAQ8plex)	1.01118	6	0.900663	6	0.86677	6	1.16793	6	1.08705	6	0.998018	6	89.05	2	2245.31	5.12643
sFGGGTGSGFTSLLMER	U3IJP0	N-Term(iTRAQ8plex)	0.942764	6	0.936674	6	1.0057	6	1.04929	6	1.04495	6	1.08261	6	88.99	2	2008.02	6.66448
aGQTVTIWGADAGVSHSPPSVLVWk	U3IUB7	N-Term(iTRAQ8plex); K25(iTRAQ8plex)	1.01308	1	0.957808	1	1.00626	1	1.07162	1	1.01682	1	0.962896	1	88.91	3	3171.76	5.88617
qDVLDATASSQSSSEAR	R0JL39	N-Term(iTRAQ8plex)	0.915304	2	0.982423	2	1.05922	2	0.982817	2	0.986971	2	1.09441	2	88.79	3	2056.02	2.82816
tEDQELESLAAIEAELER	R0LHT7	N-Term(iTRAQ8plex)	0.921256	58	0.976311	60	1.01389	58	1.08278	57	1.09555	60	0.986602	58	88.73	3	2350.21	5.88751
aDELEDENTDLTQDLNALQHk	U3IS46	N-Term(iTRAQ8plex); K21(iTRAQ8plex)	1.08855	2	0.919679	2	0.940218	2	1.09285	2	1.01886	2	0.95452	2	88.7	3	3020.54	5.41849
vAAALVEAVNHIDDIAGALSk	C7EIT3;C7EIZ0;C7EKL3;C7EK40;C7EJC8;C7EK93	N-Term(iTRAQ8plex); K21(iTRAQ8plex)													88.66	3	2685.55	5.02818
iVAFADAAVDPIDFPIAPAYAVPk	U3J4J3	N-Term(iTRAQ8plex); K24(iTRAQ8plex)	0.891575	7	0.939867	7	0.989741	7	1.05525	7	0.989802	7	0.975121	7	88.65	3	3079.75	4.85969
dELHVVEAEALDYEGNPIk	U3IRX9	N-Term(iTRAQ8plex); K19(iTRAQ8plex)	1.11928	8	1.06679	8	1.06736	8	0.930439	8	0.894125	8	0.896858	8	88.55	2	2749.46	2.56263
vNNSSLVGVGYTQTLRPGVk	R0LUK6	N-Term(iTRAQ8plex); K20(iTRAQ8plex)	1.02485	1	1.18963	1	0.966044	1	1.03031	1	0.851911	1	0.941381	1	88.25	2	2697.56	3.34775
nADMSEEMQQDAVEcATQALEk	R0KSM5	N-Term(iTRAQ8plex); C15(Carbamidomethyl); K22(iTRAQ8plex)	1.02342	2	1.13225	2	1.25889	2	0.859317	2	0.892627	2	0.874281	2	88.16	3	3106.48	5.4621
vEDMAELTcLNEASVLHNLR	U3IFD3	N-Term(iTRAQ8plex); C9(Carbamidomethyl)	0.910515	2	1.01276	2	1.11302	2	1.04963	2	0.900523	2	1.01706	2	87.89	3	2618.34	6.24356
aGQQGLLGVAIAEk	R0L257	N-Term(iTRAQ8plex); K14(iTRAQ8plex)	1.11606	2	1.03873	2	0.900525	2	0.979723	2	0.979904	2	0.976999	2	87.86	2	1963.19	3.69091
eQQEAIEHIDEVQNEIDR	U3J2A0	N-Term(iTRAQ8plex)	1.00926	2	0.9699	2	1.11871	2	0.975005	2	0.92917	2	1.03684	2	87.58	2	2499.24	7.25227
iSDNTPSALAImENANVLAR	R0KDK0	N-Term(iTRAQ8plex); M12(Oxidation)	1.09182	3	1.1977	3	1.07571	3	0.726273	3	0.818496	3	0.845935	3	87.56	2	2420.29	5.41244
dLADELALVDVVEDk	R0KPC7	N-Term(iTRAQ8plex); K15(iTRAQ8plex)	1.08667	13	1.03673	13	1.02033	13	0.926669	13	0.978517	13	0.883805	13	87.54	2	2252.26	4.92112
gNDVGSGTVLSDYVGSGPPk	R0KXU3	N-Term(iTRAQ8plex); K20(iTRAQ8plex)	1.00426	2	0.982511	2	0.96409	2	1.05792	2	1.02097	2	0.981717	2	87.29	2	2514.35	6.20088
aQTEGINISEEALNHLGEIGTk	R0LYS8	N-Term(iTRAQ8plex); K22(iTRAQ8plex)	1.18733	1	1.16103	1	1.01942	1	0.909584	1	0.877113	1	0.84819	1	87.02	3	2932.6	5.5505
acANPATGSIILLENLR	U3ILF5	N-Term(iTRAQ8plex); C2(Carbamidomethyl)	1.23071	3	0.992975	3	1.18216	3	1.0302	3	0.837387	3	0.817425	3	86.95	2	2117.18	5.3714
gVGIISEGNETVEDIAAR	Q7ZYV1	N-Term(iTRAQ8plex)	1.05272	3	1.03818	3	1.22532	3	0.91324	3	0.910598	3	0.885352	3	86.88	3	2134.14	4.95584
dFQVQQALcDAAVNAR	R0KNR1	N-Term(iTRAQ8plex); C9(Carbamidomethyl)	0.926189	2	0.994764	2	1.12177	2	1.01389	2	0.975528	2	1.00622	2	86.84	3	2110.08	5.51837
vNDVcANGEDLIk	U3J5Y3	N-Term(iTRAQ8plex); C5(Carbamidomethyl); K13(iTRAQ8plex)	1.06053	1	1.02214	1	0.878744	1	1.04355	1	1.01216	1	0.985953	1	86.75	2	2055.11	5.00404
iIAIGVDDPEAQNIHDIDDVR	U3IRP2	N-Term(iTRAQ8plex)	0.920586	2	1.01147	2	1.04005	2	1.0118	2	0.993965	2	1.04134	2	86.72	3	2622.38	5.54307
gLSFSEASASNLVk	U3I9Y5	N-Term(iTRAQ8plex); K14(iTRAQ8plex)	1.0158	4	1.00562	4	1.00219	4	1.00747	4	0.991359	4	0.981998	4	86.67	2	2018.14	1.02514
lPYDVTPEQALNHEEVR	U3IUX2	N-Term(iTRAQ8plex)	1.02795	2	0.990482	2	1.14067	2	0.919026	2	0.952094	2	1.00783	2	86.35	2	2314.21	7.13672
qAFTDVATGSLGQGLGAAcGMAYTGk	R0L7T9	N-Term(iTRAQ8plex); C19(Carbamidomethyl); K26(iTRAQ8plex)	1.02606	3	1.12211	3	0.974093	3	0.909461	3	0.966466	3	0.947544	3	86.24	3	3140.62	5.8906
dGVSAAVITAEMASFLATR	R0JAH4	N-Term(iTRAQ8plex)	1.09469	7	1.14504	7	1.10656	7	0.825618	6	0.874492	7	0.901073	5	86.03	3	2214.19	5.05724
iSALAATLEGALSSTAR	R0JJS9	N-Term(iTRAQ8plex)	1.30899	6	1.22306	6	1.0979	6	0.774836	6	0.832904	6	0.798888	6	85.83	2	1936.11	5.68004
vPTPNVSVVDLTcR	U3J1L1	N-Term(iTRAQ8plex); C13(Carbamidomethyl)	0.898854	6	0.819722	6	0.881744	6	1.16696	6	1.13893	6	1.11323	6	85.72	3	1861.03	5.47798
eADIDGDGQVNYEEFVQMMTAk	R0JA31	N-Term(iTRAQ8plex); K22(iTRAQ8plex)	0.944803	8	0.808939	8	0.957032	8	1.14227	8	1.15044	8	1.09027	8	85.68	2	3098.52	8.58484
qLDPQSIAQLIEISR	R0KT46	N-Term(iTRAQ8plex)	0.817414	9	0.861285	8	0.851598	8	1.34567	9	1.15998	9	1.13564	9	85.58	2	2015.16	5.54081
aPHYAGIGPVDESGIPTAIR	U3INH3	N-Term(iTRAQ8plex)	0.881052	1	0.937868	1	0.984546	1	1.03786	1	1.05776	1	1.13436	1	85.54	3	2325.27	7.14012
fDEIMEASDGIMVAR	U3I0F9	N-Term(iTRAQ8plex)	0.988587	5	1.03674	5	1.02865	5	0.935205	5	1.06221	5	1.0117	5	85.49	3	1987.99	5.4366
lATLGGSQALGLDDVIGNFEVGk	U3J6M0	N-Term(iTRAQ8plex); K23(iTRAQ8plex)	1.04613	3	1.04249	3	1.17613	3	0.764021	3	0.926095	3	0.875845	3	85.49	4	2882.63	6.46792
aFLQAGQEASDLAILLk	U3INP2	N-Term(iTRAQ8plex); K17(iTRAQ8plex)	0.994574	6	1.13172	7	1.04681	7	0.978442	7	0.969125	6	0.986382	7	85.47	3	2396.41	5.7489
yAMSNSIGPISDGSADINR	R0LCZ3	N-Term(iTRAQ8plex)	0.926333	2	0.933978	2	1.08013	2	1.0128	2	1.00054	2	1.08523	2	85.44	2	2272.14	7.53485
sEETESPYFSTPLLLGk	R0M1C0	N-Term(iTRAQ8plex); K17(iTRAQ8plex)	0.999368	6	0.972568	6	1.03132	6	1.03631	6	0.987838	6	0.974936	6	85.41	2	2506.37	7.42936
aGTFQAFEQFGQQLLAR	U3J5Y3	N-Term(iTRAQ8plex)	1.12303	5	1.10741	5	1.18122	5	0.836016	5	0.86922	5	0.831735	5	85.32	2	2216.19	4.48958
vDQIHEIVTGNPTVIk	U3IUX2	N-Term(iTRAQ8plex); K16(iTRAQ8plex)	0.982051	4	0.950766	4	1.06716	4	1.00889	4	1.02396	4	1.03183	4	85.31	2	2371.39	4.25965
dLYANTVLSGGTTmyPGIADR	U3IRK7;D4P3M2	N-Term(iTRAQ8plex); M14(Oxidation); Y15(iTRAQ8plex)													85.31	2	2839.5	8.23551
aVLVDLEPGTMDSVR	R0M040	N-Term(iTRAQ8plex)	0.968998	3	0.944594	3	0.9191	3	1.04478	3	1.10333	3	1.03759	3	85.16	3	1906.04	5.25145
aVQLTQAVDPNAVGALLAEk	U3IRX8	N-Term(iTRAQ8plex); K20(iTRAQ8plex)	1.07375	3	0.926725	3	1.00758	3	1.05682	3	1.03402	3	1.01834	3	85.12	2	2616.53	4.83389
vIISAPSADAPMFVMGVNHEk	U3J1L1	N-Term(iTRAQ8plex); K21(iTRAQ8plex)	0.983773	10	0.96639	10	0.889651	10	1.11874	10	1.06801	10	1.00755	10	85.1	2	2821.53	4.98168
sELDFASISLNSMDAISER	P33110	N-Term(iTRAQ8plex)	0.921905	5	0.905996	5	0.992436	5	1.03461	5	1.04286	5	1.07304	5	85.01	2	2389.2	6.29249
gFLAEELTPLVLATQk	U3J7F4	N-Term(iTRAQ8plex); K16(iTRAQ8plex)	1.18477	5	1.01077	5	1.00526	5	0.905775	5	0.965943	5	0.945327	5	84.97	2	2338.4	5.76522
lPcSEGYLSmVIQDMcR	U3IU92	N-Term(iTRAQ8plex); C3(Carbamidomethyl); M10(Oxidation); C16(Carbamidomethyl)	1.09833	14	1.09453	14	1.13335	14	0.888794	14	0.885164	14	0.900242	14	84.56	2	2379.13	7.05528
dAASLESQLQDTQELLQEETR	R0J982;U3J7L2	N-Term(iTRAQ8plex)													84.56	2	2708.39	13.8633
vNQIGSVTESLQAck	T1R3H9	N-Term(iTRAQ8plex); C14(Carbamidomethyl); K15(iTRAQ8plex)	1.17411	6	1.24973	6	1.12978	6	0.797854	6	0.784711	6	0.856245	6	84.47	2	2242.24	3.71986
eDEEESLNEVGYDDIGGcR	R0LIK3	N-Term(iTRAQ8plex); C18(Carbamidomethyl)	1.08149	1	1.04747	1	1.12546	1	0.976116	1	0.91649	1	0.885961	1	84.18	2	2490.11	8.18066
iSELGAGNGGVVFk	R0K2P7	N-Term(iTRAQ8plex); K14(iTRAQ8plex)	0.812457	1	0.835571	1	0.849705	1	1.21269	1	1.14314	1	1.17619	1	84.15	2	1956.14	2.56237
lPcSEGYLSMVIQDMcR	U3IU92	N-Term(iTRAQ8plex); C3(Carbamidomethyl); C16(Carbamidomethyl)	1.1262	12	1.10096	12	1.17492	12	0.871261	12	0.901243	12	0.874985	12	84.03	2	2363.13	5.4678
aDALQAGASQFETSAAk	U3IXA7	N-Term(iTRAQ8plex); K17(iTRAQ8plex)	0.887467	6	0.858555	6	0.935465	6	1.07994	6	1.1199	6	1.0409	6	83.98	2	2274.23	5.53482
vcLLGcGISTGYGAVVNTAk	R0L8P5	N-Term(iTRAQ8plex); C2(Carbamidomethyl); C6(Carbamidomethyl); K20(iTRAQ8plex)	0.99388	3	0.992836	3	0.958824	3	1.00981	3	1.01676	3	1.06804	3	83.98	3	2648.45	3.84863
kPLVIIAEDVDGEALSTLVLNR	R0L1Y3	N-Term(iTRAQ8plex); K1(iTRAQ8plex)	1.04743	5	1.06965	5	0.963401	5	1.07121	5	1.08861	5	0.655554	5	83.94	4	2973.76	4.92288
vEQDLAMGTDAEGEk	U3IVW2	N-Term(iTRAQ8plex); K15(iTRAQ8plex)	1.1315	2	1.11285	2	1.09639	2	0.87412	2	0.873685	2	0.908625	2	83.92	2	2201.13	3.75676
sSGSPYGGGYGSGSGSGGYGGR	R0LJ35	N-Term(iTRAQ8plex)	0.406555	1	0.419977	1	0.28277	1	1.62564	1	1.61009	1	1.66687	1	83.89	2	2215	4.08163
aASDIAMTELPPTHPIR	U3IIW5	N-Term(iTRAQ8plex)	0.996305	12	1.07319	12	1.14695	12	0.884362	12	0.92825	12	0.978093	12	83.61	3	2124.15	5.71801
qLSSPVTGLTNIEDENSQR	U3IUX2	N-Term(iTRAQ8plex)	0.896125	1	0.938895	1	1.06687	1	1.01138	1	0.982235	1	1.1504	1	83.58	2	2392.25	9.92707
iIAINVEDPEAGNYNDIHDVR	R0KPF7	N-Term(iTRAQ8plex)	1.02551	2	1.09275	2	1.09586	2	0.921113	2	0.925577	2	0.962716	2	83.46	3	2671.38	7.34122
gAGYTFGQDISETFNHANGLTLVSR	U3J5D8	N-Term(iTRAQ8plex)	1.13943	1	1.08716	1	1.2241	1	0.795218	1	0.91568	1	0.874392	1	83.4	3	2959.52	10.3639
nFASSDVSDILPEEIEEDVk	R0LCC9	N-Term(iTRAQ8plex); K20(iTRAQ8plex)	0.996147	1	1.00651	1	0.871989	1	1.08856	1	1.03757	1	1.00598	1	83.38	3	2844.47	3.04466
gFIGPGVDVPAPDmSTGER	R0JH14	N-Term(iTRAQ8plex); M14(Oxidation)	1.02755	2	0.95477	2	1.14085	2	0.963205	2	0.978928	2	0.979427	2	83.22	2	2222.12	4.90205
dDWENGLTAMEcALHLEk	L7XWS8	N-Term(iTRAQ8plex); C12(Carbamidomethyl); K18(iTRAQ8plex)	1.02483	4	1.00901	4	1.00217	4	1.03259	4	0.988638	4	0.939612	4	83.15	3	2740.37	5.06985
tVSDLAVVLFETATLR	U3J4X1	N-Term(iTRAQ8plex)	1.2726	4	1.22304	4	1.07269	5	0.698475	4	0.809045	5	0.940728	4	83.14	3	2039.18	5.82148
aAAGLNQSANELVQASR	U3IP20	N-Term(iTRAQ8plex)	0.943778	4	0.898497	4	0.975176	4	0.980322	4	1.06299	4	1.14931	4	83.08	3	2004.09	5.47125
gTIEILSDVQLIk	R0JH31	N-Term(iTRAQ8plex); K13(iTRAQ8plex)	1.02365	2	1.0754	2	1.22602	2	0.90312	2	0.915336	2	0.866694	2	83.07	2	2037.25	3.90135
vGEATETALTcLVEk	R0LTI7;U3I9V3	N-Term(iTRAQ8plex); C11(Carbamidomethyl); K15(iTRAQ8plex)													82.97	2	2229.24	7.52002
aVADDWANDGWGLk	U3IQ27	N-Term(iTRAQ8plex); K14(iTRAQ8plex)	1.06361	2	1.04051	2	0.958104	2	1.02919	2	0.988392	2	0.931386	2	82.96	2	2126.13	6.01779
tVEGAGNIAAATGLVk	U3IPK7	N-Term(iTRAQ8plex); K16(iTRAQ8plex)	0.768983	1	0.751044	1	0.665726	1	1.34131	1	1.22	1	1.26969	1	82.93	2	2080.24	6.77059
vDEGLVEQDAQVLFR	U3IA19;R0K3M5	N-Term(iTRAQ8plex)													82.91	3	2022.09	5.48139
nLSPVVSNELLEQAFSQFGPVER	U3IF36	N-Term(iTRAQ8plex)	1.26289	1	1.39797	1	1.31442	1	0.580759	1	0.719854	1	0.736521	1	82.9	3	2864.53	6.3731
vDVDLPDVELEGPEGk	U3IJ39	N-Term(iTRAQ8plex); K16(iTRAQ8plex)	0.456571	1	0.438179	1	0.388137	1	1.69978	1	1.5723	1	1.46704	1	82.89	2	2319.26	4.58539
vAVLGASGGIGQPLSLLLk	R0M1C0	N-Term(iTRAQ8plex); K19(iTRAQ8plex)	1.28179	12	1.17888	11	1.09435	12	0.835665	11	0.921864	12	0.788775	12	82.87	3	2401.51	5.42096
vVVAENFDEIVNAEDk	R0L6N6	N-Term(iTRAQ8plex); K16(iTRAQ8plex)	1.10628	5	1.0648	5	1.006	5	1.01341	5	0.881237	5	0.873148	5	82.61	2	2399.3	5.51568
vEDMAELTcLNEASVLHNLk	R0J982;U3IIB9	N-Term(iTRAQ8plex); C9(Carbamidomethyl); K20(iTRAQ8plex)													82.5	3	2894.55	9.31981
lPIVNEDDELVAIIAR	R0JFS9	N-Term(iTRAQ8plex)	0.766398	2	0.910825	2	0.922168	2	1.13683	2	1.03952	2	1.23126	2	82.24	3	2084.21	6.98635
gMGGAMDLVSSAQTk	R0K9L0	N-Term(iTRAQ8plex); K15(iTRAQ8plex)	0.986473	3	0.888796	3	0.88504	3	1.11415	3	1.07757	3	1.05985	3	82.23	2	2061.11	6.81182
lFQEDNGLPVYLk	R0JCU5	N-Term(iTRAQ8plex); K13(iTRAQ8plex)	1.03789	4	1.02972	4	0.869517	4	1.02599	4	1.02414	4	1.0044	4	82.22	2	2144.24	7.41842
iVSNAScTTNcLAPLAk	U3J1L1	N-Term(iTRAQ8plex); C7(Carbamidomethyl); C11(Carbamidomethyl); K17(iTRAQ8plex)	0.957816	4	0.974764	4	0.920209	4	1.06036	4	1.00719	4	1.07297	4	82.16	2	2428.33	6.07749
aAAGELEEDSGLLTLAk	U3HYS7	N-Term(iTRAQ8plex); K17(iTRAQ8plex)	0.966729	1	0.924841	1	0.887269	1	1.10726	1	1.09731	1	1.03345	1	82.07	2	2296.3	8.18692
sGSAHEYSScPDDAIFQSLAR	U3IAC2	N-Term(iTRAQ8plex); C10(Carbamidomethyl)	0.906601	1	0.895016	1	1.06276	1	1.07784	1	1.0002	1	1.10697	1	81.92	3	2602.23	6.93398
mQQQLDEYQELLDIk	U3IPR3	N-Term(iTRAQ8plex); K15(iTRAQ8plex)	1.12747	5	1.14492	5	1.07263	5	0.895326	5	0.810249	5	0.878421	5	81.87	2	2502.35	6.69612
tIAEcLADELINAAk	R0JC86	N-Term(iTRAQ8plex); C5(Carbamidomethyl); K15(iTRAQ8plex)	1.17347	9	1.04294	9	0.976317	9	1.03522	9	0.936024	9	0.883278	9	81.8	2	2240.26	6.33931
qTVSNScGTIGLIHAVANNk	R0LVG6	N-Term(iTRAQ8plex); C7(Carbamidomethyl); K20(iTRAQ8plex)	1.08721	3	1.14021	3	0.978375	3	0.933269	3	0.89581	3	0.925739	3	81.78	3	2692.48	4.21019
gLEAEILQLQEEFAASER	R0J982;U3J7L2	N-Term(iTRAQ8plex)													81.76	3	2337.23	4.25315
aMGIMNSFVNDIFER	R0K915	N-Term(iTRAQ8plex)	1.06398	5	1.09435	5	1.04251	5	0.891122	5	1.01486	5	0.978675	5	81.72	2	2048.04	5.1037
qAFTDVATGSLGQGLGAAcGmAYTGk	R0L7T9	N-Term(iTRAQ8plex); C19(Carbamidomethyl); M21(Oxidation); K26(iTRAQ8plex)	0.933655	1	1.03095	1	1.00648	1	1.04643	1	0.990977	1	1.01725	1	81.7	3	3156.61	4.37796
iFDAEFIQADSTk	R0JYB0	N-Term(iTRAQ8plex); K13(iTRAQ8plex)	1.02022	2	1.02457	2	0.877451	2	1.05884	2	0.98608	2	1.03579	2	81.36	2	2093.15	3.94538
cPALAAVGPIEQLLDYNR	U3I2D1	N-Term(iTRAQ8plex); C1(Carbamidomethyl)	0.987586	6	1.10972	6	1.13307	6	0.939016	6	0.879717	6	0.976306	6	81.35	3	2304.25	5.6818
aAELIANSLATAGDGLIELR	R0L8I2	N-Term(iTRAQ8plex)	1.25303	4	1.14222	4	1.32158	4	0.781792	4	0.791113	4	0.793408	4	81.32	3	2302.31	5.83928
iEDLSQQAQLAAAEk	R0J9D3	N-Term(iTRAQ8plex); K15(iTRAQ8plex)	0.623821	2	0.643783	2	0.67581	2	1.32774	2	1.3277	2	1.39436	2	81.12	2	2223.26	6.93926
gAGIGGLGITVEGPSESk	U3IPY8	N-Term(iTRAQ8plex); K18(iTRAQ8plex)	0.863003	1	0.793624	1	0.826614	1	1.20209	1	1.15293	1	1.19009	1	81.07	2	2237.28	8.51253
dNHLLGTFDLTGIPPAPR	U3I640	N-Term(iTRAQ8plex)	1.03697	15	1.05712	15	1.11076	15	0.908744	15	0.939752	15	0.976118	15	80.99	3	2238.23	6.34825
qAFDDAIAELDTLNEDSYk	R0JH47	N-Term(iTRAQ8plex); K19(iTRAQ8plex)	1.08511	6	1.0569	6	1.02439	6	0.988427	6	0.932504	6	0.946316	6	80.93	3	2766.41	5.57406
iINEPTAAAIAYGLDk	R0L4K0;R0LC19;U3I640	N-Term(iTRAQ8plex); K16(iTRAQ8plex)													80.92	2	2268.32	5.03418
sLPSIFLDEIcQVEk	U3IU92	N-Term(iTRAQ8plex); C11(Carbamidomethyl); K15(iTRAQ8plex)	1.26145	21	1.19284	21	1.14911	21	0.813133	21	0.767662	21	0.746178	21	80.86	2	2386.33	4.75801
gILSGTSDLLLTFDEAEVR	U3IR26	N-Term(iTRAQ8plex)	1.00596	2	1.08088	2	1.06635	2	0.939628	2	0.960846	2	0.956639	2	80.85	2	2340.27	4.88861
eILGTAQSVGcSIDGR	R0JFE0	N-Term(iTRAQ8plex); C11(Carbamidomethyl)	0.93243	4	0.954666	4	1.16479	4	0.926139	4	0.94879	4	0.939159	4	80.78	2	1967.03	4.78361
sSLSSAQADFNQLAELDR	U3J5Y3	N-Term(iTRAQ8plex)	0.997494	2	1.0116	2	1.22189	2	0.871547	2	0.962954	2	0.980017	2	80.75	3	2256.15	3.3834
hLNEIDLFNNIDPNESk	R0KZX3	N-Term(iTRAQ8plex); K17(iTRAQ8plex)	1.03602	4	1.05142	4	0.901498	4	1.03809	4	0.998452	4	0.971469	4	80.73	2	2620.41	9.82044
vVNEINIEDLcLTk	R0LAH6	N-Term(iTRAQ8plex); C11(Carbamidomethyl); K14(iTRAQ8plex)	1.12761	2	1.13605	2	0.986801	2	0.924782	2	0.897132	2	0.922217	2	80.54	2	2268.29	9.5799
sINPDEAVAYGAAVQAAILMGDk	R0LC19	N-Term(iTRAQ8plex); K23(iTRAQ8plex)	1.10419	35	1.08999	35	1.11924	35	0.924602	35	0.925313	35	0.894778	35	80.35	3	2912.58	5.61001
mAVDEMDQLVTcSMDDTVR	R0LM27	N-Term(iTRAQ8plex); C12(Carbamidomethyl)	0.95989	2	0.9987	2	1.22016	2	0.920152	2	0.957204	2	0.953872	2	80.33	2	2520.17	11.2996
vQHQDALQISDVVMASLLR	U3IRV6	N-Term(iTRAQ8plex)	1.1083	6	1.0135	6	1.11729	6	0.779716	6	0.94816	5	1.02079	6	80.3	2	2427.35	5.97053
eEIQSTISGVTAAYNR	U3IUX2	N-Term(iTRAQ8plex)	0.953593	2	0.937031	2	1.03437	2	1.02043	2	1.00993	2	1.08073	2	80.25	3	2043.08	5.12458
gAEADQVIEYLk	R0LHN8	N-Term(iTRAQ8plex); K12(iTRAQ8plex)	1.02034	2	0.92266	2	0.936385	2	1.07875	2	1.04378	2	1.01726	2	80.18	2	1944.1	4.60428
aDcASGIFLAAEk	U3J3Q9	N-Term(iTRAQ8plex); C3(Carbamidomethyl); K13(iTRAQ8plex)	0.907271	2	0.91862	2	0.748802	2	1.1544	2	1.1332	2	1.10225	2	79.96	2	1961.07	1.88177
eQADFAIEALAk	U3IFD3;U3IIB9	N-Term(iTRAQ8plex); K12(iTRAQ8plex)													79.71	2	1914.09	4.19342
tASNVEEAFINTAk	U3ID71	N-Term(iTRAQ8plex); K14(iTRAQ8plex)	0.905506	2	0.896291	2	0.817321	2	1.13404	2	1.11047	2	1.10794	2	79.71	2	2103.17	5.50018
vHSGDIGNEVYSQWEGLPSLQLADEDSR	Q4PLT4	N-Term(iTRAQ8plex)	1.12296	8	1.17099	8	1.12949	8	0.826194	8	0.825522	8	0.84834	8	79.71	3	3405.67	5.33134
dATNVGDEGGFAPNILENSEALELLk	U3I954	N-Term(iTRAQ8plex); K26(iTRAQ8plex)	1.3155	2	1.30724	2	1.53807	2	0.516446	2	0.644791	2	0.69054	2	79.68	4	3324.77	7.79114
vFEVSLADLQNDEVAFR	R0LH50	N-Term(iTRAQ8plex)	0.957966	5	1.10327	5	1.21715	5	0.950062	5	0.894675	5	1.02057	5	79.66	3	2256.19	5.43278
eGNDLYHEMIESGVINLk	R0KK84	N-Term(iTRAQ8plex); K18(iTRAQ8plex)	1.10666	5	1.08257	5	0.974298	5	0.896652	5	0.901941	5	0.900593	5	79.64	2	2669.42	6.67661
vLVVQDFTGLPTLEk	U3ID88	N-Term(iTRAQ8plex); K15(iTRAQ8plex)	0.952624	11	0.936936	11	0.870263	11	1.0465	11	1.03563	11	1.05282	11	79.57	2	2267.35	3.15096
qLEDDIVQLEk	R0L5A5	N-Term(iTRAQ8plex); K11(iTRAQ8plex)	0.933768	4	0.884574	4	0.815406	4	1.1729	4	1.11854	4	1.08096	4	79.42	2	1938.11	5.65211
mPPGVPNAIHQLFLDR	U3J4F7	N-Term(iTRAQ8plex); M1(Oxidation)	0.880446	1	0.989176	1	1.03606	1	1.09794	1	0.968222	1	1.06669	1	79.36	3	2125.17	5.74074
nFETLSEAFSIAcATGALSR	R0KXW0	N-Term(iTRAQ8plex); C13(Carbamidomethyl)	1.08911	4	1.00514	4	1.29414	4	0.908486	4	0.907864	4	0.871259	4	79.31	2	2449.25	7.63072
iNPVEGISSQWDFEk	E5D5U3	N-Term(iTRAQ8plex); K15(iTRAQ8plex)	1.07808	2	1.02493	2	0.995612	2	0.9672	2	0.979868	2	0.968802	2	79.25	2	2357.28	7.15556
tAFDEAIAELDTLNEDSYk	R0LY14	N-Term(iTRAQ8plex); K19(iTRAQ8plex)	1.15832	11	1.17884	11	1.13601	11	0.867198	11	0.831436	11	0.878355	11	79.11	2	2753.41	5.47615
gGFLLLDGETFEVk	R0JL78;A4UU24	N-Term(iTRAQ8plex); K14(iTRAQ8plex)													79.03	2	2133.22	5.66818
aAAEVNQDYGLDPk	R0L7Q0	N-Term(iTRAQ8plex); K14(iTRAQ8plex)	0.9804	1	0.80844	1	0.857928	1	1.1666	1	1.14078	1	1.06999	1	79.03	2	2099.13	5.53456
gGcEAIVDTGTSLITGPTk	R0JUP6	N-Term(iTRAQ8plex); C3(Carbamidomethyl); K19(iTRAQ8plex)	0.974614	4	0.927034	4	0.879396	4	1.12387	4	1.06577	4	1.03614	4	79	2	2485.35	4.19811
iFDIDEAEEGVk	U3J0P3	N-Term(iTRAQ8plex); K12(iTRAQ8plex)	0.7533	2	0.7558	2	0.73892	2	1.27958	2	1.22267	2	1.25412	2	78.89	2	1973.08	4.31651
tLNDELEIIEGMk	R0L1Y3	N-Term(iTRAQ8plex); K13(iTRAQ8plex)	1.07356	6	1.0432	6	1.06026	6	1.00793	6	0.953824	6	0.966139	6	78.88	2	2113.18	7.11496
iSTEGVDIVLDcLcGENTGk	R0JX77	N-Term(iTRAQ8plex); C12(Carbamidomethyl); C14(Carbamidomethyl); K20(iTRAQ8plex)	1.06076	6	1.07076	6	0.974648	6	0.943595	6	0.98258	6	0.916905	6	78.86	3	2788.45	5.40919
aGQTTYSGVVDcFVk	R0KBB7	N-Term(iTRAQ8plex); C12(Carbamidomethyl); K15(iTRAQ8plex)	1.12448	1	1.06956	1	0.97061	1	0.965554	1	0.936087	1	0.942012	1	78.82	2	2240.2	5.32419
lLQVTAADSGEYVcR	U3IC54	N-Term(iTRAQ8plex); C14(Carbamidomethyl)	0.919158	6	0.97555	6	1.10414	6	0.972453	6	1.03924	6	1.01504	6	78.78	3	1986.04	5.74856
sLDNISQALSELSNLHAYNLR	D7RTR0;D7RTR9;P04240	N-Term(iTRAQ8plex)													78.78	3	2662.43	6.25848
aScSDNAFTEALTAALPQESLTR	U3IKW1	N-Term(iTRAQ8plex); C3(Carbamidomethyl)	1.09516	1	1.28306	1	1.18426	1	0.745803	1	0.920667	1	0.781751	1	78.68	2	2757.39	7.60778
eAINVEQAFQTIAR	U3I9B9;R0JLX4	N-Term(iTRAQ8plex)													78.64	3	1894.05	6.26914
qAEMLDELLEk	U3IGM4	N-Term(iTRAQ8plex); K11(iTRAQ8plex)	1.21974	4	1.21135	4	1.17561	4	0.820628	4	0.794247	4	0.807284	4	78.63	2	1927.07	2.1572
aSWQGGVSYAcMVVHEGLPmR	A0A024B6A7	N-Term(iTRAQ8plex); C11(Carbamidomethyl); M20(Oxidation)	1.17317	2	1.17768	2	1.30158	2	0.785089	2	0.765492	2	0.829877	2	78.62	3	2655.29	5.12036
gITNLcVIGGDGSLTGANLFR	R0LZP1	N-Term(iTRAQ8plex); C6(Carbamidomethyl)	0.977995	1	1.04339	1	1.06235	1	0.958508	1	0.98278	1	1.00338	1	78.57	2	2439.31	5.24026
hLYTLDGGDIINALcFSPNR	R0LKF6	N-Term(iTRAQ8plex); C15(Carbamidomethyl)	1.02052	6	1.08207	6	1.11545	6	0.880566	6	0.918625	6	0.963812	6	78.57	2	2580.34	10.2695
sQIFSTASDNQPTVTIk	U3I640	N-Term(iTRAQ8plex); K17(iTRAQ8plex)	1.10157	4	1.08057	4	1.00496	4	0.960904	4	0.930538	4	0.936549	4	78.56	2	2445.36	7.7705
mSATFIGNSTAIQELFk	U3J7M6;R0L2N6	N-Term(iTRAQ8plex); K17(iTRAQ8plex)													78.47	2	2466.37	7.53168
yVQDFGVVEEDcFPYTAQDSPcLFk	R0LCK1	N-Term(iTRAQ8plex); C12(Carbamidomethyl); C22(Carbamidomethyl); K25(iTRAQ8plex)	0.81502	1	0.948018	1	0.792087	1	1.05986	1	1.18991	1	1.20165	1	78.46	3	3622.76	6.50546
lcYVALDFENEMATAASSSSLEk	U3I560;R0LGZ6;R0LBX0	N-Term(iTRAQ8plex); C2(Carbamidomethyl); K23(iTRAQ8plex)													78.45	3	3144.59	5.48928
sGAQELLNVLGAR	R0L173	N-Term(iTRAQ8plex)	1.09999	3	1.19819	3	1.18454	3	0.78813	3	0.869626	3	0.888652	3	78.39	3	1631.95	6.16813
aLMLQGVDLLADAVAVTMGPk	R0L1Y3	N-Term(iTRAQ8plex); K21(iTRAQ8plex)	0.960514	1	0.980924	1	0.701527	1	1.14722	1	1.07604	1	1.12341	1	78.35	4	2721.56	4.58032
gVDDLDFFIGDEAIEkPTYATk	U3IZI5	N-Term(iTRAQ8plex); K16(iTRAQ8plex); K22(iTRAQ8plex)	1.06105	2	0.907086	2	0.735522	2	1.21575	2	1.09999	2	0.975679	2	78.35	3	3356.82	4.47
gEIGPAGNVGPTGPAGPR	U3IW58	N-Term(iTRAQ8plex)	0.628362	5	0.662903	5	0.783888	5	1.36971	5	1.36227	5	1.35335	5	78.34	2	1908.03	5.08365
iIAEGANGPTTPEADk	R0JH14	N-Term(iTRAQ8plex); K16(iTRAQ8plex)	0.919772	2	0.932522	2	1.02002	2	1.05999	2	1.07774	2	1.01471	2	78.3	2	2192.22	8.01869
nLEAVETLGSTSTIcSDk	Q7ZYV1	N-Term(iTRAQ8plex); C15(Carbamidomethyl); K18(iTRAQ8plex)	1.14776	2	1.19336	2	1.11973	2	0.837886	2	0.836998	2	0.85736	2	78.29	2	2533.34	5.42402
qLcDNAGFDATNILNk	R0KXQ9	N-Term(iTRAQ8plex); C3(Carbamidomethyl); K16(iTRAQ8plex)	0.967101	1	0.896999	1	0.883764	1	1.09155	1	1.0789	1	1.10208	1	78.25	2	2402.26	1.36022
tNcDLLTTHGEADFLk	U3IU92	N-Term(iTRAQ8plex); C3(Carbamidomethyl); K16(iTRAQ8plex)	0.99056	13	0.989613	13	0.901856	13	1.04306	13	1.00471	13	1.02576	13	78.21	2	2443.29	5.16346
wVGGPEIELIAIATGGR	R0L5F4;T2HPU5	N-Term(iTRAQ8plex)													78.19	3	2043.17	6.38083
dESSPYAAMLAAQDVAQR	U3IS10	N-Term(iTRAQ8plex)	0.878605	2	0.905921	2	1.21044	2	0.947451	2	0.992079	2	1.11589	2	78	2	2227.12	8.66282
nFTIEQVTGMLLTk	R0JP64	N-Term(iTRAQ8plex); K14(iTRAQ8plex)	1.10323	3	1.05313	3	0.989136	3	0.942176	3	0.999544	3	0.923198	3	77.85	2	2203.27	5.56993
vNVADcGAEALAR	P02117;C7EL14;B9VYG1;C7ELU6	N-Term(iTRAQ8plex); C6(Carbamidomethyl)													77.82	3	1649.87	4.9543
qTTSSVAGGPGGcSVR	R0KX77	N-Term(iTRAQ8plex); C13(Carbamidomethyl)	0.300421	1	0.300201	1	0.277192	1	1.63799	1	1.67608	1	1.83599	1	77.75	2	1824.93	5.90545
gFGTDEDAIIDILTk	U3ID99	N-Term(iTRAQ8plex); K15(iTRAQ8plex)	1.13967	4	1.02366	4	1.0253	4	1.02471	4	0.952955	4	0.905636	4	77.71	2	2216.24	8.04033
aHQVVEDGYEFFAk	R0L4P3;R0M743	N-Term(iTRAQ8plex); K14(iTRAQ8plex)													77.54	2	2248.2	5.08493
sSLQSQcLNEVLk	R0L4D8	N-Term(iTRAQ8plex); C7(Carbamidomethyl); K13(iTRAQ8plex)	1.03488	2	1.0305	2	0.860062	2	1.05351	2	1.01282	2	1.00783	2	77.45	2	2114.19	7.98508
nVDLLSDMVQEHDEPILk	R0LDJ9	N-Term(iTRAQ8plex); K18(iTRAQ8plex)	1.04744	3	1.06716	3	1.05823	3	0.923478	3	0.957669	3	0.978486	3	77.43	2	2703.47	8.16923
aVTcPAPSGIENGFLNFAVR	U3IRY3	N-Term(iTRAQ8plex); C4(Carbamidomethyl)	0.939432	2	1.24903	2	0.913751	2	0.934006	2	0.921623	2	0.917946	2	77.39	2	2424.28	7.20579
qVVDSAYEVIk	R0KPC7	N-Term(iTRAQ8plex); K11(iTRAQ8plex)	0.841696	5	0.954249	5	0.920301	5	1.1111	5	1.03838	5	1.03691	5	77.35	2	1859.09	6.8022
vVVVGNPANTNcLIASk	R0JXM5	N-Term(iTRAQ8plex); C12(Carbamidomethyl); K17(iTRAQ8plex)	0.978351	2	0.992796	2	0.952768	2	1.05344	2	1.04215	2	0.998023	2	77.31	2	2364.36	4.27151
qIQSLTcEVDALk	U3IRY0	N-Term(iTRAQ8plex); C7(Carbamidomethyl); K13(iTRAQ8plex)	1.15351	7	1.13759	7	1.02051	7	0.918022	7	0.873582	7	0.845176	7	77.27	2	2113.19	5.38975
fVTILEGVLAk	U3I3E6	N-Term(iTRAQ8plex); K11(iTRAQ8plex)	1.12924	4	1.20949	4	1.04228	4	0.874156	4	0.884902	4	0.87859	4	77.2	2	1798.14	5.59961
aGAIAPcDVTVPAQNTGLGPEk	R0J6Z5;R0JH31	N-Term(iTRAQ8plex); C7(Carbamidomethyl); K22(iTRAQ8plex)													77.08	2	2774.51	3.11169
aGAFTVIcSDAEEAk	R0KUJ7	N-Term(iTRAQ8plex); C8(Carbamidomethyl); K15(iTRAQ8plex)	0.971043	4	0.961441	4	0.921779	4	1.06324	4	1.07805	4	1.00735	4	77.07	2	2177.16	8.45862
aDIGVAMGIAGSDVSk	U3J9C1	N-Term(iTRAQ8plex); K16(iTRAQ8plex)	1.0779	2	1.08642	2	1.12116	2	0.91439	2	0.929719	2	0.895169	2	77.02	2	2099.18	7.04873
lFSDLVAEEFIDk	R0JJW5	N-Term(iTRAQ8plex); K13(iTRAQ8plex)	1.04834	9	1.10185	9	1.14196	9	0.900086	9	0.965643	9	0.942623	9	77.01	2	2134.2	4.69265
eAADAIDAEGASAPLMELLHSR	U3J5G0	N-Term(iTRAQ8plex)	1.07323	1	1.07041	1	1.28076	1	0.7954	1	0.825953	1	1.00708	1	76.98	3	2571.31	4.59571
nVFDEAILAALEPPEPk	R0K4R2	N-Term(iTRAQ8plex); K17(iTRAQ8plex)	1.0269	17	1.08066	17	0.89242	17	1.00793	17	0.9847	17	0.999874	17	76.89	2	2461.39	5.35579
gALESTLADTEGR	R0KX77	N-Term(iTRAQ8plex)	0.979846	4	0.950606	4	1.00386	4	0.976735	4	1.04909	4	1.00712	4	76.61	2	1623.86	5.85573
lMTIMDSMNDQELDSTDGAk	U3IRN0	N-Term(iTRAQ8plex); K20(iTRAQ8plex)	0.962847	1	1.11119	1	1.09218	1	0.938359	1	0.897857	1	1.02665	1	76.55	3	2823.37	0.561822
eDDGVPVIcLVDHPAVk	U3IB97	N-Term(iTRAQ8plex); C9(Carbamidomethyl); K17(iTRAQ8plex)	1.04951	4	0.998205	4	1.05692	4	0.977986	4	0.956916	4	0.96996	4	76.5	2	2471.36	5.36758
lMGGTALNTGSALDFVR	U3ID88	N-Term(iTRAQ8plex)	0.764132	2	0.817706	2	0.8954	2	1.09021	2	1.15311	2	1.28587	2	76.43	2	2027.1	5.10777
gDVTAQVSLQPALk	R0K1Z3	N-Term(iTRAQ8plex); K14(iTRAQ8plex)	1.00914	3	0.947975	3	0.918831	3	1.05739	3	1.03579	3	1.05173	3	76.41	2	2035.2	0.320516
aFEMYDQDGNGYIDENELDALLk	R0KYP7	N-Term(iTRAQ8plex); K23(iTRAQ8plex)	1.05779	4	0.973604	4	0.951128	4	1.15928	4	1.04827	4	0.860318	4	76.4	3	3271.62	8.29338
gSAADAEDTPAIQAIk	R0KR20	N-Term(iTRAQ8plex); K16(iTRAQ8plex)	1.09329	2	0.959594	2	1.04837	2	1.01697	2	0.992999	2	0.910587	2	76.39	2	2166.19	2.04051
xQQQPSEVASPTFAFTVR	U3I982	N-Term(iTRAQ8plex); X1(Q)	0.503499	2	0.5596	2	0.544961	2	1.41009	2	1.35374	2	1.37453	2	76.33	2	2325.23	8.52087
hNELTGDNVGPLILk	R0LAH6	N-Term(iTRAQ8plex); K15(iTRAQ8plex)	1.10596	3	1.01252	3	0.952173	3	1.00327	3	1.00994	3	0.950628	3	76.24	2	2228.3	4.27073
lIEESAIDEVVVTNTIPHEIQk	U3IWC9	N-Term(iTRAQ8plex); K22(iTRAQ8plex)	1.10813	1	1.1552	1	1.0479	1	0.823314	1	0.916082	1	0.958203	1	76.24	3	3085.74	3.5289
vDNSSLTGESEPQTR	Q7ZYV1;U3J9C1	N-Term(iTRAQ8plex)													76.22	2	1923.97	4.72787
vPAINVNDSVTk	R0LD68	N-Term(iTRAQ8plex); K12(iTRAQ8plex)	0.883499	5	0.835604	5	0.828782	5	1.20438	5	1.1538	5	1.0932	5	76.16	2	1865.11	5.23122
iSGLIYEETR	P62800	N-Term(iTRAQ8plex)	0.934303	14	1.05944	14	0.987604	14	0.952574	14	0.988824	14	1.05267	14	76.09	3	1484.84	6.95039
qETSPINDNVSHccSDSYAYR	U3IU92	N-Term(iTRAQ8plex); C13(Carbamidomethyl); C14(Carbamidomethyl)	0.956493	2	1.03254	2	0.903488	2	1.06217	2	0.913712	2	1.14013	2	76.03	2	2807.25	7.38262
dDLIADLLNEAk	U3IZ43	N-Term(iTRAQ8plex); K12(iTRAQ8plex)	0.936288	5	1.18527	5	0.979591	5	0.972778	5	1.00358	5	0.918618	5	75.99	2	1938.11	7.03259
gIEQAVESHAVAEEEAR	U3IKW1	N-Term(iTRAQ8plex)	1.01602	2	1.03092	2	1.236	2	0.884225	2	0.932867	2	0.947622	2	75.94	2	2129.09	7.56016
tQLEELEDELQATEDAk	R0J982;U3IIB9;U3J7L2	N-Term(iTRAQ8plex); K17(iTRAQ8plex)													75.92	2	2570.33	-0.478033
rQDVLDATASSQSSSEAR	R0JL39	N-Term(iTRAQ8plex)	0.895214	1	0.882574	1	0.973465	1	1.12759	1	1.03996	1	1.12026	1	75.86	3	2212.12	3.02176
nETGGGEGIQVLk	R0JAI4	N-Term(iTRAQ8plex); K13(iTRAQ8plex)	1.0805	1	1.00383	1	0.872106	1	1.03042	1	1.03333	1	0.981948	1	75.81	2	1910.09	3.07208
nNGFEDELSEVLESQNDENk	R0LHT7	N-Term(iTRAQ8plex); K20(iTRAQ8plex)	0.497591	5	0.497224	5	0.467243	5	1.6051	5	1.48142	5	1.51289	5	75.79	3	2918.43	5.66306
aIQLVGVEQLEALk	U3IQD8	N-Term(iTRAQ8plex); K14(iTRAQ8plex)	1.10986	2	1.12638	2	1.00753	2	0.937393	2	0.934277	2	0.8886	2	75.76	2	2119.31	5.64662
gLGSTVQEIDLTGAk	U3IBE2	N-Term(iTRAQ8plex); K15(iTRAQ8plex)	1.03576	1	1.01753	1	0.89668	1	1.07111	1	1.01314	1	0.973097	1	75.74	2	2097.2	1.51726
lSEVDIQGSMAYAk	P24058	N-Term(iTRAQ8plex); K14(iTRAQ8plex)	0.922686	8	0.8267	8	0.74302	8	1.21904	8	1.09263	8	1.17826	8	75.67	2	2120.16	4.53421
vQGGALEDSQLVAGVAFk	R0KXQ9	N-Term(iTRAQ8plex); K18(iTRAQ8plex)	1.03717	2	0.998022	2	1.01138	2	1.04829	2	0.96913	2	0.957315	2	75.54	2	2397.36	0.835379
tyFPHFDLHPGSEQVR	D7RTR9;D7RTR0;P04240	N-Term(iTRAQ8plex); Y2(iTRAQ8plex)													75.53	2	2538.36	10.9674
vGEAGLLNVDcTEAGPGDLR	U3IPY8	N-Term(iTRAQ8plex); C11(Carbamidomethyl)	0.930001	2	0.951567	2	1.03789	2	1.00964	2	1.0167	2	1.08662	2	75.51	2	2347.2	6.3217
vAcITEQVLTLVNk	U3I9L4	N-Term(iTRAQ8plex); C3(Carbamidomethyl); K14(iTRAQ8plex)	1.18405	7	1.27742	7	1.12911	7	0.759869	7	0.813885	7	0.821711	7	75.48	2	2196.29	2.95044
nFLVILTDGQSYDDVR	R0L4M6	N-Term(iTRAQ8plex)	0.680451	2	0.612765	2	0.712371	2	1.29128	2	1.36261	2	1.3546	2	75.45	3	2159.14	5.22219
dIVTIANAVFAk	U3IM97	N-Term(iTRAQ8plex); K12(iTRAQ8plex)	1.10339	4	1.04646	4	0.968806	4	1.01909	4	0.967734	4	0.931593	4	75.4	2	1870.13	4.79213
sTLINSLFLTDLYPER	U3J8Y5;R0KNJ7	N-Term(iTRAQ8plex)													75.39	2	2186.21	5.87019
aLTPEMLSTDLALYLVR	P33110	N-Term(iTRAQ8plex)	0.893652	5	1.04746	5	1.04445	5	1.05042	5	1.05103	5	0.888589	5	75.38	3	2210.25	5.44802
tIGGGDDSFNTFFSETGAGk	R0JMC5;U3IJ51	N-Term(iTRAQ8plex); K20(iTRAQ8plex)													75.3	2	2616.32	7.51919
gVTIASGGVLPNIHPELLAk	U3IC59	N-Term(iTRAQ8plex); K20(iTRAQ8plex)	1.49864	3	1.28058	3	1.15734	3	0.618983	3	0.772077	3	0.513491	3	75.22	2	2594.56	3.03368
aELEGYcIDLLk	R0KB27	N-Term(iTRAQ8plex); C7(Carbamidomethyl); K12(iTRAQ8plex)	1.4989	2	1.3781	2	1.39315	2	0.58288	2	0.58623	2	0.576245	2	75.21	2	2032.12	0.196951
aQQVSQGLDMLTAk	U3IR26	N-Term(iTRAQ8plex); K14(iTRAQ8plex)	0.945084	1	0.914251	1	0.959619	1	1.08238	1	1.07443	1	1.05322	1	75.2	3	2098.19	5.7224
cLVEQGDVAFIk	P56410;R0JEC8	N-Term(iTRAQ8plex); C1(Carbamidomethyl); K12(iTRAQ8plex)													75.19	2	1987.12	5.03737
dAFQNAYLELGGLGER	Q7ZYV1	N-Term(iTRAQ8plex)	1.07009	2	0.986311	2	1.19758	2	0.935595	2	0.943529	2	0.904914	2	75.18	3	2057.07	2.78894
eEYVLNDVGIVFHGDIDEIk	R0KCX2	N-Term(iTRAQ8plex); K20(iTRAQ8plex)	1.35539	1	1.27975	1	1.35211	1	0.669037	1	0.704565	1	0.665689	1	75.16	3	2912.57	7.42685
yAIcSALAASALPALVMSk	R0LRH2;U3IVR4	N-Term(iTRAQ8plex); C4(Carbamidomethyl); K19(iTRAQ8plex)													75.09	2	2545.44	3.48762
lNTFGDEVFNDPk	U3I6H8	N-Term(iTRAQ8plex); K13(iTRAQ8plex)	0.913549	2	0.937885	2	0.960996	2	1.08664	2	1.05497	2	1.06503	2	75.05	2	2104.13	8.28264
aAFDDAIAELDTLSEESYk	U3IIW5	N-Term(iTRAQ8plex); K19(iTRAQ8plex)	1.15072	9	1.11272	9	0.981977	9	0.900034	9	0.816741	9	0.86421	9	75.02	2	2696.39	4.58694
lSEVDIQGSmAYAk	P24058	N-Term(iTRAQ8plex); M10(Oxidation); K14(iTRAQ8plex)	0.791719	2	0.744727	2	0.708074	2	1.29418	2	1.23991	2	1.20776	2	74.89	2	2136.16	6.42353
eQLLNQLQSVQDMLGR	U3IS46	N-Term(iTRAQ8plex)	1.14806	3	1.20645	3	1.04239	3	1.02939	3	0.849696	3	0.838557	3	74.87	3	2176.18	4.97012
lFQDNSILSSLPLNSLSR	R0M1F9	N-Term(iTRAQ8plex)	0.959303	1	1.18408	1	1.08974	1	0.924173	1	0.9022	1	0.960834	1	74.85	2	2308.3	8.28029
dASVVGFFGDASGDAYSEFMk	R0L6N6	N-Term(iTRAQ8plex); K21(iTRAQ8plex)	1.07516	30	1.08206	30	1.02986	30	0.975404	30	0.975657	30	0.863897	30	74.74	3	2808.38	3.7014
lVSQDNFGFDLPAVEAATk	R0LN18	N-Term(iTRAQ8plex); K19(iTRAQ8plex)	1.11098	3	1.12893	3	0.989057	3	0.922619	3	0.939813	3	0.93196	3	74.72	3	2630.45	8.21882
kPcGGDGAScAAPGIccSSEGcVADPAcER	P35519	K1(iTRAQ8plex); N-Term(iTRAQ8plex); C3(Carbamidomethyl); C10(Carbamidomethyl); C16(Carbamidomethyl); C17(Carbamidomethyl); C22(Carbamidomethyl); C28(Carbamidomethyl)	0.417315	4	0.446041	4	0.474612	4	1.55948	4	1.58923	4	1.45136	4	74.57	4	3764.67	5.79518
aQHLHLLAAETYk	U3IA14	N-Term(iTRAQ8plex); K13(iTRAQ8plex)	1.17447	62	1.09473	63	0.99144	64	0.960925	63	0.935058	62	0.873474	61	74.54	2	2103.23	5.44968
gGNTMTGEAIDYLVk	R0JC10	N-Term(iTRAQ8plex); K15(iTRAQ8plex)	0.804464	1	0.75665	1	0.800758	1	1.18635	1	1.19017	1	1.29249	1	74.47	2	2177.18	4.30992
iMEIVDAITTTAQSHQR	U3ITF6	N-Term(iTRAQ8plex)	1.1788	2	1.17622	2	1.47507	2	0.749092	2	0.523832	2	0.746898	2	74.37	3	2218.19	6.05875
eTVQTTEDQILk	U3IR26	N-Term(iTRAQ8plex); K12(iTRAQ8plex)	0.907513	3	0.874356	3	0.908149	3	1.17071	3	1.13966	3	1.07429	3	74.34	2	2013.14	3.1186
tSQDTAASAVAVGLk	R0JHJ2	N-Term(iTRAQ8plex); K15(iTRAQ8plex)	0.985448	1	0.961687	1	0.861847	1	1.0816	1	1.08398	1	1.03442	1	74.28	2	2027.17	5.06221
aSAELALGENSEAFk	R0KUJ7	N-Term(iTRAQ8plex); K15(iTRAQ8plex)	1.01854	4	1.03756	4	1.08353	4	0.946999	4	0.96629	4	0.951459	4	74.23	2	2145.18	6.49234
dMTSEQLDDILMHHTEIVFAR	Q7ZYV1	N-Term(iTRAQ8plex)	1.02163	2	1.04328	2	1.08615	2	0.996219	2	0.935331	2	0.946668	2	74.16	3	2805.41	8.35754
rFDEIMEASDGIMVAR	U3I0F9	N-Term(iTRAQ8plex)	1.08644	3	1.09698	3	1.1937	3	0.936916	3	0.947818	3	0.891339	3	74.12	3	2144.09	5.27563
gMIDQVVAPDDVDGLTR	U3IM97	N-Term(iTRAQ8plex)	0.925566	1	0.943013	1	1.09564	1	1.02304	1	0.976606	1	1.08372	1	74.06	2	2105.1	7.48961
eVDEQMLAIQNk	R0M040	N-Term(iTRAQ8plex); K12(iTRAQ8plex)	0.95114	1	0.901867	1	0.792206	1	1.15978	1	1.10457	1	1.09931	1	74.03	2	2026.12	3.17322
fGVPVIADGGIQTVGHIAk	R0JFS9	N-Term(iTRAQ8plex); K19(iTRAQ8plex)	0.990886	2	0.986674	2	1.09704	2	0.962381	2	0.9924	2	0.999486	2	74.03	3	2487.46	4.12609
fQDDPDGLHQLDGTPLTAEDIVQk	U3I5R2	N-Term(iTRAQ8plex); K24(iTRAQ8plex)	0.806863	4	0.808283	4	0.936606	4	1.08734	4	1.18145	4	1.19534	4	74	3	3260.72	8.4788
gFIGPGVDVPAPDMSTGER	R0JH14	N-Term(iTRAQ8plex)	0.981961	2	1.00657	2	1.05524	2	0.998554	2	0.970489	2	1.01176	2	73.98	2	2206.13	6.06326
aVAGDASESALLk	Q7ZYV1	N-Term(iTRAQ8plex); K13(iTRAQ8plex)	0.954576	3	0.968651	3	0.891782	3	0.984627	3	0.964583	3	0.981943	3	73.95	2	1840.07	5.43712
fAAYFQQGDMESNGk	R0LKR3	N-Term(iTRAQ8plex); K15(iTRAQ8plex)	1.05868	2	1.11509	2	0.951507	2	0.967194	2	0.945185	2	0.964872	2	73.92	2	2301.16	6.71556
gVDEVTIINILTNR	U3IES1	N-Term(iTRAQ8plex)	0.962174	8	0.905294	7	0.877252	7	1.09231	7	1.1116	7	1.11797	7	73.9	2	1861.08	5.41525
gGAAVDPDSGLEDSAHVFEk	U3J3C9	N-Term(iTRAQ8plex); K20(iTRAQ8plex)	0.953369	2	1.11335	2	1.09908	2	0.921852	2	0.955635	2	0.976319	2	73.82	3	2609.34	5.37845
aDHQPLTEASYVNIPTIALcNTDSPLR	R0JZY0	N-Term(iTRAQ8plex); C20(Carbamidomethyl)	1.03293	2	0.997804	2	0.996731	2	0.995434	2	0.989843	2	0.999286	2	73.82	3	3300.7	3.66244
tGTAEVSSILEER	U3IVL6	N-Term(iTRAQ8plex)	1.02329	4	1.1716	4	1.18166	4	0.863615	4	0.891616	4	0.910408	4	73.77	3	1695.92	5.51824
nQLTSNPENTVFDAk	U3I640	N-Term(iTRAQ8plex); K15(iTRAQ8plex)	1.09107	4	1.26076	4	1.06771	4	0.806305	4	0.794236	4	0.85046	4	73.73	2	2286.23	6.58239
lGGTIDDcELVEGLVLTQk	U3I683	N-Term(iTRAQ8plex); C8(Carbamidomethyl); K19(iTRAQ8plex)	1.03233	2	1.1569	2	1.00151	2	0.969785	2	0.910883	2	0.931662	2	73.71	3	2668.48	4.87932
iATDPDEVLLLMSAck	R0JN55	N-Term(iTRAQ8plex); C15(Carbamidomethyl); K16(iTRAQ8plex)	1.07148	3	1.08987	3	1.00733	3	1.0388	3	0.903032	3	0.878352	3	73.68	2	2384.31	4.27227
aISEVAAASDEAAk	U3IQ10	N-Term(iTRAQ8plex); K14(iTRAQ8plex)	1.11848	5	1.0324	5	0.987561	5	0.983037	5	0.990211	5	0.944532	5	73.58	2	1941.07	0.0244558
fTITPSTTQVAGILk	U3IT22	N-Term(iTRAQ8plex); K15(iTRAQ8plex)	0.965772	2	0.968773	2	0.896926	2	1.06839	2	1.07775	2	1.03472	2	73.58	2	2185.32	8.02179
dSLTEDESQWVk	R0KT46	N-Term(iTRAQ8plex); K12(iTRAQ8plex)	0.833253	2	0.815611	2	0.74692	2	1.29337	2	1.17628	2	1.14589	2	73.56	2	2045.08	5.60281
sSGEIVYcGQVYEk	R0KYY1	N-Term(iTRAQ8plex); C8(Carbamidomethyl); K14(iTRAQ8plex)	1.02779	2	0.98789	2	0.903615	2	1.09158	2	1.00781	2	0.992166	2	73.42	2	2227.17	8.16578
vAIVQYSNAVQPEFLLDAYEDk	U3ID88	N-Term(iTRAQ8plex); K22(iTRAQ8plex)	1.12832	1	1.11308	1	1.17239	1	0.916578	1	0.883528	1	0.815808	1	73.34	3	3120.69	4.75572
sAVEYNIFEGMEcHGAPLVVISQGk	U3IBU2	N-Term(iTRAQ8plex); C13(Carbamidomethyl); K25(iTRAQ8plex)	1.21505	4	1.10664	4	1.07479	4	0.793786	4	0.904669	4	0.851594	4	73.34	3	3343.75	5.30517
iDQYQGADAVGLEEk	R0LA96	N-Term(iTRAQ8plex); K15(iTRAQ8plex)	1.03232	2	0.992956	2	0.848304	2	0.922365	2	0.968416	2	1.23831	2	73.28	2	2244.2	3.36066
gTGGVDTAAVGGVFDVSNADR	R0L0P0	N-Term(iTRAQ8plex)	0.973623	3	0.986875	3	1.11907	3	0.963102	3	0.95592	3	1.0633	3	73.22	3	2269.15	4.52957
vLEEANQAINPk	R0K2T5	N-Term(iTRAQ8plex); K12(iTRAQ8plex)	0.955059	2	0.877401	2	0.807191	2	1.12546	2	1.12436	2	1.11623	2	73.16	2	1934.13	5.36753
yISADELGDLYQSFVR	U3I954	N-Term(iTRAQ8plex)	1.27245	4	1.20218	4	1.39627	4	0.746057	4	0.714523	4	0.708914	4	73.13	3	2180.13	4.88494
gGLNLGAGMGSGALGFSSGGATk	U3I0A3	N-Term(iTRAQ8plex); K23(iTRAQ8plex)	0.740421	1	0.870854	1	0.73715	1	1.239	1	1.22736	1	1.1975	1	73.13	3	2575.39	6.3508
eDVFLSVPcVLGNNGITDVVk	R0KPC7	N-Term(iTRAQ8plex); C9(Carbamidomethyl); K21(iTRAQ8plex)	1.06943	8	1.04318	8	1.0155	8	0.996102	8	0.964613	8	0.928008	8	73.12	3	2883.59	5.28634
sIPTVSENLENFYLQVNk	U3J2R5	N-Term(iTRAQ8plex); K18(iTRAQ8plex)	0.993268	3	1.09419	3	1.06064	3	0.9676	3	0.974398	3	0.901323	3	73.09	3	2703.49	4.58935
vHSGDIGNEVySQWEGLPSLQLADEDSR	Q4PLT4	N-Term(iTRAQ8plex); Y11(iTRAQ8plex)	1.40152	5	1.4069	5	1.247	5	0.637533	5	0.625193	5	0.578496	5	73.03	4	3709.88	7.00269
eTADTDTADQVMASFk	U3I4I9	N-Term(iTRAQ8plex); K16(iTRAQ8plex)	0.770312	3	0.767378	3	0.76825	3	1.30684	3	1.25622	3	1.17942	3	73	2	2338.19	7.26871
eVDEQMLNVQNk	U3J7M6;U3IKI3;R0L2N6	N-Term(iTRAQ8plex); K12(iTRAQ8plex)													72.99	2	2055.11	5.12479
qTIENSQGAYQEAFDISk	R0LY14	N-Term(iTRAQ8plex); K18(iTRAQ8plex)	1.16515	2	1.11262	2	1.06152	2	0.891113	2	0.897484	2	0.87777	2	72.95	2	2637.37	3.40178
sDLVGAFQNLMk	U3IG17	N-Term(iTRAQ8plex); K12(iTRAQ8plex)	0.884439	5	0.789558	5	0.761855	5	1.29692	5	1.13985	5	1.12684	5	72.91	2	1931.1	7.00056
lLLLEELSLAENR	R0L6G4	N-Term(iTRAQ8plex)	0.870396	13	0.911286	14	0.972343	13	1.09296	13	1.08263	13	1.07107	14	72.88	3	1817.08	6.39105
vVLAYEPVWAIGTGk	Q70I43;U3I8D8	N-Term(iTRAQ8plex); K15(iTRAQ8plex)													72.87	2	2211.31	4.77049
eLQAAGLSGDALEk	R0LKR3	N-Term(iTRAQ8plex); K14(iTRAQ8plex)	0.922576	3	0.923006	3	0.911069	3	1.1182	3	1.06436	3	1.06198	3	72.72	2	2010.15	6.22342
aITIANQTNcPLYITk	R0LBU5	N-Term(iTRAQ8plex); C10(Carbamidomethyl); K16(iTRAQ8plex)	1.07921	3	1.03957	3	0.947309	3	1.01882	3	0.998226	3	0.937162	3	72.71	2	2429.37	1.58173
dATNVGDEGGFAPNILENk	T1R3H9	N-Term(iTRAQ8plex); K19(iTRAQ8plex)	1.16364	5	1.08717	5	1.13585	5	0.915446	5	0.840223	5	0.81755	5	72.64	3	2569.34	3.43752
aITGASLAEIMAk	R0KEQ8	N-Term(iTRAQ8plex); K13(iTRAQ8plex)	0.7978	2	0.790208	2	0.729466	2	1.29402	2	1.20771	2	1.19876	2	72.61	3	1884.12	5.56779
iAQLEEELEEEHSNIEAMGDR	U3IFD3	N-Term(iTRAQ8plex)	0.919006	1	0.846563	1	0.886454	1	1.11014	1	1.14352	1	1.12053	1	72.53	3	2746.33	5.76152
lNEDMAcSVAGITSDANVLTNELR	U3J9S1	N-Term(iTRAQ8plex); C7(Carbamidomethyl)	1.03423	1	1.07373	1	0.884874	1	0.897573	1	1.07268	1	1.03248	1	72.49	3	2897.46	9.58799
dLLVAYYDVDYEk	R0L6N6	N-Term(iTRAQ8plex); K13(iTRAQ8plex)	1.04498	34	0.971502	34	0.978865	34	1.04462	34	0.962705	34	0.987888	34	72.46	2	2214.19	5.0546
qEYDESGPSIVHR	U3IRK7;D4P3M2	N-Term(iTRAQ8plex)													72.45	3	1820.92	5.92344
lGVEPSHEDcVAVQHVcTIVSFR	U3IR68	N-Term(iTRAQ8plex); C10(Carbamidomethyl); C17(Carbamidomethyl)	1.0603	1	1.09084	1	1.09517	1	0.929011	1	0.915171	1	0.934839	1	72.44	4	2943.5	6.72973
iDDLQMVLNQTEDHR	U3IGT6	N-Term(iTRAQ8plex)	0.976762	2	1.01332	2	1.0693	2	0.999494	2	0.983192	2	0.987813	2	72.42	3	2131.09	5.39114
sGMLASEAIFSQLTNENLQSk	R0LSV8	N-Term(iTRAQ8plex); K21(iTRAQ8plex)	1.06169	3	1.08765	3	0.98965	3	0.981509	3	0.951355	3	0.929676	3	72.38	3	2876.54	2.80611
gQFSTDELVAEVEkR	R0LHJ8;U3I0D6	N-Term(iTRAQ8plex); K14(iTRAQ8plex)													72.37	3	2316.28	6.50288
nLLDSGNEEALQk	R0JG34	N-Term(iTRAQ8plex); K13(iTRAQ8plex)	0.975825	1	0.941353	1	0.836158	1	1.14602	1	1.03853	1	1.07347	1	72.33	2	2039.13	5.33823
tFGHELSEFGLDSSVGEAPVVAIR	R0L6N6	N-Term(iTRAQ8plex)	1.07225	9	1.1659	9	1.07766	9	0.893389	9	0.856403	9	0.894566	9	72.32	3	2821.49	7.49224
gLDVDSLVIEHIQVNk	U3ILL9	N-Term(iTRAQ8plex); K16(iTRAQ8plex)	1.14896	7	1.10831	7	1.0675	7	0.884511	7	0.90209	7	0.890234	7	72.31	2	2387.4	10.2449
lQQELDDITVDLDHQR	U3IIB9	N-Term(iTRAQ8plex)	1.06436	4	1.1474	4	1.16484	4	0.841102	4	0.91367	4	0.92299	4	72.28	2	2242.18	6.71406
lADVSSNDSSDSLETR	U3I6R1	N-Term(iTRAQ8plex)	0.92564	6	0.924724	6	1.02565	6	1.04523	6	1.06736	6	1.09075	6	72.26	3	1999.98	4.11532
tVENVTIFGTASASk	U3I8J6	N-Term(iTRAQ8plex); K15(iTRAQ8plex)	1.04242	7	1.05354	7	0.988579	7	1.00477	7	0.967827	7	0.982843	7	72.26	2	2133.21	5.84533
mSVQPTVSLGGFEITPPVTLR	U3IRX9	N-Term(iTRAQ8plex)	0.993928	4	1.00788	4	1.06762	4	0.98227	4	0.955211	4	0.988495	4	72.17	2	2533.42	6.72713
aLGGTTADAMcPILEFEADR	R0L9M2	N-Term(iTRAQ8plex); C11(Carbamidomethyl)	0.953073	1	1.09939	1	1.06993	1	0.99858	1	0.970598	1	0.933577	1	72.15	3	2442.2	0.841945
gAEVSFGcGVLASGk	U3IVI2	N-Term(iTRAQ8plex); C8(Carbamidomethyl); K15(iTRAQ8plex)	0.854682	1	0.784982	1	0.749833	1	1.25774	1	1.19901	1	1.17241	1	72.03	2	2047.13	9.35301
nFADAISDALESFR	R0J8U9	N-Term(iTRAQ8plex)	1.02963	5	1.07247	5	0.982374	5	1.0448	5	1.03895	4	0.885718	5	72.02	2	1859.95	5.76911
tVTNAVVTVPAYFNDSQR	R0L4K0	N-Term(iTRAQ8plex)	0.932942	4	1.11855	4	1.11526	4	0.91326	4	0.902031	4	0.979471	4	72.01	2	2286.22	6.17678
iSGETIFVTAQHEATAGIIGVNR	R0LHJ8	N-Term(iTRAQ8plex)	1.05209	6	1.15267	6	1.17847	6	0.851089	6	0.880368	6	0.935929	6	72.01	3	2688.48	7.08061
sSPVVIDASTAIDAPSNLR	R0LH70	N-Term(iTRAQ8plex)	1.06536	2	1.05347	2	1.25321	2	0.913443	2	0.873933	2	0.889174	2	72	2	2217.21	4.08638
gHLENNPALEk	R0J6Z5	N-Term(iTRAQ8plex); K11(iTRAQ8plex)	1.16974	3	1.00573	3	0.844785	3	1.03443	3	0.999957	3	0.940548	3	71.99	2	1830.05	7.07345
eEIFGPVMQILk	R0KX92	N-Term(iTRAQ8plex); K12(iTRAQ8plex)	1.22052	8	1.14559	8	1.07846	8	0.893259	8	0.840066	8	0.880291	8	71.97	2	2012.18	3.50212
gQAYDDLLDEFmEAVTSR	P28227	N-Term(iTRAQ8plex); M12(Oxidation)	0.956215	1	1.12423	1	1.38362	1	0.804205	1	0.848535	1	0.947893	1	71.86	3	2380.14	2.9232
fDGALNVDLTEFQTNLVPyPR	R0JMC5;U3IJP0;R0L2A7;U3IJ51	N-Term(iTRAQ8plex); Y19(iTRAQ8plex)													71.81	3	3017.64	6.18109
iGGHAEEYGAETLER	C7EIT3;C7EIZ0;C7EKL3;C7EK40;C7EJC8	N-Term(iTRAQ8plex)													71.76	2	1935.98	5.58065
eANLLNAVIVQR	R0KV36	N-Term(iTRAQ8plex)	1.0216	2	1.04045	2	1.15573	2	0.902856	2	0.902446	2	1.01431	2	71.72	3	1643.98	5.48998
gAVGALLVYDIAk	R0KRQ4;A9LM16	N-Term(iTRAQ8plex); K13(iTRAQ8plex)													71.71	2	1898.17	5.08087
eLISNASDALDk	U3J4X1	N-Term(iTRAQ8plex); K12(iTRAQ8plex)	1.01316	6	1.00189	6	0.97084	6	1.0175	6	1.02946	6	0.971322	6	71.64	2	1884.06	5.98364
eFTPEcQAAWQk	P02117	N-Term(iTRAQ8plex); C6(Carbamidomethyl); K12(iTRAQ8plex)	1.37255	5	1.25427	5	1.30071	5	0.736518	5	0.724313	5	0.710925	5	71.63	2	2103.09	4.95831
eQGAQVLcGGDLYVPDDPk	R0L1F1	N-Term(iTRAQ8plex); C8(Carbamidomethyl); K19(iTRAQ8plex)	0.9199	2	0.883277	2	0.86648	2	1.11907	2	1.08562	2	1.14662	2	71.62	2	2669.38	3.93257
sSGIENGAFQGmk	R0LLK8	N-Term(iTRAQ8plex); M12(Oxidation); K13(iTRAQ8plex)	0.677005	1	0.6657	1	0.578296	1	1.35724	1	1.41157	1	1.32222	1	71.55	2	1950.03	3.58327
fIPAcLDTELTEFPLR	R0M1J7	N-Term(iTRAQ8plex); C5(Carbamidomethyl)	0.986269	2	1.05284	2	1.09615	2	1.01133	2	0.876612	2	1.01032	2	71.51	2	2226.19	5.8146
aLTVPELTQQVFDAk	U3IKI3	N-Term(iTRAQ8plex); K15(iTRAQ8plex)	1.17002	13	1.08702	13	0.97079	13	0.979847	13	0.944237	13	0.892127	13	71.39	2	2268.32	6.541
sSDDGQSASLAIAQk	U3ID88	N-Term(iTRAQ8plex); K15(iTRAQ8plex)	0.900521	2	0.824303	2	0.811185	2	1.19151	2	1.17573	2	1.11114	2	71.37	2	2086.14	7.20862
dLIGVQNLLk	U3J5Y3	N-Term(iTRAQ8plex); K10(iTRAQ8plex)	1.10988	6	1.04554	6	0.902346	6	1.06739	6	0.963674	6	0.948548	6	71.35	2	1721.09	4.33307
wADAGAEYVVESTGVFTTMEk	U3J1L1	N-Term(iTRAQ8plex); K21(iTRAQ8plex)	1.21193	26	1.17076	26	1.15054	26	0.841895	26	0.76799	26	0.781459	26	71.34	3	2899.48	5.80278
gPAIGIDLGTTYScVGVFQHGk	R0LC19	N-Term(iTRAQ8plex); C14(Carbamidomethyl); K22(iTRAQ8plex)	1.11648	2	1.11646	2	1.06389	2	0.936663	2	0.916758	2	0.862275	2	71.33	3	2885.57	8.37448
vLEAELLVLR	U3IZ22	N-Term(iTRAQ8plex)	1.19732	4	1.11307	4	1.35389	4	0.797386	4	0.854412	4	0.802021	4	71.29	3	1458.93	5.61394
gVDIVLDPLGGSDTSk	U3I8J6	N-Term(iTRAQ8plex); K16(iTRAQ8plex)	0.900566	9	0.85151	9	0.832431	9	1.22009	9	1.16224	9	1.08417	9	71.27	3	2181.23	4.82845
aIVAIENPADVSVISSR	R0JZY0	N-Term(iTRAQ8plex)	0.982631	5	1.00416	5	1.00339	5	0.953935	5	1.00345	5	1.02706	5	71.26	2	2045.17	5.89693
eVAAFAQFGSDLDAATQQLLNR	U3IN95;U3IVL6	N-Term(iTRAQ8plex)													71.19	3	2669.39	3.529
lGFDIAENEIFTSLTAAR	U3IB99	N-Term(iTRAQ8plex)	1.12262	2	1.12459	2	1.4053	2	0.838296	2	0.76192	2	0.747248	2	71.18	3	2272.23	6.66178
nLEPEWAAAATEVk	U3ITQ7	N-Term(iTRAQ8plex); K14(iTRAQ8plex)	1.01248	3	1.05571	3	0.998848	3	1.01454	3	1.05027	3	0.913078	3	71.13	2	2137.19	5.75624
iDAEGLSGLTNLAk	R0LLK8	N-Term(iTRAQ8plex); K14(iTRAQ8plex)	0.849423	8	0.779085	8	0.764909	8	1.24839	8	1.24286	8	1.13995	8	71.12	2	2010.18	6.70759
dESTAVDMSLVQk	R0LUM3;U3I3X8	N-Term(iTRAQ8plex); K13(iTRAQ8plex)													71.07	2	2031.09	0.797798
lLILADMADVYk	U3IMD1	N-Term(iTRAQ8plex); K12(iTRAQ8plex)	1.09519	11	0.981197	11	0.865774	11	1.13392	11	0.969957	11	0.923132	11	71.03	2	1973.17	4.21319
eLQFEIGEGDNYDLPHGLEk	R0M348	N-Term(iTRAQ8plex); K20(iTRAQ8plex)	1.14975	2	1.10933	2	1.11664	2	0.898399	2	0.877153	2	0.867775	2	70.99	3	2911.51	4.06383
lYGPASINFADDFVk	R0JPJ8	N-Term(iTRAQ8plex); K15(iTRAQ8plex)	0.918132	2	0.948326	2	0.861265	2	1.09026	2	1.08323	2	1.07772	2	70.98	2	2265.25	6.14552
eSVNAAFETTLAEGNR	U3J3G1	N-Term(iTRAQ8plex)	1.09952	1	1.10579	1	1.16824	1	0.888177	1	0.853459	1	0.917767	1	70.95	2	2013.04	9.44952
aGFQQAAAEHGLIVVAPDTSPR	U3J4T5	N-Term(iTRAQ8plex)	0.99409	4	1.01921	4	1.03591	4	0.943597	4	0.993718	4	1.02885	4	70.95	3	2539.37	5.63202
lFQVEYAIEAIk	U3ILQ1	N-Term(iTRAQ8plex); K12(iTRAQ8plex)	1.31139	4	1.26243	4	1.17214	4	0.795167	4	0.819593	4	0.760029	4	70.93	2	2032.2	4.97282
mQEAMTQEVSDVFSDTTTPIk	U3IR26	N-Term(iTRAQ8plex); K21(iTRAQ8plex)	1.03746	1	1.05598	1	1.08236	1	1.00047	1	0.924523	1	0.92829	1	70.9	3	2966.5	3.26931
tLTTVQGIADDYDk	R0L1E8	N-Term(iTRAQ8plex); K14(iTRAQ8plex)	0.752291	1	0.766957	1	0.705837	1	1.21642	1	1.1743	1	1.40635	1	70.89	2	2148.17	3.69597
lSFTSVGSITSGYTQAAPTFGR	U3IZ22	N-Term(iTRAQ8plex)	0.901548	2	0.933591	2	1.05776	2	0.997831	2	1.07262	2	1.06874	2	70.86	2	2552.34	4.20887
eAALTNEEVGADLEQVEVLQk	U3J5Y3	N-Term(iTRAQ8plex); K21(iTRAQ8plex)	0.629209	1	0.612057	1	0.567794	1	1.4621	1	1.3683	1	1.38291	1	70.86	3	2893.58	5.73956
sYELPDGQVITIGNER	U3I560;U3IRK7;R0LGZ6;R0LBX0	N-Term(iTRAQ8plex)													70.85	3	2095.11	5.23086
dFIDQQADAYVDk	U3I5R2	N-Term(iTRAQ8plex); K13(iTRAQ8plex)	0.802531	3	0.794112	3	0.742349	3	1.2889	3	1.19051	3	1.2174	3	70.84	2	2136.12	7.09539
aEDNADTLALVFEAPNQEk	R0K8I7	N-Term(iTRAQ8plex); K19(iTRAQ8plex)	1.06964	2	0.961963	2	0.981955	2	1.02826	2	0.985692	2	0.991718	2	70.79	2	2683.42	6.65308
eVYmGNVLQAGQGQAPAR	U3J4J3	N-Term(iTRAQ8plex); M4(Oxidation)	0.941117	2	0.857771	2	1.02578	2	1.09193	2	1.0546	2	1.01148	2	70.77	2	2209.15	5.44249
nTFAQLSELHcxk	C7EL14;P02117;B9VYG1;C7ELU6;C7EM36	N-Term(iTRAQ8plex); C11(Carbamidomethyl); X12(D); K13(iTRAQ8plex)													70.69	2	2171.15	6.05074
tAFDDAIAELDTLNEDSYk	R0KC15	N-Term(iTRAQ8plex); K19(iTRAQ8plex)	1.17445	4	1.23988	4	1.09009	4	0.823502	4	0.833392	4	0.8432	4	70.69	3	2739.4	5.53066
qGLEAMEDILTR	U3I9W6	N-Term(iTRAQ8plex)	1.08384	1	1.14284	1	1.04573	1	0.92284	1	0.856967	1	0.962629	1	70.67	3	1679.9	5.51349
aDLVNNLGTIAk	R0JSM9	N-Term(iTRAQ8plex); K12(iTRAQ8plex)	1.01322	12	0.940549	12	0.915388	12	1.09285	12	1.04075	12	1.02037	12	70.66	2	1837.11	4.93237
aQDTQDETAVLWLDEIQDGIHR	U3IUX2	N-Term(iTRAQ8plex)	1.06027	1	1.08977	1	1.18426	1	0.851073	1	0.926266	1	0.923559	1	70.62	3	2857.44	4.30592
gAFTGEISPAMIk	Q70I43;U3I8D8	N-Term(iTRAQ8plex); K13(iTRAQ8plex)													70.6	2	1930.11	7.00456
aPVIcVLGHVDTGk	U3J720	N-Term(iTRAQ8plex); C5(Carbamidomethyl); K14(iTRAQ8plex)	0.950087	2	1.07147	2	0.980148	2	1.04033	2	0.980099	2	0.976977	2	70.54	3	2074.21	6.46766
vEcTYIEIEQVPk	U3I9W6	N-Term(iTRAQ8plex); C3(Carbamidomethyl); K13(iTRAQ8plex)	1.08052	2	1.06333	2	1.11647	2	0.939062	2	0.926969	2	0.88073	2	70.46	2	2216.21	0.863609
eAIVTSEELGQDLEHVEVLQk	U3J5Y3	N-Term(iTRAQ8plex); K21(iTRAQ8plex)	1.21712	4	1.19018	4	1.12127	4	0.811273	4	0.80609	4	0.816267	4	70.4	3	2974.64	6.75987
dTIVQGLNEAGNDLEAIAk	R0LVV1	N-Term(iTRAQ8plex); K19(iTRAQ8plex)	0.998243	3	0.948246	3	0.906305	3	1.09294	3	1.05459	3	0.937904	3	70.39	2	2579.43	4.58761
vAPEEHPVLLTEAPLNPk	U3IRK7;R0LBX0	N-Term(iTRAQ8plex); K18(iTRAQ8plex)													70.39	2	2562.48	3.59077
aEAGAGAATEFQFR	U3IMC5	N-Term(iTRAQ8plex)	0.421589	2	0.452003	2	0.488002	2	1.39233	2	1.47334	2	1.48164	2	70.37	2	1729.89	5.7099
aGPGTLSVTIEGPSk	R0L527	N-Term(iTRAQ8plex); K15(iTRAQ8plex)	0.891342	2	0.91514	2	0.951853	2	1.09842	2	1.13733	2	1.02992	2	70.36	2	2022.18	3.10623
qFDIQLLTHNDPk	R0L6T0	N-Term(iTRAQ8plex); K13(iTRAQ8plex)	1.09549	3	1.01564	3	1.04943	3	0.946705	3	0.997332	3	0.992886	3	70.35	2	2177.23	5.30041
dLPITEAVFSSLVk	R0K433	N-Term(iTRAQ8plex); K14(iTRAQ8plex)	1.05363	4	1.00999	4	0.974217	4	1.03261	4	0.968064	4	0.995254	4	70.32	2	2127.27	6.22732
mGLSVSEVIEGYEk	R0JMZ7	N-Term(iTRAQ8plex); K14(iTRAQ8plex)	1.17911	1	1.15341	1	0.993999	1	0.942856	1	0.865366	1	0.866963	1	70.32	2	2149.18	7.45482
nADNPAIADIYTEHAHQVVVAk	R0LM27	N-Term(iTRAQ8plex); K22(iTRAQ8plex)	0.968703	1	1.09724	1	1.08502	1	0.972741	1	0.970105	1	0.932384	1	70.32	3	2984.61	1.88621
gATYNIIVEALk	R0LH70	N-Term(iTRAQ8plex); K12(iTRAQ8plex)	0.992032	4	1.01599	4	1.09635	4	1.02943	4	0.964877	4	0.934231	4	70.29	2	1900.15	5.39576
vIGLSSDLQQVGSASAR	R0K373	N-Term(iTRAQ8plex)	0.95721	1	1.03251	1	1.10956	1	0.938187	1	0.983484	1	1.01541	1	70.28	2	1992.11	3.27253
aLSGNAQLDLQEINNWVR	U3IVG2	N-Term(iTRAQ8plex)	0.949359	1	1.05844	1	1.21582	1	0.953334	1	0.909655	1	0.963721	1	70.28	3	2345.26	4.54528
lIAQQIYGASDIELLPEAQEk	R0JPE3	N-Term(iTRAQ8plex); K21(iTRAQ8plex)	0.913431	1	0.961273	1	1.09866	1	0.997622	1	1.00525	1	1.06876	1	70.27	3	2937.65	2.36384
dIGATAQVHAENGDIIAEEQQR	R0LBU5	N-Term(iTRAQ8plex)	1.04068	2	1.20294	2	1.23261	2	0.814856	2	0.861456	2	0.876375	2	70.27	3	2669.36	8.10619
nIELIcQENEGENDPVLQR	R0M0E4	N-Term(iTRAQ8plex); C6(Carbamidomethyl)	0.98868	2	0.989054	2	1.07833	2	0.965805	2	0.941436	2	1.06759	2	70.22	2	2574.29	5.66383
mFVLDEADEMLSR	R0KWC5	N-Term(iTRAQ8plex)	1.143	10	1.12072	9	1.13749	9	0.862407	9	0.855679	9	0.922124	8	70.21	3	1859.93	4.69317
fNYGFEYLGVQDk	R0L4D8	N-Term(iTRAQ8plex); K13(iTRAQ8plex)	0.99634	1	0.902361	1	1.01906	1	1.10186	1	1.03284	1	0.98428	1	70.2	2	2188.16	3.17467
lALTTAEFLAYQcEk	R0LBI2	N-Term(iTRAQ8plex); C13(Carbamidomethyl); K15(iTRAQ8plex)	1.05979	5	1.2012	5	1.14077	5	0.88607	5	0.896903	5	0.900263	5	70.18	2	2366.31	9.27992
dLSFDSYMVPTPDLPNGHFR	A0A076GV20	N-Term(iTRAQ8plex)	1.02561	3	1.01855	3	0.981097	3	1.02749	3	1.00864	3	1.02029	3	70.16	2	2612.29	6.79607
dVSSVELLMNNHQGIk	R0LN18	N-Term(iTRAQ8plex); K16(iTRAQ8plex)	1.21117	2	1.1549	2	1.03933	2	0.863401	2	0.887514	2	0.845445	2	70.13	2	2392.33	6.55627
eNNAVYAFLGLTAPPGSk	U3INZ8	N-Term(iTRAQ8plex); K18(iTRAQ8plex)	1.08864	1	1.04454	1	1.033	1	1.02527	1	0.897904	1	0.933605	1	70.12	2	2457.37	4.59843
gMTAVDDFFQGTk	R0LFY5	N-Term(iTRAQ8plex); K13(iTRAQ8plex)	0.984253	3	1.0402	3	1.0022	3	0.977688	3	1.01146	3	1.00972	3	70.1	2	2025.07	4.21227
aPGDEEAQAENLIASNATGAQk	U3IZ58	N-Term(iTRAQ8plex); K22(iTRAQ8plex)	0.674927	1	0.676699	1	0.687179	1	1.40901	1	1.3169	1	1.26423	1	70.1	3	2793.47	9.66581
eYQLNDSAQYYLDSLDR	R0LTA0	N-Term(iTRAQ8plex)	1.00417	2	0.978054	2	1.12184	2	0.934767	2	0.97332	2	1.02528	2	70.08	3	2397.16	2.9055
iHLITTQSTLPYTLR	D7RMT6;U3IA23	N-Term(iTRAQ8plex)													70.07	3	2061.21	5.25169
fLSAVAAVLAEk	D7RTR0;D7RTR9;P04240	N-Term(iTRAQ8plex); K12(iTRAQ8plex)													69.99	2	1827.13	4.2098
lTSLNcDPTEAAAVGAVEASFk	U3I0F9	N-Term(iTRAQ8plex); C6(Carbamidomethyl); K22(iTRAQ8plex)	1.09823	4	0.933647	4	0.959816	4	1.02996	4	1.01285	4	1.01597	4	69.99	3	2859.52	4.97362
nLANTVTEEILEk	U3IQY3	N-Term(iTRAQ8plex); K13(iTRAQ8plex)	1.02805	6	1.01912	6	1.11354	6	0.944859	6	0.941899	6	0.952133	6	69.97	2	2082.21	7.58858
sLLQALNEVk	R0L4D8	N-Term(iTRAQ8plex); K10(iTRAQ8plex)	0.911015	2	0.928219	2	0.814314	2	1.10519	2	1.10759	2	1.10776	2	69.95	2	1723.06	4.03778
vTASGPGLSSYGIPASLPVEFAVDAk	R0L527	N-Term(iTRAQ8plex); K26(iTRAQ8plex)	0.930654	1	0.98749	1	0.996351	1	1.08066	1	0.974232	1	1.0613	1	69.94	3	3141.74	4.7179
aIANEcQANFISIk	R0LIK3	N-Term(iTRAQ8plex); C6(Carbamidomethyl); K14(iTRAQ8plex)	1.09279	3	1.03772	3	0.943177	3	1.01231	3	1.00953	3	0.911658	3	69.93	2	2187.22	4.9683
dLSAGIGLLAAATQSLNMPASLGR	R0LB01	N-Term(iTRAQ8plex)	0.954063	1	1.21785	1	0.963075	1	0.821073	1	1.05887	1	0.97831	1	69.93	3	2631.46	5.47264
sLGELIHTLNGAk	Q70I43	N-Term(iTRAQ8plex); K13(iTRAQ8plex)	1.10784	9	1.06187	9	0.99288	9	0.961831	9	0.933028	9	0.929449	9	69.89	2	1961.17	4.96251
eILVGDVGVTVTDPFk	R0LRM7	N-Term(iTRAQ8plex); K16(iTRAQ8plex)	0.950307	7	0.979484	7	0.996617	7	0.983061	7	1.02183	7	1.0512	7	69.87	3	2297.33	2.96773
eINNAHAILTDATk	U3J5X4	N-Term(iTRAQ8plex); K14(iTRAQ8plex)	1.07737	2	1.00853	2	1.02035	2	0.986461	2	0.932824	2	0.98612	2	69.84	2	2119.21	7.73922
eVSDGVVAPGYEEEALk	U3J3X9	N-Term(iTRAQ8plex); K17(iTRAQ8plex)	1.13932	1	1.02288	1	0.998312	1	0.977155	1	0.951572	1	0.926242	1	69.82	2	2400.29	4.54665
cEDTSVIDYELIDQDAR	U3IES1	N-Term(iTRAQ8plex); C1(Carbamidomethyl)	0.898041	2	0.976972	2	1.13166	2	1.00853	2	1.0141	2	1.00749	2	69.7	2	2346.13	7.96584
mDATANDVPSPYEVR	R0L6N6	N-Term(iTRAQ8plex)	1.04007	2	1.05307	2	1.0651	2	0.956659	2	0.956003	2	0.952606	2	69.67	3	1968.98	5.82773
dLNLDGYNDIVIGSPLEDDHR	U3J0Y2	N-Term(iTRAQ8plex)	1.02698	1	1.01961	1	1.18823	1	0.89948	1	0.910326	1	1.00204	1	69.64	3	2674.36	12.1627
amGIMNSFVNDIFER	R0K915	N-Term(iTRAQ8plex); M2(Oxidation)	1.05198	19	1.05464	19	1.03719	19	0.965038	19	0.983932	19	1.00743	19	69.54	2	2064.03	7.40947
aVELDPAASQLNSNDAFVLk	R0L173	N-Term(iTRAQ8plex); K20(iTRAQ8plex)	0.869242	3	0.936452	3	0.993709	3	0.995405	3	1.00951	3	1.02312	3	69.51	2	2710.51	6.88273
nVDMLSELVQEYDEPILk	R0LLH7	N-Term(iTRAQ8plex); K18(iTRAQ8plex)	1.11969	1	1.1579	1	1.04787	1	0.870999	1	0.913506	1	0.898321	1	69.49	3	2743.48	5.67222
yEQGFITDPVVLSPNDR	R0JFS9	N-Term(iTRAQ8plex)	0.886349	1	0.886183	1	1.02555	1	1.09525	1	1.08549	1	1.06422	1	69.46	2	2254.17	0.454423
sAADIIALAR	U3IBU2	N-Term(iTRAQ8plex)	1.09771	3	1.05781	3	1.16391	3	0.759038	3	0.968389	3	0.892168	3	69.43	3	1304.79	5.83066
tIcSHVQNmIk	U3IW93	N-Term(iTRAQ8plex); C3(Carbamidomethyl); M9(Oxidation); K11(iTRAQ8plex)	0.978715	1	0.907512	1	0.913656	1	1.0683	1	1.09951	1	1.0533	1	69.38	2	1955.08	7.13909
sDATADDLIDVVEGNR	R0JG98	N-Term(iTRAQ8plex)	0.930117	2	0.990477	2	1.10795	2	0.980574	2	0.955394	2	1.07883	2	69.32	3	1994.01	4.48387
vALVTYNNEVTTEIR	U3ID88	N-Term(iTRAQ8plex)	0.940164	6	0.941702	6	1.14798	6	0.939131	6	0.988489	6	1.00272	6	69.31	3	2026.12	5.64135
lcLAALQHPPR	R0LYU3	N-Term(iTRAQ8plex); C2(Carbamidomethyl)	1.03026	4	0.949218	4	0.920384	4	1.04358	4	1.04422	4	1.05029	4	69.29	3	1579.91	6.14109
aAGGGTIVENTTTGIGR	R0LSD9	N-Term(iTRAQ8plex)	1.19525	1	0.996825	1	1.25308	1	0.796679	1	0.794413	1	1.01628	1	69.19	3	1879.03	4.80185
fVGSTDPIMQMLSTSMSTEQR	P33110	N-Term(iTRAQ8plex)	0.669199	2	0.677668	2	0.709459	2	1.34426	2	1.28137	2	1.34482	2	69.17	3	2650.3	6.73247
aDEDPIMGFHQIFLLk	U3INR9	N-Term(iTRAQ8plex); K16(iTRAQ8plex)	1.12066	2	0.986201	2	1.04803	2	0.916821	2	0.974704	2	0.974735	2	69.15	2	2482.37	3.87396
iASLEEQLEQEAR	U3IFD3	N-Term(iTRAQ8plex)	0.812698	2	0.863999	2	0.812248	2	1.16934	2	1.13917	2	1.1864	2	69.07	2	1819.98	6.04926
vTHAVVTVPAYFNDAQR	U3I640	N-Term(iTRAQ8plex)	0.677069	2	1.16542	2	1.78117	2	0.574748	2	0.808246	2	0.983382	2	69	2	2192.18	1.09543
gMTPAEAEMHFLENAk	U3IYL9	N-Term(iTRAQ8plex); K16(iTRAQ8plex)	1.082	2	1.05356	2	0.985954	2	0.987399	2	0.943557	2	0.959609	2	68.98	3	2384.22	0.615448
aEIFAELGEVLk	U3HZS2	N-Term(iTRAQ8plex); K12(iTRAQ8plex)	1.47707	7	1.41135	7	1.26074	7	0.750014	7	0.701557	7	0.593644	7	68.96	2	1927.14	3.89747
gNVVFGEPITASLGTDGTHYWSk	R0LFY5	N-Term(iTRAQ8plex); K23(iTRAQ8plex)	1.07233	3	1.04144	3	1.01969	3	0.962508	3	0.929629	3	0.934932	3	68.95	3	3044.6	1.20738
mVLVDLPGVISTVTSGMAPDTk	U3I8B8	N-Term(iTRAQ8plex); K22(iTRAQ8plex)	1.0743	3	1.06314	3	1.21155	3	0.892033	3	0.931443	2	0.971969	3	68.93	3	2839.6	6.97797
eGFFTNGLTLGAk	R0KYD1	N-Term(iTRAQ8plex); K13(iTRAQ8plex)	1.11638	7	1.11901	7	0.936766	7	0.980915	7	0.946978	7	0.939655	7	68.88	2	1963.12	7.06637
dLGGYcTTSDFVk	R0LAN6	N-Term(iTRAQ8plex); C6(Carbamidomethyl); K13(iTRAQ8plex)	0.905659	2	0.868434	2	0.788089	2	1.20451	2	1.13777	2	1.10615	2	68.84	2	2071.08	9.50116
nLTVLDGSAGDLLLR	P19630	N-Term(iTRAQ8plex)	0.387679	5	0.318799	6	0.390823	5	1.64874	6	1.60716	6	1.65464	6	68.81	3	1861.08	5.10749
aVQLYQQAASVFENEER	R0KAW3	N-Term(iTRAQ8plex)	1.05935	3	0.961712	3	1.16377	3	0.953425	3	0.89378	3	0.999567	3	68.8	2	2286.18	6.49858
lVPLLETGDIIIDGGNSEYR	R0JHP4	N-Term(iTRAQ8plex)	1.00345	5	1.04733	5	1.16806	5	0.896984	5	0.978413	5	1.00082	5	68.77	3	2478.35	5.56106
eFADSLGIPFLETSAk	R0JYD2	N-Term(iTRAQ8plex); K16(iTRAQ8plex)	1.01128	2	1.07214	2	1.04719	2	0.958768	2	0.926817	2	1.00426	2	68.77	3	2333.3	7.68837
iVQVTAADAFLDLIR	R0L916	N-Term(iTRAQ8plex)	1.15359	10	1.1563	11	1.1881	11	0.845596	10	0.909696	9	0.881249	10	68.75	2	1949.15	5.94725
qIYDGFTFIGNTGPYEVSk	R0KX46	N-Term(iTRAQ8plex); K19(iTRAQ8plex)	1.05024	1	0.951437	1	1.00382	1	0.998374	1	1.00835	1	1.01455	1	68.75	3	2744.46	8.37725
mEDDILIMEDQNNk	U3IFD3	N-Term(iTRAQ8plex); K14(iTRAQ8plex)	0.59201	1	0.649624	1	0.656717	1	1.37858	1	1.42258	1	1.32827	1	68.7	2	2316.18	3.92277
gANIQLLDLPGIIEGAAQGk	R0K0P5	N-Term(iTRAQ8plex); K20(iTRAQ8plex)	1.09629	2	1.03511	2	1.00137	2	1.01342	2	1.00585	2	0.854628	2	68.68	3	2586.52	5.49866
dTADGVSQELISAGLVDGR	U3I882	N-Term(iTRAQ8plex)	1.1283	2	1.16518	2	1.30228	2	0.762831	2	0.824563	2	0.846717	2	68.67	2	2207.16	5.42378
mPPGVPNAIHQLFLDR	U3J4F7	N-Term(iTRAQ8plex)	0.719998	6	0.725735	5	0.824877	6	1.25926	6	1.13665	6	1.38457	6	68.65	3	2109.17	6.4408
iVQLEEQLDMETk	U3IIB9	N-Term(iTRAQ8plex); K13(iTRAQ8plex)	1.03446	7	1.14057	7	0.976168	7	0.977191	7	0.96922	7	0.926095	7	68.64	3	2184.22	8.24635
lAGGNDVGIFVAGVLEDSPAAk	R0L6T2	N-Term(iTRAQ8plex); K22(iTRAQ8plex)	1.08076	3	1.19488	3	1.05217	3	0.87075	3	0.908689	3	0.936872	3	68.63	3	2708.53	9.58393
aLPDMEVVGLNFSSATTPELLLk	R0L4D8	N-Term(iTRAQ8plex); K23(iTRAQ8plex)	1.31203	1	1.32651	1	1.07826	1	0.72809	1	0.730701	1	0.814083	1	68.61	3	3053.73	6.94409
fVVGEGEDHDIPIGIDk	U3I7C7	N-Term(iTRAQ8plex); K17(iTRAQ8plex)	0.910358	2	0.90517	2	0.996745	2	1.07099	2	1.08576	2	1.05742	2	68.57	2	2448.34	5.84423
sASGVEFTTSGSSNTDTGk	R0LUK6	N-Term(iTRAQ8plex); K19(iTRAQ8plex)	1.14983	1	1.05472	1	0.928177	1	0.971048	1	0.990958	1	0.906091	1	68.51	2	2441.24	6.95703
aSPSADTTILFVk	R0M128	N-Term(iTRAQ8plex); K13(iTRAQ8plex)	1.10586	2	1.0331	2	0.964326	2	1.03299	2	0.971241	2	0.900777	2	68.49	2	1958.15	6.04795
nDSFTTcIELGk	R0LN18	N-Term(iTRAQ8plex); C7(Carbamidomethyl); K12(iTRAQ8plex)	1.04946	2	1.11694	2	0.979621	2	0.978242	2	0.940247	2	0.933749	2	68.48	2	1993.06	5.73934
mLSAGVAEAVLk	R0LBZ7	N-Term(iTRAQ8plex); K12(iTRAQ8plex)	1.04407	2	1.12687	2	1.04791	2	0.914941	2	0.940881	2	0.939641	2	68.43	2	1797.09	6.85632
aDIAALADEFk	U3IC15	N-Term(iTRAQ8plex); K11(iTRAQ8plex)	1.02966	5	0.948613	5	0.913153	5	1.04489	5	1.01071	5	1.00983	5	68.39	2	1772.01	4.39821
sSDDVEQPSDALk	U3ID88	N-Term(iTRAQ8plex); K13(iTRAQ8plex)	0.879856	3	0.811521	3	0.909249	3	1.14388	3	1.14752	3	1.08946	3	68.37	2	1999.05	4.25528
gDQENVHPDVmLVQPR	U3IRV6	N-Term(iTRAQ8plex); M11(Oxidation)	0.971383	2	0.952178	2	1.1027	2	0.986483	2	0.961149	2	1.07029	2	68.35	2	2154.1	4.31799
yMSGGTATGDAISFTTR	R0L4M6	N-Term(iTRAQ8plex)	0.854345	2	0.843115	2	0.959335	2	1.07151	2	1.11846	2	1.15499	2	68.34	3	2040.01	5.77408
gQTIIDAALTSVVDQDGGVHTFPVPVR	R0M3Q6	N-Term(iTRAQ8plex)	1.05354	1	0.961472	1	1.16079	1	0.823668	1	1.07796	1	0.962501	1	68.31	3	3096.68	5.66024
lVSIGAEEIVDGNVk	R0JMH7	N-Term(iTRAQ8plex); K15(iTRAQ8plex)	0.948524	2	0.963974	2	0.942131	2	1.07407	2	1.01704	2	1.07558	2	68.26	2	2151.26	6.31957
eAEAAIFHR	U3I0F9	N-Term(iTRAQ8plex)	1.10647	3	1.07878	3	1.03553	3	0.973591	3	0.915635	3	0.896057	3	68.22	3	1347.74	5.72259
lDEAVAAAHLDk	R0LD68	N-Term(iTRAQ8plex); K12(iTRAQ8plex)	1.09957	2	1.06439	2	0.921195	2	0.97979	2	0.949644	2	0.986388	2	68.2	2	1861.06	-3.59082
eVAVNTEQLQSSk	R0KX77	N-Term(iTRAQ8plex); K13(iTRAQ8plex)	0.913087	2	0.844828	2	0.758409	2	1.22242	2	1.14676	2	1.07311	2	68.16	2	2041.15	4.60795
iDQSGENVVVETLDHELYEGk	R0K9H8	N-Term(iTRAQ8plex); K21(iTRAQ8plex)	1.20036	3	1.27454	3	1.17479	3	0.805655	3	0.807247	3	0.853893	3	68.16	3	2982.57	5.02696
fcNPGFPIGcYITEDGRPk	U3IAM8	N-Term(iTRAQ8plex); C2(Carbamidomethyl); C10(Carbamidomethyl); K19(iTRAQ8plex)	1.18653	1	1.12266	1	1.11299	1	0.890783	1	0.845749	1	0.861087	1	68.13	3	2836.45	4.07703
dINQEVYNFLATAGAk	U3IC15	N-Term(iTRAQ8plex); K16(iTRAQ8plex)	1.25662	4	1.17389	4	1.16345	4	0.848493	4	0.83705	4	0.735524	4	68.12	2	2362.29	3.44999
eLAEASEDSILk	U3ITV9	N-Term(iTRAQ8plex); K12(iTRAQ8plex)	0.950623	2	0.867354	2	0.823833	2	1.18617	2	1.12154	2	1.06133	2	68.08	2	1913.08	6.7542
lPVVIGGLLDVDcSEDVIk	R0LHJ8	N-Term(iTRAQ8plex); C13(Carbamidomethyl); K19(iTRAQ8plex)	0.979523	10	0.914038	10	1.04615	10	1.04486	10	1.13562	10	0.959594	10	68.06	3	2649.51	4.79855
dQLQTFSEEHPVLLTEAPLNPR	U3I6D2	N-Term(iTRAQ8plex)	0.979203	2	1.01663	2	0.998874	2	0.993699	2	1.04131	2	0.989762	2	67.99	3	2838.51	6.50835
lSLYDIAHTPGVAADLSHIETR	R0M1C0	N-Term(iTRAQ8plex)	1.07572	5	1.10205	5	1.04783	5	0.905721	5	0.93476	5	0.923737	5	67.98	4	2683.45	6.07269
tVTAMDVVYALk	P62800	N-Term(iTRAQ8plex); K12(iTRAQ8plex)	0.999985	26	0.977309	26	0.895335	26	1.07202	26	1.03635	26	1.03238	26	67.95	2	1919.12	4.50335
gLTPTGMLPSGVLSGGk	R0JF96	N-Term(iTRAQ8plex); K17(iTRAQ8plex)	1.07992	1	0.97497	1	1.00454	1	0.999436	1	0.954678	1	1.01154	1	67.95	2	2180.27	5.78256
aMVASGSELGk	U3IGM4	N-Term(iTRAQ8plex); K11(iTRAQ8plex)	1.01656	2	0.911465	2	0.907003	2	1.12817	2	1.0389	2	1.014	2	67.9	2	1657.96	9.56784
aHGQDLGTAGScLR	R0KF46;R0LVS6	N-Term(iTRAQ8plex); C12(Carbamidomethyl)													67.89	3	1746.9	6.13963
eVSIFGAASELFTk	R0LKA3	N-Term(iTRAQ8plex); K14(iTRAQ8plex)	1.21409	3	1.11238	3	1.02967	3	0.895835	3	0.869725	3	0.890866	3	67.86	2	2107.2	4.13273
gVcYLVLcESAFPk	R0KRB8	N-Term(iTRAQ8plex); C3(Carbamidomethyl); C8(Carbamidomethyl); K14(iTRAQ8plex)	1.13128	2	1.08982	2	0.998581	2	0.96946	2	0.920345	2	0.898331	2	67.83	2	2251.22	5.97257
gPDGLTAFEATDNQAIk	R0LEL7	N-Term(iTRAQ8plex); K17(iTRAQ8plex)	1.07782	2	0.953974	2	0.949647	2	1.06654	2	1.01623	2	0.952854	2	67.83	2	2356.27	5.39397
gVLQVYDLGQDGQGMTR	U3IN22	N-Term(iTRAQ8plex)	0.892245	2	0.872575	2	1.04162	2	1.0141	2	1.12031	2	1.09496	2	67.8	2	2141.11	4.29453
qEFAQHANAFHQWIQETR	U3J5Y3	N-Term(iTRAQ8plex)	1.02603	2	1.07501	2	1.19871	2	0.865818	2	0.921996	2	0.944492	2	67.8	3	2545.28	4.85485
aAQQAITQVVISR	R0L703	N-Term(iTRAQ8plex)	1.04558	4	1.05893	4	1.22786	4	0.889153	4	0.973939	4	0.980407	4	67.73	2	1689	4.49875
sDEAEYIcIAENk	U3IHG3	N-Term(iTRAQ8plex); C8(Carbamidomethyl); K13(iTRAQ8plex)	1.33916	1	1.28051	1	1.21629	1	0.729854	1	0.746414	1	0.697103	1	67.72	2	2150.1	4.90673
sLGAVILVHAENGDLIAQEQk	U3IBU2	N-Term(iTRAQ8plex); K21(iTRAQ8plex)	1.13653	3	1.20895	3	1.13137	3	0.794661	3	0.849609	3	0.856781	3	67.53	3	2813.62	7.9532
gEGGPAGPAGPAGAR	U3IW58	N-Term(iTRAQ8plex)	0.708297	2	0.602169	2	0.607186	2	1.34061	2	1.41761	2	1.33512	2	67.52	3	1525.81	4.63568
gFAFVTFDDHDTVDk	R0LJ35	N-Term(iTRAQ8plex); K15(iTRAQ8plex)	0.823191	3	0.869388	3	0.808989	3	1.24479	3	1.15573	3	1.11116	3	67.51	2	2322.2	5.69253
vILPVSVEEYQVGQLYSVAEASk	U3IMW8	N-Term(iTRAQ8plex); K23(iTRAQ8plex)	1.22818	5	1.00428	5	1.27263	5	0.871126	5	0.962255	5	0.849063	5	67.5	4	3116.75	4.86241
nAGVEGSLIVEk	R0L1Y3	N-Term(iTRAQ8plex); K12(iTRAQ8plex)	1.10062	1	1.1411	1	1.07296	1	0.929213	1	0.843426	1	0.930758	1	67.49	2	1824.08	8.32122
vESLQEEIVFLk	U3IRY0	N-Term(iTRAQ8plex); K12(iTRAQ8plex)	1.11787	9	1.19961	9	1.07956	9	0.861462	9	0.840642	9	0.898827	9	67.48	2	2042.21	3.69477
gDVLETLVLLNPSDk	U3IU22	N-Term(iTRAQ8plex); K15(iTRAQ8plex)	1.177	4	1.12513	4	1.02684	4	0.911318	4	0.887118	4	0.897612	4	67.48	2	2221.3	5.74018
gEADPALQDELVTR	R0LXW8	N-Term(iTRAQ8plex)	1.04184	2	1.02494	2	1.20586	2	0.786091	2	0.918957	2	1.06154	2	67.44	3	1817.96	5.35179
vPPAINQFTQALDR	R0K808	N-Term(iTRAQ8plex)	0.872925	6	0.874662	6	0.948497	6	1.1384	6	1.17556	6	1.11888	6	67.43	3	1874.05	5.37117
dMGEMVTQGQTDAQYMFLR	R0LN18	N-Term(iTRAQ8plex)	1.02402	1	1.01521	1	1.15834	1	0.931415	1	0.939724	1	0.9738	1	67.43	2	2525.2	9.21275
qDLLAYLQR	R0LR53;U3IMD1	N-Term(iTRAQ8plex)													67.42	3	1423.83	4.86383
sIcTTVLELLDk	R0LY14	N-Term(iTRAQ8plex); C3(Carbamidomethyl); K12(iTRAQ8plex)	1.26085	9	1.18592	9	1.20173	9	0.826266	9	0.79189	9	0.749786	9	67.42	2	2000.17	7.13252
vEHVQMIVLDEADk	U3II67	N-Term(iTRAQ8plex); K14(iTRAQ8plex)	1.01634	2	0.961959	2	0.924276	2	1.07102	2	1.04715	2	0.994884	2	67.41	2	2234.24	5.73025
gLNADQLSMLGEk	U3J0V8	N-Term(iTRAQ8plex); K13(iTRAQ8plex)	1.00289	1	1.00327	1	0.859106	1	1.0771	1	1.0076	1	1.05661	1	67.34	2	1984.1	0.810668
iLGADTSAELEETGR	U3IN95;U3IVL6	N-Term(iTRAQ8plex)													67.31	2	1865.99	5.31305
eQAQQIHHEDLLNLVLGVLR	R0K3E3	N-Term(iTRAQ8plex)	1.28194	3	1.18146	3	1.28789	3	0.892479	3	0.821185	3	0.549436	3	67.31	3	2629.49	6.63902
nLEGYVGFANLPNQVYR	R0LHU8	N-Term(iTRAQ8plex)	0.842488	2	0.954453	2	1.0727	2	0.985984	2	1.04748	2	1.1406	2	67.3	2	2258.2	6.00916
tITLEVEPSDTIENVk	Q1ZYW5	N-Term(iTRAQ8plex); K16(iTRAQ8plex)	1.02091	6	1.00575	6	0.941439	6	0.999408	6	1.00791	6	1.04105	6	67.27	2	2396.35	3.90528
vLADGFNPADVEk	A4UU24	N-Term(iTRAQ8plex); K13(iTRAQ8plex)	1.00229	4	0.974337	4	0.937031	4	1.05173	4	1.02143	4	0.986372	4	67.24	2	1983.12	7.56333
sFANTLVDIcAYAGSGNVLk	U3ILV3	N-Term(iTRAQ8plex); C10(Carbamidomethyl); K20(iTRAQ8plex)	0.986483	1	0.995678	1	1.03006	1	0.997901	1	1.02313	1	0.994516	1	67.2	3	2708.48	9.98486
dMIDLEANFEk	U3IGT6	N-Term(iTRAQ8plex); K11(iTRAQ8plex)	0.954367	2	0.9323	2	0.975754	2	1.13825	2	1.05642	2	0.969964	2	67.17	2	1933.03	4.58904
vALTGLTVAEYFR	R0KK84	N-Term(iTRAQ8plex)	1.10941	9	1.08119	8	1.1133	9	0.922864	8	0.935356	9	0.969293	9	67.15	3	1744	3.29707
vNVLGDVVEQGNTGFAPDAR	U3J1R7	N-Term(iTRAQ8plex)	0.901281	1	1.00046	1	1.34145	1	0.861492	1	0.918075	1	1.05113	1	67.15	3	2362.24	5.31056
qVGVAPLVVAk	U3ID88	N-Term(iTRAQ8plex); K11(iTRAQ8plex)	0.908368	3	0.862889	3	0.854731	3	1.16716	3	1.14124	3	1.09891	3	67.14	2	1689.1	5.10931
eDQSILcTGESGAGk	U3IFD3;R0J982;U3IIB9	N-Term(iTRAQ8plex); C7(Carbamidomethyl); K15(iTRAQ8plex)													67.14	2	2160.12	4.37243
qQLSAEELDAQLDAYNAR	R0KBD0	N-Term(iTRAQ8plex)	0.564691	2	0.54796	2	0.589052	2	1.38348	2	1.41489	2	1.37355	2	67.1	2	2339.19	5.69536
gTIVASLGAPTDLVTSEVTAR	U3ILT8	N-Term(iTRAQ8plex)	0.862386	2	0.933433	2	1.02361	2	1.11255	2	1.02723	2	1.0761	2	67.04	3	2362.33	6.3619
qMAEIAVNAVLTVADMER	R0L5F4	N-Term(iTRAQ8plex)	1.88279	1	0.77867	1	1.00588	1	0.823496	1	0.85987	1	0.654933	1	67.03	3	2265.2	6.64183
iIGAVDQIQLTQTQLEER	U3IIR2	N-Term(iTRAQ8plex)	0.818996	1	0.865164	1	1.14886	1	1.06404	1	0.93142	1	1.24293	1	66.98	3	2359.33	6.23435
gFGFVTFDDHDPVDk	R0JQ46	N-Term(iTRAQ8plex); K15(iTRAQ8plex)	0.954481	5	0.873328	5	0.8115	5	1.18049	5	1.13987	5	1.06092	5	66.97	3	2304.19	5.09586
gDHVAIIYDSPVTNTk	R0KNW3	N-Term(iTRAQ8plex); K16(iTRAQ8plex)	0.898403	2	0.886931	2	0.870272	2	1.10496	2	1.14896	2	1.10525	2	66.96	2	2338.31	8.60571
gILFVGSGVSGGEEGAR	R0JHP4	N-Term(iTRAQ8plex)	0.855044	3	0.916248	3	1.29986	3	0.89207	3	1.03146	3	1.07942	3	66.94	3	1896.03	7.07744
tEEGLGFNIMGGk	R0LDD5	N-Term(iTRAQ8plex); K13(iTRAQ8plex)	0.73169	2	0.75615	2	0.665236	2	1.29218	2	1.1843	2	1.2247	2	66.94	2	1961.08	10.5932
ePDGPVLAHEIR	A4UU24;R0JL78	N-Term(iTRAQ8plex)													66.93	3	1636.91	5.90354
aSGNYATVISHNPETk	R0LXI7	N-Term(iTRAQ8plex); K16(iTRAQ8plex)	0.782366	2	0.79299	2	1.06268	2	1.16554	2	1.11803	2	1.08226	2	66.93	2	2297.25	5.23162
tSIDAYDNFDNISLAQR	R0LHJ8	N-Term(iTRAQ8plex)	1.04061	2	1.08006	2	1.14675	2	0.920295	2	0.932766	2	0.909329	2	66.92	3	2247.13	6.19265
kDVVFLIDGSDGVR	U3ID88	N-Term(iTRAQ8plex); K1(iTRAQ8plex)	0.949669	1	0.898943	1	0.906764	1	1.15263	1	1.07578	1	1.04068	1	66.9	3	2128.24	6.23875
qDLPNAMNAAEITDk	U3I9V5	N-Term(iTRAQ8plex); K15(iTRAQ8plex)	1.05612	4	1.04481	4	0.973167	4	1.00553	4	0.981874	4	0.950494	4	66.88	2	2239.19	3.0264
vLQGNVGAIVk	U3I5Q8	N-Term(iTRAQ8plex); K11(iTRAQ8plex)	1.05355	1	1.05738	1	0.988706	1	0.931556	1	0.970075	1	1.01278	1	66.83	2	1706.09	6.24682
gDVTITNDGATILk	U3I683	N-Term(iTRAQ8plex); K14(iTRAQ8plex)	0.98854	2	0.888538	2	0.874298	2	1.14171	2	1.09898	2	1.02529	2	66.77	2	2026.18	8.68477
aTENDIANFFSPLNPIR	R0KFX1	N-Term(iTRAQ8plex)	1.05114	6	0.96301	6	0.962946	6	0.92529	6	1.02328	6	1.0251	6	66.74	3	2223.18	4.51885
eLDELVNALEk	R0JAH4	N-Term(iTRAQ8plex); K11(iTRAQ8plex)	1.0218	8	0.937986	8	0.909936	8	1.14234	8	1.07615	8	1.00807	8	66.74	2	1881.09	3.40944
tNISDEESEQATEMLVHNAQNLMQSVk	U3IR26	N-Term(iTRAQ8plex); K27(iTRAQ8plex)	1.08039	4	1.04062	4	0.925036	4	1.03258	4	1.08342	4	0.813371	4	66.71	3	3654.85	7.37588
aHNQDLGLAGScLAR	U3IQ97	N-Term(iTRAQ8plex); C12(Carbamidomethyl)	0.985734	2	1.0086	2	0.935943	2	1.05054	2	1.03935	2	0.989564	2	66.69	3	1886.99	5.65184
eEDDVVSEDLVEQDAk	U3I6R1	N-Term(iTRAQ8plex); K16(iTRAQ8plex)	0.992901	2	0.973984	2	1.01263	2	1.05516	2	1.00949	2	0.980619	2	66.68	2	2428.23	4.7281
iAEGVPQFLILLTADR	U3ID88	N-Term(iTRAQ8plex)	0.96301	3	1.01358	4	0.966566	4	0.972651	4	1.11534	4	1.08429	4	66.64	2	2060.22	5.2417
vPVLGSLLNLPGISSLVDk	U3I6J3	N-Term(iTRAQ8plex); K19(iTRAQ8plex)	1.19888	2	1.03318	2	1.00411	2	0.738565	2	1.02816	2	0.985206	2	66.61	3	2529.55	2.23618
icALDDNVcMAFAGLTADAR	U3IZX9	N-Term(iTRAQ8plex); C2(Carbamidomethyl); C9(Carbamidomethyl)	0.982667	3	0.966186	3	0.958311	3	0.985956	3	1.00944	3	1.06538	3	66.6	2	2488.21	6.74682
gPcIIYNEDNGIIk	R0LRH2	N-Term(iTRAQ8plex); C3(Carbamidomethyl); K14(iTRAQ8plex)	1.02338	2	0.962879	2	0.919785	2	1.05949	2	1.03809	2	0.99777	2	66.53	2	2214.22	6.49465
gAAQNIIPASTGAAk	U3J1L1	N-Term(iTRAQ8plex); K15(iTRAQ8plex)	0.777568	10	0.763053	10	0.792633	10	1.22946	10	1.2076	10	1.20971	10	66.49	2	1978.16	4.26858
eVYMGNVLQAGQGQAPAR	U3J4J3	N-Term(iTRAQ8plex)	0.984108	2	1.04017	2	1.21402	2	0.888403	2	0.910466	2	1.00903	2	66.49	2	2193.16	8.50691
vGQFLADAAQTPVVVGTR	U3J6E8	N-Term(iTRAQ8plex)	0.735934	2	0.68678	2	0.739199	2	1.21948	2	1.22153	2	1.32684	2	66.48	2	2133.21	8.37236
gLYDGPVcEVSVTPk	R0LBU5	N-Term(iTRAQ8plex); C8(Carbamidomethyl); K15(iTRAQ8plex)	0.889848	2	0.820746	2	0.866654	2	1.1897	2	1.15541	2	1.10026	2	66.46	2	2229.22	4.8467
dEELADYLAk	R0KT46	N-Term(iTRAQ8plex); K10(iTRAQ8plex)	0.789062	2	0.719283	2	0.689571	2	1.3285	2	1.26893	2	1.22262	2	66.45	2	1774.98	6.1084
lQVELDNVTGLLNQSDSk	U3IIB9	N-Term(iTRAQ8plex); K18(iTRAQ8plex)	1.04639	3	1.12047	3	0.95984	3	0.9518	3	0.89881	3	0.972112	3	66.41	3	2581.44	3.65478
sLDEGLSLVIPLDNIHSVSQQNEGR	R0LAT1	N-Term(iTRAQ8plex)	1.03804	2	1.12435	2	1.06467	2	0.89077	2	0.90274	2	0.997109	2	66.38	3	3024.61	5.58507
wADAGAEYVVESTGVFTTmEk	U3J1L1	N-Term(iTRAQ8plex); M19(Oxidation); K21(iTRAQ8plex)	1.12583	19	1.13201	19	1.1886	19	0.842208	19	0.881143	19	0.804287	19	66.37	3	2915.47	2.90942
aVLVDLEPGTmDSVR	R0M040	N-Term(iTRAQ8plex); M11(Oxidation)	0.979606	5	0.922019	5	1.15394	5	0.931118	5	1.05927	5	1.02329	5	66.34	3	1922.03	5.15417
tELEDTLDTTATQQELR	U3IFD3	N-Term(iTRAQ8plex)	0.610095	1	0.568581	1	0.700551	1	1.3852	1	1.3746	1	1.40465	1	66.34	2	2268.17	6.68025
lQAEAPHIVVGTPGR	R0KWC5	N-Term(iTRAQ8plex)	0.893379	3	0.963956	3	1.09817	3	1.00236	3	0.957413	3	1.07419	3	66.29	3	1849.07	6.13757
aANGVVLATEk	U3I8W4	N-Term(iTRAQ8plex); K11(iTRAQ8plex)	1.02575	2	0.932709	2	0.887464	2	1.10329	2	1.08727	2	0.976241	2	66.28	2	1681.02	4.83099
vINLNDNTFTEk	U3IGS2	N-Term(iTRAQ8plex); K12(iTRAQ8plex)	0.949849	2	0.939405	2	0.823923	2	1.12675	2	1.12345	2	1.04264	2	66.28	2	2016.13	5.64507
aNLEAcQLLPEDQSNFGFcR	R0JJY5	N-Term(iTRAQ8plex); C6(Carbamidomethyl); C19(Carbamidomethyl)	0.904174	1	0.9702	1	1.13541	1	1.0012	1	0.962768	1	1.07727	1	66.27	2	2673.28	3.26978
vESLQEEIVFLkk	U3IRY0	N-Term(iTRAQ8plex); K12(iTRAQ8plex); K13(iTRAQ8plex)	1.31183	2	1.26937	2	1.08144	2	0.839712	2	0.786108	2	0.702805	2	66.27	2	2474.5	2.09703
vDVGGEDAILQTR	R0L626	N-Term(iTRAQ8plex)	0.878264	2	0.921898	2	1.12291	2	1.04302	2	1.00679	2	1.07864	2	66.19	3	1676.92	6.74672
eFPGFDASQDAEALYNAMk	U3I6R1	N-Term(iTRAQ8plex); K19(iTRAQ8plex)	1.09817	5	1.06424	5	1.01626	5	0.959948	5	0.929205	5	0.940069	5	66.15	3	2712.36	5.21314
sLNALGLGLIASGGTAk	U3J3X9	N-Term(iTRAQ8plex); K17(iTRAQ8plex)	1.03847	2	1.08293	2	0.997092	2	0.958315	2	0.990246	2	0.942953	2	66.12	2	2151.31	5.97313
eMANISEDVIIVTSSLTk	R0M3N3	N-Term(iTRAQ8plex); K18(iTRAQ8plex)	1.23551	3	1.05204	3	0.816779	3	1.07405	3	0.950477	3	0.871416	3	66.08	3	2558.44	6.23013
vLcELADLQDk	U3IF77	N-Term(iTRAQ8plex); C3(Carbamidomethyl); K11(iTRAQ8plex)	1.13191	7	1.17579	7	1.07876	7	0.921976	7	0.862356	7	0.879182	7	66.07	2	1912.08	6.28206
lADNLDTLGAAAAk	U5YS24	N-Term(iTRAQ8plex); K14(iTRAQ8plex)	0.809549	7	0.91407	7	1.07637	7	1.0382	7	1.05983	7	1.0271	7	66.06	2	1952.13	2.71224
sLTEYLQNVEQk	R0L252	N-Term(iTRAQ8plex); K12(iTRAQ8plex)	1.054	1	1.0823	1	1.07263	1	0.956224	1	0.944491	1	0.913059	1	66.05	2	2060.16	5.13157
sLDLFScEITNLEDYR	R0KL66	N-Term(iTRAQ8plex); C7(Carbamidomethyl)	0.972101	3	1.11442	3	1.16958	3	0.931367	3	0.937558	3	0.894375	3	66	2	2279.12	3.31262
qGIFPVSYVEVIk	U3INH3	N-Term(iTRAQ8plex); K13(iTRAQ8plex)	0.909316	1	0.911788	1	0.958195	1	1.10083	1	1.08378	1	1.06688	1	65.93	2	2087.25	5.73634
tIDGQQTIIAcIESHQFQAk	U3IT22	N-Term(iTRAQ8plex); C11(Carbamidomethyl); K20(iTRAQ8plex)	1.30711	1	1.18298	1	1.24406	1	0.775093	1	0.7344	1	0.782892	1	65.93	3	2896.55	2.86838
hIADLAGNPEVILPVPAFNVINGGSHAGNk	T1R3H9	N-Term(iTRAQ8plex); K30(iTRAQ8plex)	1.0143	6	0.899002	6	0.90673	6	1.06611	6	1.03271	6	1.01795	6	65.93	3	3630.03	8.80075
fDDSVVQSDmk	R0L4K0	N-Term(iTRAQ8plex); M10(Oxidation); K11(iTRAQ8plex)	1.03697	1	0.961539	1	0.896554	1	1.10253	1	1.02041	1	0.995463	1	65.9	2	1894.98	5.28367
iIEVVDAImTTAQSHQR	R0LZP1	N-Term(iTRAQ8plex); M9(Oxidation)	1.21484	2	1.46223	2	1.08957	2	0.762282	2	0.741808	2	0.65164	2	65.87	3	2232.2	3.62844
aIEIAENEMPGLMk	R0LD68	N-Term(iTRAQ8plex); K14(iTRAQ8plex)	1.04004	8	0.93316	8	0.879964	8	1.0844	8	1.09262	8	0.99812	8	65.86	2	2154.19	6.6298
dAHEQLAVADAk	R0LCC9	N-Term(iTRAQ8plex); K12(iTRAQ8plex)	0.938142	2	0.932319	2	0.83665	2	1.133	2	1.08925	2	1.07042	2	65.85	2	1876.04	2.28188
vDIDVPDVDVHGPEGk	U3IJ39	N-Term(iTRAQ8plex); K16(iTRAQ8plex)	0.486829	3	0.582858	3	0.659028	3	1.49782	3	1.46313	3	1.35078	3	65.82	2	2299.25	5.83568
iAIPGLTGAGNSVLLVSNLNPER	R0LBR8	N-Term(iTRAQ8plex)	0.911928	1	0.805524	1	0.986766	1	1.11593	1	1.0874	1	1.13863	1	65.78	2	2609.51	4.79684
sTNTENLEHDLEDVNTR	R0JVD4	N-Term(iTRAQ8plex)	0.996047	1	1.03947	1	1.60262	1	0.744219	1	0.815569	1	0.901885	1	65.75	3	2291.13	11.095
iASAVEAILTADSASR	U3I6V7	N-Term(iTRAQ8plex)	1.11121	3	1.2492	3	1.11295	3	0.834283	3	0.876729	3	0.916822	3	65.74	2	1879.05	5.71656
yETTGNLGTAHLLR	R0LNL8	N-Term(iTRAQ8plex)	0.953727	1	1.15891	1	1.25955	1	0.834803	1	0.958176	1	0.875608	1	65.74	3	1850.02	6.01967
gIEFPMADLDALSPIHTPQR	R0LRX5	N-Term(iTRAQ8plex)	0.872675	1	0.980814	1	1.03021	1	1.02518	1	1.02466	1	1.10251	1	65.74	3	2512.33	6.99377
sYQDPSNAQFLDDIR	R0KV36	N-Term(iTRAQ8plex)	0.788741	2	0.803446	2	0.965856	2	1.1183	2	1.14743	2	1.21949	2	65.73	3	2073.03	6.32329
fGQDWAQGTIVPk	R0KV10	N-Term(iTRAQ8plex); K13(iTRAQ8plex)	1.0344	2	1.0605	2	1.02502	2	0.99676	2	0.977951	2	0.923602	2	65.73	2	2055.16	4.56468
vIISAPSADAPmFVMGVNHEk	U3J1L1	N-Term(iTRAQ8plex); M12(Oxidation); K21(iTRAQ8plex)	0.854378	4	0.85056	4	0.855192	4	1.17313	4	1.14061	4	1.06685	4	65.71	3	2837.53	4.46086
vIQcFAETGQVQk	R0LHJ8	N-Term(iTRAQ8plex); C4(Carbamidomethyl); K13(iTRAQ8plex)	1.13505	2	1.07	2	0.949543	2	0.962474	2	0.91963	2	0.966977	2	65.7	2	2116.18	6.63988
iASILEEQFQQGk	R0L3S3	N-Term(iTRAQ8plex); K13(iTRAQ8plex)	1.17938	2	1.17336	2	0.925584	2	0.942001	2	0.875521	2	0.877599	2	65.69	2	2099.21	4.47999
gVVDSEDLPLNISR	R0JSM9;R0LU81	N-Term(iTRAQ8plex)													65.67	2	1818	4.65238
cQLEINFNTLQTk	U3I4I9;U3J0J2;R0JMH7	N-Term(iTRAQ8plex); C1(Carbamidomethyl); K13(iTRAQ8plex)													65.64	2	2217.24	9.28202
vDSLLDELAFLk	U3IZ22	N-Term(iTRAQ8plex); K12(iTRAQ8plex)	1.09919	2	1.31225	2	1.13138	2	0.776511	2	0.851228	2	0.824568	2	65.6	2	1971.17	5.50028
gDEVLVELAENGk	R0J982	N-Term(iTRAQ8plex); K13(iTRAQ8plex)	1.04488	2	1.01238	2	1.01123	2	1.00926	2	0.982266	2	0.953057	2	65.54	2	1981.12	7.94728
lGGNNPYTSVTPQIINSk	U3J0J2	N-Term(iTRAQ8plex); K18(iTRAQ8plex)	1.10576	1	0.976926	1	0.978033	1	1.01976	1	0.923243	1	1.01811	1	65.5	2	2511.42	7.2448
gTAYTFFTPGNLk	R0K2T5	N-Term(iTRAQ8plex); K13(iTRAQ8plex)	0.99811	4	0.972312	4	0.900692	4	1.08606	4	1.03213	4	1.03177	4	65.44	2	2025.13	0.880042
lFIGGLSFETTEESLR	R0JQ46	N-Term(iTRAQ8plex)	1.05708	9	0.98792	9	1.12045	9	0.893551	9	0.989365	9	0.954623	9	65.44	3	2103.14	4.87378
tDYNASVSVPDSSGPER	U3IU12;U3ITT6	N-Term(iTRAQ8plex)													65.43	2	2085.02	8.25046
iGVVQFSNNVFPEFYLk	U3ID88	N-Term(iTRAQ8plex); K17(iTRAQ8plex)	1.18068	2	1.34025	2	1.13367	2	0.792023	2	0.751255	2	0.794394	2	65.42	3	2609.47	3.81796
vGLIGScTNSSYEDMGR	U3IC15	N-Term(iTRAQ8plex); C7(Carbamidomethyl)	0.984328	2	1.00325	2	1.16127	2	0.959063	2	0.947079	2	0.973507	2	65.39	2	2150.03	6.88084
sVIEQGGIQTVDQLIk	R0LVY8	N-Term(iTRAQ8plex); K16(iTRAQ8plex)	0.974224	3	0.944507	3	0.935843	3	1.07432	3	1.05074	3	1.02391	3	65.39	2	2336.39	10.5361
gDADQATNILASFGLSAR	R0LB01	N-Term(iTRAQ8plex)	0.886813	1	0.940118	1	1.02182	1	1.01491	1	1.01454	1	1.16111	1	65.38	3	2111.11	5.10189
iIyIVHDEVk	U3J894	N-Term(iTRAQ8plex); Y3(iTRAQ8plex); K10(iTRAQ8plex)	0.981887	3	1.0368	3	0.853734	3	1.01196	3	1.07201	3	1.03066	3	65.36	2	2141.33	8.27472
iPFLQSGTSYADLMPHDLAR	R0L832	N-Term(iTRAQ8plex)	0.934271	1	0.956803	1	0.871535	1	1.07635	1	1.0333	1	1.14378	1	65.3	3	2536.33	6.21355
tIDDLEDELYAQk	R0J8T5	N-Term(iTRAQ8plex); K13(iTRAQ8plex)	1.1835	2	1.14412	2	1.10498	2	0.904318	2	0.847099	2	0.818853	2	65.27	2	2161.17	9.82525
qLEDELVALQk	U3I7J8	N-Term(iTRAQ8plex); K11(iTRAQ8plex)	1	3	0.916556	3	0.845921	3	1.10045	3	1.07404	3	1.05694	3	65.27	2	1894.12	3.57204
dIVPGDIVEVAVGDk	R0LTI7;U3I9V3	N-Term(iTRAQ8plex); K15(iTRAQ8plex)													65.25	2	2134.23	5.879
gAAGALMVYDITR	R0KLF1	N-Term(iTRAQ8plex)	1.07279	4	0.959462	4	1.06212	4	0.958813	4	0.961941	4	0.962731	4	65.23	2	1641.9	6.22746
vGDPAQDFGTFFSAVIDDk	R0K4R7	N-Term(iTRAQ8plex); K19(iTRAQ8plex)	0.854562	2	0.875047	2	0.885593	2	1.08941	2	1.06309	2	1.16658	2	65.23	3	2637.38	5.30548
yINENLTINTDELGR	U3IF77	N-Term(iTRAQ8plex)	0.981289	2	1.19827	2	1.2839	2	0.820516	2	0.874721	2	0.858529	2	65.21	2	2069.1	9.74478
iEDLGAAMEEALILDNk	U3J5Y3	N-Term(iTRAQ8plex); K17(iTRAQ8plex)	1.24704	4	1.22118	4	1.16509	4	0.793884	4	0.905943	4	0.736048	4	65.18	3	2453.35	5.24512
aGAGSATLSMAYAGAR	R0M1C0	N-Term(iTRAQ8plex)	1.01634	4	1.04481	4	1.16367	4	0.932377	4	0.945447	4	0.952998	4	65.17	2	1758.92	7.34341
gDEGEAGDPGNDNLTPGPR	R0JKK6	N-Term(iTRAQ8plex)	0.930149	1	0.839568	1	1.1069	1	0.883464	1	1.22118	1	1.06658	1	65.15	3	2172.02	3.88481
mQQNIQELEEQLEEEESTR	U3IIB9	N-Term(iTRAQ8plex)	1.09673	2	1.17701	2	1.19064	2	0.817953	2	0.869126	2	0.861211	2	65.13	2	2667.27	-0.430255
iVLEDGNLHVTEGSGR	R0LBU5	N-Term(iTRAQ8plex)	1.10817	2	1.18278	2	1.17175	2	0.855752	2	0.849059	2	0.852365	2	65.11	2	2000.09	7.49572
qIEGHTIcALGDGAAWPVQGLIR	U3J3L1	N-Term(iTRAQ8plex); C8(Carbamidomethyl)	1.05273	1	0.98273	1	1.10243	1	0.943248	1	0.991172	1	0.963131	1	64.99	3	2766.48	5.8127
vNDTIQIDLETGk	R0KW24	N-Term(iTRAQ8plex); K13(iTRAQ8plex)	1.20781	1	1.17405	1	0.951683	1	0.894468	1	0.897567	1	0.865162	1	64.98	2	2054.18	8.66727
hNGPNDTTNDGTVVR	R0KFX1	N-Term(iTRAQ8plex)	0.713437	2	0.779926	2	0.95257	2	1.20369	2	1.16622	2	1.2213	2	64.97	3	1900.95	3.81563
lIGVLDILDEENR	U3I475	N-Term(iTRAQ8plex)	0.869266	3	0.846003	3	0.981581	3	1.08869	3	1.14053	3	1.11663	3	64.96	3	1803.03	5.71168
lQTADIEEIk	R0LG94	N-Term(iTRAQ8plex); K10(iTRAQ8plex)	1.10682	2	1.00797	2	0.99162	2	1.00946	2	0.929824	2	0.929573	2	64.93	2	1768.05	8.92135
gAVLFGLDPAVIk	R0JQX4	N-Term(iTRAQ8plex); K13(iTRAQ8plex)	1.07147	1	0.93767	1	0.876919	1	1.11719	1	0.998641	1	1.01113	1	64.9	3	1908.19	4.63235
lMHQAALLGQALQDSR	R0JCG9	N-Term(iTRAQ8plex)	0.97746	2	1.12885	2	1.04061	2	0.911586	2	0.991769	2	0.956679	2	64.84	3	2056.14	5.42022
iAVGSDADLVIWDPDSVk	R0LBU5	N-Term(iTRAQ8plex); K18(iTRAQ8plex)	1.14333	19	1.10845	19	1.07648	19	0.923132	19	0.900224	19	0.882295	19	64.83	3	2508.38	0.28724
kPSETQELVQQVLSLATQDSDNPDLR	U3IGS4;R0LQ75	N-Term(iTRAQ8plex); K1(iTRAQ8plex)													64.83	3	3519.9	7.08495
eFSGLGDcLVk	R0M1L2;U3IXX4	N-Term(iTRAQ8plex); C8(Carbamidomethyl); K11(iTRAQ8plex)													64.82	2	1833.02	8.40431
eLQNFIQELQQAR	R0KYP7	N-Term(iTRAQ8plex)	1.05151	12	1.11495	12	1.08237	11	0.923162	11	0.896008	12	0.978924	12	64.77	3	1921.06	5.46862
gISEETTTGVHNLYk	R0LD68	N-Term(iTRAQ8plex); K15(iTRAQ8plex)	0.927119	4	0.856254	4	0.767857	4	1.22314	4	1.1534	4	1.10025	4	64.71	2	2257.25	8.26521
aLGVGFATR	Q0MW06	N-Term(iTRAQ8plex)	1.55814	2	1.16302	2	1.32214	2	0.644542	2	0.680032	2	0.626347	2	64.7	3	1195.72	5.20268
qVYLQEYEANLEDk	U3IA19;R0K3M5	N-Term(iTRAQ8plex); K14(iTRAQ8plex)													64.7	3	2350.25	4.43669
sQTEEQcTEELFDFLHAR	U3IHC3	N-Term(iTRAQ8plex); C7(Carbamidomethyl)	1.11478	3	1.10407	3	1.16743	3	0.900113	3	0.834163	3	0.912631	3	64.7	4	2544.21	4.99436
tAFDEAIAELDTLNEESYk	R0K112	N-Term(iTRAQ8plex); K19(iTRAQ8plex)	1.17778	7	1.24386	7	1.13899	7	0.845771	7	0.797521	7	0.808236	7	64.64	2	2767.42	3.76322
vVQVSAGDSHTAALTDDGR	U3I4K8	N-Term(iTRAQ8plex)	0.877152	1	1.0864	1	1.12642	1	0.935296	1	1.01992	1	0.9898	1	64.63	3	2203.14	7.14494
lVEGGEHVIDQGDDGDNFYVIDR	U3IH71	N-Term(iTRAQ8plex)	1.07367	1	1.08095	1	1.15084	1	0.901781	1	0.896477	1	0.929439	1	64.63	3	2866.41	9.99128
ecPSEEcGAGVFmASHFDR	U3ICL0	N-Term(iTRAQ8plex); C2(Carbamidomethyl); C7(Carbamidomethyl); M13(Oxidation)	0.915765	1	1.02178	1	1.10363	1	1.02302	1	0.984984	1	0.99051	1	64.62	3	2506.09	6.32163
cIGAIAMTEPGAGSDLQGVR	R0L257	N-Term(iTRAQ8plex); C1(Carbamidomethyl)	0.991122	2	1.01864	2	1.12097	2	0.897413	2	0.930798	2	1.06952	2	64.6	2	2307.19	8.5367
aATGEEVSAEDLGGADLHcR	R0JN05	N-Term(iTRAQ8plex); C19(Carbamidomethyl)	0.878024	1	1.01073	1	1.36066	1	0.901086	1	0.927776	1	0.997856	1	64.6	3	2362.13	4.28236
qGAIVAVTGDGVNDSPALk	Q7ZYV1	N-Term(iTRAQ8plex); K19(iTRAQ8plex)	1.0244	4	1.03069	4	0.976576	4	1.0011	4	0.992097	4	0.987897	4	64.58	2	2420.37	4.76233
dVEMDFQVQk	R0KCX2	N-Term(iTRAQ8plex); K10(iTRAQ8plex)	1.34808	1	1.21173	1	1.21355	1	0.759209	1	0.733596	1	0.751002	1	64.54	2	1847	7.67008
eDLAAFVEELEk	U3IH92	N-Term(iTRAQ8plex); K12(iTRAQ8plex)	1.24307	3	1.19929	3	1.03815	3	0.901313	3	0.846253	3	0.789791	3	64.5	2	2001.11	3.25504
iGNTGGMLDNILASk	U3J925;E3UBT9	N-Term(iTRAQ8plex); K15(iTRAQ8plex)													64.49	2	2112.21	7.63916
aASDIAmTELPPTHPIR	U3IIW5	N-Term(iTRAQ8plex); M7(Oxidation)	0.950576	9	1.04926	9	1.27169	9	0.875241	9	0.887961	9	0.92442	9	64.49	2	2140.15	4.57823
eLQAQIAELQEDLESEk	R0J982;U3J7L2	N-Term(iTRAQ8plex); K17(iTRAQ8plex)													64.48	3	2581.39	3.44305
sLLDASEEAIk	U3IR26	N-Term(iTRAQ8plex); K11(iTRAQ8plex)	0.902444	2	0.887275	2	0.856424	2	1.16154	2	1.12075	2	1.09151	2	64.46	2	1784.03	4.16227
hTGPNSPDTANDGFVR	U3IS69	N-Term(iTRAQ8plex)	0.906645	2	1.19639	2	1.02449	2	0.846978	2	0.931851	2	1.07277	2	64.43	3	1988.98	5.08954
lTQEQLDNFTLDINTAYAR	U3IKW1	N-Term(iTRAQ8plex)	0.948722	2	1.00355	2	1.14613	2	0.937545	2	0.996801	2	1.00362	2	64.42	3	2530.32	5.73099
eGGSIPVTLTFQEATGk	U3INE4	N-Term(iTRAQ8plex); K17(iTRAQ8plex)	1.01343	1	1.01834	1	0.926525	1	1.042	1	1.03564	1	0.97488	1	64.4	2	2343.31	3.49964
dLYANTVLSGGTTMyPGIADR	U3IRK7;D4P3M2	N-Term(iTRAQ8plex); Y15(iTRAQ8plex)													64.38	3	2823.49	4.81197
nQALFAAcVLk	R0M1H1	N-Term(iTRAQ8plex); C8(Carbamidomethyl); K11(iTRAQ8plex)	1.0463	2	1.0793	2	1.02311	2	0.967216	2	0.958813	2	0.938045	2	64.37	2	1843.08	2.8663
aAVEEGIVPGGGcALLR	R0L1Y3	N-Term(iTRAQ8plex); C13(Carbamidomethyl)	0.943569	5	0.938366	5	0.937118	5	0.99543	5	1.04837	5	1.0607	5	64.36	2	1973.09	5.58629
qLGcGTALSALPESk	R0LDN0	N-Term(iTRAQ8plex); C4(Carbamidomethyl); K15(iTRAQ8plex)	0.999879	4	1.04921	4	0.993458	4	0.987271	4	0.988179	4	0.961343	4	64.34	2	2140.2	2.7337
hEcQANGPEDLNR	R0LRM7	N-Term(iTRAQ8plex); C3(Carbamidomethyl)	0.746682	3	0.79706	3	0.758434	3	1.24532	3	1.25661	3	1.25053	3	64.31	3	1843.87	3.72615
lLTESGLNVVLLEANDR	R0K9H8	N-Term(iTRAQ8plex)	1.26679	3	1.25209	3	1.34649	3	0.729197	3	0.690612	3	0.77909	3	64.29	2	2160.24	9.71922
iEDSSDLQELLADMk	R0LGZ0	N-Term(iTRAQ8plex); K15(iTRAQ8plex)	1.11549	3	1.10076	3	1.11289	3	0.898461	3	0.833617	3	0.89785	3	64.28	2	2315.24	4.53455
vIQLEDLASHLGLR	R0LR62	N-Term(iTRAQ8plex)	1.18004	1	1.22674	1	1.30889	1	0.717389	1	0.75843	1	0.843552	1	64.27	3	1868.1	3.38781
yLSVDGFPAVSGVDAVcR	U3IS46	N-Term(iTRAQ8plex); C17(Carbamidomethyl)	0.843532	2	0.898488	2	1.02012	2	0.978772	2	1.11244	2	1.17823	2	64.26	2	2216.15	6.05748
qNLDGLLNQLk	R0L4D8	N-Term(iTRAQ8plex); K11(iTRAQ8plex)	1.07559	1	1.09462	1	0.952603	1	0.999423	1	0.955158	1	0.927929	1	64.25	2	1864.12	6.09128
vLSLEANITELSSQLNESk	R0LLL3	N-Term(iTRAQ8plex); K19(iTRAQ8plex)	1.13833	2	1.20026	2	1.27975	2	0.788115	2	0.79747	2	0.82838	2	64.23	3	2683.52	8.98754
gHYTEGAELVDSVLDVVR	U3J7M6;R0M040;U3IKI3;R0L2N6	N-Term(iTRAQ8plex)													64.23	2	2263.19	2.18495
eNAGScLATVLYPk	U3ICL6	N-Term(iTRAQ8plex); C6(Carbamidomethyl); K14(iTRAQ8plex)	1.38097	1	1.13528	1	1.29412	1	0.781859	1	0.709586	1	0.733266	1	64.21	2	2131.17	2.39955
nENTFLDLTVQQIEHLNk	R0LKW3	N-Term(iTRAQ8plex); K18(iTRAQ8plex)	1.04417	4	1.1833	4	1.10495	4	0.898822	4	0.896496	4	0.891929	4	64.2	3	2764.53	7.72186
mSESLETDPTIAAGk	R0JXA4	N-Term(iTRAQ8plex); K15(iTRAQ8plex)	0.978974	1	1.07288	1	1.24954	1	0.931787	1	0.905468	1	0.91249	1	64.19	2	2158.17	6.52687
gAcEQGPSIVTPPk	U3IQA0	N-Term(iTRAQ8plex); C3(Carbamidomethyl); K14(iTRAQ8plex)	0.931278	2	0.861615	2	0.871825	2	1.14823	2	1.11079	2	1.09386	2	64.18	2	2049.15	10.2896
eHQLLAEDVDIAELAVETk	R0L5F1	N-Term(iTRAQ8plex); K19(iTRAQ8plex)	1.18806	4	1.14243	4	1.10875	4	0.838073	4	0.857494	4	0.878915	4	64.15	3	2731.5	1.5826
dLLQQMEEGLk	R0LSN0	N-Term(iTRAQ8plex); K11(iTRAQ8plex)	1.06552	2	1.09296	2	1.01187	2	0.992551	2	0.883825	2	0.963185	2	64.12	2	1912.07	4.04447
cDENVLWLDYk	U3I0F9	N-Term(iTRAQ8plex); C1(Carbamidomethyl); K11(iTRAQ8plex)	1.15173	2	1.15327	2	1.05408	2	0.926917	2	0.860261	2	0.861261	2	64.1	2	2063.09	7.56691
aELFTQScADLDk	R0LN18	N-Term(iTRAQ8plex); C8(Carbamidomethyl); K13(iTRAQ8plex)	0.769687	1	0.775212	1	0.709408	1	1.31398	1	1.32608	1	1.11956	1	64.1	2	2106.1	1.56671
lQALDTGWNELHk	R0LN18	N-Term(iTRAQ8plex); K13(iTRAQ8plex)	1.1984	3	1.15161	3	0.979766	3	0.847527	3	0.909279	3	0.86938	3	64.08	3	2133.2	4.38562
sWNDPLIHLASEVQR	R0K3E3;Q4PLT4	N-Term(iTRAQ8plex)													64.05	2	2069.12	6.02274
aIEITTQEITQLFHR	R0LQP6	N-Term(iTRAQ8plex)	1.0877	3	1.2282	3	1.28888	3	0.826044	3	0.971062	3	0.853295	3	64.03	3	2104.19	7.10328
tVSSPGVTVPEAVEk	U3J3X9	N-Term(iTRAQ8plex); K15(iTRAQ8plex)	1.08615	1	1.10895	1	1.05674	1	0.95558	1	0.894544	1	0.916353	1	64.01	2	2108.22	4.81485
nLDLDSIIAEVk	U3I0A3	N-Term(iTRAQ8plex); K12(iTRAQ8plex)	0.975446	4	1.02093	4	1.02139	4	1.00901	4	0.97029	4	0.951439	4	63.98	2	1938.14	3.88176
aVFVDLEPTVIDEVR	R0LDV5	N-Term(iTRAQ8plex)	0.942505	23	0.968161	22	1.03473	22	1.02457	22	0.989121	22	1.02425	22	63.98	3	2006.12	5.26787
gFcYVEFDEVESLk	R0KRG6	N-Term(iTRAQ8plex); C3(Carbamidomethyl); K14(iTRAQ8plex)	1.05076	2	0.961485	2	0.908742	2	1.06774	2	1.02882	2	0.995548	2	63.98	2	2330.21	9.27833
gINTLVGYDLVPEPk	R0LBH0	N-Term(iTRAQ8plex); K15(iTRAQ8plex)	1.01397	6	1.04875	6	0.925725	6	1.02862	6	0.995927	6	1.01993	6	63.91	2	2223.3	5.89832
fDDGAGGDNEVQR	U3IWU6	N-Term(iTRAQ8plex)	0.831117	1	0.976251	1	1.14488	1	0.992881	1	1.05567	1	1.05028	1	63.9	2	1683.8	4.78122
lIDDMVAQALk	A8RRQ6	N-Term(iTRAQ8plex); K11(iTRAQ8plex)	1.05235	5	1.03905	5	1.0439	5	0.97738	5	0.892132	5	0.949035	5	63.88	2	1825.08	5.05879
lYADDEDDVYk	R0KT46	N-Term(iTRAQ8plex); K11(iTRAQ8plex)	0.53671	1	0.569	1	0.428167	1	1.5528	1	1.48948	1	1.43424	1	63.88	2	1954	3.30007
fLDETADLSPEER	R0LVG6	N-Term(iTRAQ8plex)	1.15297	2	1.15437	2	1.23153	2	0.862427	2	0.83104	2	0.789431	2	63.87	2	1825.92	5.00073
gLGTDEDTLIEIIcSR	U3IES1	N-Term(iTRAQ8plex); C14(Carbamidomethyl)	1.08753	9	0.958124	9	1.15059	9	0.907377	9	0.948078	9	0.97692	9	63.86	2	2096.09	4.19741
hNNDLTTYQDTIHQLENELR	U3IZI6	N-Term(iTRAQ8plex)	1.04174	1	1.10021	1	1.07156	1	0.980776	1	0.883893	1	0.946116	1	63.86	3	2758.39	6.28949
dGMEYPFIGEGEPHVDGEPGDLR	R0KQ25	N-Term(iTRAQ8plex)	0.994913	1	1.15897	1	1.16096	1	0.866518	1	0.880003	1	0.969138	1	63.83	3	2820.33	5.75364
eNEAVTIQVLNQLIQk	R0JL21	N-Term(iTRAQ8plex); K16(iTRAQ8plex)	1.12155	3	1.08172	3	1.07341	3	0.873173	3	0.849332	3	0.92469	3	63.74	2	2448.44	2.89942
gcITIIGGGDTATccAk	U3ILF5	N-Term(iTRAQ8plex); C2(Carbamidomethyl); C14(Carbamidomethyl); C15(Carbamidomethyl); K17(iTRAQ8plex)	0.895621	4	0.830935	4	0.889547	4	1.17883	4	1.1009	4	1.13651	4	63.72	2	2363.21	3.71413
dTNGSQFFITTVk	R0LBH9	N-Term(iTRAQ8plex); K13(iTRAQ8plex)	0.964321	4	0.905165	4	0.9067	4	1.11418	4	1.07069	4	1.03709	4	63.7	2	2066.15	4.66919
yASIcQQNGIVPIVEPEILPDGDHDLk	R0KDK0	N-Term(iTRAQ8plex); C5(Carbamidomethyl); K27(iTRAQ8plex)	1.05718	3	1.12685	3	0.923315	3	0.995312	3	0.892477	3	0.977696	3	63.69	3	3628.93	3.11247
vAMQDATAQMAMLQFISSGLPk	U3IC15	N-Term(iTRAQ8plex); K22(iTRAQ8plex)	0.983337	3	0.939101	3	1.00034	3	1.02101	3	1.10455	3	1.00383	3	63.67	3	2946.59	6.10035
eDQLDTVLAVLEDSSR	R0JL49	N-Term(iTRAQ8plex)	1.09161	2	0.976351	2	0.9673	2	0.817036	2	1.04679	2	1.04363	2	63.66	2	2094.1	4.82792
qSADISALQDTINk	U3IZ22	N-Term(iTRAQ8plex); K14(iTRAQ8plex)	0.960219	3	0.950599	3	0.838131	3	1.07202	3	1.06001	3	1.02487	3	63.66	2	2112.19	6.5285
gAVDAAVPTNIIAAk	R0L6N2	N-Term(iTRAQ8plex); K15(iTRAQ8plex)	0.938458	1	0.869667	1	0.810177	1	1.17193	1	1.16181	1	1.06072	1	63.64	2	2019.22	5.47502
sIcSEMSGDLEk	R0LUM3;U3I3X8	N-Term(iTRAQ8plex); C3(Carbamidomethyl); K12(iTRAQ8plex)													63.62	2	1964.01	7.86497
sEMDGGFLDDEDITSR	U3J6P0	N-Term(iTRAQ8plex)	0.993272	1	0.967701	1	1.12941	1	1.0121	1	0.935927	1	1.00848	1	63.6	2	2090.95	-0.135456
gFAFVTFESPADAk	R0L9Q3	N-Term(iTRAQ8plex); K14(iTRAQ8plex)	0.936901	2	0.915037	2	0.935897	2	1.102	2	1.10419	2	1.0273	2	63.6	2	2095.15	7.01851
amGImNSFVNDIFER	R0K915	N-Term(iTRAQ8plex); M2(Oxidation); M5(Oxidation)	0.979754	6	1.02729	6	1.0201	6	0.98769	6	0.978812	6	1.01246	6	63.59	3	2080.02	4.65562
iPQVSAADSGEYVcR	U3IC54	N-Term(iTRAQ8plex); C14(Carbamidomethyl)	0.98274	3	0.918762	3	1.11144	3	1.04638	3	1.04988	3	1.04246	3	63.58	2	1955.99	3.01131
vMTFEQPYVSAIk	U3I8L6	N-Term(iTRAQ8plex); K13(iTRAQ8plex)	1.02258	3	0.960571	3	0.963498	3	1.04729	3	1.00309	3	1.01044	3	63.55	2	2121.2	3.95394
yDGQIAVFGADLQAk	U3IQ18	N-Term(iTRAQ8plex); K15(iTRAQ8plex)	1.04966	1	1.0267	1	1.01062	1	0.991288	1	0.958834	1	0.984251	1	63.55	2	2204.23	4.1623
fTGSVGIQVVGDDLTVTNPk	T1R3H9	N-Term(iTRAQ8plex); K20(iTRAQ8plex)	1.04014	18	1.08544	18	0.992725	18	0.962306	18	0.9517	18	0.971022	18	63.55	2	2655.5	8.75727
vSAQGITLTDNQR	U3IN51	N-Term(iTRAQ8plex)	0.787066	1	0.832761	1	0.930677	1	1.15458	1	1.17427	1	1.16006	1	63.54	2	1706.94	4.49612
vAHALAEGLGVIAcIGEk	Q70I43;U3I8D8	N-Term(iTRAQ8plex); C14(Carbamidomethyl); K18(iTRAQ8plex)													63.54	3	2416.4	6.0394
mLLDPMGGIVMTNDGNAILR	R0KV06	N-Term(iTRAQ8plex)	0.922223	1	0.947183	1	1.11758	1	1.00662	1	0.987491	1	1.06822	1	63.51	3	2435.29	5.94358
iGIIGGTGLDDPDILEGR	R0K0C6	N-Term(iTRAQ8plex)	0.857195	1	0.943972	1	0.906992	1	1.06736	1	1.10511	1	1.14201	1	63.49	2	2115.18	7.94927
tFAPEEISAMVLTk	U3I640	N-Term(iTRAQ8plex); K14(iTRAQ8plex)	1.18295	8	1.19569	8	1.17002	8	0.818289	8	0.799261	8	0.827159	8	63.48	2	2145.22	5.54502
eAALGAGFSDk	R0L832	N-Term(iTRAQ8plex); K11(iTRAQ8plex)	0.976293	2	0.935532	2	0.808829	2	1.1166	2	1.11913	2	1.04764	2	63.44	2	1673.94	3.88353
qVLLSAAEAAEMILR	U3J0G1	N-Term(iTRAQ8plex)	1.11501	7	1.27112	7	1.28686	8	0.852618	7	0.806531	7	0.731311	6	63.42	2	1919.1	4.89068
dIcNDVLSLLEk	R0L3T4	N-Term(iTRAQ8plex); C3(Carbamidomethyl); K12(iTRAQ8plex)	1.14609	10	0.983056	10	0.998343	10	0.993262	10	0.947552	10	0.916357	10	63.38	2	2027.14	6.4193
fYAYNPLAGGLLTGk	R0LSK5	N-Term(iTRAQ8plex); K15(iTRAQ8plex)	1.09135	4	1.0158	4	0.98042	4	0.957527	4	0.957216	4	0.967571	4	63.35	2	2193.26	3.85124
nVAQYNANHPDFPMQIDQLER	R0L4D8	N-Term(iTRAQ8plex)	0.986561	1	1.13762	1	1.07861	1	0.863047	1	0.968494	1	0.984838	1	63.35	3	2804.39	4.5689
sLDLFNcEVTNLNDYR	R0JNU8	N-Term(iTRAQ8plex); C7(Carbamidomethyl)	1.01523	2	1.03706	2	1.09143	2	0.953559	2	0.92154	2	0.922359	2	63.34	2	2277.12	5.14936
sTLMDTLFNTk	U3ISE0;R0L4V2	N-Term(iTRAQ8plex); K11(iTRAQ8plex)													63.32	2	1879.05	4.82782
aVVQVFEGTSGIDAk	R0LBI2	N-Term(iTRAQ8plex); K15(iTRAQ8plex)	1.08629	4	1.05796	4	0.965718	4	1.0088	4	0.957876	4	0.93399	4	63.31	2	2129.22	6.90091
aLcLDLLSLSAAcDALDQHNLk	U3J9P1	N-Term(iTRAQ8plex); C3(Carbamidomethyl); C13(Carbamidomethyl); K22(iTRAQ8plex)	1.07573	2	0.953027	2	1.08585	2	0.935167	2	1.00996	2	0.959132	2	63.27	3	3049.65	6.63477
tEPATGFIDGDLIESFLDISRPk	U3IHY5	N-Term(iTRAQ8plex); K23(iTRAQ8plex)	0.997504	1	1.0221	1	1.06488	1	0.946287	1	1.1203	1	0.872224	1	63.27	3	3129.72	7.58427
lFIGGLSFETTDDSLR	R0LJ35	N-Term(iTRAQ8plex)	0.869313	7	0.968263	7	1.04259	7	0.994672	7	1.05213	7	1.11467	7	63.25	3	2075.1	3.99309
fPEEDAPSTVQSk	R0KXW0	N-Term(iTRAQ8plex); K13(iTRAQ8plex)	1.16977	3	1.06022	3	1.06521	3	0.976681	3	0.891963	3	0.887674	3	63.22	2	2043.1	6.15181
gSGSQSSVPSVDQFTGVGIR	R0K4U2	N-Term(iTRAQ8plex)	0.857743	1	0.92367	1	1.33251	1	0.88533	1	0.951038	1	1.13234	1	63.16	3	2269.19	7.46877
lLHDQVGVTNFGPYk	R0KZF5	N-Term(iTRAQ8plex); K15(iTRAQ8plex)	1.00639	3	0.991371	3	0.9057	3	1.06348	3	1.05765	3	1.01265	3	63.15	2	2296.3	2.89323
nYLPAINGIVFLVDcADHER	R0KAP1	N-Term(iTRAQ8plex); C15(Carbamidomethyl)	1.0789	2	1.20367	2	1.06664	2	0.718686	2	0.945475	2	0.940356	2	63.15	3	2620.37	7.28951
iVGLDQVTGITETAFGSAYk	R0J982;U3J7L2	N-Term(iTRAQ8plex); K20(iTRAQ8plex)													63.14	2	2678.5	6.36554
iLAIGLINEALDEGDTk	U3IUX2	N-Term(iTRAQ8plex); K17(iTRAQ8plex)	1.00479	4	1.044	4	0.851423	4	1.02371	4	1.04492	4	0.987533	4	63.1	3	2393.38	2.98776
lDLVAQQMMPEIR	U3IZ43	N-Term(iTRAQ8plex)	1.03937	2	1.03163	2	1.22439	2	0.961496	2	0.868616	2	0.915172	2	63.09	3	1848.01	5.44157
eELQLLQEQGSYVGEVVR	R0L6X5	N-Term(iTRAQ8plex)	1.01423	2	1.0448	2	1.16296	2	0.912842	2	0.916432	2	0.986647	2	63.08	3	2380.28	4.19991
lLEPLVTQVTTLVNTSNk	U3IMD1	N-Term(iTRAQ8plex); K18(iTRAQ8plex)	0.702426	4	0.668234	4	0.645028	4	1.16778	4	1.36833	4	1.28515	4	63.06	3	2578.54	5.81933
aIGISNFNHEQIER	U3IF72	N-Term(iTRAQ8plex)	1.05413	4	1.08977	4	0.929491	4	0.973047	4	0.982034	4	0.951197	4	63.06	2	1932.04	7.06302
tTLQVDTLNSELAGER	R0J982;U3J7L2	N-Term(iTRAQ8plex)													63.04	3	2051.11	8.59346
vVDALGNPIDGk	U3IVL6	N-Term(iTRAQ8plex); K12(iTRAQ8plex)	1.1068	5	0.947516	5	0.903559	5	1.12944	5	1.04017	5	0.992772	5	63.02	2	1806.07	4.31561
vLVFSDGNSQGITAR	R0JKK6	N-Term(iTRAQ8plex)	0.893673	3	0.916953	3	1.059	3	0.97977	3	1.0685	3	1.08286	3	62.94	3	1868.03	6.1738
vTEAASDGFVAIk	U3J8H3	N-Term(iTRAQ8plex); K13(iTRAQ8plex)	1.01182	1	1.05031	1	1.0119	1	0.958538	1	1.00822	1	0.977567	1	62.94	2	1916.11	8.89028
qIVWNGPVGVFEWDk	U3ILF5	N-Term(iTRAQ8plex); K15(iTRAQ8plex)	1.02211	7	0.98948	7	0.935087	7	1.04776	7	1.02126	7	1.03928	7	62.94	2	2382.32	6.45496
kDLYANTVLSGGTTmYPGIADR	U3IRK7;D4P3M2	N-Term(iTRAQ8plex); K1(iTRAQ8plex); M15(Oxidation)													62.94	4	2967.59	6.34924
vIGAHSLEEMVSk	R0JHP4	N-Term(iTRAQ8plex); K13(iTRAQ8plex)	1.02463	3	1.01812	3	1.05186	3	0.998761	3	1.03675	3	0.916808	3	62.92	2	2008.15	7.60763
sQFEGIVADLIR	R0L7N0	N-Term(iTRAQ8plex)	1.06523	5	1.13317	5	1.05058	5	0.993781	5	0.998265	5	0.875148	5	62.91	3	1651.94	6.08467
lYGSAGPPPSGEEETAEkDEL	U3I640	N-Term(iTRAQ8plex); K18(iTRAQ8plex)	1.16932	2	1.29693	2	1.10667	2	0.848459	2	0.774363	2	0.792656	2	62.91	3	2784.42	7.32794
rFDEImEASDGIMVAR	U3I0F9	N-Term(iTRAQ8plex); M6(Oxidation)	1.05371	3	1.02402	3	1.04711	3	0.977802	3	0.945975	3	0.959487	3	62.9	3	2160.08	1.37435
mTLVASEDYGDTLAAIQGLLk	U3J5Y3	N-Term(iTRAQ8plex); M1(Oxidation); K21(iTRAQ8plex)	1.03506	1	1.01265	1	1.14693	1	1.02706	1	0.883404	1	0.939024	1	62.88	3	2833.57	7.61012
aNLQIDQMNADLNAER	U3IIB9	N-Term(iTRAQ8plex)	0.84816	3	0.855851	3	0.994354	3	0.995798	3	1.00106	3	1.129	3	62.87	2	2120.09	6.68239
mSEFTTNLTEEEEk	U3IIB9	N-Term(iTRAQ8plex); K14(iTRAQ8plex)	1.03608	2	1.00013	2	0.935802	2	1.0981	2	0.965792	2	0.979324	2	62.78	2	2296.16	3.92849
nLQEGQVTDPR	R0LIK7	N-Term(iTRAQ8plex)	0.906919	1	0.92296	1	1.10468	1	1.01365	1	1.04068	1	1.05998	1	62.77	2	1560.84	4.48699
yLIATSEQPIAALHR	U3IYL2	N-Term(iTRAQ8plex)	0.823878	1	0.984022	1	1.07594	1	1.02782	1	1.03699	1	1.09474	1	62.73	3	1987.14	4.90962
lDVATDNFFQNPELYIR	R0LBF1	N-Term(iTRAQ8plex)	1.00045	1	1.01738	1	1.07245	1	0.988913	1	0.976077	1	0.976573	1	62.71	2	2359.24	4.99224
ePcLHPLEPDEVEYEPR	U3J380	N-Term(iTRAQ8plex); C3(Carbamidomethyl)	0.742113	1	0.880258	1	0.946539	1	1.16729	1	1.12068	1	1.18423	1	62.71	3	2413.18	6.10947
hIGEDVFLTTAEVIAEQVSEENLQEGR	P28227	N-Term(iTRAQ8plex)	1.29877	2	1.35525	2	1.28801	3	0.975114	2	1.10146	3	1.0411	2	62.7	3	3317.71	7.79775
gAVVADDGPSGVk	R0M3C5	N-Term(iTRAQ8plex); K13(iTRAQ8plex)	0.902569	1	0.860252	1	0.749147	1	1.19209	1	1.21486	1	1.08715	1	62.68	2	1780.01	4.12021
qDSTASVLIDSLVLLPR	U3IKY3	N-Term(iTRAQ8plex)	0.963329	4	1.06373	4	1.25348	4	0.923001	4	1.03431	4	0.763615	4	62.66	3	2131.24	5.17554
qQAVFDNcVLEk	R0JBK1	N-Term(iTRAQ8plex); C8(Carbamidomethyl); K12(iTRAQ8plex)	0.948645	1	0.997076	1	0.83411	1	1.11639	1	1.10114	1	1.00571	1	62.66	2	2059.12	5.86986
ySPEEIAMATVTALR	R0KDK0	N-Term(iTRAQ8plex)	1.1971	19	1.15407	19	1.17316	19	0.850396	18	0.798431	18	0.858977	18	62.65	3	1956.05	4.83379
vLTEAEEAGNk	U3I6H8	N-Term(iTRAQ8plex); K11(iTRAQ8plex)	1.00093	5	0.987936	5	0.89022	5	1.05969	5	1.04207	5	1.01781	5	62.65	2	1769	7.39407
vSTAQELSELNEQVLVTLAAAmEEk	U3ID88	N-Term(iTRAQ8plex); M22(Oxidation); K25(iTRAQ8plex)	1.06851	2	1.08499	2	1.08892	2	0.954081	2	0.897725	2	0.92119	2	62.63	3	3327.8	5.82972
qMEQISQFLk	R0JBP7	N-Term(iTRAQ8plex); K10(iTRAQ8plex)	0.776263	3	0.778229	3	0.635	3	1.31365	3	1.23563	3	1.26062	3	62.62	2	1860.06	4.45706
vIDPSTASSVDLR	U3I683	N-Term(iTRAQ8plex)	0.93204	2	1.01208	2	1.10124	2	0.963242	2	1.05808	2	0.936494	2	62.6	3	1663.92	4.20751
mVNHFVEEFk	R0LC19	N-Term(iTRAQ8plex); K10(iTRAQ8plex)	1.16296	5	1.12678	5	1.04735	5	0.912035	5	0.855511	5	0.905082	5	62.59	2	1888.03	3.79053
aAFEcMYTLLDScLDR	R0L497	N-Term(iTRAQ8plex); C5(Carbamidomethyl); C13(Carbamidomethyl)	1.02905	2	0.986997	2	1.17731	2	0.975674	2	0.985253	2	0.881251	2	62.51	3	2269.08	7.50063
lDNLVAIFDVNR	R0L7T9	N-Term(iTRAQ8plex)	0.907074	9	1.09525	9	0.994021	9	0.97091	9	0.942994	9	1.07909	9	62.47	3	1692.97	6.29791
iEDGVPQHLVVILGDR	U3ID88	N-Term(iTRAQ8plex)	0.960499	4	0.964264	4	0.963717	4	1.03256	4	1.03129	4	1.05682	4	62.43	2	2064.19	6.87125
eVGVYEAIkDDSWLk	R0JXM5	N-Term(iTRAQ8plex); K9(iTRAQ8plex); K15(iTRAQ8plex)	1.15966	6	1.06438	6	0.991349	6	0.954833	6	0.918687	6	0.912687	6	62.43	2	2664.52	6.16413
vLFPGNSTQYNILEGLEk	U3ITH8;R0KMJ7	N-Term(iTRAQ8plex); K18(iTRAQ8plex)													62.41	2	2630.48	4.40179
sSNVLFEDQDSYLcNVTLFR	U3I6K7	N-Term(iTRAQ8plex); C14(Carbamidomethyl)	0.97069	1	0.953437	1	1.14518	1	0.955803	1	0.991118	1	1.03247	1	62.4	3	2711.34	4.99608
acAELHQNVNVk	R0JL21	N-Term(iTRAQ8plex); C2(Carbamidomethyl); K12(iTRAQ8plex)	1.2621	1	1.09261	1	1.10646	1	0.878473	1	0.875816	1	0.801158	1	62.4	2	1991.1	3.66699
gVGTDENcLIEILASR	R0LUM3;U3I3X8	N-Term(iTRAQ8plex); C8(Carbamidomethyl)													62.39	3	2051.08	2.69416
vQAEVDEVLGAk	R0JSQ8	N-Term(iTRAQ8plex); K12(iTRAQ8plex)	1.02197	2	1.07351	2	1.01825	2	1.02223	2	0.964317	2	0.91522	2	62.38	2	1866.08	1.42302
vWFVSNIDGTHIAk	R0LKR3	N-Term(iTRAQ8plex); K14(iTRAQ8plex)	1.12805	4	1.11018	4	1.05703	4	0.907049	4	0.870363	4	0.903522	4	62.37	3	2195.25	5.02281
eLESLEDQVGLk	R0LQG2	N-Term(iTRAQ8plex); K12(iTRAQ8plex)	0.971406	2	0.956826	2	0.936916	2	1.07324	2	1.04744	2	1.0346	2	62.36	2	1968.12	6.45972
gFPGYMYTDLATIYER	R0LBI2	N-Term(iTRAQ8plex)	1.05588	2	0.996295	2	1.13279	2	0.930774	2	0.996806	2	0.923229	2	62.35	3	2201.1	5.04818
iIDVVYNASNNELVR	R0L3S3	N-Term(iTRAQ8plex)	0.960284	4	1.06626	4	1.0252	4	0.918499	4	0.950808	4	1.09438	4	62.32	3	2023.12	6.0247
iVQAEGEATAAk	U3IBU3	N-Term(iTRAQ8plex); K12(iTRAQ8plex)	1.00888	2	0.990376	2	0.904483	2	1.04574	2	1.02769	2	1.03317	2	62.29	2	1796.05	4.26506
vSDSISTQYPVVDHEFDAVVVGAGGAGLR	R0KW04	N-Term(iTRAQ8plex)	1.02461	2	1.09577	2	1.05463	2	1.01889	2	0.888605	2	0.935261	2	62.28	3	3249.7	8.1031
lLDEAIQAVk	R0JL21	N-Term(iTRAQ8plex); K10(iTRAQ8plex)	1.01861	5	1.02588	5	1.06955	5	0.981182	5	0.970319	5	0.91145	5	62.27	2	1708.06	5.01741
hNDETGDNVGPLIIk	R0JCY9	N-Term(iTRAQ8plex); K15(iTRAQ8plex)	1.06264	2	1.05417	2	0.992544	2	1.01809	2	0.970213	2	0.913545	2	62.27	2	2230.24	6.12397
aALQQALADLk	R0K4R7	N-Term(iTRAQ8plex); K11(iTRAQ8plex)	0.846602	3	0.84353	3	0.715195	3	1.1881	3	1.17489	3	1.16474	3	62.26	2	1750.08	5.90235
dAIAQFEASAVGk	U5YS24	N-Term(iTRAQ8plex); K13(iTRAQ8plex)	1.02037	7	0.953811	7	0.928868	7	1.08788	7	1.08444	7	0.982268	7	62.24	2	1915.09	5.77916
aAIQAQTAATLPAk	R0LN18	N-Term(iTRAQ8plex); K14(iTRAQ8plex)	0.78612	2	0.735576	2	0.6464	2	1.29179	2	1.30282	2	1.24001	2	62.23	2	1963.18	1.20882
iAQTSYIPTQQDVLR	U3IC44	N-Term(iTRAQ8plex)	0.986424	2	1.0085	2	1.23828	2	0.860529	2	0.938664	2	1.017	2	62.19	3	2037.14	7.50389
lISQAYEVLSDPk	R0JEP4	N-Term(iTRAQ8plex); K13(iTRAQ8plex)	1.10452	3	1.15996	3	1.05828	3	0.913577	3	0.902834	3	0.886011	3	62.14	2	2071.2	3.97847
nSQAFcYSETIPAPTGk	U3IA14;B2BIA5	N-Term(iTRAQ8plex); C6(Carbamidomethyl); K17(iTRAQ8plex)													62.12	2	2479.29	5.97876
lSEDSGALLQcALLYTScAGQR	U3IGC1	N-Term(iTRAQ8plex); C11(Carbamidomethyl); C18(Carbamidomethyl)	0.993323	1	1.01102	1	1.00935	1	1.05615	1	0.951612	1	1.0055	1	62.12	3	2717.37	7.0376
acNVPSLYTcVVPVDGATR	U3IJ62	N-Term(iTRAQ8plex); C2(Carbamidomethyl); C10(Carbamidomethyl)	0.654622	1	0.748499	1	0.83174	1	1.24777	1	1.24572	1	1.31342	1	62.04	2	2383.21	2.41934
dIMEcGEPVPGGIVLELLk	R0KDP6	N-Term(iTRAQ8plex); C5(Carbamidomethyl); K19(iTRAQ8plex)	1.21856	1	1.16224	1	1.18814	1	0.828341	1	0.87756	1	0.745746	1	62.02	3	2677.5	8.19159
iINEPTAAAIAYGLDkR	U3I640	N-Term(iTRAQ8plex); K16(iTRAQ8plex)	1.12449	2	1.3035	2	1.18556	2	0.79333	2	0.802233	2	0.798533	2	62.02	3	2424.42	6.59891
lGEEFDETTPDDR	R0LMJ5	N-Term(iTRAQ8plex)	1.16493	3	1.14237	3	1.55487	3	0.684928	3	0.742676	3	0.807613	3	62.01	2	1827.87	8.66358
lEDLEVIQHR	R0LN18	N-Term(iTRAQ8plex)	0.994837	4	0.988463	4	0.996954	4	0.980955	4	1.00754	4	1.0326	4	62.01	3	1555.88	6.24738
sYETLVDFDNHLDDIR	R0K1N5	N-Term(iTRAQ8plex)	1.01973	1	1.11578	1	1.1623	1	0.90625	1	0.902855	1	0.92643	1	61.99	3	2256.12	3.93842
vVLLDDTIFEcAVDk	R0KP76	N-Term(iTRAQ8plex); C11(Carbamidomethyl); K15(iTRAQ8plex)	1.20591	5	1.16942	5	1.08387	5	0.867581	5	0.862107	5	0.914956	5	61.98	3	2345.3	3.08749
cEVcAPGFYGDAVTAk	U3IS46	N-Term(iTRAQ8plex); C1(Carbamidomethyl); C4(Carbamidomethyl); K16(iTRAQ8plex)	0.997627	2	0.994169	2	1.06637	2	1.01794	2	0.975557	2	0.973698	2	61.98	2	2353.19	3.96909
gVNLVLNSLAEEk	R0KBE2	N-Term(iTRAQ8plex); K13(iTRAQ8plex)	1.07793	4	0.993409	4	1.0413	4	1.02016	4	0.981958	4	0.94085	4	61.86	2	1994.19	6.6013
dSGTQPQLQIQGIGFDR	U3IEK7	N-Term(iTRAQ8plex)	0.966288	1	0.916917	1	1.05864	1	0.949926	1	1.04752	1	1.10062	1	61.86	3	2164.14	6.02514
lTVPFLEQcPVR	U3J5N5	N-Term(iTRAQ8plex); C9(Carbamidomethyl)	1.11898	3	1.12891	3	1.34958	3	0.865455	3	0.883941	3	0.893027	3	61.85	3	1762.99	5.94668
dQQcLTLAENTk	R0LQI0	N-Term(iTRAQ8plex); C4(Carbamidomethyl); K12(iTRAQ8plex)	1.01474	1	0.925178	1	0.856946	1	1.12626	1	1.02371	1	1.06727	1	61.85	2	2029.1	5.27086
eLAPAVSVLQLFcSSPk	R0LCU1	N-Term(iTRAQ8plex); C13(Carbamidomethyl); K17(iTRAQ8plex)	1.2185	6	1.06791	6	1.16357	6	0.904489	6	0.808977	6	0.900522	6	61.84	2	2454.4	3.58672
dVATVAFcDAQSTQEIHEk	R0LTT7	N-Term(iTRAQ8plex); C8(Carbamidomethyl); K19(iTRAQ8plex)	1.08833	2	1.12003	2	1.01349	2	0.926488	2	0.949301	2	0.907353	2	61.83	3	2757.42	6.79497
tQGNVFATDAILATLMScTR	U3I4B5	N-Term(iTRAQ8plex); C18(Carbamidomethyl)	1.13966	1	1.01599	1	1.0101	1	0.868886	1	0.98098	1	0.999946	1	61.82	3	2474.28	5.28843
aGAGSATLSmAYAGAR	R0M1C0	N-Term(iTRAQ8plex); M10(Oxidation)	1.02451	2	0.92462	2	1.18445	2	0.932719	2	0.941309	2	1.04133	2	61.81	2	1774.92	9.45438
tLMALGSLAVTk	R0JBP7	N-Term(iTRAQ8plex); K12(iTRAQ8plex)	0.889548	4	0.912774	4	0.769613	4	1.16145	4	1.17006	4	1.12625	4	61.81	2	1813.11	3.74397
gNPTVEVDLYTNk	T1R3H9	N-Term(iTRAQ8plex); K13(iTRAQ8plex)	0.875922	6	0.946286	6	0.856572	6	1.09302	6	1.07578	6	1.04382	6	61.81	2	2058.14	3.0087
tVIGmGTGAGAYILTR	R0LQE0	N-Term(iTRAQ8plex); M5(Oxidation)	0.997922	2	1.01169	2	1.27562	2	0.886769	2	0.895703	2	0.987651	2	61.79	2	1901.05	2.41598
gGDNESTLTGNAGPR	R0LA56	N-Term(iTRAQ8plex)	1.04557	7	0.978052	7	1.04356	7	1.00413	7	0.978766	7	1.00819	7	61.78	2	1749.87	4.13276
lIccDILDVLDk	U3IIW5	N-Term(iTRAQ8plex); C3(Carbamidomethyl); C4(Carbamidomethyl); K12(iTRAQ8plex)	1.08961	13	1.0337	13	0.95902	13	0.987028	13	0.988002	13	0.886995	13	61.77	2	2085.17	6.96999
dVGGLVLANAcGPcIGQWDR	U3IC15	N-Term(iTRAQ8plex); C11(Carbamidomethyl); C14(Carbamidomethyl)	1.01233	1	0.947638	1	1.17622	1	0.954248	1	0.969348	1	0.992007	1	61.77	3	2462.24	5.2157
tDQVIQSLIALVNDPQPEHPLR	R0JSG8	N-Term(iTRAQ8plex)	1.09308	3	1.10077	3	1.16794	3	0.949959	3	0.947956	3	0.802868	3	61.76	4	2787.55	6.7184
eEEAIQLDGLNASQIk	U3J4X1	N-Term(iTRAQ8plex); K16(iTRAQ8plex)	0.912304	2	0.903105	2	0.831163	2	1.13496	2	1.10795	2	1.11115	2	61.75	3	2366.31	3.53835
mPQVSTETLLEIGk	U3IU92	N-Term(iTRAQ8plex); K14(iTRAQ8plex)	1.14319	25	1.11225	25	1.07364	25	0.864453	25	0.911678	25	0.872057	25	61.73	2	2154.24	5.98643
dGNGYISAAELR	R0JA31	N-Term(iTRAQ8plex)	0.973118	4	0.933709	4	0.986769	4	1.00854	4	1.05724	4	1.05835	4	61.7	3	1569.83	5.99182
aLAAGGVGSIVR	U3J5J0	N-Term(iTRAQ8plex)	0.957564	3	0.905417	3	1.05362	3	1.0523	3	1.08062	3	1.0517	3	61.69	3	1374.85	6.54778
sDIGEVILVGGMTR	R0L7N0	N-Term(iTRAQ8plex)	1.00325	5	1.01178	5	1.119	5	0.881981	5	0.967719	5	1.00961	5	61.68	3	1750.98	5.48532
dGQVIGIGAGQQSR	U3J3X9	N-Term(iTRAQ8plex)	1.00287	1	0.947596	1	1.07436	1	0.999373	1	1.01571	1	0.998156	1	61.67	2	1689.93	6.22715
lDISDEFSEVIk	R0LDH3	N-Term(iTRAQ8plex); K12(iTRAQ8plex)	0.994872	3	1.00898	3	1.03901	3	0.975998	3	1.0153	3	0.964111	3	61.67	2	2003.13	5.37717
aEDPLFLNQLQSGVNR	R0L4D8	N-Term(iTRAQ8plex)	1.05198	2	0.937107	2	1.02355	2	0.981621	2	1.01835	2	1.01371	2	61.67	2	2105.14	4.34367
eANGDGTFFLYSk	A0A024B6A7	N-Term(iTRAQ8plex); K13(iTRAQ8plex)	1.23217	5	1.08191	5	1.04439	5	0.901507	5	0.836225	5	0.805755	5	61.66	2	2057.09	4.3282
eESVPLVGQQTTVSDVPR	R0LH70	N-Term(iTRAQ8plex)	0.927255	2	0.886614	2	1.14372	2	0.895346	2	0.973178	2	1.21548	2	61.66	2	2245.21	4.45392
sLGYAYVNFQQPADAER	U3IQE5	N-Term(iTRAQ8plex)	1.05153	2	1.3172	2	1.38228	2	0.68504	2	0.709114	2	0.789331	2	61.64	2	2233.14	7.34588
yGPADVEDTTGAATDSk	R0LNI3	N-Term(iTRAQ8plex); K17(iTRAQ8plex)	0.880611	2	0.834938	2	0.783957	2	1.17741	2	1.18009	2	1.13604	2	61.64	2	2306.18	7.01952
iEEGVPQFLVLLAAGR	U3ID88	N-Term(iTRAQ8plex)	1.10351	9	1.06783	9	0.996772	8	1.02666	9	0.879989	9	1.06168	9	61.61	3	2016.19	5.90725
eFAGEDTSDLFLEER	U3I8L1	N-Term(iTRAQ8plex)	0.946341	2	0.860117	2	1.10874	2	1.02411	2	1.03893	2	1.07127	2	61.6	2	2062	3.00348
vFTNNLVFGTSDR	U3IA14	N-Term(iTRAQ8plex)	1.05223	117	1.21724	120	1.11843	116	0.856605	114	0.862699	119	0.92289	116	61.59	2	1773.95	5.17892
eSEIIDFFLGSSLk	U3ILN2	N-Term(iTRAQ8plex); K14(iTRAQ8plex)	1.15811	3	1.05764	3	1.08194	3	1.00895	3	0.863935	3	0.863311	3	61.58	2	2193.23	3.34159
eAAENSLVAYk	U3IIW5	N-Term(iTRAQ8plex); K11(iTRAQ8plex)	1.1304	5	1.07048	5	0.980561	5	0.948954	5	0.870639	5	0.972582	5	61.57	2	1803.02	4.76727
vAAHAVVAR	P56410;R0JEC8	N-Term(iTRAQ8plex)													61.55	3	1197.74	4.89312
tAFDEAIAELDTLSEESYk	R0L3T4	N-Term(iTRAQ8plex); K19(iTRAQ8plex)	1.24418	7	1.1714	7	1.26833	7	0.802013	7	0.788866	7	0.854429	7	61.51	3	2740.42	4.54343
eVDEQLLAVQTk	R0LQP1	N-Term(iTRAQ8plex); K12(iTRAQ8plex)	1.11132	1	1.06183	1	0.95954	1	0.990618	1	0.950675	1	0.934062	1	61.49	2	1981.15	6.22542
sDQLTDSSEITLVPSDIER	R0K2W7	N-Term(iTRAQ8plex)	0.925153	2	1.06599	2	1.04779	2	0.984258	2	0.98527	2	1.00752	2	61.49	2	2409.25	6.63938
eFIEGVSQFSVk	R0JJ80	N-Term(iTRAQ8plex); K12(iTRAQ8plex)	0.991142	2	0.961859	2	1.04212	2	1.03162	2	1.02011	2	0.981507	2	61.47	2	1978.12	2.43299
dSTVTVTNDGATILk	U3J0G1	N-Term(iTRAQ8plex); K15(iTRAQ8plex)	0.977026	2	0.938101	2	0.935325	2	1.06408	2	1.05012	2	1.05353	2	61.46	2	2143.22	4.96984
iccGEELGcYLGTPETLR	P35519	N-Term(iTRAQ8plex); C2(Carbamidomethyl); C3(Carbamidomethyl); C9(Carbamidomethyl)	0.319478	5	0.361788	5	0.450593	5	1.4959	5	1.62765	5	1.69791	5	61.46	3	2432.17	5.94742
gQFSTDELVAEVEk	R0LHJ8;U3I0D6	N-Term(iTRAQ8plex); K14(iTRAQ8plex)													61.44	2	2160.17	2.30995
qSEPAVSEAEGVGTSR	R0M2S9	N-Term(iTRAQ8plex)	0.614756	1	0.595407	1	0.724162	1	1.41773	1	1.35473	1	1.33758	1	61.43	2	1907.97	5.67734
dSYGAMADccAk	U3IU92	N-Term(iTRAQ8plex); C9(Carbamidomethyl); C10(Carbamidomethyl); K12(iTRAQ8plex)	0.962974	4	0.9485	4	1.00851	4	1.02853	4	1.06177	4	0.989612	4	61.42	2	1956.92	7.41128
fVVDLSDQVAPTDIEEGMR	U3IWU6	N-Term(iTRAQ8plex)	0.845698	1	1.03623	1	1.2453	1	0.911444	1	1.07308	1	0.942407	1	61.42	3	2425.23	4.77462
sAADVIAQAR	R0LBU5	N-Term(iTRAQ8plex)	1.00308	5	0.994171	5	1.17926	5	0.907352	5	0.968163	5	1.00096	5	61.4	3	1305.75	2.50937
ySPEEIAMATVTALR	R0KDK0	N-Term(iTRAQ8plex); Y1(iTRAQ8plex)	1.1363	8	1.18636	8	1.15378	8	0.783094	8	0.850955	8	0.869201	8	61.4	2	2260.26	7.16985
gSLTFEPLTLVPIQTk	R0KN24	N-Term(iTRAQ8plex); K16(iTRAQ8plex)	0.995013	3	0.971277	3	0.908172	3	1.05759	3	1.063	3	0.988586	3	61.39	2	2352.41	4.89423
cLALATHDNPPR	R0LTI7	N-Term(iTRAQ8plex); C1(Carbamidomethyl)	0.944013	2	0.979601	2	1.13941	2	0.939652	2	1.00815	2	1.02201	2	61.39	3	1668.88	0.91572
vDIEGPEVDIEGPEGk	U3IJ39	N-Term(iTRAQ8plex); K16(iTRAQ8plex)	0.479228	1	0.465803	1	0.703213	1	1.55999	1	1.49868	1	1.35138	1	61.33	2	2291.23	4.55676
dLEEGIQALmR	U3IA14	N-Term(iTRAQ8plex); M10(Oxidation)	1.10603	18	1.08153	18	1.09536	18	0.906224	18	0.920075	18	0.91742	18	61.28	3	1594.85	6.20942
ncETDTLINYLAk	U3IGC1	N-Term(iTRAQ8plex); C2(Carbamidomethyl); K13(iTRAQ8plex)	0.925922	2	0.893366	2	0.859239	2	1.18156	2	1.09805	2	1.05385	2	61.26	2	2163.17	4.36142
vINQILTEMDGMSTk	R0LIK3	N-Term(iTRAQ8plex); K15(iTRAQ8plex)	1.08037	4	1.17677	4	0.95754	4	0.899777	4	0.87358	4	0.938634	4	61.24	3	2288.25	3.09803
aPVEQEVAIHR	R0LY56	N-Term(iTRAQ8plex)	1.0437	2	0.93957	2	0.966874	2	1.02138	2	1.03692	2	1.01193	2	61.24	3	1552.88	6.27632
dVLQGELEAVk	U3J7N6	N-Term(iTRAQ8plex); K11(iTRAQ8plex)	0.877838	1	0.889895	1	0.867398	1	1.19618	1	1.11181	1	1.08024	1	61.24	3	1809.07	8.5038
fFLcQVAGEAk	U3IHG3	N-Term(iTRAQ8plex); C4(Carbamidomethyl); K11(iTRAQ8plex)	1.13791	2	1.19676	2	1.15721	2	0.807169	2	0.858293	2	0.853595	2	61.24	2	1878.05	5.81019
dIINEEEDQFLk	U3ILW3	N-Term(iTRAQ8plex); K12(iTRAQ8plex)	0.967422	1	0.88771	1	0.920856	1	1.14613	1	1.0805	1	1.02357	1	61.24	2	2101.14	3.89044
qAVLGAGLPIcTPTTTVNk	U3J4J3	N-Term(iTRAQ8plex); C11(Carbamidomethyl); K19(iTRAQ8plex)	1.05174	3	1.03235	3	0.997763	3	0.96002	3	0.964488	3	0.978828	3	61.22	2	2549.49	11.8234
lEGVEGVAHIIDPk	R0L4D8	N-Term(iTRAQ8plex); K14(iTRAQ8plex)	1.13719	2	1.13355	2	1.06958	2	0.868891	2	0.91306	2	0.889238	2	61.22	2	2085.23	4.51096
tPMGIILDALEQQEDSINk	R0M019	N-Term(iTRAQ8plex); K19(iTRAQ8plex)	1.06122	3	0.972334	3	1.07236	3	0.931493	3	1.03193	3	0.858673	3	61.16	3	2723.49	5.37937
dIQDSVQVSSDVQTAk	U3J6L8	N-Term(iTRAQ8plex); K16(iTRAQ8plex)	0.931452	2	0.90009	2	1.08961	2	1.05746	2	1.06909	2	0.966001	2	61.12	2	2328.27	7.31887
lGGSEDEQIQNAcDk	R0L1A8	N-Term(iTRAQ8plex); C13(Carbamidomethyl); K15(iTRAQ8plex)	0.913693	1	0.871216	1	0.834794	1	1.14022	1	1.11782	1	1.14114	1	61.1	2	2272.15	5.79664
qYPWGVAEVENGEHcDFTILR	R0LHU8	N-Term(iTRAQ8plex); C15(Carbamidomethyl)	1.02678	1	1.15153	1	1.17062	1	0.856724	1	0.864509	1	0.961224	1	61.08	3	2824.39	7.38251
aQHLHLLAAETyk	U3IA14	N-Term(iTRAQ8plex); Y12(iTRAQ8plex); K13(iTRAQ8plex)	1.35984	16	1.03076	16	0.884375	16	0.963127	16	0.943678	16	0.766907	16	61.03	2	2407.44	6.16513
gIEVLTNMAQPVELSDR	U3I683	N-Term(iTRAQ8plex)	1.08493	2	0.967826	2	1.21848	2	0.881071	2	0.969013	2	0.924053	2	61.02	2	2176.17	5.5605
lQQELDDLVVDLDNQR	U3IFD3	N-Term(iTRAQ8plex)	0.851759	2	0.676969	2	0.837616	2	1.00821	2	1.15462	2	1.50031	2	61.02	3	2217.17	0.617694
eEASDYLELDTVk	U3J4X1	N-Term(iTRAQ8plex); K13(iTRAQ8plex)	1.11385	3	1.00597	3	1.01455	3	0.978708	3	0.946297	3	1.00162	3	61	3	2120.13	4.85583
dASVVGFFGDASGDAYSEFmk	R0L6N6	N-Term(iTRAQ8plex); M20(Oxidation); K21(iTRAQ8plex)	1.09767	22	1.10822	22	1.00706	22	0.966591	22	0.949336	22	0.963358	22	60.98	3	2824.39	9.21935
yQEVTNNLEFAk	U3IHE3	N-Term(iTRAQ8plex); K12(iTRAQ8plex)	1.09231	3	0.996885	3	0.943724	3	1.013	3	0.971012	3	0.988782	3	60.98	2	2064.13	3.27138
eFIEQHYVALk	R0LRI8	N-Term(iTRAQ8plex); K11(iTRAQ8plex)	1.08418	1	1.03508	1	0.972496	1	1.04469	1	0.972585	1	0.90446	1	60.97	2	1985.14	5.22586
lIQEQHPEEELIk	U3J5Y3	N-Term(iTRAQ8plex); K13(iTRAQ8plex)	1.05407	3	1.09002	3	1.05606	3	0.922691	3	0.90738	3	0.948275	3	60.96	2	2214.27	4.5339
vMLGETNPADSkPGTIR	R0LU38	N-Term(iTRAQ8plex); K12(iTRAQ8plex)	0.965941	5	1.03482	5	0.962083	5	1.06585	5	1.04397	5	0.999602	5	60.96	2	2394.34	5.61427
ecYcPPDFPSALYcDSR	U3J4F7	N-Term(iTRAQ8plex); C2(Carbamidomethyl); C4(Carbamidomethyl); C14(Carbamidomethyl)	0.728092	2	0.729276	2	0.834023	2	1.20918	2	1.26251	2	1.26403	2	60.95	2	2441.06	5.36546
tIADGFTAmVDk	U3IU92	N-Term(iTRAQ8plex); M9(Oxidation); K12(iTRAQ8plex)	0.998604	6	0.984909	6	0.938482	6	1.04448	6	1.02508	6	1.01345	6	60.92	2	1893.03	4.83713
tVTAMDVVyALk	P62800	N-Term(iTRAQ8plex); Y9(iTRAQ8plex); K12(iTRAQ8plex)	1.05652	3	1.0097	3	0.938585	3	1.03092	3	1.02564	3	0.928281	3	60.89	2	2223.32	2.88193
dLGTVEALQNLk	R0KL66	N-Term(iTRAQ8plex); K12(iTRAQ8plex)	0.995642	4	0.95909	4	0.873146	4	1.08964	4	1.01294	4	1.05429	4	60.85	2	1909.14	8.4486
dSPENNPDTPFEFTPENk	R0M475	N-Term(iTRAQ8plex); K18(iTRAQ8plex)	1.01874	2	0.992233	2	0.899671	2	1.05583	2	1.03765	2	0.996098	2	60.84	2	2686.33	7.3773
qVELALWDTAGQEDYDR	B7U6F0	N-Term(iTRAQ8plex)	0.946494	3	1.00649	3	1.18264	3	0.869722	3	0.964197	3	1.01417	3	60.82	3	2313.14	6.03327
lIDVNHyASDEVAAR	U3J5Y3	N-Term(iTRAQ8plex); Y7(iTRAQ8plex)	1.06148	2	1.03598	2	0.966179	2	1.02099	2	0.94376	2	0.985642	2	60.82	2	2281.27	12.2364
vVIGMDVAASEFYR	T1R3H9	N-Term(iTRAQ8plex)	1.01646	71	0.995778	75	1.04416	77	1.00534	74	1.01081	74	1.00826	75	60.81	2	1860.99	5.78335
eDTEEHHLR	R0JQ46	N-Term(iTRAQ8plex)	0.919932	3	0.867782	3	0.95583	3	1.13898	3	1.12297	3	1.00092	3	60.8	3	1469.74	5.52324
qLIcDPSYVSDR	U3IIX3	N-Term(iTRAQ8plex); C4(Carbamidomethyl)	0.971684	2	0.935183	2	1.00638	2	1.01463	2	1.05718	2	1.04065	2	60.8	3	1756.89	3.83518
vGGTSDVEVNEk	R0L1Y3	N-Term(iTRAQ8plex); K12(iTRAQ8plex)	0.94346	3	0.921844	3	0.904114	3	1.06133	3	1.05989	3	1.05479	3	60.8	2	1842.02	5.23317
lAVNmVPFPR	R0LQP1;U3J7M6;R0M040;U3IKI3;R0L2N6	N-Term(iTRAQ8plex); M5(Oxidation)													60.79	3	1463.84	5.7352
vQNAVITVPAYFNDSQR	R0LC19	N-Term(iTRAQ8plex)	0.955922	3	1.18557	3	1.12015	3	0.860967	3	1.0511	3	0.932159	3	60.79	3	2226.19	4.8895
eGEPLELTcAAFGkPQPTDMR	U3IB97	N-Term(iTRAQ8plex); C9(Carbamidomethyl); K14(iTRAQ8plex)	1.04651	2	1.01546	2	1.14636	2	0.853086	2	0.964321	2	0.97105	2	60.79	3	2955.53	2.90111
vADPDHDHTGFLTEYVATR	A0A076G731	N-Term(iTRAQ8plex)	0.962832	2	1.145	2	1.22237	2	0.8769	2	0.893213	2	0.938772	2	60.78	2	2448.22	3.3918
aSSAITIDESEPVTNIQIR	R0KV36	N-Term(iTRAQ8plex)	1.00387	2	1.06279	2	1.27717	2	0.89874	2	0.91754	2	0.886539	2	60.77	2	2348.28	6.91999
aLcLDLLDLNTTSEVFk	U3IA70	N-Term(iTRAQ8plex); C3(Carbamidomethyl); K17(iTRAQ8plex)	1.17036	1	0.918277	1	1.02529	1	1.07175	1	0.940809	1	0.903577	1	60.75	3	2560.43	5.17362
aLNEAcESVIQTAck	R0M8F1	N-Term(iTRAQ8plex); C6(Carbamidomethyl); C14(Carbamidomethyl); K15(iTRAQ8plex)	1.05455	2	1.10273	2	1.15388	2	0.907329	2	0.921031	2	0.886306	2	60.74	2	2302.21	4.80989
hQAFEAEVQANSGAIVk	U3J5Y3	N-Term(iTRAQ8plex); K17(iTRAQ8plex)	1.08027	2	1.06558	2	1.03845	2	0.91372	2	0.849668	2	1.00193	2	60.74	2	2407.34	7.13982
aVPLALALISVSNPR	U3ILV3	N-Term(iTRAQ8plex)	0.966909	1	0.987832	1	1.01895	1	0.959167	1	0.974539	1	2.62104	2	60.73	2	1825.13	5.78163
lDQLIYIPLPDEk	R0LIK3	N-Term(iTRAQ8plex); K13(iTRAQ8plex)	1.04066	5	1.19533	5	0.971537	5	0.916951	5	0.984688	5	0.945965	5	60.72	3	2165.28	3.84981
rEELIANWEQIR	U3J5Y3	N-Term(iTRAQ8plex)	1.10013	2	1.05038	2	0.979655	2	0.961281	2	0.970068	2	0.938887	2	60.72	3	1861.04	7.44977
eGIIDFISGSELLIAk	U3IJK0	N-Term(iTRAQ8plex); K16(iTRAQ8plex)	0.91124	2	0.998336	2	0.793752	2	1.16554	2	1.04656	2	1.07567	2	60.7	3	2313.37	5.61668
dLGADIILDMATLTGAQGIATGk	R0M5X6	N-Term(iTRAQ8plex); K23(iTRAQ8plex)	1.07318	6	1.02213	6	1.26215	6	0.912138	6	0.959039	6	0.90196	6	60.66	3	2853.59	2.33803
gLAFVQDPDGYWIEILNPk	U3I6H4	N-Term(iTRAQ8plex); K19(iTRAQ8plex)	1.09691	5	1.04512	5	1.10781	5	0.946303	5	0.960594	5	0.910254	5	60.64	3	2783.54	6.27873
eLVDDSINNVk	R0KFE4	N-Term(iTRAQ8plex); K11(iTRAQ8plex)	0.908731	3	0.926363	3	0.862249	3	1.15476	3	1.09153	3	1.07356	3	60.64	2	1854.05	5.85594
fPLMLDVYELcTPDLQEk	R0KFE2	N-Term(iTRAQ8plex); C11(Carbamidomethyl); K18(iTRAQ8plex)	1.12904	2	1.09605	2	1.18125	2	0.827243	2	0.840289	2	0.95333	2	60.63	3	2819.49	2.31753
gAGTDEGcLIEILASR	U3ID99	N-Term(iTRAQ8plex); C8(Carbamidomethyl)	1.08014	3	1.07885	3	1.18083	3	0.877783	3	0.919864	3	0.897909	3	60.61	2	1966.03	4.8485
eFTGLEQMIPDIIR	R0L4M6	N-Term(iTRAQ8plex)									5.83459	1			60.61	3	1966.07	5.12059
nAPAIIFIDELDAIAPk	R0LIK3	N-Term(iTRAQ8plex); K17(iTRAQ8plex)	1.14883	13	1.22862	13	1.10688	12	0.838368	11	0.913303	13	0.859893	11	60.6	3	2419.42	4.88727
vSTEVGITNVDLSTVDkDQSIAPk	R0KXW0	N-Term(iTRAQ8plex); K17(iTRAQ8plex); K24(iTRAQ8plex)	1.06791	2	1.12685	2	1.22823	2	0.833617	2	0.874248	2	0.868339	2	60.59	3	3428.95	6.64048
eWFLHAANDPSAVAk	R0LKR3	N-Term(iTRAQ8plex); K15(iTRAQ8plex)	1.16474	4	1.1277	4	1.0032	4	0.918436	4	0.892693	4	0.904027	4	60.58	2	2264.25	8.57637
kFDLNSPWETFPAYR	R0LMD0	N-Term(iTRAQ8plex); K1(iTRAQ8plex)	1.12163	1	1.1513	1	1.09055	1	0.936862	1	0.852445	1	0.864672	1	60.57	3	2479.33	3.11873
fLcAVGTVLTAk	C7EIJ7	N-Term(iTRAQ8plex); C3(Carbamidomethyl); K12(iTRAQ8plex)	1.25213	49	1.39041	49	1.172	47	0.727275	48	0.737916	47	0.773512	47	60.56	2	1888.13	5.06646
lYAYEPSDISLLYSNMQk	R0LSA7	N-Term(iTRAQ8plex); K18(iTRAQ8plex)	1.01666	5	0.973162	5	0.942721	5	1.00904	5	0.96689	5	1.07257	5	60.56	2	2743.47	7.65382
vDIEAPDVDIHGPEGk	U3IJ39	N-Term(iTRAQ8plex); K16(iTRAQ8plex)	0.6341	3	0.850294	3	0.893627	3	1.22917	3	1.13671	3	1.21034	3	60.56	2	2299.26	8.38404
aILVDLEPGTmDSVR	U3IJQ7;U3IKI3	N-Term(iTRAQ8plex); M11(Oxidation)													60.55	3	1936.05	5.6714
eMAEAFAGEIPk	R0JFU1	N-Term(iTRAQ8plex); K12(iTRAQ8plex)	0.957058	3	0.954236	3	0.913766	3	1.10826	3	1.06848	3	1.01684	3	60.53	2	1901.03	2.3935
eDLMGLAIGTHGANIQQAR	R0L4Z8	N-Term(iTRAQ8plex)	0.801683	1	1.00679	1	1.52552	1	0.813938	1	0.952416	1	0.998749	1	60.52	3	2299.22	5.07314
qASFTNFDPTGLLPAcR	U3I646	N-Term(iTRAQ8plex); C16(Carbamidomethyl)	0.931038	2	1.13555	2	1.38777	2	0.790181	2	0.865054	2	0.842875	2	60.51	2	2199.13	4.74447
eAALTESGDVILSk	U3HZS2	N-Term(iTRAQ8plex); K14(iTRAQ8plex)	1.04624	3	1.01097	3	0.992635	3	0.988959	3	1.01744	3	0.962082	3	60.48	2	2041.18	9.85908
vVHAFDMEDLGDk	R0JCY9	N-Term(iTRAQ8plex); K13(iTRAQ8plex)	1.11103	4	1.10005	4	0.944324	4	0.996888	4	0.948345	4	0.897247	4	60.48	2	2084.11	8.18787
nVLIDPQLVPGGGATEMAVSHALTEk	R0KV06	N-Term(iTRAQ8plex); K26(iTRAQ8plex)	1.07584	3	1.17581	3	1.14665	3	0.819958	3	0.908883	3	0.850195	3	60.48	4	3255.82	9.57442
lITYGVANLLTGQk	U3I8J6	N-Term(iTRAQ8plex); K14(iTRAQ8plex)	1.04247	13	1.08651	13	0.914281	13	1.00754	13	0.965818	13	0.997061	13	60.45	2	2099.28	3.43026
mSASQLEALcPQVINAALALAAkPQSk	U3IMD1	N-Term(iTRAQ8plex); C10(Carbamidomethyl); K23(iTRAQ8plex); K27(iTRAQ8plex)	1.3917	1	1.21304	1	1.22856	1	0.745066	1	0.77344	1	0.662542	1	60.44	4	3723.14	8.60704
vEPLTDSLLAGIPQk	R0M1D6	N-Term(iTRAQ8plex); K15(iTRAQ8plex)	0.992488	1	0.937846	1	1.01135	1	1.06702	1	0.984659	1	1.04073	1	60.41	3	2189.31	4.82473
sTNPGISIGDVAk	R0LGG9	N-Term(iTRAQ8plex); K13(iTRAQ8plex)	0.962371	2	0.877089	2	0.855662	2	1.1545	2	1.09009	2	1.07508	2	60.41	2	1867.08	2.79485
vYNADGEFLFk	U3INK2	N-Term(iTRAQ8plex); K11(iTRAQ8plex)	1.04426	1	1.06038	1	0.971409	1	0.96264	1	0.970178	1	1.00347	1	60.39	2	1911.05	3.66055
dLVSSLTSGLLTIGDR	U3J925;E3UBT9	N-Term(iTRAQ8plex)													60.38	3	1951.11	3.64527
hALLEADVAAHQDR	U3J5Y3	N-Term(iTRAQ8plex)	1.0595	2	1.10701	2	0.992879	2	0.906828	2	0.938382	2	0.991694	2	60.37	3	1849.99	4.65817
fkVDDEENEHQLSLR	U3IRX9	N-Term(iTRAQ8plex); K2(iTRAQ8plex)	1.15478	4	1.15327	4	1.02191	4	0.89282	4	0.904775	4	0.863175	4	60.37	2	2467.33	12.4584
gLAEEFAEQPIk	U3IEK7	N-Term(iTRAQ8plex); K12(iTRAQ8plex)	1.02416	2	1.01226	2	0.976998	2	1.02332	2	0.982754	2	0.963022	2	60.34	2	1940.1	4.4389
qTQTFTTYSDNQPGVLIQVYEGER	R0L4K0	N-Term(iTRAQ8plex)	0.832621	1	0.811622	1	1.01147	1	1.15652	1	1.12594	1	1.11319	1	60.34	3	3078.56	9.70765
hLEINPDHSIIETLR	R0JSM9	N-Term(iTRAQ8plex)	0.977321	3	0.972513	3	0.942206	3	0.995304	3	1.05057	3	1.02867	3	60.33	3	2091.16	6.16197
gIATNDVGIQk	R0LSV8	N-Term(iTRAQ8plex); K11(iTRAQ8plex)	1.02337	1	0.962641	1	0.90129	1	1.07857	1	1.09731	1	0.947645	1	60.32	2	1724.02	4.88073
mEDTEPFSPELLSAMMR	R0LTA0	N-Term(iTRAQ8plex)	1.33349	3	1.38973	3	1.37456	3	0.65145	3	0.626522	3	0.648806	3	60.31	3	2288.1	5.38597
eQQHIELALEk	R0KIZ3	N-Term(iTRAQ8plex); K11(iTRAQ8plex)	1.04962	3	0.988531	3	0.930899	3	1.05182	3	1.02424	3	1.01035	3	60.29	2	1946.12	3.64601
aLEQQVEEMk	U3IIB9	N-Term(iTRAQ8plex); K10(iTRAQ8plex)	0.955978	3	0.951724	3	0.930906	3	1.06448	3	1.07147	3	1.04608	3	60.26	2	1813	3.49095
tVFEALQAPAcHENLVk	R0JFU1	N-Term(iTRAQ8plex); C11(Carbamidomethyl); K17(iTRAQ8plex)	1.21821	2	1.28639	2	1.19949	2	0.741528	2	0.783756	2	0.763809	2	60.25	3	2535.4	5.35554
sVSLDNLSVDEVAk	R0LRI8	N-Term(iTRAQ8plex); K14(iTRAQ8plex)	1.02162	2	0.999577	2	0.951604	2	1.03671	2	1.00052	2	1.00021	2	60.24	2	2084.18	5.9309
gMAFLHTLEPLIPR	R0KY39	N-Term(iTRAQ8plex)	0.930683	2	0.878907	2	0.822592	2	1.1558	2	1.06363	2	1.13307	2	60.24	3	1899.1	6.79059
vAIQLNDTHPALSIPELMR	R0LE95	N-Term(iTRAQ8plex)	1.09327	2	1.08751	2	1.15305	2	0.851994	2	0.917578	2	0.922213	2	60.17	3	2422.36	6.95443
fNPETDYLTGTDGk	U3IC15	N-Term(iTRAQ8plex); K14(iTRAQ8plex)	0.986401	2	0.968782	2	0.927336	2	1.04739	2	1.06736	2	1.01593	2	60.16	2	2166.12	1.33309
vAPEEHPTLLTEAPLNPk	U3I560;R0LGZ6	N-Term(iTRAQ8plex); K18(iTRAQ8plex)													60.15	2	2564.47	7.39137
kHPDASVNFSEFSk	R0JXJ9	N-Term(iTRAQ8plex); K1(iTRAQ8plex); K14(iTRAQ8plex)	1.02668	3	0.897045	3	0.780374	3	1.16988	3	1.10397	3	1.02251	3	60.15	3	2505.4	3.80736
dLDEDEILGk	R0KK20	N-Term(iTRAQ8plex); K10(iTRAQ8plex)	0.909882	2	0.929524	2	0.819825	2	1.12121	2	1.13485	2	1.08881	2	60.14	2	1754.97	1.55483
fSVcLLGDQQHcDEAk	U3IDU6	N-Term(iTRAQ8plex); C4(Carbamidomethyl); C12(Carbamidomethyl); K16(iTRAQ8plex)	1.01402	3	1.17242	3	0.961222	3	0.940278	3	0.958195	3	0.965834	3	60.14	3	2515.26	3.25783
sYLEFAEDVIQVPR	R0L4Z8	N-Term(iTRAQ8plex)	1.15881	2	1.20253	2	1.14523	2	0.830314	2	0.877315	2	0.791229	2	60.13	3	1970.06	3.99292
tVTAmDVVYALk	P62800	N-Term(iTRAQ8plex); M5(Oxidation); K12(iTRAQ8plex)	0.99759	20	0.982851	20	0.903155	20	1.04457	20	1.03404	20	1.03687	20	60.1	2	1935.11	3.49822
lQNLDALTNLTVLSIQSNR	R0L027	N-Term(iTRAQ8plex)	0.93524	1	1.01435	1	1.04166	1	0.875816	1	1.0562	1	1.10431	1	60.1	3	2417.38	4.32163
gGVNFNEFTGVWk	U3J185	N-Term(iTRAQ8plex); K13(iTRAQ8plex)	1.05013	2	1.04358	2	0.96017	2	1.02646	2	0.978004	2	0.953127	2	60.08	2	2063.12	3.15127
tELEDTLDSTAAQQELR	U3IIB9	N-Term(iTRAQ8plex)	0.805082	2	0.842334	2	0.899781	2	1.11848	2	1.19753	2	1.16733	2	60.06	2	2224.14	6.96135
eHALLAYTLGVk	R0M765;R0JFX3	N-Term(iTRAQ8plex); K12(iTRAQ8plex)													60.06	3	1923.16	5.77434
gLDTVVNLLADVALQPR	R0JPC4	N-Term(iTRAQ8plex)			3.05058	1	3.08983	1							60.05	3	2098.23	7.85879
dNALLSAIEESR	R0KF12	N-Term(iTRAQ8plex)	0.819798	1	0.823658	1	0.820891	1	1.21005	1	1.19013	1	1.16039	1	60.04	2	1621.88	4.52165
eDGQEYAQVIk	U3IG81	N-Term(iTRAQ8plex); K11(iTRAQ8plex)	0.948707	1	0.924467	1	0.849143	1	1.06822	1	1.15	1	1.06998	1	60.04	2	1888.04	6.54493
sLISVEEINk	R0KX46	N-Term(iTRAQ8plex); K10(iTRAQ8plex)	1.02525	2	0.944132	2	0.923791	2	1.08506	2	1.05665	2	0.982033	2	60.04	2	1740.03	-1.71175
fGYVDFLSAEDMDk	R0KCI8;U3IZP7	N-Term(iTRAQ8plex); K14(iTRAQ8plex)													60.03	2	2245.15	8.1162
tDDYLDQPcQETINR	U3IIX3	N-Term(iTRAQ8plex); C9(Carbamidomethyl)	1.12115	2	1.18107	2	1.1878	2	0.809714	2	0.838676	2	0.870394	2	60.02	2	2172.04	8.32174
aDGLQPDMLISLTAPk	R0JQS1	N-Term(iTRAQ8plex); K16(iTRAQ8plex)	1.03364	2	0.953383	2	0.861236	2	1.07621	2	1.06784	2	1.01502	2	59.99	2	2278.3	2.99934
lDDTVHVVIATPGR	U3II67	N-Term(iTRAQ8plex)	1.22423	1	1.15051	1	1.08505	1	0.782704	1	0.846968	1	0.920899	1	59.93	2	1797.03	6.86539
vNDkLETAVNLAWTAGNSNTR	U3J6L3	N-Term(iTRAQ8plex); K4(iTRAQ8plex)	1.28483	1	1.49422	1	1.31994	1	0.678567	1	0.572955	1	0.658002	1	59.91	3	2882.57	5.34216
vPSPVFSTPEFR	U3IWA4	N-Term(iTRAQ8plex)	0.978211	2	0.85554	2	1.06569	2	1.01821	2	1.09384	2	1.02783	2	59.9	2	1666.92	7.27436
fVFSLVDAMNGk	R0M1C0	N-Term(iTRAQ8plex); K12(iTRAQ8plex)	1.03695	8	1.10064	8	1.04891	8	0.966815	8	0.894903	8	0.96512	8	59.9	2	1936.09	5.82211
qEVPLVTLEPLVk	R0JSL9	N-Term(iTRAQ8plex); K13(iTRAQ8plex)	1.17664	2	1.13241	2	1.07699	2	0.8836	2	0.878482	2	0.859644	2	59.84	2	2073.29	6.88886
aLGcSIIFVPLGAAEk	R0LFK8	N-Term(iTRAQ8plex); C4(Carbamidomethyl); K16(iTRAQ8plex)	1.04458	2	1.017	2	1.0156	2	0.929081	2	0.988718	2	1.02498	2	59.83	2	2254.32	3.08753
vQMLEQAVDSFEGk	R0LF16	N-Term(iTRAQ8plex); K14(iTRAQ8plex)	1.12034	3	1.15217	3	1.12346	3	0.85172	3	0.890178	3	0.850134	3	59.82	3	2189.19	5.6696
aLTNEIAALQSk	U3I9L4	N-Term(iTRAQ8plex); K12(iTRAQ8plex)	1.23161	4	1.17951	4	1.05514	4	0.84817	4	0.816877	4	0.880335	4	59.81	2	1867.12	5.27756
mADAIILAIAGGQELLSR	U3IRX8	N-Term(iTRAQ8plex)	1.03402	1	1.24797	1	0.52204	1	0.948466	1	1.1515	1	1.02431	1	59.8	3	2146.23	4.14128
lYQEEYQFVSTEEER	U3IEK7	N-Term(iTRAQ8plex)	0.962508	1	1.08901	1	1.11356	1	0.856474	1	0.865093	1	1.14864	1	59.76	2	2254.09	2.53257
aTENDIYNFFSPLNPVR	U3IS69	N-Term(iTRAQ8plex)	0.958628	5	0.921	5	1.04531	5	1.02883	5	1.07082	5	1.00938	5	59.74	3	2301.19	5.35097
nFDEALVDYFSEEFR	R0LF65	N-Term(iTRAQ8plex)	1.01119	1	1.1925	1	1.35276	1	0.936379	1	0.72161	1	0.842553	1	59.73	2	2185.05	4.88821
eTETVFGPVIQAGLEALk	U3IGC1	N-Term(iTRAQ8plex); K18(iTRAQ8plex)	1.14902	3	1.01729	3	1.00887	3	1.00701	3	0.93395	3	0.840724	3	59.73	3	2510.45	5.98926
hQILEQAVEDYAETVHQLSk	R0LN18	N-Term(iTRAQ8plex); K20(iTRAQ8plex)	1.07795	3	1.11375	3	1.11925	3	0.938676	3	0.824332	3	0.84228	3	59.72	3	2946.58	-0.601433
nPELQNLLLDDFFk	R0JHP4	N-Term(iTRAQ8plex); K14(iTRAQ8plex)	1.0079	7	1.04421	7	0.971611	7	0.944745	7	0.992938	7	1.03331	7	59.71	2	2314.3	2.72962
hQAQIDHYLGLVNk	U3IDJ5	N-Term(iTRAQ8plex); K14(iTRAQ8plex)	1.06194	3	0.994011	3	0.946449	3	1.04168	3	1.02636	3	0.961204	3	59.7	2	2244.29	7.44733
dHPPIPVTDLADNIDR	U3I911	N-Term(iTRAQ8plex)	0.883659	1	1.09214	1	1.21911	1	0.875715	1	0.953677	1	1.02369	1	59.68	3	2092.11	3.67072
gDFILTVQQR	R0JXM5	N-Term(iTRAQ8plex)	0.919034	4	0.904933	4	1.03772	4	1.04526	4	1.08678	4	1.02726	4	59.67	3	1480.85	6.43118
aLLANALTSALR	R0LRP9	N-Term(iTRAQ8plex)	1.30494	2	0.689954	2	1.46645	2	0.809584	1	1.00488	2	1.04205	2	59.67	3	1517.94	7.08637
eLENFFQELESAR	R0JIZ4	N-Term(iTRAQ8plex)	1.33911	3	1.30677	3	1.23864	3	0.680136	3	0.741458	3	0.71718	3	59.65	2	1915.99	8.2309
vDDEENEHQLSLR	U3IRX9	N-Term(iTRAQ8plex)	0.871451	1	1.00663	1	1.04522	1	1.03633	1	1.03157	1	1.0435	1	59.62	3	1887.95	5.36681
qIGYDVLAEDTITALLHNNR	U3J9V5	N-Term(iTRAQ8plex)	0.97789	1	1.0274	1	1.25137	1	0.808695	1	0.930451	1	1.05885	1	59.62	3	2560.38	5.39231
dAAIYLVTSLASk	U3ISE5	N-Term(iTRAQ8plex); K13(iTRAQ8plex)	0.933183	3	0.999218	3	0.880712	3	1.11573	3	1.01138	3	0.990838	3	59.61	2	1960.16	3.79218
lAmQEFMILPVGADSFk	T1R3H9	N-Term(iTRAQ8plex); M3(Oxidation); K17(iTRAQ8plex)	1.28467	5	1.272	5	1.18923	5	0.698663	5	0.814659	5	0.794262	5	59.61	2	2521.39	7.73427
aLEILPDLVccSAk	R0JMZ7	N-Term(iTRAQ8plex); C10(Carbamidomethyl); C11(Carbamidomethyl); K14(iTRAQ8plex)	1.0654	4	1.04968	4	1.0062	4	1.00415	4	0.957738	4	0.945109	4	59.59	2	2197.23	3.63755
tYSWDNAQVLLVGNk	R0JDI0;R0L3H3;R0JXA4	N-Term(iTRAQ8plex); K15(iTRAQ8plex)													59.57	2	2316.29	4.09685
nLISPELGVVFLNASEk	U3IU22	N-Term(iTRAQ8plex); K17(iTRAQ8plex)	1.11409	1	1.08015	1	1.07953	1	0.839548	1	0.927292	1	0.979866	1	59.56	3	2438.42	5.22396
lLFEGAGSNPGDk	R0L9M2	N-Term(iTRAQ8plex); K13(iTRAQ8plex)	0.967819	1	0.952893	1	0.904599	1	1.09123	1	1.09018	1	1.0092	1	59.56	2	1913.07	4.39453
fGQGSAMEGLGAMGGNPPAFNR	R0K1I0	N-Term(iTRAQ8plex)	0.658181	2	0.746361	2	0.975915	2	1.20421	2	1.17701	2	1.2719	2	59.55	3	2470.21	6.98921
yLAEVAAGDDkk	R0L3T4	N-Term(iTRAQ8plex); K11(iTRAQ8plex); K12(iTRAQ8plex)	1.12216	5	1.04298	5	0.901478	5	1.04739	5	0.996092	5	0.931055	5	59.54	2	2192.29	7.83616
yLIVVTDGHPLEGYk	R0JKK6	N-Term(iTRAQ8plex); K15(iTRAQ8plex)	0.855991	1	0.92534	1	0.873658	1	1.1324	1	1.08871	1	1.14592	1	59.54	3	2312.32	4.46
tPYTDVNIVTIR	U3I2P1	N-Term(iTRAQ8plex)	0.983316	3	0.940201	3	1.09083	3	1.0115	3	0.986618	3	1.02816	3	59.53	3	1695.97	6.06718
dLQFVEVSDVk	R0LH70	N-Term(iTRAQ8plex); K11(iTRAQ8plex)	1.04551	4	1.02574	4	0.99997	4	1.01512	4	0.95607	4	0.960258	4	59.53	2	1887.08	4.08362
mGLVDQLVDPLGPGVk	R0JHJ2	N-Term(iTRAQ8plex); K16(iTRAQ8plex)	1.01038	5	1.05225	5	0.952036	5	0.898571	5	0.995966	5	1.06279	5	59.52	3	2246.32	6.0578
aYHEQLSVAEITNAcFEPANQMVk	R0JMC5;R0L2A7	N-Term(iTRAQ8plex); C15(Carbamidomethyl); K24(iTRAQ8plex)													59.5	3	3358.72	4.36914
gNHEEEVAELLAQLQASHATVER	U3IZI6	N-Term(iTRAQ8plex)	0.977932	2	1.03632	2	1.05609	2	0.920742	2	1.004	2	1.03182	2	59.5	3	2835.47	5.79437
iTAEEMYDIFGk	R0M0J0	N-Term(iTRAQ8plex); K12(iTRAQ8plex)	1.10141	2	1.05164	2	1.06132	2	1.00355	2	0.893006	2	0.911984	2	59.49	2	2025.09	5.36071
sEIDLLDIR	U3IA19;R0K3M5	N-Term(iTRAQ8plex)													59.48	3	1377.79	3.54094
hFIEQGINIVLSQSYAk	R0KUJ7	N-Term(iTRAQ8plex); K17(iTRAQ8plex)	1.10738	7	1.1024	7	1.07865	7	0.909301	7	0.872609	7	0.88774	7	59.48	3	2555.46	4.95449
aEDTATYYcAk	R0KWB4	N-Term(iTRAQ8plex); C9(Carbamidomethyl); K11(iTRAQ8plex)	1.27035	7	1.22026	7	1.10207	7	0.860437	7	0.864104	7	0.790195	7	59.44	2	1900.97	5.25696
lHLQSTDYGNFLANEASPLTVSVIDDk	R0L9M2	N-Term(iTRAQ8plex); K27(iTRAQ8plex)	1.063	1	1.09525	1	0.888178	1	1.12623	1	0.894076	1	0.935198	1	59.44	3	3555.89	3.92877
lcYVALDFENEmATAASSSSLEk	U3I560;R0LGZ6;R0LBX0	N-Term(iTRAQ8plex); C2(Carbamidomethyl); M12(Oxidation); K23(iTRAQ8plex)													59.43	3	3160.6	11.8595
sLGMAVEDTVAAk	U3HZS2	N-Term(iTRAQ8plex); K13(iTRAQ8plex)	1.05677	2	1.12419	2	1.07473	2	0.916299	2	0.912757	2	0.923959	2	59.42	2	1900.08	6.82727
lHFFmPGFAPLTSR	U3J7M6;U3IKI3;R0L2N6	N-Term(iTRAQ8plex); M5(Oxidation)													59.41	3	1941.05	5.83604
yNTDGTIAIASQPR	R0K9L0	N-Term(iTRAQ8plex)	0.936097	3	0.99123	3	0.992283	3	1.02091	3	1.03888	3	1.08297	3	59.4	3	1810.97	4.95758
yAGSALQYEDVSTAVQNLQk	R0M2J9	N-Term(iTRAQ8plex); K20(iTRAQ8plex)	0.880083	1	0.969173	1	0.837111	1	1.09856	1	1.15086	1	1.0722	1	59.4	3	2793.5	3.80455
lGDVYVNDAFGTAHR	U3ILF5	N-Term(iTRAQ8plex)	1.02385	7	0.975787	7	0.973042	7	1.02515	7	1.05028	7	1.03376	7	59.38	2	1939.01	6.50236
sLFSSIGEVESAk	U3I5T3	N-Term(iTRAQ8plex); K13(iTRAQ8plex)	0.99861	3	0.991771	3	0.871416	3	1.09319	3	1.09538	3	1.01235	3	59.37	2	1962.11	3.52993
aLTVPELTQQMFDAk	R0M040;R0L2N6	N-Term(iTRAQ8plex); K15(iTRAQ8plex)													59.37	2	2300.29	4.36564
dPQNVLITDFFGSVR	R0KCL3	N-Term(iTRAQ8plex)	0.960956	1	1.03791	1	1.19018	1	0.843144	1	1.04006	1	0.969693	1	59.33	2	2012.08	3.87571
tHFFLNAGNLcNLNYGDGPR	R0JAI7	N-Term(iTRAQ8plex); C11(Carbamidomethyl)	0.996598	1	1.03159	1	1.001	1	0.974368	1	1.009	1	1.00755	1	59.33	3	2584.28	4.24137
nEEQNAAGNSEEPR	U3I5R2	N-Term(iTRAQ8plex)	0.718538	2	0.81194	2	0.804824	2	1.17806	2	1.22292	2	1.21793	2	59.32	2	1848.87	6.20363
gVNEALNNLLTEEEDYQGLR	U3I0D6	N-Term(iTRAQ8plex)	1.05776	1	0.990774	1	1.20248	1	0.76637	1	0.898808	1	1.13348	1	59.3	3	2581.31	3.61047
nVNQSLLELHk	L7XWS8	N-Term(iTRAQ8plex); K11(iTRAQ8plex)	1.12823	2	1.13325	2	0.893305	2	0.945245	2	0.926403	2	0.962684	2	59.28	3	1903.13	5.72133
sLASVDAILEQTAGDVR	U3IKY3	N-Term(iTRAQ8plex)	0.918639	2	1.03047	2	1.21823	2	0.913788	2	1.05881	2	0.889609	2	59.25	3	2049.13	6.48793
yVEPIEDVPcGNIVGLVGVDQFLVk	U3ISP9	N-Term(iTRAQ8plex); Y1(iTRAQ8plex); C10(Carbamidomethyl); K25(iTRAQ8plex)	1.04003	1	1.13156	1	1.17798	1	0.862362	1	0.967946	1	0.848986	1	59.24	4	3672.06	2.68163
lDILDTAGQEEFGAMR	R0LIS4	N-Term(iTRAQ8plex)	0.972198	2	1.01033	2	1.09502	2	0.959455	2	0.993339	2	1.00458	2	59.23	3	2070.06	4.93192
aANVLLSEQGDVk	R0LDM8	N-Term(iTRAQ8plex); K13(iTRAQ8plex)	0.975932	2	0.963271	2	0.872247	2	1.10865	2	1.06777	2	1.02308	2	59.22	2	1952.14	5.09356
lANQAADYYGDAYk	R0LVY8	N-Term(iTRAQ8plex); K14(iTRAQ8plex)	0.993349	2	1.08612	2	0.902936	2	1.00874	2	0.970546	2	1.04208	2	59.22	2	2171.13	3.11588
hSQTIEEPLcPSGTR	R0KF46	N-Term(iTRAQ8plex); C10(Carbamidomethyl)	0.848699	2	0.95336	2	0.809446	2	1.1656	2	1.15136	2	1.07782	2	59.21	3	2016.03	6.36067
vDIDVPDVDLHGPEGk	U3IJ39	N-Term(iTRAQ8plex); K16(iTRAQ8plex)	0.730986	3	0.815307	3	0.830235	3	1.25168	3	1.18828	3	1.21591	3	59.21	2	2313.27	5.26182
gPLVFGEPITASLGTDGTHYWSk	U3IBU2	N-Term(iTRAQ8plex); K23(iTRAQ8plex)	1.13853	1	1.03718	1	0.864687	1	0.965955	1	0.991213	1	0.998197	1	59.19	3	3041.64	7.6373
qEEPTAASAPAASSEAPk	R0LQ12	N-Term(iTRAQ8plex); K18(iTRAQ8plex)	0.824523	2	0.751604	2	0.68402	2	1.28519	2	1.30295	2	1.15769	2	59.18	2	2350.24	3.72068
qQLGTLAEVEIAk	R0KK20	N-Term(iTRAQ8plex); K13(iTRAQ8plex)	0.932226	1	0.998638	1	0.954102	1	1.03758	1	1.0591	1	1.03821	1	59.17	3	2008.2	5.32037
tILQQLGLNSTcDDSIIVk	U3IR68	N-Term(iTRAQ8plex); C12(Carbamidomethyl); K19(iTRAQ8plex)	1.10628	2	1.16267	2	1.01557	2	0.895388	2	0.893654	2	0.88622	2	59.16	3	2726.54	7.514
nVGNTIDPIILFQk	U3ITH8;R0KMJ7	N-Term(iTRAQ8plex); K14(iTRAQ8plex)													59.14	2	2180.3	5.20838
tNFESNLNLALk	U3IMF4	N-Term(iTRAQ8plex); K12(iTRAQ8plex)	0.999093	2	1.05006	2	0.938712	2	1.02255	2	1.00704	2	0.991688	2	59.13	2	1972.14	5.07077
sAGWNIPIGTLIHR	P56410;R0JEC8	N-Term(iTRAQ8plex)													59.11	2	1839.07	7.00625
dSNGAILVYDITDEDSFQk	R0JL85	N-Term(iTRAQ8plex); K19(iTRAQ8plex)	1.00292	1	1.04434	1	0.979101	1	1.0759	1	0.94804	1	0.968922	1	59.1	3	2738.41	4.33317
fQMPEQGMTSADDFFQGTk	R0LBU5	N-Term(iTRAQ8plex); K19(iTRAQ8plex)	1.13493	2	1.07824	2	1.04646	2	0.921106	2	0.923644	2	0.905813	2	59.1	2	2773.36	7.77606
aQVFAVVITDGR	R0JJW5	N-Term(iTRAQ8plex)	1.05286	10	0.986882	9	1.14835	10	1.00005	10	1.02899	9	0.986668	9	59.09	3	1579.92	6.40817
vEATEDLITTASDMLEk	U3I6H8	N-Term(iTRAQ8plex); K17(iTRAQ8plex)	1.19573	5	1.18498	5	0.969121	5	0.89822	5	0.905742	5	0.799859	5	59.09	3	2474.33	4.38095
lIHPDEDISLEER	R0K9Y2	N-Term(iTRAQ8plex)	0.73548	2	0.818527	2	0.984218	2	1.1517	2	1.13317	2	1.22753	2	59.09	2	1869.99	2.08796
cVSTLLDLIQTk	U3IGS4;R0JKV8;R0LQ75	N-Term(iTRAQ8plex); C1(Carbamidomethyl); K12(iTRAQ8plex)													59.05	2	1999.18	4.69925
lGAASLGSEDPETQVVLINAVk	U3IP20	N-Term(iTRAQ8plex); K22(iTRAQ8plex)	0.952779	3	0.991651	3	0.979591	3	0.947122	3	1.04672	3	1.10426	3	59.05	4	2819.61	5.2866
hLIPAANTGESk	U3IIW5	N-Term(iTRAQ8plex); K12(iTRAQ8plex)	1.07607	6	1.04957	6	0.92636	6	1.00694	6	0.981827	6	0.966151	6	59.04	3	1846.07	5.58906
vVDLMVHMASk	U3J1L1	N-Term(iTRAQ8plex); K11(iTRAQ8plex)	0.963654	7	0.976461	7	0.907267	7	1.08956	7	1.04378	7	1.02336	7	59.02	2	1838.05	2.79174
aDDGTPFVQmIk	R0KDK0	N-Term(iTRAQ8plex); M10(Oxidation); K12(iTRAQ8plex)	0.97211	4	0.991465	4	1.02288	4	0.973491	4	1.01085	4	1.01944	4	59.01	2	1946.06	5.48956
kAcSDTTLAQITTSLDSVGR	U3IXP6	N-Term(iTRAQ8plex); K1(iTRAQ8plex); C3(Carbamidomethyl)	1.09247	1	1.08014	1	1.18899	1	0.857237	1	0.917822	1	0.898839	1	59.01	3	2732.49	5.8468
eNPSATLEDLEkPGVDEEPQHVLLR	U3INS3	N-Term(iTRAQ8plex); K12(iTRAQ8plex)	1.04694	1	1.01544	1	0.962793	1	1.02538	1	0.995843	1	0.969042	1	59	4	3423.83	2.2031
vLIIGGGVAGLASAGAAk	U3I3S5	N-Term(iTRAQ8plex); K18(iTRAQ8plex)	0.986018	1	1.03945	1	0.999794	1	1.0329	1	0.966523	1	0.997402	1	58.99	3	2133.33	5.17709
aVcmLSNTTAIAEAWAR	R0JMC5;R0L2A7;R0K4N1;U3IJ51	N-Term(iTRAQ8plex); C3(Carbamidomethyl); M4(Oxidation)													58.99	3	2185.11	4.62768
lAGFLDLTEQEFR	R0K2V5	N-Term(iTRAQ8plex)	0.955466	1	1.06865	1	0.987997	1	0.919605	1	1.04251	1	1.04044	1	58.97	2	1843	4.72042
dLVEAVAHIIGVR	R0KBE2	N-Term(iTRAQ8plex)	1.07353	4	1.06774	5	1.27204	6	1.0766	5	0.923049	4	0.955939	4	58.94	3	1696.02	6.9056
vTVVcDPADYSSVAk	U3J3X9	N-Term(iTRAQ8plex); C5(Carbamidomethyl); K15(iTRAQ8plex)	1.01399	1	0.972097	1	1.11908	1	1.00486	1	1.00573	1	0.924789	1	58.93	2	2219.2	6.95343
eVTAGVFETEAPGGYk	U3IHK6	N-Term(iTRAQ8plex); K16(iTRAQ8plex)	1.10428	2	1.02177	2	1.0077	2	0.995247	2	0.971749	2	0.91456	2	58.93	2	2263.22	4.27042
nIVWIAEcIAQR	R0L9M2	N-Term(iTRAQ8plex); C8(Carbamidomethyl)	1.14303	5	1.2331	5	1.06516	5	0.878959	5	0.880456	5	0.879328	5	58.89	3	1776.98	6.02516
qLcPALVVILGNPIHDk	U3I4L4	N-Term(iTRAQ8plex); C3(Carbamidomethyl); K17(iTRAQ8plex)	1.0597	2	1.08653	2	1.1448	2	0.893589	2	0.895949	2	0.94913	2	58.88	4	2495.47	4.75936
dVQIGDIVTVGEcRPLSk	R0L2D1	N-Term(iTRAQ8plex); C13(Carbamidomethyl); K18(iTRAQ8plex)	0.988331	1	0.990525	1	1.04409	1	0.985315	1	1.04324	1	0.977398	1	58.87	2	2594.46	6.3555
tTETQVLVASAQk	R0M6T0	N-Term(iTRAQ8plex); K13(iTRAQ8plex)	0.946927	1	1.03287	1	0.988105	1	1.0051	1	0.989504	1	1.05986	1	58.86	2	1984.16	4.788
aVFQANQENVPILk	Q7ZYV1	N-Term(iTRAQ8plex); K14(iTRAQ8plex)	0.973384	3	0.966645	3	0.953912	3	1.0843	3	1.0562	3	1.00751	3	58.85	3	2179.28	5.99538
lVLEQVVTSIASVADTAEEk	U3J2L5	N-Term(iTRAQ8plex); K20(iTRAQ8plex)	1.02031	4	1.07237	4	1.10462	4	0.902736	4	1.05982	4	0.776365	4	58.85	3	2710.55	4.77786
iADSTYLPTQQDVLR	R0K0S8;R0L1F7	N-Term(iTRAQ8plex)													58.83	3	2024.11	7.64948
dLNGIDLTPVQDTPVALR	R0LFD5	N-Term(iTRAQ8plex)	0.971534	2	0.92104	2	1.10817	2	0.991303	2	1.00223	2	1.03336	2	58.83	2	2241.25	6.1064
aAGSGDLGVTIk	U3IPY8	N-Term(iTRAQ8plex); K12(iTRAQ8plex)	0.913842	1	0.875783	1	0.849741	1	1.20351	1	1.11969	1	1.05789	1	58.82	2	1697.02	6.41223
tAFDEAIAELDTLNEDSyk	R0LY14	N-Term(iTRAQ8plex); Y18(iTRAQ8plex); K19(iTRAQ8plex)	1.20745	5	1.2752	5	1.11964	5	0.851234	5	0.82384	5	0.786236	5	58.79	4	3057.61	3.43303
lLNDEDQVVVNk	R0LMK7	N-Term(iTRAQ8plex); K12(iTRAQ8plex)	1.03037	2	0.970288	2	0.955172	2	1.00514	2	1.01	2	1.02535	2	58.77	2	1994.15	5.4449
eIAEAYLGR	R0LC19	N-Term(iTRAQ8plex)	1.24955	3	1.18467	3	1.20226	3	0.776125	3	0.844548	3	0.758793	3	58.74	3	1325.74	4.53982
eIDIAATLEHLR	U3J9N1	N-Term(iTRAQ8plex)	0.914919	5	0.957407	5	0.944947	5	1.05487	5	1.05176	5	1.10601	5	58.74	3	1684.96	6.70435
nISNQLSIGTDITAEHAELR	U3IFS8	N-Term(iTRAQ8plex)	1.04932	1	1.12249	1	1.23909	1	0.799637	1	0.871944	1	0.958507	1	58.73	3	2486.34	8.26448
tTVEGIQATVk	U3IR26	N-Term(iTRAQ8plex); K11(iTRAQ8plex)	1.00688	2	0.994422	2	0.82707	2	1.05924	2	1.04449	2	1.03491	2	58.72	2	1755.05	2.3862
sLTNDWEDHLAVk	R0JSM9	N-Term(iTRAQ8plex); K13(iTRAQ8plex)	1.14622	5	1.12867	5	1.00449	5	0.875598	5	0.879379	5	0.904932	5	58.72	2	2136.17	5.14644
eINTNQEALk	U3IGT6	N-Term(iTRAQ8plex); K10(iTRAQ8plex)	1.07673	1	0.972988	1	1.01667	1	1.01692	1	0.975332	1	0.967418	1	58.71	2	1768.02	6.1674
lESIISGAALMADSScTR	U3IMD1	N-Term(iTRAQ8plex); C16(Carbamidomethyl)	0.937866	2	1.19454	2	1.15982	2	0.789943	2	0.863553	2	1.06131	2	58.7	2	2186.14	13.6134
qITINDLPVGR	R0LJ39	N-Term(iTRAQ8plex)	0.996937	5	0.969974	5	0.987508	5	1.04206	5	1.03627	5	1.05134	5	58.68	3	1529.91	7.53816
eLIQTSAINFLTPLk	U3J3U5	N-Term(iTRAQ8plex); K15(iTRAQ8plex)	0.871074	2	0.951117	2	1.03145	2	1.14671	2	1.01889	2	0.987765	2	58.68	3	2296.4	9.38231
lAMQEFMILPVGADSFk	T1R3H9	N-Term(iTRAQ8plex); K17(iTRAQ8plex)	1.22491	13	1.19429	13	1.2725	13	0.777386	13	0.782841	13	0.785025	13	58.66	3	2505.38	4.36006
eADIDGDGQVNYEEFVQmMTAk	R0JA31	N-Term(iTRAQ8plex); M18(Oxidation); K22(iTRAQ8plex)	0.984606	2	0.913566	2	0.868726	2	1.13224	2	1.06627	2	1.0501	2	58.66	3	3114.51	8.66014
gVFNVQMEPk	R0M310	N-Term(iTRAQ8plex); K10(iTRAQ8plex)	0.92989	2	0.895894	2	0.882611	2	1.14021	2	1.10713	2	1.06298	2	58.66	2	1757	5.46312
iQLINNMLDk	U3ILF5	N-Term(iTRAQ8plex); K10(iTRAQ8plex)	1.04094	12	0.967237	12	0.917106	12	1.01952	12	1.0644	12	1.00503	12	58.66	2	1810.08	5.12624
gAQAAIVVYDITNTDTFVR	R0JTR7	N-Term(iTRAQ8plex)	0.868684	5	0.89598	5	1.22572	5	1.13791	5	1.03087	5	1.01874	5	58.64	3	2358.28	6.20048
sLLNALENELQk	U3I7T8	N-Term(iTRAQ8plex); K12(iTRAQ8plex)	0.995445	2	1.00556	2	1.01012	2	1.02468	2	0.977842	2	1.00609	2	58.64	3	1980.17	5.05611
mDATANDVPSPYEVR	R0L6N6	N-Term(iTRAQ8plex); M1(Oxidation)	0.998163	3	0.987704	3	1.0582	3	0.951264	3	0.965907	3	1.03548	3	58.63	2	1984.97	5.8894
aAVDAGFVPNDLQVGQTGk	U3J7F4	N-Term(iTRAQ8plex); K19(iTRAQ8plex)	1.0359	2	0.942085	2	0.958718	2	1.01561	2	1.05993	2	0.959441	2	58.62	2	2495.39	6.904
iLFDTGLVNPR	R0LCZ3	N-Term(iTRAQ8plex)	0.981901	4	1.04224	4	0.989177	4	0.985838	4	0.999959	4	1.07618	4	58.59	3	1548.92	7.37793
iDSVWPFDQVADAMR	U3I8J6	N-Term(iTRAQ8plex)	0.997076	17	1.0722	17	1.01633	17	0.939563	17	0.966327	17	1.03441	17	58.57	2	2054.04	4.67868
mELQEIQLk	R0J8T5;R0L5A5;U3I7J8	N-Term(iTRAQ8plex); K9(iTRAQ8plex)													58.57	2	1740.03	4.91136
gAEILEVLHSLPAVR	U3J4K6	N-Term(iTRAQ8plex)	1.257	2	1.10052	2	1.23524	2	0.856649	2	0.862793	2	0.635669	2	58.56	3	1908.13	5.39641
tIADGFTAMVDk	U3IU92	N-Term(iTRAQ8plex); K12(iTRAQ8plex)	0.947693	13	1.01201	13	0.946886	13	1.03088	13	1.03508	13	1.00191	13	58.55	2	1877.04	5.0958
tDITYPAGFMDVISIEk	R0KW24	N-Term(iTRAQ8plex); K17(iTRAQ8plex)	1.07172	6	1.01437	6	0.966775	6	1.00235	6	0.957823	6	0.964068	6	58.55	2	2508.36	4.94744
lLYDLADQLHAAVGASR	U3J7F4	N-Term(iTRAQ8plex)	1.01892	1	1.0032	1	1.10143	1	0.917743	1	1.02116	1	0.970821	1	58.55	3	2117.17	3.21571
eTENDDLTNVIQk	U3J9A5	N-Term(iTRAQ8plex); K13(iTRAQ8plex)	0.956919	1	0.914827	1	0.88878	1	1.09454	1	1.12286	1	1.0395	1	58.55	2	2127.15	4.34838
iGAADYQPTEQDILR	R0LTA0	N-Term(iTRAQ8plex)	1.12516	3	1.10482	3	1.30362	3	0.807242	3	0.843002	3	0.842625	3	58.54	3	1994.06	5.77719
iALTDNSLIR	R0LEW8	N-Term(iTRAQ8plex)	1.03561	2	0.952988	2	1.02765	2	1.02087	2	1.01921	2	0.971457	2	58.53	3	1419.86	6.04873
iTSEALLVTQQLVk	R0L497	N-Term(iTRAQ8plex); K14(iTRAQ8plex)	1.24587	1	1.09385	1	1.0524	1	0.894788	1	0.857458	1	0.867506	1	58.53	2	2151.34	6.54814
gSIFAVFDSVESAk	U3IEQ8	N-Term(iTRAQ8plex); K14(iTRAQ8plex)	1.02198	4	0.99989	4	0.908375	4	1.03118	4	1.05516	4	0.97782	4	58.5	2	2065.16	6.854
nSLESYAFNMk	R0L4K0	N-Term(iTRAQ8plex); K11(iTRAQ8plex)	1.20953	3	1.22674	3	1.04777	3	0.870341	3	0.844162	3	0.787108	3	58.5	2	1912.02	7.70713
sALASVImGLSPILGk	U3IG17	N-Term(iTRAQ8plex); M8(Oxidation); K16(iTRAQ8plex)	1.09316	3	1.12047	3	1.12069	3	0.846025	3	0.905748	3	0.874332	3	58.49	3	2181.33	6.99452
gADccVLVFDVTAPNTFk	U3I9B9;R0JLX4	N-Term(iTRAQ8plex); C4(Carbamidomethyl); C5(Carbamidomethyl); K18(iTRAQ8plex)													58.49	2	2622.37	6.11817
aDRDESSPYAAmLAAQDVAQR	U3IS10	N-Term(iTRAQ8plex); M12(Oxidation)	0.74338	2	0.969655	2	1.44901	2	0.806914	2	1.12149	2	0.956347	2	58.49	3	2585.26	1.59873
fNDEHIPESPYLVPVIAPSDDAR	R0L527	N-Term(iTRAQ8plex)	0.922309	1	1.04225	1	1.05682	1	1.01371	1	0.995555	1	1.0001	1	58.48	3	2885.47	4.3131
dLQEFIPLINQITAk	U3IKK8	N-Term(iTRAQ8plex); K15(iTRAQ8plex)	1.37885	1	1.05739	1	1.05378	1	0.775857	1	0.860839	1	0.881038	1	58.46	3	2351.39	6.5839
qIIQQNPSLLPALLQQIGR	U3IYK8	N-Term(iTRAQ8plex)	0.936378	3	0.945816	3	0.912656	3	1.04372	3	0.977379	3	1.07696	3	58.44	3	2434.46	6.86791
lLLENQITHFR	U3I3E6	N-Term(iTRAQ8plex)	1.17466	1	1.17616	1	1.1082	1	0.813124	1	0.845887	1	0.895244	1	58.43	3	1687.99	6.5015
lQDEIQNMk	U3IRY0	N-Term(iTRAQ8plex); K9(iTRAQ8plex)	1.18275	3	1.09299	3	1.04149	3	0.913867	3	0.923462	3	0.806548	3	58.43	2	1726.97	4.61089
iLATGANVILTTGGIDDMcLk	U3IF77	N-Term(iTRAQ8plex); C19(Carbamidomethyl); K21(iTRAQ8plex)	0.979813	1	1.04532	1	1.04833	1	0.909752	1	0.990248	1	1.05225	1	58.42	3	2784.55	3.00629
eDVLTLLLPVMGDSk	U3ILV3	N-Term(iTRAQ8plex); K15(iTRAQ8plex)	1.08124	7	1.12304	7	0.911287	7	0.901929	7	0.994515	7	0.984096	7	58.41	2	2238.3	3.83724
vVIGGFGDPLIcDNQVSTGDTR	U3J805	N-Term(iTRAQ8plex); C12(Carbamidomethyl)	1.03077	1	0.940997	1	1.1028	1	0.925453	1	0.956924	1	1.08611	1	58.39	3	2624.35	6.48592
aAMGAGISHMNDLTIIQTTQGFcR	R0JAH4	N-Term(iTRAQ8plex); C23(Carbamidomethyl)	1.03234	3	0.961468	3	1.07242	3	0.994713	3	1.02038	3	0.942266	3	58.37	3	2897.45	5.87986
iMLNIPEDVQALVSGk	R0LDU3	N-Term(iTRAQ8plex); K16(iTRAQ8plex)	1.20012	2	1.15839	2	0.938413	2	0.940057	2	0.904032	2	0.82292	2	58.36	3	2335.36	5.59094
iGGHAEEyGAETLER	C7EIT3;C7EIZ0;C7EKL3;C7EK40;C7EJC8	N-Term(iTRAQ8plex); Y8(iTRAQ8plex)													58.34	2	2240.19	5.35089
gQIQEIVLVGGSTR	R0LC19	N-Term(iTRAQ8plex)	1.07357	6	1.09101	6	1.26719	6	0.80597	6	0.853477	6	0.906327	6	58.32	2	1761.03	5.06486
eSDYFTPQGEFR	R0JYP4	N-Term(iTRAQ8plex)	0.998053	1	1.44717	1	1.15251	1	0.773052	1	0.811149	1	0.81711	1	58.32	2	1779.85	2.67895
aILVDLEPGTMDSVR	U3IJQ7;U3IKI3	N-Term(iTRAQ8plex)													58.32	2	1920.05	4.57134
aVIFEDcVVPVENR	R0M3Z4	N-Term(iTRAQ8plex); C7(Carbamidomethyl)	1.00372	2	1.01523	2	1.15157	2	0.920426	2	0.953403	2	0.982255	2	58.32	2	1951.03	4.34549
aMDTLGIEYGDk	R0LTA0	N-Term(iTRAQ8plex); K12(iTRAQ8plex)	1.07231	2	0.970818	2	0.88811	2	1.03804	2	1.0385	2	0.995623	2	58.26	2	1921.03	3.22495
fISLLDELQk	U5YS24	N-Term(iTRAQ8plex); K10(iTRAQ8plex)	1.00528	25	1.07233	25	0.951963	25	0.975444	25	1.01637	25	1.0175	25	58.25	2	1814.1	5.20072
lVLEFISNVAk	R0L4M6	N-Term(iTRAQ8plex); K11(iTRAQ8plex)	0.734204	8	0.747669	7	0.690832	7	1.46943	8	1.1775	8	1.30656	8	58.21	2	1841.14	4.16961
aLTVPELTQQMFDSk	U3J7M6	N-Term(iTRAQ8plex); K15(iTRAQ8plex)	1.20144	7	1.16614	7	1.07851	7	0.821837	7	0.814582	7	0.811524	7	58.21	2	2316.29	5.26815
vLNNMQIGNSLFDEEGSk	U3ILF5	N-Term(iTRAQ8plex); K18(iTRAQ8plex)	0.977139	3	1.01787	3	0.994345	3	1.03695	3	0.978859	3	1.01867	3	58.2	3	2603.36	1.35632
sLVQGELVTASk	U3IEX4	N-Term(iTRAQ8plex); K12(iTRAQ8plex)	0.61301	2	0.582422	2	0.575185	2	1.47083	2	1.40196	2	1.3806	2	58.18	2	1840.11	6.30319
sIITYVSSLYDAMPR	U3IN65	N-Term(iTRAQ8plex)	1.05016	1	1.78701	2	1.01147	1	0.96727	1	1.53767	2	1.03086	1	58.17	3	2020.08	5.4815
mEEGVLPMLVLITGGk	U3ID88	N-Term(iTRAQ8plex); K16(iTRAQ8plex)	1.02918	11	0.927758	11	0.932203	11	1.14252	11	1.05762	11	0.958183	11	58.15	2	2295.34	4.13643
eEIPEEELPEDVDEIDHAEMELR	U3IZN9	N-Term(iTRAQ8plex)	0.97888	1	1.15158	1	1.18383	1	0.872059	1	0.847648	1	1.00262	1	58.14	3	3070.45	4.3519
aNLQIDQmNADLNAER	U3IIB9	N-Term(iTRAQ8plex); M8(Oxidation)	0.86153	2	0.844234	2	0.956449	2	1.0643	2	1.13473	2	1.14796	2	58.13	2	2136.08	5.92695
aGNYYVPAEPk	R0LEW8	N-Term(iTRAQ8plex); K11(iTRAQ8plex)	0.743818	1	0.681455	1	0.593178	1	1.3901	1	1.30941	1	1.29542	1	58.09	2	1817.02	5.73653
dAHALLLLYDVTNk	R0JC23	N-Term(iTRAQ8plex); K14(iTRAQ8plex)	0.998703	3	0.914812	3	0.85774	3	1.09165	3	1.01441	3	1.05901	3	58.08	2	2194.27	1.50266
nPEVPVNFAEFSk	R0LGG9	N-Term(iTRAQ8plex); K13(iTRAQ8plex)	1.12093	3	1.04824	3	1.01677	3	0.989157	3	0.941282	3	0.913231	3	58.06	2	2086.16	6.62682
nYLPAINGIVFLVDcADHSR	R0L110	N-Term(iTRAQ8plex); C15(Carbamidomethyl)	1.13866	2	1.03534	2	1.22559	2	0.926754	2	0.850688	2	0.86176	2	58.06	3	2578.36	7.03376
eHLGQVGPQEAAk	R0KT46	N-Term(iTRAQ8plex); K13(iTRAQ8plex)	0.718267	2	0.642669	2	0.666011	2	1.31916	2	1.32285	2	1.29825	2	58.05	2	1972.12	5.68653
yISPDxLADLYk	B9VZ37;T1R3H9	N-Term(iTRAQ8plex); X6(Q); K12(iTRAQ8plex)													58.02	2	2034.15	5.93369
mSATFIGNSTAIQELFk	U3J7M6;R0L2N6	N-Term(iTRAQ8plex); M1(Oxidation); K17(iTRAQ8plex)													57.99	3	2482.36	6.3544
gIAGLGDVAEVR	R0LE95	N-Term(iTRAQ8plex)	0.855053	2	0.83075	2	0.888609	2	1.1105	2	1.16764	2	1.17076	2	57.98	3	1460.85	8.81312
tFAVQGFGNVGLHSmR	R0JH14	N-Term(iTRAQ8plex); M15(Oxidation)	1.01665	1	0.972165	1	0.93718	1	1.0389	1	1.08565	1	0.964219	1	57.97	3	2041.07	5.87623
qETFDAGLQAFQQEGIANITALk	U3J5Y3	N-Term(iTRAQ8plex); K23(iTRAQ8plex)	0.954819	4	1.11218	4	1.09625	4	0.860263	4	0.964946	4	1.07196	4	57.94	4	3101.69	6.03468
lLSSENFEDYMk	R0K1V4	N-Term(iTRAQ8plex); K12(iTRAQ8plex)	1.04571	2	1.09409	2	1.1045	2	0.929293	2	0.927208	2	0.922711	2	57.94	2	2084.1	6.09349
lGEMWNNLSDGEk	R0LGG9	N-Term(iTRAQ8plex); K13(iTRAQ8plex)	0.987559	3	1.05739	3	1.28689	3	0.872793	3	0.877777	3	0.853766	3	57.94	2	2101.09	2.46344
eGVGAVLLcEPPYHYPDDLSYR	U3ISI4	N-Term(iTRAQ8plex); C9(Carbamidomethyl)	1.0592	1	1.06401	1	1.06907	1	0.973388	1	0.919657	1	0.940049	1	57.92	3	2854.44	12.8234
lVLNTFGPVPEFSGETEQk	R0JD83	N-Term(iTRAQ8plex); K19(iTRAQ8plex)	0.997738	5	1.01546	5	0.966626	5	1.03937	5	1.05424	5	1.02302	5	57.89	3	2700.48	4.7548
yNILGTELVLHQLR	U3I8U0	N-Term(iTRAQ8plex)	1.05516	2	1.11288	2	1.03481	2	0.929956	2	0.919404	2	0.933821	2	57.88	3	1973.16	6.56402
iGDEYFAFITDck	R0KV06	N-Term(iTRAQ8plex); C12(Carbamidomethyl); K13(iTRAQ8plex)	0.986092	2	1.0317	2	0.944443	2	1.02388	2	1.01412	2	1.01188	2	57.86	2	2187.14	5.48632
gEVLcTVTTAQPLDDASLTDLk	R0LIL9	N-Term(iTRAQ8plex); C5(Carbamidomethyl); K22(iTRAQ8plex)	1.25875	2	1.14019	2	1.14473	2	0.783514	2	0.830379	2	0.835201	2	57.86	3	2955.6	5.40176
aQVEQELTk	U3IN65	N-Term(iTRAQ8plex); K9(iTRAQ8plex)	0.891255	1	1.00592	1	1.08828	1	1.0053	1	1.07622	1	0.969539	1	57.85	2	1653.98	8.78333
eQSILELGSLLAk	R0LDU3	N-Term(iTRAQ8plex); K13(iTRAQ8plex)	0.995103	3	1.09416	3	1.07208	3	0.927669	3	0.971918	3	0.91309	3	57.84	2	2009.22	6.83613
sPEVSQDSSTSLEAIR	R0KZJ0	N-Term(iTRAQ8plex)	0.923764	2	0.916303	2	1.06042	2	1.01307	2	1.07212	2	1.0304	2	57.82	2	2010.03	1.64628
eGSLDSPATDVFGcTEEGEkR	U3IIH9	N-Term(iTRAQ8plex); C14(Carbamidomethyl); K20(iTRAQ8plex)	1.05061	1	1.06021	1	1.03992	1	0.918056	1	1.01241	1	0.936746	1	57.82	3	2892.43	6.24036
qDLADVVQVcEGk	R0L4D8	N-Term(iTRAQ8plex); C10(Carbamidomethyl); K13(iTRAQ8plex)	0.992459	2	0.963788	2	0.872932	2	1.07947	2	1.05609	2	1.01207	2	57.79	2	2069.13	5.43003
dLGEELEALk	U3IFD3;U3IIB9	N-Term(iTRAQ8plex); K10(iTRAQ8plex)													57.78	2	1725	5.0835
lYPAAVDTVVAIMAEGk	U3IQK7	N-Term(iTRAQ8plex); K17(iTRAQ8plex)	1.10501	6	1.08063	6	0.998582	6	0.911599	6	0.93218	6	0.99388	6	57.77	3	2356.36	6.43698
fFHNGNAIDDGVQIR	L7X0M5	N-Term(iTRAQ8plex)	0.929073	6	0.932085	6	0.961837	6	1.03493	6	1.10105	6	1.06019	6	57.77	2	2007.05	6.35052
aSVITQVFHVPLEER	R0JCS7	N-Term(iTRAQ8plex)	0.977783	1	1.08767	1	1.0274	1	0.917062	1	0.954741	1	1.05555	1	57.77	3	2029.15	6.81296
lQALTNEQAAAAHELER	U3J091	N-Term(iTRAQ8plex)	0.909224	2	1.14342	2	1.19821	2	0.888961	2	0.921703	2	0.977569	2	57.73	3	2169.18	8.90945
vGINYQPPTVVPGGDLAk	R0JMC5;R0L2A7;R0K4N1;U3IJ51	N-Term(iTRAQ8plex); K18(iTRAQ8plex)													57.72	3	2433.41	3.67971
sVGDTLLVLVcDGFDPk	R0L5K9	N-Term(iTRAQ8plex); C11(Carbamidomethyl); K17(iTRAQ8plex)	1.03663	2	0.9498	2	1.15629	2	0.880287	2	1.0456	2	0.959531	2	57.7	3	2443.35	4.8431
qTTVANSQQAYQEAFEISk	R0K112	N-Term(iTRAQ8plex); K19(iTRAQ8plex)	0.959996	2	1.01631	2	0.960694	2	1.05508	2	1.03396	2	0.979144	2	57.69	2	2751.46	6.46804
lLPIDGANDLFFQPPPLTPTSk	R0LEC7	N-Term(iTRAQ8plex); K22(iTRAQ8plex)	1.05354	4	0.985515	4	1.17468	4	0.828196	4	1.00764	4	1.02932	4	57.69	3	2989.7	4.79286
dILcGAADEVLAVLk	R0LG86	N-Term(iTRAQ8plex); C4(Carbamidomethyl); K15(iTRAQ8plex)	1.0395	3	0.980811	3	1.08646	3	1.14173	3	0.881249	3	0.924133	3	57.68	3	2195.27	5.88998
gQSIDDLIPAQk	R0L0P0	N-Term(iTRAQ8plex); K12(iTRAQ8plex)	0.907443	5	0.889565	5	0.80327	5	1.13646	5	1.11356	5	1.04847	5	57.66	2	1893.1	5.45146
qVELALWDTAGQEDyDR	B7U6F0	N-Term(iTRAQ8plex); Y15(iTRAQ8plex)	1.08947	1	1.07369	1	1.09138	1	0.973677	1	0.901937	1	0.895955	1	57.65	3	2617.34	2.47266
dIPGLTDTTVPR	R0K7Y6	N-Term(iTRAQ8plex)	0.823698	3	0.78061	3	1.20501	3	1.057	3	1.06802	3	1.10982	3	57.64	3	1588.89	6.12634
tFTTQETITNAETAk	R0LKR3	N-Term(iTRAQ8plex); K15(iTRAQ8plex)	1.19724	2	1.2895	2	1.13573	2	0.787913	2	0.756686	2	0.836564	2	57.61	2	2264.24	6.31603
aALcAGSGSSVLk	R0K4P6	N-Term(iTRAQ8plex); C4(Carbamidomethyl); K13(iTRAQ8plex)	0.940785	1	0.966672	1	0.862649	1	1.10374	1	1.10383	1	1.03256	1	57.59	2	1829.05	6.3676
lLLGWEPVVPLEEGLNk	U3J131	N-Term(iTRAQ8plex); K17(iTRAQ8plex)	0.8953	1	0.783265	1	1.10425	1	1.1922	1	1.02215	1	1.07033	1	57.59	3	2514.5	6.59036
aEEEFNIEk	U3IZ43	N-Term(iTRAQ8plex); K9(iTRAQ8plex)	1.10313	2	1.07594	2	0.964764	2	0.964627	2	0.961682	2	0.929604	2	57.59	2	1716.93	2.75412
nLISPELGVVFFNVPEk	U3IVQ0	N-Term(iTRAQ8plex); K17(iTRAQ8plex)	1.09578	2	1.10974	2	0.992199	2	0.932965	2	0.908307	2	0.964691	2	57.56	3	2510.46	5.23905
kEDIYAVEIVGGTTR	R0JP64	N-Term(iTRAQ8plex); K1(iTRAQ8plex)	0.944453	1	0.88015	1	0.860256	1	1.16007	1	1.1477	1	1.02524	1	57.56	3	2259.24	-19.546
qALVAIFTHLR	R0L4D8	N-Term(iTRAQ8plex)	1.24701	1	1.03559	2	1.17496	2	0.711902	2	1.01893	2	1.27034	2	57.56	3	1572.96	5.28457
aATLAQELEk	R0KYF7	N-Term(iTRAQ8plex); K10(iTRAQ8plex)	1.06638	1	1.08494	1	0.974937	1	0.989235	1	0.978839	1	0.914108	1	57.54	2	1682	5.48061
eLEEELNNFQk	U3ISE0	N-Term(iTRAQ8plex); K11(iTRAQ8plex)	0.897473	2	0.88942	2	0.868617	2	1.17488	2	1.09117	2	1.0911	2	57.54	2	2001.09	9.36699
eIVHIQAGQcGNQIGAk	U3J7M6	N-Term(iTRAQ8plex); C10(Carbamidomethyl); K17(iTRAQ8plex)	1.1232	7	0.974122	7	0.923781	7	1.03974	7	1.00411	7	0.989166	7	57.54	3	2431.34	4.32068
iPMAVTAENLAAk	R0LHZ1	N-Term(iTRAQ8plex); K13(iTRAQ8plex)	0.917551	3	0.908871	3	0.925762	3	1.07552	3	1.10899	3	1.04079	3	57.53	2	1937.14	5.04438
eDAPLGPQLQSMPSEQIR	U3IGC6	N-Term(iTRAQ8plex)	0.883271	2	0.953654	2	1.79159	2	0.734928	2	0.834518	2	0.807841	2	57.53	2	2300.2	5.18225
aTNIEVLPNTFQFTNETR	U3IMU3	N-Term(iTRAQ8plex)	1.07233	1	1.01421	1	1.12915	1	0.887404	1	0.986672	1	0.94405	1	57.53	3	2399.27	6.25274
lkDAEIAGLMDDLDR	U3IRL6	N-Term(iTRAQ8plex); K2(iTRAQ8plex)	1.07582	4	1.06146	4	1.05861	4	0.884127	4	0.929587	4	0.943243	4	57.53	3	2283.26	4.56691
vDAILcVAGGWAGGSAk	U3IJE1	N-Term(iTRAQ8plex); C6(Carbamidomethyl); K17(iTRAQ8plex)	1.08408	2	1.11992	2	0.988889	2	0.961293	2	0.883233	2	0.968602	2	57.48	3	2240.24	5.07664
lSVLGAITSVQQR	R0JJK7	N-Term(iTRAQ8plex)	1.30684	2	0.940991	2	1.56834	2	1.1589	2	0.955525	1	0.957724	1	57.46	3	1676.01	5.40602
vVIGmDVAASEFYR	T1R3H9	N-Term(iTRAQ8plex); M5(Oxidation)	0.950078	6	0.968868	6	1.1187	6	0.975687	6	0.996454	6	1.02974	6	57.43	2	1876.99	5.06137
lSLDGQNIYNAccTLR	R0LBR8	N-Term(iTRAQ8plex); C12(Carbamidomethyl); C13(Carbamidomethyl)	0.920169	1	0.960627	1	1.01008	1	1.02098	1	1.03933	1	1.08132	1	57.43	2	2202.11	4.5905
tAAAVAAQSGVLDk	R0JV77	N-Term(iTRAQ8plex); K14(iTRAQ8plex)	0.972131	3	0.969437	3	0.879686	3	1.07178	3	1.06287	3	1.03237	3	57.42	2	1910.11	-4.79541
fEEYGPVIEcDIVk	R0J6S6	N-Term(iTRAQ8plex); C10(Carbamidomethyl); K14(iTRAQ8plex)	1.052	1	0.98456	1	0.957595	1	1.05705	1	0.981534	1	0.986216	1	57.41	2	2306.22	1.74712
eNTEGEYSGIEHVIVEGVVQSIk	U3I2P1	N-Term(iTRAQ8plex); K23(iTRAQ8plex)	1.28562	2	1.11443	2	1.19127	2	0.836814	2	0.749886	2	0.842464	2	57.41	3	3124.68	6.9978
lFQTALQEEIk	U3IUX2	N-Term(iTRAQ8plex); K11(iTRAQ8plex)	1.02171	2	1.11715	2	1.02139	2	0.945596	2	0.941521	2	0.963509	2	57.4	2	1928.15	7.25566
qGGDVSAQTMIDVLR	U3I9W6	N-Term(iTRAQ8plex)	0.914788	2	0.9657	2	1.16413	2	0.993097	2	1.02579	2	0.977078	2	57.39	2	1894.01	6.45913
eQFAYTNIAEELVk	R0LBZ7	N-Term(iTRAQ8plex); K14(iTRAQ8plex)	1.07992	1	1.03424	1	0.978915	1	0.966725	1	1.00179	1	0.951125	1	57.39	2	2263.26	6.32297
ekAPSIIFIDELDAIGTk	R0LIV0	N-Term(iTRAQ8plex); K2(iTRAQ8plex); K18(iTRAQ8plex)	1.11014	1	1.09979	1	1.11695	1	0.981718	1	0.863866	1	0.854458	1	57.38	3	2872.7	7.85548
lNQIGVENTEENRR	R0KDK0	N-Term(iTRAQ8plex)	1.01467	2	1.04487	2	1.00138	2	0.983002	2	0.985971	2	0.988543	2	57.34	2	1976.06	6.48175
iYVDDGLISLLVk	U3I0F9	N-Term(iTRAQ8plex); K13(iTRAQ8plex)	1.0613	4	1.04144	4	0.892245	4	1.11355	4	0.939116	4	0.962444	4	57.32	3	2056.26	5.10378
lPNGLVIASLENFSPASR	R0LNL8	N-Term(iTRAQ8plex)	1.13982	4	1.22168	4	1.37977	4	0.750596	4	0.784177	4	0.792764	4	57.29	3	2189.24	6.77403
vAAALGNAVk	D7RTR9;D7RTR0	N-Term(iTRAQ8plex); K10(iTRAQ8plex)													57.29	3	1521.97	5.54652
dQPPNSVEGLLNALR	R0JIY3	N-Term(iTRAQ8plex)	0.944955	2	1.0058	2	1.1597	2	0.915518	2	0.907746	2	1.10354	2	57.27	3	1927.07	5.66242
hILLAVANDEELNQLLk	U3IC59;R0JA86	N-Term(iTRAQ8plex); K17(iTRAQ8plex)													57.27	4	2541.5	6.28943
iAPLEEGTLPYNLAEAQR	R0KBB7	N-Term(iTRAQ8plex)	1.02203	2	1.00165	2	1.11268	2	0.967354	2	0.984538	2	0.934021	2	57.26	2	2289.24	2.46341
nLDFQDVLDk	R0J7Q7	N-Term(iTRAQ8plex); K10(iTRAQ8plex)	0.921076	2	0.908191	2	0.849503	2	1.14575	2	1.07288	2	1.10073	2	57.26	2	1815.02	5.67181
nFILDQTNVSAAAQR	R0L9Z5	N-Term(iTRAQ8plex)	1.05002	2	1.07525	2	1.16938	2	0.856629	2	0.896318	2	0.924594	2	57.24	2	1952.06	6.12796
gMYDGPVFDLTATPk	R0LFY5	N-Term(iTRAQ8plex); K15(iTRAQ8plex)	1.08253	2	0.975892	2	0.890607	2	1.05521	2	1.02489	2	0.978413	2	57.24	2	2220.2	9.36118
lAVSHVPR	R0L7T9	N-Term(iTRAQ8plex)	0.950892	4	1.01117	4	0.934742	4	1.0264	4	1.05402	4	1.07576	4	57.24	3	1182.73	5.35514
aEEVATFFAk	R0JLZ0	N-Term(iTRAQ8plex); K10(iTRAQ8plex)	1.35758	2	0.983242	2	0.986673	2	0.944517	2	0.871406	2	0.835249	2	57.23	2	1720.98	6.26441
nALTQEFGPVPDTAR	U3IC15	N-Term(iTRAQ8plex)	0.937932	3	0.987248	3	1.46042	3	0.873608	3	0.845066	3	1.02152	3	57.22	2	1920.02	4.36794
mASTFIGNSTAIQELFk	R0M040	N-Term(iTRAQ8plex); K17(iTRAQ8plex)													57.2	3	2466.36	4.50711
lIDETLAEFk	U3IR68	N-Term(iTRAQ8plex); K10(iTRAQ8plex)	1.12772	9	1.09018	9	1.01047	9	0.914659	9	0.902845	9	0.938809	9	57.19	2	1787.05	7.28207
lEAELAAHEPAIQGVLDTGk	U3J5Y3	N-Term(iTRAQ8plex); K20(iTRAQ8plex)	1.01211	2	1.06102	2	1.08571	2	0.897405	2	0.969012	2	0.960249	2	57.19	3	2670.51	6.30896
dNSTMGYMAAk	R0JSM9	N-Term(iTRAQ8plex); K11(iTRAQ8plex)	0.730987	1	0.703399	1	0.708907	1	1.37651	1	1.32037	1	1.18478	1	57.18	2	1796.92	3.2509
vkPIFEEPPNPTNVEASLQR	R0J8I2	N-Term(iTRAQ8plex); K2(iTRAQ8plex)	1.06755	2	1.0518	2	1.03342	2	0.945093	2	0.94835	2	0.966505	2	57.18	3	2873.61	5.74813
aLEHFTDLYDIk	R0LHJ8	N-Term(iTRAQ8plex); K12(iTRAQ8plex)	1.20767	3	1.17248	3	1.05364	3	0.927682	3	0.894237	3	0.762641	3	57.18	2	2073.16	3.91578
dLEGENIEIVFAkPPDQk	U3IQY3	N-Term(iTRAQ8plex); K13(iTRAQ8plex); K18(iTRAQ8plex)	1.07788	2	1.02995	2	1.11159	2	0.960829	2	0.934459	2	0.904801	2	57.17	3	2954.68	5.72207
eNTEGEySGIEHVIVEGVVQSIk	U3I2P1	N-Term(iTRAQ8plex); Y7(iTRAQ8plex); K23(iTRAQ8plex)	1.22441	1	1.10199	1	1.18604	1	0.745572	1	0.915782	1	0.850749	1	57.17	3	3428.87	0.990287
dLYANNVmSGGTTmYPGIADR	R0LGZ6	N-Term(iTRAQ8plex); M8(Oxidation); M14(Oxidation)	0.861898	1	0.910222	1	1.23166	1	1.00483	1	0.975482	1	1.08723	1	57.16	3	2582.23	3.72327
lEPLENAPLLALVHk	U3IKJ2	N-Term(iTRAQ8plex); K15(iTRAQ8plex)	0.656742	2	0.953161	2	1.21135	2	1.03561	2	1.05099	2	1.06857	2	57.13	3	2265.39	5.03921
vGSGEPccDWVGDEGAGHFVk	R0JHP4	N-Term(iTRAQ8plex); C7(Carbamidomethyl); C8(Carbamidomethyl); K21(iTRAQ8plex)	0.994761	2	1.03614	2	1.02102	2	0.963506	2	0.992203	2	1.01175	2	57.12	3	2871.38	3.68682
yNEDLELEDAIHTAILTLk	U3I8W4	N-Term(iTRAQ8plex); K19(iTRAQ8plex)	1.34402	3	1.16592	3	0.917988	3	0.935958	3	0.802804	3	0.820471	3	57.1	3	2809.58	12.5331
eMIFEVLAPLAENDVIk	R0LBZ7	N-Term(iTRAQ8plex); K17(iTRAQ8plex)	1.23726	4	1.28585	4	1.08175	4	0.722103	4	0.911541	4	0.750054	4	57.09	3	2539.44	5.53182
yQEEFEHFQQELDk	U3ITJ7	N-Term(iTRAQ8plex); K14(iTRAQ8plex)	1.20039	2	1.06923	2	1.04182	2	0.918226	2	0.892435	2	0.884583	2	57.09	3	2478.24	0.623355
gLGTDEQAIIDVLTk	R0JPX9	N-Term(iTRAQ8plex); K15(iTRAQ8plex)	0.979258	1	0.868401	1	0.910828	1	1.13745	1	1.04542	1	1.08679	1	57.08	3	2181.27	3.00818
aGkPIIcATQMLESMIk	U3I0F9	N-Term(iTRAQ8plex); K3(iTRAQ8plex); C7(Carbamidomethyl); K17(iTRAQ8plex)	1.51941	6	1.34078	6	1.18667	6	0.664331	6	0.56799	6	0.551521	6	57.05	3	2803.61	3.22345
lILLQQPQDAVVFNSR	U3IS46	N-Term(iTRAQ8plex)	0.975464	2	1.04317	2	1.15006	2	0.925966	2	0.966334	2	0.977643	2	57.03	3	2145.25	8.54997
nQLQVITNDPDR	U3ID88	N-Term(iTRAQ8plex)	0.89795	1	0.90652	1	0.932237	1	1.03515	1	1.05656	1	1.20139	1	57.01	2	1716.93	5.47991
fLFDSVSSQNVGLR	U3J2L5	N-Term(iTRAQ8plex)	0.958731	1	1.21985	1	1.25336	1	0.772311	1	0.9389	1	0.890155	1	57	3	1873.02	4.507
gLFDEEMNEILLDPSDDTk	U3IN65	N-Term(iTRAQ8plex); K19(iTRAQ8plex)	1.03199	1	0.952205	1	0.911336	1	1.10827	1	1.05891	1	0.952069	1	57	3	2789.41	4.53185
hLADQLGFDYFEASAk	R0L3H3	N-Term(iTRAQ8plex); K16(iTRAQ8plex)	1.02818	2	1.01506	2	0.932594	2	1.02569	2	1.01826	2	0.978287	2	57	2	2420.28	3.27679
dAALTVAEAIEDk	U3IGS2	N-Term(iTRAQ8plex); K13(iTRAQ8plex)	1.0713	2	1.05932	2	1.03135	2	0.942597	2	0.962431	2	0.945755	2	56.99	2	1954.11	5.3893
qGLLPLTFADPADYNk	U3IC15	N-Term(iTRAQ8plex); K16(iTRAQ8plex)	1.05	4	0.988161	4	0.96404	4	1.0444	4	0.965982	4	1.02801	4	56.99	2	2371.31	1.33584
eIEIAYSDVAk	R0L1J0	N-Term(iTRAQ8plex); K11(iTRAQ8plex)	0.857073	1	0.879709	1	0.872533	1	1.11974	1	1.18257	1	1.11081	1	56.98	2	1846.04	0.840316
aVDEAADALLk	R0JJS9	N-Term(iTRAQ8plex); K11(iTRAQ8plex)	0.965482	4	1.01867	4	0.908609	4	1.07134	4	1.02383	4	1.00607	4	56.98	3	1724.01	2.4949
sFEAGHDAFMSEFVYEySR	U3IU92	N-Term(iTRAQ8plex); Y17(iTRAQ8plex)	1.20481	5	1.23745	5	1.08816	5	0.795902	5	0.877188	5	0.843013	5	56.98	3	2880.39	4.23395
nPVILLDTFDFGPk	U3IVI2	N-Term(iTRAQ8plex); K14(iTRAQ8plex)	0.915737	5	1.01368	5	0.952451	5	1.12362	5	1.02252	5	1.03806	5	56.94	2	2184.26	4.67966
tLTIVDTGIGMTk	R0JSM9	N-Term(iTRAQ8plex); K13(iTRAQ8plex)	0.978892	4	1.03632	4	1.03023	4	0.984229	4	0.953646	4	1.03525	4	56.92	2	1958.16	5.19459
qSDEDIHTANER	P24058	N-Term(iTRAQ8plex)	0.648626	2	0.629396	2	0.657486	2	1.3665	2	1.28357	2	1.4144	2	56.92	2	1718.83	3.55872
aATSDLENYDk	R0LG94	N-Term(iTRAQ8plex); K11(iTRAQ8plex)	1.03553	3	1.01187	3	1.00388	3	1.05415	3	0.97641	3	0.919757	3	56.9	2	1834.97	2.58339
kAEGAAAEEEETPk	R0LQ12	N-Term(iTRAQ8plex); K1(iTRAQ8plex); K14(iTRAQ8plex)	1.02985	3	0.961717	3	0.835503	3	1.10063	3	1.09495	3	1.0153	3	56.9	3	2372.32	6.80224
vIHDNFGIVEGLmTTVHAITATQk	U3J1L1	N-Term(iTRAQ8plex); M13(Oxidation); K24(iTRAQ8plex)	1.15624	2	1.17466	2	0.76795	2	1.043	2	1.0655	2	0.693429	2	56.89	4	3219.79	6.09131
iIYGGSVTGSNck	Q70I43;U3I8D8	N-Term(iTRAQ8plex); C12(Carbamidomethyl); K13(iTRAQ8plex)													56.88	2	1964.08	4.29986
eFEGEEEYLEILGITR	U3IS25	N-Term(iTRAQ8plex)	1.00294	2	0.941086	2	1.32556	2	0.929046	2	0.883058	2	0.984393	2	56.88	3	2231.14	1.76094
qASPNIVIALAGNk	R0KLG8;R0JTR7	N-Term(iTRAQ8plex); K14(iTRAQ8plex)													56.87	2	2004.21	2.85916
yILSDNSPAPDFPLGYLTSENR	R0JG34	N-Term(iTRAQ8plex)	0.998638	1	0.899995	1	0.992777	1	0.979173	1	1.14906	1	1.00769	1	56.85	3	2773.41	3.64003
iDQVNQLLELDHQk	R0LM02	N-Term(iTRAQ8plex); K14(iTRAQ8plex)	1.05785	2	1.03643	2	1.0569	2	0.919693	2	0.950257	2	0.996647	2	56.85	3	2301.31	4.91958
qGQyVPMAIEEQVAVIYAGVR	U3IN95;U3IVL6	N-Term(iTRAQ8plex); Y4(iTRAQ8plex)													56.85	3	2929.63	7.21233
gSITITAEEVk	U3J7N2	N-Term(iTRAQ8plex); K11(iTRAQ8plex)	0.86921	1	0.868764	1	0.873514	1	1.14013	1	1.17589	1	1.09606	1	56.81	2	1756.04	4.53342
iLLAELEQLk	U3IRY0	N-Term(iTRAQ8plex); K10(iTRAQ8plex)	1.35001	27	1.30871	27	1.19206	26	0.729033	26	0.738134	27	0.713185	26	56.79	2	1778.14	6.12238
aYLESDVAVSEELIQk	U3IDJ5	N-Term(iTRAQ8plex); K16(iTRAQ8plex)	1.27007	10	1.15349	10	1.05151	10	0.909257	10	0.824327	10	0.797862	10	56.79	2	2402.33	2.80761
gASDILGLEAAGSVAGLGPGck	U3J0J0	N-Term(iTRAQ8plex); C21(Carbamidomethyl); K22(iTRAQ8plex)	1.00503	1	1.03635	1	1.06319	1	0.985529	1	1.01152	1	0.924923	1	56.79	3	2608.44	6.3704
fNALFAQGNYSEAAk	R0LHJ8	N-Term(iTRAQ8plex); K15(iTRAQ8plex)	0.967685	3	1.02251	3	0.973718	3	1.00838	3	0.966342	3	1.04496	3	56.78	2	2239.22	8.41476
sIEENEGGLDk	U3J9Z8	N-Term(iTRAQ8plex); K11(iTRAQ8plex)	0.929583	1	0.876547	1	0.906321	1	1.12966	1	1.14241	1	1.04024	1	56.77	2	1798.98	8.3238
sVEELLQAEILk	U3J091	N-Term(iTRAQ8plex); K12(iTRAQ8plex)	1.11958	3	1.08564	3	1.08277	3	0.848031	3	0.872845	3	0.827782	3	56.76	2	1980.2	6.72043
lGLGTDVAGGYSASMLDAIR	U3J6M0	N-Term(iTRAQ8plex)	1.02649	1	1.03106	1	1.11314	1	0.939286	1	0.95001	1	0.974663	1	56.72	2	2271.22	8.87041
vLSIGDGIAR	U3IN95;U3IVL6	N-Term(iTRAQ8plex)													56.71	3	1304.79	5.83066
tPLSEAEFEEIMNR	U3ITQ1	N-Term(iTRAQ8plex)	0.897994	2	0.886168	2	1.07403	2	1.04606	2	1.08902	2	1.05114	2	56.71	2	1970	5.69529
eNNPALGIDcLQk	R0L5F4;T2HPU5	N-Term(iTRAQ8plex); C10(Carbamidomethyl); K13(iTRAQ8plex)													56.71	2	2080.15	9.22106
tFFPEEISSMVLTk	R0LC19	N-Term(iTRAQ8plex); K14(iTRAQ8plex)	1.2782	7	1.18672	7	1.02311	7	0.901434	7	0.870301	7	0.818673	7	56.68	2	2237.25	4.73244
gEDHcGIESEIVAGIPR	R0JD86	N-Term(iTRAQ8plex); C5(Carbamidomethyl)	0.771941	4	0.977412	4	1.23011	4	1.02451	4	1.02246	4	1.02147	4	56.68	2	2143.08	3.25318
sEVEQWSDMYTVTSQLLLk	U3IB97	N-Term(iTRAQ8plex); K19(iTRAQ8plex)	1.08056	1	0.968251	1	1.23485	1	1.03851	1	0.891667	1	0.84307	1	56.67	3	2865.53	4.67594
vTQSNFAVGYk	U3J6L3	N-Term(iTRAQ8plex); K11(iTRAQ8plex)	0.953639	3	1.08591	3	0.945678	3	0.986237	3	0.917955	3	1.01184	3	56.64	2	1822.05	8.50119
cVVVGDGAVGk	R0L2J7;R0K4R2	N-Term(iTRAQ8plex); C1(Carbamidomethyl); K11(iTRAQ8plex)													56.62	2	1668.97	5.33999
nQVAMNPTNTIFDAk	R0LC19	N-Term(iTRAQ8plex); K15(iTRAQ8plex)	1.06166	2	1.08416	2	0.985484	2	0.948692	2	0.962998	2	0.962928	2	56.62	2	2272.24	6.59639
dLEEGIQALMR	U3IA14	N-Term(iTRAQ8plex)	1.16671	32	1.09243	33	1.10558	32	0.920643	33	0.863355	32	0.890927	32	56.61	3	1578.86	6.10561
sNGYEEAYSVFk	R0JS25	N-Term(iTRAQ8plex); K12(iTRAQ8plex)	1.10911	1	1.10693	1	1.04997	1	0.992356	1	0.900744	1	0.857242	1	56.61	2	2002.04	3.09764
lGTDEScFNMVLASR	U3I9X5	N-Term(iTRAQ8plex); C7(Carbamidomethyl)	1.00971	2	1.00503	2	1.16428	2	0.95741	2	0.945782	2	0.960458	2	56.6	3	2003.99	4.86519
aMEAVAAQGk	R0KYW6	N-Term(iTRAQ8plex); K10(iTRAQ8plex)	0.894308	5	0.891871	5	0.838588	5	1.15806	5	1.12327	5	1.11637	5	56.59	2	1583.91	4.64355
lGVGNDSHVVVYDGSDQGLFSAPR	R0K1W9	N-Term(iTRAQ8plex)	0.897457	2	0.999563	2	1.03809	2	1.02458	2	1.02391	2	1.04581	2	56.59	3	2793.42	4.86263
aGFAGDDAPR	U3I560;U3IRK7;R0LGZ6;R0LBX0	N-Term(iTRAQ8plex)													56.57	3	1280.66	2.58092
sNDPVAVALADMLR	R0KK20	N-Term(iTRAQ8plex)	0.895577	1	0.974158	1	1.03261	1	1.01204	1	1.05629	1	1.0635	1	56.56	3	1775.97	5.5739
lHIIEVGTPPTGNQPFPk	R0LHJ8	N-Term(iTRAQ8plex); K18(iTRAQ8plex)	1.17565	4	1.2529	4	1.16062	4	0.838019	4	0.738533	4	0.810442	4	56.55	2	2553.49	10.7688
iDMLVATAGTGGTITGISR	R0L6Y7	N-Term(iTRAQ8plex)	0.97374	2	0.983274	2	1.23547	2	0.945507	2	0.90861	2	0.988279	2	56.54	3	2138.19	6.40074
lDILDVLDEIk	R0JKJ2	N-Term(iTRAQ8plex); K11(iTRAQ8plex)	0.961306	4	0.982104	4	0.781929	4	1.21196	4	1.16122	4	0.950732	4	56.53	2	1894.17	15.745
gQVITHVNGEDk	R0KW04	N-Term(iTRAQ8plex); K12(iTRAQ8plex)	0.934797	2	0.956834	2	0.881402	2	1.0707	2	1.11287	2	1.04999	2	56.53	2	1905.08	6.32135
tHNISLEYNIFEGMEcR	R0LBU5	N-Term(iTRAQ8plex); C16(Carbamidomethyl)	1.07782	2	1.05244	2	1.10898	2	0.93754	2	0.893578	2	0.958471	2	56.52	3	2417.17	7.47256
kPTETQELVQQVLSLATQDSDNPDLR	R0JKV8	N-Term(iTRAQ8plex); K1(iTRAQ8plex)	1.19127	2	1.29435	2	1.03789	2	0.929951	2	0.813195	2	0.715168	2	56.5	4	3533.91	5.85426
nIDEHANEDVER	U3IZG3	N-Term(iTRAQ8plex)	0.985682	2	0.946654	2	1.00373	2	1.01913	2	1.03415	2	1.0392	2	56.48	2	1744.85	7.89308
gFESPSDNSSAVLLQWHEk	U3J5J0	N-Term(iTRAQ8plex); K19(iTRAQ8plex)	0.96665	1	1.09308	1	1.04605	1	1.04064	1	0.940044	1	0.937488	1	56.48	3	2739.43	4.99577
vLcLAVAVGHVk	U3IDU6	N-Term(iTRAQ8plex); C3(Carbamidomethyl); K12(iTRAQ8plex)	1.0268	1	1.06838	1	1.02544	1	0.942434	1	0.950765	1	1.00594	1	56.47	3	1874.16	3.76845
aAQmLQADPYSVPAR	U3IR26	N-Term(iTRAQ8plex); M4(Oxidation)	0.886369	2	0.985377	2	1.11886	2	0.932376	2	1.02959	2	1.05444	2	56.45	2	1938.01	2.68603
nMAEQVILEIDEk	R0L7T9	N-Term(iTRAQ8plex); K13(iTRAQ8plex)	1.02813	6	1.09116	6	0.981421	6	0.965089	6	0.919683	6	0.9161	6	56.45	2	2140.17	-4.34196
lVPLSQDcVEER	R0KF12	N-Term(iTRAQ8plex); C8(Carbamidomethyl)	0.894223	2	0.91456	2	1.08533	2	1.00361	2	1.0285	2	1.11981	2	56.44	3	1748.92	3.28915
dNPVFAPLYFPLELHR	U3I3U2	N-Term(iTRAQ8plex)	1.26998	4	1.12408	4	1.12655	4	0.763612	4	0.909017	4	0.939642	4	56.43	4	2232.23	5.96227
nIADLMTQAGVEELEGENk	R0KVI6	N-Term(iTRAQ8plex); K19(iTRAQ8plex)	0.961706	2	1.00932	2	0.947684	2	1.05384	2	1.02896	2	1.01093	2	56.42	3	2669.41	5.28895
lLGHWEEAAHDLALAck	R0LFT7	N-Term(iTRAQ8plex); C16(Carbamidomethyl); K17(iTRAQ8plex)	0.946063	2	1.04171	2	1.11693	2	1.0806	2	0.931237	2	0.900449	2	56.42	3	2542.38	3.20034
qQQDVLGFLEANk	U3INZ8	N-Term(iTRAQ8plex); K13(iTRAQ8plex)	1.02752	2	1.03306	2	1.04631	2	0.958345	2	0.998505	2	0.959803	2	56.38	2	2098.2	9.55049
aGFAGDQIPk	U3I6D2	N-Term(iTRAQ8plex); K10(iTRAQ8plex)	0.930869	3	0.89343	3	0.833729	3	1.15091	3	1.146	3	1.06815	3	56.36	2	1611.94	4.43251
gADIMYSGTIDcWR	R0M1L2	N-Term(iTRAQ8plex); C12(Carbamidomethyl)	0.872139	2	0.981411	2	1.1071	2	0.922811	2	0.988733	2	1.15526	2	56.36	2	1948.93	5.65977
sALASVIMGLSPILGk	U3IG17	N-Term(iTRAQ8plex); K16(iTRAQ8plex)	1.12449	5	1.08256	5	1.02448	5	0.949235	5	0.965226	5	0.856689	5	56.36	3	2165.33	4.81058
aLHPELGTDADk	R0KPC7	N-Term(iTRAQ8plex); K12(iTRAQ8plex)	1.00291	1	0.931349	1	0.943385	1	1.07987	1	1.05576	1	1.0094	1	56.36	3	1875.06	8.75929
qLQVEAIDVPTGIAEIGR	R0KAM8	N-Term(iTRAQ8plex)	0.913129	2	0.978705	2	1.08061	2	0.956571	2	1.00035	2	1.09444	2	56.33	2	2213.26	9.28894
vDIEAPDIELEcPEGk	U3IJ39	N-Term(iTRAQ8plex); C12(Carbamidomethyl); K16(iTRAQ8plex)	0.788315	2	0.753337	2	0.722622	2	1.28053	2	1.25138	2	1.19167	2	56.33	2	2422.26	-2.32401
dVYIVQDLMETDLYk	A0A076G731	N-Term(iTRAQ8plex); K15(iTRAQ8plex)	1.18446	9	1.09488	9	1.0431	9	0.938354	9	0.977124	9	0.867873	9	56.32	2	2453.33	6.84303
iASVGINDFcPLGYNTk	R0LLK8	N-Term(iTRAQ8plex); C10(Carbamidomethyl); K17(iTRAQ8plex)	0.826987	2	0.819101	2	0.731475	2	1.26246	2	1.16667	2	1.19599	2	56.32	2	2477.34	4.20913
gPDkDIEFIYTAPSTAVcGQPLDTGGk	U3IMB8	N-Term(iTRAQ8plex); K4(iTRAQ8plex); C18(Carbamidomethyl); K27(iTRAQ8plex)	1.05439	1	0.843747	1	0.759294	1	1.21602	1	1.0758	1	1.05818	1	56.32	3	3750	5.95161
lLDTAFNLDAFk	U3J9J4	N-Term(iTRAQ8plex); K12(iTRAQ8plex)	0.890146	1	0.934164	1	0.891221	1	1.1793	1	1.06032	1	1.0677	1	56.29	2	1976.14	1.9473
lMTPVAAASAVPSSk	P13743	N-Term(iTRAQ8plex); K15(iTRAQ8plex)	0.976772	3	0.984959	3	0.904782	3	1.0655	3	1.03837	3	1.04876	3	56.29	2	2038.19	5.53727
eccEGDmVEcmDDR	U3IU92	N-Term(iTRAQ8plex); C2(Carbamidomethyl); C3(Carbamidomethyl); M7(Oxidation); C10(Carbamidomethyl); M11(Oxidation)	1.07993	4	0.995539	4	1.10917	4	1.00174	4	0.919757	4	0.90468	4	56.29	2	2141.79	2.06993
qAATSLQQASLk	R0L7N0	N-Term(iTRAQ8plex); K12(iTRAQ8plex)	0.936028	1	1.00358	1	0.859459	1	1.08321	1	1.08164	1	1.04292	1	56.28	2	1854.1	4.801
nTGIEkPDYLATVDVDPR	A4UU24	N-Term(iTRAQ8plex); K6(iTRAQ8plex)	1.01384	3	1.10113	3	1.04533	3	0.948823	3	0.930822	3	0.957619	3	56.27	2	2611.44	8.66669
eLGQTLIDGGILDDIISEk	U3IA70	N-Term(iTRAQ8plex); K19(iTRAQ8plex)	0.847574	1	1.10093	1	0.977497	1	1.0156	1	0.942517	1	1.13714	1	56.24	3	2637.49	1.74955
sDGIYIINLk	R0JZY0	N-Term(iTRAQ8plex); K10(iTRAQ8plex)	0.985303	1	1.0631	1	0.97865	1	1.06025	1	0.960756	1	0.969253	1	56.24	2	1744.05	4.50536
cDAIVDIIHGIQIVSTTR	R0M3Q6	N-Term(iTRAQ8plex); C1(Carbamidomethyl)	1.04596	2	1.00922	2	1.04655	2	1.01919	2	0.976096	2	0.903272	2	56.21	3	2315.29	7.44703
gTLGGLFSQILQGEDIVR	R0M0P6	N-Term(iTRAQ8plex)	0.743625	1	0.969789	1			1.03911	1	2.15865	1	0.954314	1	56.2	3	2207.25	5.49712
gDLENAFLNLVQcIQNk	U3IES1	N-Term(iTRAQ8plex); C13(Carbamidomethyl); K17(iTRAQ8plex)	1.06613	3	1.1014	3	0.955006	3	0.86597	3	1.00244	3	0.931404	3	56.19	3	2584.42	5.90649
vDPLVSLMMVEk	R0L6X5	N-Term(iTRAQ8plex); K12(iTRAQ8plex)	0.961744	2	0.871074	2	0.780003	2	1.15836	2	1.18087	2	1.05094	2	56.18	2	1969.14	5.37725
gTEDFIVESLDASFR	R0M128	N-Term(iTRAQ8plex)	1.11167	4	1.07342	4	1.15644	4	0.819029	4	0.857486	4	0.970916	4	56.18	3	1990.02	5.37941
lQQELDDLmVDLDHQR	R0J982;U3J7L2	N-Term(iTRAQ8plex); M9(Oxidation)													56.18	3	2288.16	3.18428
gQDIFIIQTIPR	U3J9N2	N-Term(iTRAQ8plex)	0.998645	2	0.943094	2	1.14382	2	1.02124	2	1.01413	2	0.911561	2	56.17	3	1705	3.71004
aGDDPAVYQLk	U3IP20	N-Term(iTRAQ8plex); K11(iTRAQ8plex)	0.901491	2	0.903899	2	0.94301	2	1.12323	2	1.10449	2	1.04828	2	56.17	2	1785	2.2514
fYPPDPSQLTEDITR	R0M3E5	N-Term(iTRAQ8plex)	1.00061	2	0.979421	2	1.18872	2	0.921997	2	0.952209	2	1.00138	2	56.16	2	2083.07	4.80898
gHyTEGAELVDSVLDVVR	U3J7M6;R0M040;U3IKI3;R0L2N6	N-Term(iTRAQ8plex); Y3(iTRAQ8plex)													56.15	2	2567.41	7.71197
gQELIYAGMPITEVFk	U3J925;E3UBT9	N-Term(iTRAQ8plex); K16(iTRAQ8plex)													56.14	2	2404.35	5.25205
tIAIIAEGIPEALTR	U3J925;E3UBT9	N-Term(iTRAQ8plex)													56.13	2	1872.13	7.72408
dIVAGDIVSk	R0L6J4	N-Term(iTRAQ8plex); K10(iTRAQ8plex)	0.739251	1	0.692096	1	0.865379	1	1.30613	1	1.23218	1	1.21346	1	56.13	2	1624.98	6.93498
vGAENVAVVEPSk	R0JV77	N-Term(iTRAQ8plex); K13(iTRAQ8plex)	0.997237	2	0.920734	2	1.01999	2	1.03646	2	1.03423	2	1.01974	2	56.11	2	1907.12	7.44128
aQEAcGPLEIDSALGLVQSLER	U3IP20	N-Term(iTRAQ8plex); C5(Carbamidomethyl)	0.951643	2	1.06731	2	1.20155	2	0.916896	2	0.849475	2	0.987736	2	56.11	3	2660.4	5.63157
sNLVEQHIQDIVVHYTFNk	U3I9L4	N-Term(iTRAQ8plex); K19(iTRAQ8plex)	1.31802	2	1.23973	2	0.988	2	0.810178	2	0.760908	2	0.84788	2	56.1	3	2892.6	4.79588
tFVSGAcDASSk	U3IXP6	N-Term(iTRAQ8plex); C7(Carbamidomethyl); K12(iTRAQ8plex)	0.952393	2	1.01968	2	0.998165	2	1.02317	2	1.00801	2	1.01989	2	56.09	2	1837.97	4.17864
lEDTLWEGLTDTHVk	R0LHZ1	N-Term(iTRAQ8plex); K15(iTRAQ8plex)	1.16872	1	1.11505	1	1.04505	1	0.90472	1	0.88128	1	0.897023	1	56.09	3	2365.3	4.61162
nMDPLNDNVTSLLNQSSDk	U3IFD3	N-Term(iTRAQ8plex); K19(iTRAQ8plex)	0.776735	2	0.725612	2	0.656689	2	1.30287	2	1.30754	2	1.24135	2	56.07	3	2713.41	4.70744
aRDDLIADLLNEAk	U3IZ43	N-Term(iTRAQ8plex); K14(iTRAQ8plex)	1.20974	3	1.09562	3	1.01891	3	0.969869	3	0.8874	3	0.810478	3	56.07	2	2165.25	6.15606
lLDYMQGGGETPQTDVR	U3IGD9	N-Term(iTRAQ8plex)	1.00587	1	1.05768	1	1.10936	1	0.91346	1	0.951556	1	0.994154	1	56.05	2	2184.1	4.34417
eLISNSSDALDk	R0JSM9	N-Term(iTRAQ8plex); K12(iTRAQ8plex)	1.06742	8	1.01587	8	0.962046	8	0.982744	8	0.984638	8	1.00234	8	56.04	2	1900.06	5.01439
eHINmGcDMDFDIAGPSIR	U3J6L3	N-Term(iTRAQ8plex); M5(Oxidation); C7(Carbamidomethyl)	0.902	1	1.00254	1	1.11365	1	0.993251	1	0.997363	1	1.03429	1	56.03	3	2498.16	7.80441
eDLEcLIQEQMk	U3I9Y5	N-Term(iTRAQ8plex); C5(Carbamidomethyl); K12(iTRAQ8plex)	1.1221	3	1.0318	3	1.00514	3	1.03649	3	0.921725	3	0.896483	3	56.02	2	2144.12	2.22816
qLPHYIEPSNEELcQAFk	R0LYU3	N-Term(iTRAQ8plex); C14(Carbamidomethyl); K18(iTRAQ8plex)	0.993807	2	0.979451	2	0.959393	2	1.04271	2	1.01411	2	1.00531	2	56.02	3	2811.48	7.53438
qEFEDLcSDLFQR	U3IEK7	N-Term(iTRAQ8plex); C7(Carbamidomethyl)	1.02846	2	1.02681	2	1.04468	2	0.933271	2	0.98872	2	0.998194	2	56.01	3	1990.96	5.50304
iAGPGLGTAVR	U3IPY8	N-Term(iTRAQ8plex)	0.801491	1	0.977184	1	1.02408	1	0.88258	1	1.11515	1	1.23401	1	55.95	3	1315.81	5.43487
vALVYGQMNEPPGAR	R0KK84	N-Term(iTRAQ8plex)	1.05907	7	1.04541	7	1.08533	7	0.875653	7	0.954092	7	0.946228	7	55.94	2	1906.03	5.27024
eLQSQISDTSVVLSMDNSR	U3I0A3	N-Term(iTRAQ8plex)	0.981612	2	0.959554	2	1.00843	2	1.04575	2	0.990512	2	1.03746	2	55.94	2	2413.23	6.58335
lYDAGVIPVFLTSR	U3ID88	N-Term(iTRAQ8plex)	0.937124	5	0.918689	5	0.920332	5	1.04526	5	1.07979	5	1.07218	5	55.92	2	1855.07	5.47606
lLAPAYFILGGk	U3IKM2	N-Term(iTRAQ8plex); K12(iTRAQ8plex)	1.00215	5	0.980986	5	0.983977	5	1.07482	5	1.09519	5	0.999587	5	55.92	2	1871.17	5.89558
vINEPTAAALAYGLDk	R0L7N0	N-Term(iTRAQ8plex); K16(iTRAQ8plex)	1.01293	3	1.00556	3	0.94298	3	1.05608	3	1.03759	3	1.00473	3	55.91	2	2254.31	6.80935
qAAPcVLFFDELDSIAk	R0LIK3	N-Term(iTRAQ8plex); C5(Carbamidomethyl); K17(iTRAQ8plex)	1.03205	9	1.02024	9	1.03416	9	0.863851	9	0.997809	9	0.945625	9	55.91	3	2532.38	6.14317
lYPEGLAQLAR	R0L9M2	N-Term(iTRAQ8plex)	1.30601	2	1.11216	2	0.937384	2	0.898942	2	0.875417	2	0.843811	2	55.9	3	1534.89	1.86126
dPQFPAGPSALGFk	R0LQS4	N-Term(iTRAQ8plex); K14(iTRAQ8plex)	0.996153	2	0.948316	2	0.86892	2	1.09818	2	1.07234	2	1.02628	2	55.9	2	2040.15	7.8419
iEDGVIQTIAR	R0LN07	N-Term(iTRAQ8plex)	1.09677	2	1.0574	2	0.999816	2	0.923962	2	0.957993	2	0.947171	2	55.89	3	1518.9	10.3581
yGINPGPIVATTR	U3IRD0	N-Term(iTRAQ8plex)	0.837858	2	0.846609	2	1.01216	2	1.09611	2	1.07469	2	1.17012	2	55.89	3	1662.96	5.28636
aLGITDMFDESk	U3IM97	N-Term(iTRAQ8plex); K12(iTRAQ8plex)	1.06391	2	0.978996	2	0.948909	2	0.983357	2	1.02658	2	1.01086	2	55.89	2	1935.05	6.02227
lDVDLPDVDLEcPEAk	U3IJ39	N-Term(iTRAQ8plex); C12(Carbamidomethyl); K16(iTRAQ8plex)	0.600765	2	0.573567	2	0.609924	2	1.42843	2	1.43562	2	1.30948	2	55.85	2	2436.29	5.69591
yGQISEVVVVk	U3IFI6	N-Term(iTRAQ8plex); K11(iTRAQ8plex)	0.827601	2	0.800736	2	0.695436	2	1.26297	2	1.1994	2	1.2231	2	55.84	2	1829.11	3.74248
eLVPESQAYMDLLAFER	R0LA68	N-Term(iTRAQ8plex)	0.85439	1	0.962115	1	1.34057	1	0.917912	1	0.926733	1	1.07905	1	55.83	3	2315.2	4.73969
lEELEAALQk	U3I0A3	N-Term(iTRAQ8plex); K10(iTRAQ8plex)	1.06601	6	1.14115	6	1.0784	6	0.974409	6	0.890441	6	0.95218	6	55.83	2	1752.05	4.98289
iGVAAQNcYk	Q70I43;U3I8D8	N-Term(iTRAQ8plex); C8(Carbamidomethyl); K10(iTRAQ8plex)													55.8	2	1731.97	3.52136
dSFIQLLSDPSDQSVLIQk	U3J9A5	N-Term(iTRAQ8plex); K19(iTRAQ8plex)	1.00648	3	1.02316	3	0.938886	3	1.07465	3	1.04721	3	0.989311	3	55.79	3	2741.54	7.62176
tSPNEGLSGNPADIER	U3IR05	N-Term(iTRAQ8plex)	1.08943	2	1.04901	2	1.22364	2	0.798859	2	0.929029	2	0.933475	2	55.76	2	1960.99	2.0069
iSNGALEEGkPVDLVLScVDNFEAR	R0L1G8	N-Term(iTRAQ8plex); K10(iTRAQ8plex); C18(Carbamidomethyl)	1.00741	1	1.02132	1	0.938429	1	1.14776	1	0.949981	1	0.952154	1	55.75	3	3340.78	2.66245
vLTSFGDAVk	P02117;C7EL14;B9VYG1;C7ELU6;C7EM36	N-Term(iTRAQ8plex); K10(iTRAQ8plex)													55.74	2	1644.98	3.76248
iAVSDFADITTLR	R0L6G4	N-Term(iTRAQ8plex)	0.724167	5	0.770666	6	0.845857	5	1.24397	6	1.13782	6	1.41092	6	55.74	3	1725.98	3.7513
nLSPYVSNELLEEAFSQFGPVER	R0KV57	N-Term(iTRAQ8plex)	0.852016	1	0.967057	1	1.10274	1	1.02606	1	1.09448	1	1.00184	1	55.72	3	2929.5	5.19782
aTISNDGATILk	R0KXQ9	N-Term(iTRAQ8plex); K12(iTRAQ8plex)	0.97228	2	0.898428	2	0.872909	2	1.14161	2	1.11095	2	1.01869	2	55.72	2	1812.08	7.23665
dVPFSIVYFPLFANLNk	R0JZS9	N-Term(iTRAQ8plex); K17(iTRAQ8plex)	1.24996	2	1.09354	2	1.03298	2	0.80432	2	0.935479	2	0.849415	2	55.7	3	2592.48	5.39168
mQDQLQAQDFSk	R0LDH3	N-Term(iTRAQ8plex); K12(iTRAQ8plex)	0.919761	2	0.902155	2	0.847067	2	1.12734	2	1.09648	2	1.1157	2	55.7	2	2047.08	5.3115
tVIGMGTGAGAYILTR	R0LQE0	N-Term(iTRAQ8plex)	0.861464	1	0.944548	1	1.07953	1	0.993016	1	0.996211	1	1.1732	1	55.69	3	1885.06	5.4304
syELPDGQVITIGNER	U3I560;U3IRK7;R0LGZ6;R0LBX0	N-Term(iTRAQ8plex); Y2(iTRAQ8plex)													55.66	2	2399.33	11.0189
eYQDLLNVk	U3IRY0;U3IDH8;U3IZ22;U3IZI6;R4HH66	N-Term(iTRAQ8plex); K9(iTRAQ8plex)													55.63	2	1730	4.91675
nVNVVEQEk	T1R3H9	N-Term(iTRAQ8plex); K9(iTRAQ8plex)	0.952608	4	1.07669	4	0.930712	4	0.992777	4	0.982681	4	1.01629	4	55.62	2	1666.97	4.82731
aGAYDFPSPEWDTVTPEAk	U3IMK8;U3IR08	N-Term(iTRAQ8plex); K19(iTRAQ8plex)													55.62	2	2689.38	6.53687
eLDDISQEIAQLQR	R0KZM0	N-Term(iTRAQ8plex)	1.05163	2	0.85768	2	1.29345	2	0.922308	2	1.01479	2	0.91497	2	55.61	3	1962.05	5.25646
gASGSFVVVSNAGk	R0JEX7	N-Term(iTRAQ8plex); K14(iTRAQ8plex)	0.904772	1	0.715888	1	0.749976	1	1.29808	1	1.26679	1	1.08522	1	55.6	2	1888.09	6.20424
iLAcDDLDEAAk	U3ILK8	N-Term(iTRAQ8plex); C4(Carbamidomethyl); K12(iTRAQ8plex)	0.951573	3	0.868338	3	0.818988	3	1.13786	3	1.17072	3	1.09623	3	55.6	2	1942.05	6.84103
aLYLSDNDFEILPPDIGk	U3I762	N-Term(iTRAQ8plex); K18(iTRAQ8plex)	1.04008	3	1.01734	3	1.01411	3	1.00522	3	0.966644	3	0.966908	3	55.58	3	2628.45	3.05878
nAFAcFDEEATGFIQEDYLR	R0KEE7	N-Term(iTRAQ8plex); C5(Carbamidomethyl)	0.920785	2	0.960365	2	1.21781	2	0.788262	2	1.15317	2	0.970206	2	55.58	3	2700.28	8.54032
iALWDIGIPDcDYNFk	R0LQ46	N-Term(iTRAQ8plex); C11(Carbamidomethyl); K16(iTRAQ8plex)	1.01153	1	1.01928	1	1.0034	1	1.06953	1	0.912039	1	1.01047	1	55.57	3	2548.35	6.60169
lFSIELVDESGEIR	U3IYE9	N-Term(iTRAQ8plex)	1.05539	2	0.971704	2	1.25323	2	0.725882	2	0.942185	2	1.08188	2	55.55	2	1911.05	7.49757
nLVTEEVMk	R0LKR3	N-Term(iTRAQ8plex); K9(iTRAQ8plex)	1.16365	3	1.20335	3	1.00235	3	0.901993	3	0.861535	3	0.881674	3	55.55	2	1670.97	4.96146
tGQAEELGGLLk	R0LDU3	N-Term(iTRAQ8plex); K12(iTRAQ8plex)	1.0766	2	1.11806	2	1.0003	2	0.982366	2	0.911564	2	0.912697	2	55.55	2	1824.08	6.84896
lNEIEGTLNSAk	U3I6H8	N-Term(iTRAQ8plex); K12(iTRAQ8plex)	1.01258	4	1.00653	4	0.90923	4	1.01517	4	1.03568	4	0.982397	4	55.55	2	1897.09	1.36672
gEDLTDDEDGGIIR	R0M348	N-Term(iTRAQ8plex)	1.02821	3	0.840228	3	0.953053	3	0.99705	3	1.09853	3	1.12058	3	55.54	2	1808.88	1.2922
fQLTDSQIYEVLSVIR	R0LBU5	N-Term(iTRAQ8plex)	1.08994	7	1.15795	7	1.26796	7	0.862684	7	0.751324	7	0.710251	7	55.54	3	2215.24	7.79864
yGmAEYLFDk	L7XWS8	N-Term(iTRAQ8plex); M3(Oxidation); K10(iTRAQ8plex)	0.919094	2	0.891237	2	0.781702	2	1.19924	2	1.12852	2	1.07727	2	55.54	2	1860.98	5.12597
ePAHDAWAEDVDLR	U3I0F9	N-Term(iTRAQ8plex)	1.01942	5	1.04743	5	1.10432	5	0.981623	5	0.960646	5	0.948324	5	55.54	2	1927.96	6.9101
aSPQLNDAVLk	U3ID88	N-Term(iTRAQ8plex); K11(iTRAQ8plex)	0.950409	5	0.85733	5	0.80519	5	1.16643	5	1.13108	5	1.06943	5	55.53	3	1764.06	6.22177
aTSNVFAMFDQSQIQEFk	R0KEE7;R0JYM9	N-Term(iTRAQ8plex); K18(iTRAQ8plex)													55.53	3	2699.42	7.43438
dNFTLIPEGTNGTEER	R0LBU5	N-Term(iTRAQ8plex)	1.12215	3	0.823385	3	1.12871	3	0.932014	3	0.936644	3	1.09584	3	55.52	2	2097.05	4.46668
lDLNNLLVNPEGPTITR	R0KBE2	N-Term(iTRAQ8plex)	0.786258	1	0.775835	1	0.847357	1	1.25106	1	1.16954	1	1.2067	1	55.51	2	2183.25	5.76398
lEANEAELLk	U3IIR2	N-Term(iTRAQ8plex); K10(iTRAQ8plex)	0.890094	1	0.859852	1	0.797233	1	1.18603	1	1.11697	1	1.16714	1	55.51	2	1738.02	2.22806
iNVYYNEAAGNk	U3IJQ7	N-Term(iTRAQ8plex); K12(iTRAQ8plex)	1.01746	2	0.95163	2	0.853306	2	1.09011	2	1.07113	2	1.02042	2	55.51	2	1964.08	6.95506
sADPFLQVSNELAR	U3ID88	N-Term(iTRAQ8plex)	0.858624	4	0.788707	4	0.941549	4	1.04114	4	1.13544	4	1.23129	4	55.49	2	1851	6.76527
tMLELLNQLDGFEATk	R0L6X5	N-Term(iTRAQ8plex); K16(iTRAQ8plex)	1.22427	1	1.41327	1	1.24663	1	0.758595	1	0.648626	1	0.717834	1	55.49	3	2431.34	3.51307
vLSEcSPLMNDIFNk	R0LFA3	N-Term(iTRAQ8plex); C5(Carbamidomethyl); K15(iTRAQ8plex)	1.08647	4	1.13454	4	1.07045	4	0.917039	4	0.898587	4	0.91026	4	55.47	2	2375.26	3.05477
sVQTTLQTDEVk	U3IYM2	N-Term(iTRAQ8plex); K12(iTRAQ8plex)	1.12719	1	1.09788	1	0.76884	1	1.01896	1	1.05359	1	0.908737	1	55.44	2	1957.11	3.56928
nMLFSGTNIAAGk	R0LTI7;U3I9V3	N-Term(iTRAQ8plex); K13(iTRAQ8plex)													55.44	2	1932.09	5.03282
fADLSEAANR	U3IRY0	N-Term(iTRAQ8plex)	1.06173	3	1.09639	3	1.12561	3	0.897045	3	0.935651	3	0.948508	3	55.42	3	1397.74	7.43688
gmIDQVVAPDDVDGLTR	U3IM97	N-Term(iTRAQ8plex); M2(Oxidation)	0.977437	1	0.969651	1	1.2328	1	0.925241	1	1.02374	1	0.926396	1	55.4	2	2121.09	6.37745
dYGVYLEDQGHTLR	R0KCV3	N-Term(iTRAQ8plex)	0.960135	3	0.965771	3	1.12408	3	0.86825	3	0.859944	3	0.977198	3	55.39	2	1970	4.14235
aEPEDHYFLLTEPPLNTPENR	U3IZI5	N-Term(iTRAQ8plex)	1.03458	2	0.95904	2	1.09011	2	0.980105	2	0.973613	2	0.998759	2	55.39	3	2786.42	7.79936
eIIEQGIDLFNk	U3I252	N-Term(iTRAQ8plex); K12(iTRAQ8plex)	1.11812	2	1.1263	2	0.978643	2	0.965087	2	0.881847	2	0.934179	2	55.38	2	2027.18	6.02977
vAGHQDEFGNEALER	P04240	N-Term(iTRAQ8plex)	1.31847	7	1.23838	7	1.12655	7	0.769516	7	0.76336	7	0.756669	7	55.38	2	1975.99	4.5742
eGEDDESAVILDTYTSDLHFR	U3I8U0	N-Term(iTRAQ8plex)	0.924741	1	1.05583	1	1.17847	1	0.883844	1	0.967959	1	1.03342	1	55.38	3	2716.31	6.40666
lGVNNISGIEEVNMFTNQGTVIHFNNPk	R0K9Z5	N-Term(iTRAQ8plex); K28(iTRAQ8plex)	1.05845	1	1.08209	1	1.25266	1	0.872851	1	0.821882	1	0.96169	1	55.34	4	3695	13.7197
eFDALLINTk	U3J6M0	N-Term(iTRAQ8plex); K10(iTRAQ8plex)	1.05624	4	1.07176	4	1.01936	4	0.962192	4	0.953558	4	0.938352	4	55.31	2	1772.05	4.33316
vVGDANVIENSDVR	U3J091	N-Term(iTRAQ8plex)	0.711046	2	0.771348	2	0.879527	2	1.16186	2	1.20594	2	1.28056	2	55.29	3	1790.96	1.77211
aAYFGIYDTAk	R0M1L2;U3IXX4	N-Term(iTRAQ8plex); K11(iTRAQ8plex)													55.29	2	1828.02	4.70622
kELQAAGLSGDALEk	R0LKR3	N-Term(iTRAQ8plex); K1(iTRAQ8plex); K15(iTRAQ8plex)	1.15081	3	1.09924	3	0.860636	3	1.02077	3	0.942692	3	0.941296	3	55.28	2	2442.45	7.5057
lGLAPQIQDLLGk	U3I5Q8	N-Term(iTRAQ8plex); K13(iTRAQ8plex)	1.02937	3	1.0256	3	0.923085	3	1.04465	3	1.01277	3	0.974515	3	55.27	2	1974.22	2.00471
aTLSGSNVLIIIDQDIR	U3J760	N-Term(iTRAQ8plex)	1.03299	1	0.930224	1	1.35895	1	0.834701	1	0.921197	1	0.99819	1	55.27	3	2132.24	9.69079
lEEGPSTTAVMTR	R0LU60	N-Term(iTRAQ8plex)	0.953356	2	1.03336	2	1.12181	2	0.910052	2	0.951524	2	1.04736	2	55.26	3	1695.9	7.13121
aIEDINAVIQQIYR	U3J1Q2	N-Term(iTRAQ8plex)	0.955297	1	0.871327	1	0.958104	1	1.02894	1	1.16692	1	1.04774	1	55.25	2	1950.11	6.76952
cLFASGSPFDLVTLEDGR	R0LEM6	N-Term(iTRAQ8plex); C1(Carbamidomethyl)	1.08851	2	1.04795	2	1.05625	2	0.953123	2	0.953831	2	0.904417	2	55.25	2	2288.16	4.31017
gYDVIAQAQSGTGk	U3IDF0;R0KWC5	N-Term(iTRAQ8plex); K14(iTRAQ8plex)													55.25	2	2003.11	6.05452
iSTSMPVLDLIDAIQPGSIk	R0JKH4	N-Term(iTRAQ8plex); K20(iTRAQ8plex)	1.09299	3	1.04516	3	1.12004	3	0.963443	3	0.855225	3	0.927693	3	55.24	3	2706.57	4.43245
ySNVVLGHVNGTVk	U3IDJ5	N-Term(iTRAQ8plex); K14(iTRAQ8plex)	1.04087	3	1.11086	3	1.00903	3	0.98171	3	0.981889	3	0.940024	3	55.23	2	2095.23	6.26374
fYPPDPAQLSEDITR	U3IYL9	N-Term(iTRAQ8plex)	1.04575	3	0.931931	3	1.2596	3	0.973848	3	0.974044	3	0.931842	3	55.22	3	2053.07	6.09205
nLIFSNFEPLHk	R0JTS8	N-Term(iTRAQ8plex); K12(iTRAQ8plex)	0.968333	1	1.03305	1	0.916218	1	1.07743	1	0.993757	1	1.02391	1	55.21	3	2067.2	6.18839
aLNEGGLQSIPk	R0LSV8	N-Term(iTRAQ8plex); K12(iTRAQ8plex)	0.958315	2	0.890171	2	0.890037	2	1.13735	2	1.0746	2	1.06559	2	55.19	2	1835.1	7.21307
iLLLGAGESGk	R0K3N2	N-Term(iTRAQ8plex); K11(iTRAQ8plex)	0.97873	6	0.978576	6	0.92424	6	1.06847	6	1.04127	6	1.02266	6	55.18	3	1666.05	5.61266
nEPVFSQLLQck	R0L386	N-Term(iTRAQ8plex); C11(Carbamidomethyl); K12(iTRAQ8plex)	1.03264	1	1.05185	1	0.967684	1	0.981367	1	0.981097	1	0.998468	1	55.16	2	2071.16	4.65551
ekLEQQVPVSTVFGQDEMIDVIGVTk	U3J4P9	N-Term(iTRAQ8plex); K2(iTRAQ8plex); K26(iTRAQ8plex)	1.04621	2	0.990128	2	0.928185	2	1.05482	2	1.0295	2	0.948078	2	55.16	3	3802.14	8.7027
eNEMDENLEQVSGIIGNLR	U3IMQ0	N-Term(iTRAQ8plex)	1.07405	2	1.03769	2	1.21938	2	0.870311	2	0.930895	2	0.907255	2	55.15	3	2464.24	6.36946
vLHEAEGHIVTcETNTGEVYR	R0JM15	N-Term(iTRAQ8plex); C12(Carbamidomethyl)	1.02953	2	1.02673	2	1.06865	2	0.942183	2	1.00583	2	0.951706	2	55.15	3	2718.36	6.56953
sLSNATIINEEVLNAMLk	U3IRN0	N-Term(iTRAQ8plex); K18(iTRAQ8plex)	1.14503	1	1.14078	1	1.08539	1	0.905299	1	0.902004	1	0.835619	1	55.14	3	2568.47	5.7829
lIQNNHYAmDDVATR	U3J5Y3	N-Term(iTRAQ8plex); M9(Oxidation)	1.01642	2	1.0982	2	1.00931	2	0.981205	2	0.935522	2	0.97002	2	55.13	2	2081.05	6.72529
tLATDILMGVLk	U3IE57	N-Term(iTRAQ8plex); K12(iTRAQ8plex)	0.971515	3	0.97592	3	1.09752	3	1.07898	3	0.943384	3	0.957342	3	55.12	2	1883.16	3.21585
iAQLPLTEGVSAMFFLPTk	U3IVG2	N-Term(iTRAQ8plex); K19(iTRAQ8plex)	1.145	4	1.05825	5	1.13824	5	0.986317	4	0.920293	4	0.863212	5	55.12	3	2671.55	5.45362
eIQEPSDAIAQVk	U3I4L4	N-Term(iTRAQ8plex); K13(iTRAQ8plex)	0.901745	1	0.865285	1	0.833119	1	1.179	1	1.13907	1	1.10104	1	55.11	2	2036.16	3.55864
vAVEALNGLSGDLAGR	R0JII3	N-Term(iTRAQ8plex)	0.984506	2	1.04375	2	1.14293	2	0.89463	2	0.94041	2	1.0236	2	55.09	2	1846.05	10.0324
eLSDQAGSDFENTEVR	R0JQX4	N-Term(iTRAQ8plex)	1.09705	1	0.942125	1	1.10486	1	0.974272	1	0.994714	1	0.924865	1	55.09	2	2101.02	8.85775
ecEDVLDWINDk	U3J5Y3	N-Term(iTRAQ8plex); C2(Carbamidomethyl); K12(iTRAQ8plex)	1.19024	2	1.15486	2	1.08257	2	0.893523	2	0.837143	2	0.849656	2	55.08	2	2144.09	7.3359
gEEEEENTLEVR	U3I9L4	N-Term(iTRAQ8plex)	1.23008	2	1.12839	2	1.27097	2	0.792977	2	0.813987	2	0.798653	2	55.07	2	1737.85	5.14995
vDLVLVGAEGVVESGGIINk	U3J546	N-Term(iTRAQ8plex); K20(iTRAQ8plex)	1.29253	3	1.0274	3	1.04146	3	0.966427	3	0.803527	3	0.820959	3	55.07	3	2576.53	6.81299
eLEEVVQPIVSk	U3I640	N-Term(iTRAQ8plex); K12(iTRAQ8plex)	1.25575	8	1.15891	8	1.14522	8	0.830515	8	0.847586	8	0.841226	8	55.06	2	1978.18	7.11017
iPNPDFFEDLEPFk	U3IQ27	N-Term(iTRAQ8plex); K14(iTRAQ8plex)	1.08237	6	0.975736	6	0.902733	6	1.05044	6	1.02591	6	0.938333	6	55.06	2	2316.25	5.30514
vIGGDDLSTLTGk	B7S4P0	N-Term(iTRAQ8plex); K13(iTRAQ8plex)	0.902519	2	0.902017	2	0.95667	2	1.11087	2	1.10643	2	1.05129	2	55.03	2	1884.1	4.7456
gLGTDEDTLIEILASR	R0L675	N-Term(iTRAQ8plex)	0.986059	1	1.1567	1	1.16901	1	1.18362	1	1.07198	1	0.457574	1	55.03	3	2007.1	5.62546
vLGTLALIDEGETDWk	R0KPF7	N-Term(iTRAQ8plex); K16(iTRAQ8plex)	1.11432	2	1.27927	2	0.988683	2	0.860693	2	0.848688	2	0.896817	2	55	2	2368.34	7.83353
lDITSLTGVPDEHIk	U3J3R1	N-Term(iTRAQ8plex); K15(iTRAQ8plex)	0.991903	3	1.08627	3	1.18361	3	0.900872	3	0.922057	3	0.910915	3	54.97	2	2246.3	8.33875
tTGIVMDSGDGVTHTVPIYEGYALPHAILR	U3IRK7	N-Term(iTRAQ8plex)	1.23573	2	1.25598	2	1.27863	2	0.718501	2	0.711267	2	0.769496	2	54.97	3	3487.85	8.15357
vFITDDFHDMMPk	U3J4X1	N-Term(iTRAQ8plex); K13(iTRAQ8plex)	1.15016	2	1.03221	2	0.94424	2	0.989017	2	0.978077	2	0.909846	2	54.96	2	2204.15	6.31787
lTVEDPVTVEYITR	U3IZX9	N-Term(iTRAQ8plex)	1.05863	2	1.03012	2	1.27391	2	0.78583	2	0.938972	2	0.958857	2	54.95	3	1939.08	4.9746
dMLNLFIENEGk	R0JP64	N-Term(iTRAQ8plex); K12(iTRAQ8plex)	0.810872	3	0.681865	3	0.662865	3	1.42763	3	1.20631	3	1.23361	3	54.95	2	2031.12	9.57177
vIGSGcNLDSAR	R0KPC7	N-Term(iTRAQ8plex); C6(Carbamidomethyl)	0.894099	3	0.974087	3	0.990135	3	1.04155	3	1.01791	3	1.05072	3	54.94	2	1552.81	5.14477
lGANSLLDLVVFGR	R0KW04	N-Term(iTRAQ8plex)	1.041	1	1.0783	1	1.06864	1	0.930821	1	0.925516	1	0.979899	1	54.94	2	1778.06	4.43201
vIFLEDDDVAAVVDGR	R0K7I7	N-Term(iTRAQ8plex)	1.05493	1	1.00704	1	1.12705	1	0.962739	1	0.983634	1	0.900593	1	54.91	2	2037.1	8.48103
vASScGAIQYIPTELDQVR	R0JQ70	N-Term(iTRAQ8plex); C5(Carbamidomethyl)	1.00066	1	0.995288	1	1.08501	1	0.979793	1	0.974457	1	1.00068	1	54.91	2	2411.27	4.92919
iTVVGVGQVGmAcAVSILGk	P13743	N-Term(iTRAQ8plex); M11(Oxidation); C13(Carbamidomethyl); K20(iTRAQ8plex)	1.20336	14	1.12586	14	1.17216	14	0.899449	14	0.852483	14	0.872075	14	54.89	3	2583.52	14.0857
lEQQVPVSTVFGQDEMIDVIGVTk	U3J4P9	N-Term(iTRAQ8plex); K24(iTRAQ8plex)	0.964166	3	1.0155	3	1.16099	3	0.909942	3	1.02568	3	0.962159	3	54.89	3	3240.78	4.72143
aTEILNLLLk	R0M2A6	N-Term(iTRAQ8plex); K10(iTRAQ8plex)	1.2474	2	1.13668	2	1.25349	2	0.76539	2	0.66242	2	0.924844	2	54.88	2	1736.11	-0.0161044
iESLQEEIAFLk	R0KXZ5;R4HH66	N-Term(iTRAQ8plex); K12(iTRAQ8plex)													54.88	3	2028.2	5.80243
sASADSTTEGTPADGFTVLSTk	U3IC59	N-Term(iTRAQ8plex); K22(iTRAQ8plex)	0.807589	1	0.750919	1	0.738431	1	1.25296	1	1.24448	1	1.22725	1	54.88	3	2751.43	5.45435
lALQQDLTTMAPGLIIQAVR	R0JH54	N-Term(iTRAQ8plex)	1.03365	2	0.927414	2	1.10708	2	0.952188	2	0.971876	2	1.03824	2	54.87	3	2456.44	5.98305
lVLWDVDTHGLR	U3I6Q7	N-Term(iTRAQ8plex)	0.985504	2	0.96939	2	0.966946	2	1.02392	2	1.03541	2	1.02314	2	54.87	3	1727.98	4.69328
tILPAAAQDVYYR	U3I9L4	N-Term(iTRAQ8plex)	1.09557	3	1.08167	3	1.19951	3	0.903424	3	0.901286	3	0.904966	3	54.86	3	1785	5.90152
iLEQGEEFAANEVVR	R0J9Y5	N-Term(iTRAQ8plex)	1.03882	5	1.13489	5	1.21085	5	0.808069	5	0.849964	5	0.888136	5	54.86	3	2008.08	5.16736
gIGGGNASIPGIER	R0JWN6	N-Term(iTRAQ8plex)	0.675461	2	0.660324	2	0.759205	2	1.33487	2	1.29009	2	1.25965	2	54.85	3	1601.9	6.32441
aISNNEADAISLDGGQVFEAGLAPyk	P56410;R0JEC8	N-Term(iTRAQ8plex); Y25(iTRAQ8plex); K26(iTRAQ8plex)													54.85	3	3562.92	1.51684
eWTDGLFTHVLR	R0L4D8	N-Term(iTRAQ8plex)	1.1091	2	1.02448	2	1.02186	2	1.01007	2	0.894314	2	0.960305	2	54.85	3	1777.96	5.34418
dSYVGDEAQSk	U3I560;U3IRK7;R0LGZ6;R0LBX0	N-Term(iTRAQ8plex); K11(iTRAQ8plex)													54.83	2	1806.94	5.0156
lLDSSQVPELIk	R0K433	N-Term(iTRAQ8plex); K12(iTRAQ8plex)	1.01002	1	1.02633	1	0.990842	1	1.03607	1	1.02335	1	0.931807	1	54.81	3	1950.18	3.37989
eTcLITFLLAGIEcPR	U3IX01	N-Term(iTRAQ8plex); C3(Carbamidomethyl); C14(Carbamidomethyl)	1.52422	1	0.585811	1	1.38087	1	0.631573	1	1.24082	1	0.710456	1	54.81	3	2197.18	5.59978
aEGSDVANAVLDGADcImLSGETAk	U3I0F9	N-Term(iTRAQ8plex); C16(Carbamidomethyl); M18(Oxidation); K25(iTRAQ8plex)	0.987678	3	1.0592	3	1.05101	3	0.986593	3	0.982493	3	0.952958	3	54.81	3	3118.56	4.82464
eLAEQLEFIk	U3ISN7	N-Term(iTRAQ8plex); K10(iTRAQ8plex)	1.00903	3	0.950004	3	0.971554	3	1.09249	3	1.02331	3	0.984209	3	54.8	2	1828.08	6.61799
dGIEPGHIPGSVNIPFTSFLTESGLEk	R0K1W9	N-Term(iTRAQ8plex); K27(iTRAQ8plex)	1.02926	2	0.943761	2	0.780419	2	1.11374	2	1.10044	2	1.02597	2	54.78	3	3449.87	7.65237
vNEVNQFAGk	U3J5Y3	N-Term(iTRAQ8plex); K10(iTRAQ8plex)	1.09451	2	1.03021	2	0.940259	2	1.00385	2	0.994682	2	0.943942	2	54.76	2	1713.98	5.19414
nLYGDFFTGDSYLVLNTIk	R0L173	N-Term(iTRAQ8plex); K19(iTRAQ8plex)	0.975014	2	1.20117	2	0.964271	2	0.978811	2	0.908188	2	0.969624	2	54.74	3	2788.53	8.73433
aLAAGGYDVEk	P09426;R0KA54	N-Term(iTRAQ8plex); K11(iTRAQ8plex)													54.74	3	1701.97	4.89987
qIHVIDMDTIDVSNLNR	R0LNX2	N-Term(iTRAQ8plex)	0.936805	1	1.0404	1	1.21812	1	0.938862	1	0.960356	1	0.956305	1	54.74	3	2287.23	11.6195
iPIVEQAEEHAR	U3IS46	N-Term(iTRAQ8plex)	1.03799	6	0.986595	6	0.928659	6	1.01231	6	1.03004	6	0.965867	6	54.73	3	1695.94	6.09354
iHFPLATYAPVISAEk	R0L2A7	N-Term(iTRAQ8plex); K16(iTRAQ8plex)	1.12809	25	1.05014	25	0.962542	25	0.969524	24	0.960039	25	0.941483	25	54.69	2	2365.39	6.00743
lLDEEETTDNELR	R0LVY8	N-Term(iTRAQ8plex)	0.998268	2	0.96768	2	1.03616	2	0.969849	2	1.00711	2	1.03552	2	54.68	2	1880.95	5.39358
iQEAGTEVVk	R0M1C0	N-Term(iTRAQ8plex); K10(iTRAQ8plex)	1.13349	3	1.05137	3	0.977388	3	0.905923	3	0.907779	3	0.909203	3	54.66	2	1682	4.82745
tNQEIHDLVAAYk	U3I6R1	N-Term(iTRAQ8plex); K13(iTRAQ8plex)	1.06066	2	1.13191	2	1.051	2	0.934057	2	0.926304	2	0.908493	2	54.64	2	2110.18	3.72089
aDDGTPFVQMIk	R0KDK0	N-Term(iTRAQ8plex); K12(iTRAQ8plex)	0.903624	4	0.899557	4	1.00012	4	1.1138	4	1.08581	4	1.07141	4	54.62	2	1930.07	5.49354
cQHAAEIITDLLR	U3IEG9	N-Term(iTRAQ8plex); C1(Carbamidomethyl)	1.1432	1	0.93134	1	0.791143	1	1.06044	1	1.056	1	1.01407	1	54.62	3	1844.01	6.25679
gGQVIQIPVADIIVGDIAQVk	U3IR05	N-Term(iTRAQ8plex); K21(iTRAQ8plex)	1.03934	2	1.07051	2	1.02363	2	0.956262	2	1.0184	2	0.89432	2	54.6	3	2741.66	8.64634
aHPITNAIDGTER	U3IS46;R0KFD3	N-Term(iTRAQ8plex)													54.56	3	1698.92	5.351
sDDDLEFPSLQVk	U3ID88	N-Term(iTRAQ8plex); K13(iTRAQ8plex)	0.832675	2	0.768883	2	0.705543	2	1.27567	2	1.25794	2	1.17108	2	54.54	2	2101.13	2.03133
iQEAAEELQk	R0KT09	N-Term(iTRAQ8plex); K10(iTRAQ8plex)	1.21269	2	1.13222	2	1.04418	2	0.903517	2	0.853897	2	0.859464	2	54.53	2	1767.02	4.09883
eVQGLAGLQHENIVR	M4QUQ9	N-Term(iTRAQ8plex)	0.973389	2	1.16436	2	1.26645	2	0.804973	2	0.852377	2	0.981182	2	54.52	3	1967.12	9.30734
iQFVGAcNPPTDPGR	R0L4D8	N-Term(iTRAQ8plex); C7(Carbamidomethyl)	0.968111	2	0.90816	2	1.00143	2	1.02293	2	1.05328	2	1.07862	2	54.49	2	1933	3.66727
dLDETDLAFk	U3IRZ0	N-Term(iTRAQ8plex); K10(iTRAQ8plex)	0.662327	2	0.63537	2	0.579333	2	1.43789	2	1.33815	2	1.32546	2	54.48	2	1774.97	2.66413
nIcFTVWDVGGQDk	R0KT09	N-Term(iTRAQ8plex); C3(Carbamidomethyl); K14(iTRAQ8plex)	1.04727	2	1.10151	2	1.01995	2	0.974474	2	0.947534	2	0.921402	2	54.48	2	2247.18	5.3803
sVDETTQAMAFDGIIFQGQSLk	R0KJM7	N-Term(iTRAQ8plex); K22(iTRAQ8plex)	1.01889	1	0.952795	1	0.964966	1	1.07886	1	1.04132	1	0.965779	1	54.47	3	2994.58	4.89343
yDEAAGYIQSk	R0J9D1	N-Term(iTRAQ8plex); K11(iTRAQ8plex)	0.958922	2	0.923039	2	0.827574	2	1.13414	2	1.06407	2	1.09947	2	54.47	2	1853	5.42815
fLQDYFDGNLk	R0L6N6	N-Term(iTRAQ8plex); K11(iTRAQ8plex)	0.880772	8	1.03041	8	1.20979	8	0.936493	8	0.992313	8	1.03921	8	54.45	2	1968.08	4.31118
eTPPDALILESPFTNIR	U3IXI1	N-Term(iTRAQ8plex)	0.986015	2	0.830122	2	1.00529	2	1.08411	2	1.10546	2	1.02647	2	54.43	2	2217.23	8.76981
aIYDTPcIQAESEk	U3IIH9	N-Term(iTRAQ8plex); C7(Carbamidomethyl); K14(iTRAQ8plex)	1.04379	1	0.94896	1	0.993127	1	1.07293	1	1.02358	1	0.943464	1	54.43	2	2233.18	7.77914
gNVGLNcQQALQTLIQETDPGADYR	R0M8F1	N-Term(iTRAQ8plex); C7(Carbamidomethyl)	1.03463	1	0.975529	1	1.21378	1	0.861204	1	1.00089	1	0.963718	1	54.43	3	3065.53	0.420421
sEDYVDIVQGk	U3IUR2	N-Term(iTRAQ8plex); K11(iTRAQ8plex)	1.00394	1	0.947097	1	0.862094	1	1.09847	1	1.06319	1	1.03596	1	54.42	2	1861.03	7.05268
hLLQAPLDDAQEILQTR	R0KAE6	N-Term(iTRAQ8plex)	1.02677	1	1.10016	1	1.11574	1	0.880054	1	0.896499	1	1.01002	1	54.41	3	2265.26	4.26207
qDHTIVDTVLTAPR	R0KAM8	N-Term(iTRAQ8plex)	0.904529	2	1.15181	2	1.19149	2	0.912944	2	0.917956	2	0.908001	2	54.38	3	1870.04	4.005
aLDTMNFDVIk	U3IQE5;U3I0W5	N-Term(iTRAQ8plex); K11(iTRAQ8plex)													54.36	2	1875.06	4.00556
vVAEPVELSQEFR	R0LMD0	N-Term(iTRAQ8plex)	0.970574	2	1.0196	2	1.08246	2	0.95973	2	0.98591	2	1.00487	2	54.34	3	1807	5.58389
tGAIVDVPVGEELLGR	U3IVL6	N-Term(iTRAQ8plex)	0.98168	3	1.05298	3	1.06918	3	0.93634	3	0.989528	3	1.00894	3	54.34	3	1929.11	4.84031
gQcDLELINVcNENSLFk	R0LHJ8	N-Term(iTRAQ8plex); C3(Carbamidomethyl); C11(Carbamidomethyl); K18(iTRAQ8plex)	1.25327	3	1.14031	3	1.10724	3	0.851496	3	0.840299	3	0.792258	3	54.34	2	2761.42	3.87451
sGDAAIVDMIPGkPMcVESFSDYPPLGR	R0M765	N-Term(iTRAQ8plex); K13(iTRAQ8plex); C16(Carbamidomethyl)	1.02255	3	1.04434	3	0.937573	3	0.993107	3	1.00118	3	0.946091	3	54.32	3	3617.85	6.48488
dAGQISGLNVLR	R0L7N0	N-Term(iTRAQ8plex)	0.894422	2	0.88663	2	1.04893	2	1.09863	2	1.05702	2	1.05357	2	54.29	3	1546.9	6.8065
eSLAEPEMLLTDFGk	U3IQ18	N-Term(iTRAQ8plex); K15(iTRAQ8plex)	0.97445	1	0.986045	1	0.915333	1	1.07533	1	1.0479	1	1.01593	1	54.29	3	2288.24	5.23742
gVQEEMEALVk	R0LBU5	N-Term(iTRAQ8plex); K11(iTRAQ8plex)	1.21415	3	1.10198	3	1.1064	3	0.911521	3	0.859442	3	0.832656	3	54.29	3	1841.04	4.25987
sLVQEMVGSFGk	R0LG86	N-Term(iTRAQ8plex); K12(iTRAQ8plex)	1.29423	2	1.2881	2	1.15912	2	0.792829	2	0.765989	2	0.68965	2	54.28	2	1890.07	4.98878
qLGcGDAVLAPIGAk	R0LDN0	N-Term(iTRAQ8plex); C4(Carbamidomethyl); K15(iTRAQ8plex)	1.07701	4	1.06916	4	1.04465	4	0.931403	4	0.913783	4	0.940836	4	54.27	3	2078.2	6.31035
gFFADYEIPNLQk	R0LBX6	N-Term(iTRAQ8plex); K13(iTRAQ8plex)	0.998645	2	0.962096	2	0.858933	2	1.11349	2	1.05037	2	1.02087	2	54.27	2	2150.19	6.18379
aPVLVALALIEcGMk	R0LC45	N-Term(iTRAQ8plex); C12(Carbamidomethyl); K15(iTRAQ8plex)	1.08062	3	1.20687	3	0.900508	3	0.902457	3	1.0442	3	0.809844	3	54.27	3	2193.31	7.95344
nDIAINELMk	R0JIN6	N-Term(iTRAQ8plex); K10(iTRAQ8plex)	1.13288	1	1.14513	1	1.03896	1	0.89081	1	0.900563	1	0.900336	1	54.27	2	1769.01	2.59012
gILQAAEAVSEDAIR	U3IWW2	N-Term(iTRAQ8plex)	1.00797	3	0.844054	3	1.20282	3	0.848998	3	1.07559	3	1.10815	3	54.26	3	1847.02	2.45185
eALTYDGALLGDR	R0KRG6	N-Term(iTRAQ8plex)	0.97237	3	0.98425	3	1.01141	3	0.991821	3	1.01778	3	1.04885	3	54.25	3	1697.91	5.10859
yAMEPEEFDSDVLR	R0KBX6	N-Term(iTRAQ8plex)	0.928903	2	1.01216	2	1.26077	2	0.887787	2	0.950965	2	1.01155	2	54.24	2	2004.96	5.91224
dLYQmSDSQLYEAFTFLk	U3IBU2	N-Term(iTRAQ8plex); M5(Oxidation); K18(iTRAQ8plex)	1.12841	1	1.11305	1	1.09734	1	0.912844	1	0.896561	1	0.871789	1	54.24	3	2823.46	7.87277
fLVYVANFDENDPR	U3IIX3	N-Term(iTRAQ8plex)	1.00772	6	1.14257	6	1.08425	7	0.954094	6	0.897219	6	0.971505	7	54.23	2	2003.03	5.11143
eALSQMVLAEVPk	U3IAF7	N-Term(iTRAQ8plex); K13(iTRAQ8plex)	0.973011	3	0.950727	3	0.924599	3	1.11382	3	1.0453	3	1.00953	3	54.23	2	2023.18	2.5189
qEPGQNSEILPALk	U3I3K1	N-Term(iTRAQ8plex); K14(iTRAQ8plex)	0.907563	4	0.935516	4	0.98641	4	1.0831	4	1.04254	4	1.0142	4	54.19	2	2132.23	5.90585
nPDDITNEEYGEFYk	R0JSM9	N-Term(iTRAQ8plex); K15(iTRAQ8plex)	1.07946	6	1.04387	6	1.00258	6	0.971783	6	0.990557	6	0.901638	6	54.19	2	2442.21	5.81651
vGWEQLLTTIAR	U3I4I9	N-Term(iTRAQ8plex)	1.0805	6	0.843405	6	1.02368	6	0.947014	6	1.03454	6	0.991288	6	54.18	3	1690.99	5.59638
sDIDEIVLVGGSTR	U3I640	N-Term(iTRAQ8plex)	1.11484	5	0.97787	5	1.13305	5	0.878614	5	0.916046	5	0.948582	5	54.17	2	1764.97	5.37987
gGGGNFGPGPGSNFR	R0JQ46	N-Term(iTRAQ8plex)	0.804837	5	0.77857	5	0.821063	5	1.20228	5	1.23073	5	1.19147	5	54.16	2	1681.84	4.86602
iLDSVGIETDDER	U3J062	N-Term(iTRAQ8plex)	1.02633	4	1.09275	4	1.18862	4	0.886772	4	0.915641	4	0.997123	4	54.13	2	1765.92	4.54851
sILVDLEPGTMDSVR	R0LQP1	N-Term(iTRAQ8plex)	0.963548	2	0.914151	2	1.05936	2	1.0689	2	1.04114	2	0.991069	2	54.13	3	1936.04	2.08007
dLSLEEIQk	R0LGK3	N-Term(iTRAQ8plex); K9(iTRAQ8plex)	0.618758	2	0.593102	2	0.573827	2	1.46994	2	1.40312	2	1.35335	2	54.13	2	1682.99	8.16035
vDAQLQELQVk	U3IIB9	N-Term(iTRAQ8plex); K11(iTRAQ8plex)	1.06491	1	1.04467	1	1.07892	1	0.968428	1	0.959979	1	0.909575	1	54.12	2	1879.12	2.38556
aAVAGEMEATFIENLR	R0M211	N-Term(iTRAQ8plex)	1.00169	4	0.799482	4	1.31809	4	0.899253	4	0.984334	4	1.03019	4	54.11	3	2026.07	6.31553
sLHDALcVLAQTVk	U3J0G1	N-Term(iTRAQ8plex); C7(Carbamidomethyl); K14(iTRAQ8plex)	1.07453	4	0.99728	4	0.915967	4	1.05886	4	0.991341	4	0.952317	4	54.11	2	2163.25	5.13479
sTGEAFVQFASk	R0KFX1	N-Term(iTRAQ8plex); K12(iTRAQ8plex)	0.959927	3	1.05523	3	0.900738	3	1.03599	3	1.0206	3	0.971771	3	54.1	2	1880.05	6.09262
aDYAQLFEDMQNAFR	U3IFS5	N-Term(iTRAQ8plex)	1.00971	8	1.02143	8	1.22955	8	0.895116	8	0.916884	8	0.905508	8	54.09	2	2123.02	3.74402
yLLQYQEPIPcEQLVTALcDIk	U3J9S1	N-Term(iTRAQ8plex); C11(Carbamidomethyl); C19(Carbamidomethyl); K22(iTRAQ8plex)	1.06016	2	1.12655	2	1.00976	2	0.887882	2	0.911767	2	1.00256	2	54.09	4	3302.78	4.52263
gNVGFVFTk	R0J6Z5	N-Term(iTRAQ8plex); K9(iTRAQ8plex)	1.046	4	0.987123	4	0.92949	4	1.0581	4	1.03742	4	0.94273	4	54.09	2	1576.94	4.07124
dYVMTEIENGGMLGSk	U3I0F9	N-Term(iTRAQ8plex); K16(iTRAQ8plex)	0.982384	1	0.845307	1	0.794597	1	1.14864	1	1.13063	1	1.11097	1	54.08	2	2352.21	3.75759
iDEMVNFDLPQLEER	R0KFK5	N-Term(iTRAQ8plex)	0.879277	1	0.973063	1	1.12701	1	1.05681	1	0.982999	1	1.0313	1	54.07	2	2152.1	4.44289
mAkPEEVLVVENDQGEVVR	U3I8L1	N-Term(iTRAQ8plex); K3(iTRAQ8plex)	1.05932	1	1.01036	1	1.01188	1	0.996346	1	0.995107	1	0.948098	1	54.03	3	2749.51	4.82389
aILQTLDVMAYNk	R0LMT3	N-Term(iTRAQ8plex); K13(iTRAQ8plex)	1.06098	5	1.01936	5	0.982988	5	1.00025	5	0.945675	5	1.01251	5	54.01	2	2088.21	4.40848
lQIQcVVEDDk	R0LNI3;U3ILZ4	N-Term(iTRAQ8plex); C5(Carbamidomethyl); K11(iTRAQ8plex)													53.98	2	1955.08	3.17214
hLPLQQGQPQELTEYAYVNALTR	R0KBE2	N-Term(iTRAQ8plex)	0.966034	1	1.1803	1	1.27181	1	0.897759	1	0.8326	1	0.897067	1	53.97	3	2973.59	5.60731
lSLSNAISTVLPITQLR	R0L4D8	N-Term(iTRAQ8plex)	0.901636	1	1.16565	1	1.5317	1	0.92007	1	0.671943	1	0.899196	1	53.96	3	2130.29	4.60866
aLPFWNEEIVPQIk	R0KYW6	N-Term(iTRAQ8plex); K14(iTRAQ8plex)	1.13256	11	1.11597	11	1.07447	11	0.931603	11	0.875441	11	0.926166	11	53.96	3	2292.33	2.41897
yDYNTGEELESYk	R0LRS7	N-Term(iTRAQ8plex); K13(iTRAQ8plex)	1.01689	1	1.02048	1	0.875928	1	1.03876	1	1.03741	1	1.01469	1	53.96	2	2219.11	6.73892
iPIFSAAGLPHNEIAAQIcR	R0LBI2	N-Term(iTRAQ8plex); C19(Carbamidomethyl)	1.139	3	1.15146	3	1.1169	3	0.884374	3	0.848372	3	0.885915	3	53.96	3	2482.36	0.859316
vQVALEELQDLk	R0L4D8	N-Term(iTRAQ8plex); K12(iTRAQ8plex)	0.82098	3	0.77485	3	0.899386	3	1.28406	3	1.26788	3	1.11915	3	53.94	3	1993.19	4.58221
acQSIYPLHDVYVR	R0LH50	N-Term(iTRAQ8plex); C2(Carbamidomethyl)	0.971737	2	0.90686	2	0.940781	2	1.05274	2	1.04246	2	1.09792	2	53.94	2	2025.07	6.12322
dSLYVDGDcTMDIR	R0KYD1	N-Term(iTRAQ8plex); C9(Carbamidomethyl)	0.928184	3	1.18371	3	0.954718	3	0.949258	3	0.97034	3	0.949067	3	53.93	2	1963.92	8.52185
aSEQIYGTQGINPYEcLR	U3INP2	N-Term(iTRAQ8plex); C16(Carbamidomethyl)	0.845743	1	0.868238	1	1.00444	1	1.05692	1	1.12872	1	1.13846	1	53.93	2	2403.21	6.01155
kDLYANNVLSGGTTMYPGIADR	U3I560	N-Term(iTRAQ8plex); K1(iTRAQ8plex)	0.763545	2	0.8531	2	0.810687	2	1.27572	2	1.13304	2	1.18023	2	53.93	4	2964.59	6.90148
iVFEDGNLHVNk	U3IBU2	N-Term(iTRAQ8plex); K12(iTRAQ8plex)	1.10667	4	1.00711	4	1.00553	4	0.9294	4	0.976542	4	0.98393	4	53.92	2	1993.15	8.76642
qVIDVLETDk	R0LG94	N-Term(iTRAQ8plex); K10(iTRAQ8plex)	1.04806	3	1.03549	3	0.980807	3	1.03543	3	0.982101	3	0.948883	3	53.91	2	1768.04	2.15521
aGSAVDDFINk	R0JHP4	N-Term(iTRAQ8plex); K11(iTRAQ8plex)	0.919463	3	0.961993	3	0.857277	3	1.13905	3	1.13078	3	0.980265	3	53.9	2	1744.98	4.49458
qALQDTLALYk	R0LN18	N-Term(iTRAQ8plex); K11(iTRAQ8plex)	1.14704	2	1.14102	2	1.0134	2	0.92538	2	0.909947	2	0.867107	2	53.89	2	1872.11	4.53054
gLIEIISNAAEYENIPIR	R0LG86	N-Term(iTRAQ8plex)	0.950566	2	1.08155	2	1.21838	2	0.997484	2	0.857996	2	0.909761	2	53.88	3	2319.29	2.26178
yPNLQVIGGNVVTAAQAk	R0JFS9	N-Term(iTRAQ8plex); K18(iTRAQ8plex)	1.01625	2	0.923324	2	0.952093	2	1.06531	2	1.04465	2	1.01745	2	53.87	3	2451.43	5.89326
gQIWLSDMNck	R0LDN0	N-Term(iTRAQ8plex); C10(Carbamidomethyl); K11(iTRAQ8plex)	1.11425	2	1.05246	2	1.01259	2	0.936789	2	0.962251	2	0.923687	2	53.87	2	1960.04	8.09131
aQDTAELFFEDVR	R0L257	N-Term(iTRAQ8plex)	1.07092	4	1.0642	4	0.996195	4	0.966012	4	0.958133	4	0.902048	4	53.86	3	1844.94	6.19204
nFEEVAFDENk	R0LZB0	N-Term(iTRAQ8plex); K11(iTRAQ8plex)	0.985064	3	1.12659	3	1.09142	3	0.927669	3	0.924278	3	0.964421	3	53.86	2	1950.02	8.82448
vALDTVFVPNTGk	U3IFW5	N-Term(iTRAQ8plex); K13(iTRAQ8plex)	1.0498	4	1.03316	4	1.12533	4	1.00026	4	0.951759	4	0.905715	4	53.84	2	1969.17	5.02289
vLDDGELLVQQTk	R0L5F1	N-Term(iTRAQ8plex); K13(iTRAQ8plex)	0.851222	2	0.793538	2	0.753376	2	1.24308	2	1.19106	2	1.18195	2	53.81	3	2066.2	3.37547
nLDQEQLSQVLDAMFER	R0JFU0	N-Term(iTRAQ8plex)	1.12147	3	0.998385	3	1.10488	3	0.937505	3	0.925609	3	0.952028	3	53.81	3	2340.19	3.01174
iLTDYGFEGHPFR	R0LMD0	N-Term(iTRAQ8plex)	1.06623	1	0.921728	1	0.91112	1	1.11526	1	0.910376	1	1.09882	1	53.81	3	1855.98	7.22373
lGGTTQLMDIGk	U3INE4	N-Term(iTRAQ8plex); K12(iTRAQ8plex)	1.06884	3	1.14027	3	0.890085	3	0.956833	3	0.996455	3	0.94709	3	53.8	2	1842.08	7.83574
dQIYEIFQk	R0KWC5	N-Term(iTRAQ8plex); K9(iTRAQ8plex)	1.26992	4	1.21109	4	1.11082	4	0.799545	4	0.779828	4	0.814084	4	53.8	2	1792.03	11.272
aPLGVDQGALHDFSVR	U3I7T8	N-Term(iTRAQ8plex)	0.88751	1	1.04263	1	1.06446	1	0.945542	1	0.97914	1	1.11469	1	53.8	3	1986.08	2.17578
qYDPELEQVLVR	U3IZH0	N-Term(iTRAQ8plex)	0.914916	2	0.896569	2	1.12375	2	1.03371	2	1.03183	2	1.03928	2	53.79	3	1792.98	3.50806
iITIPPFLAYGEEGDGk	R0K6M4	N-Term(iTRAQ8plex); K17(iTRAQ8plex)	0.974632	4	1.00975	4	0.948576	4	1.03737	4	1.00127	4	0.988656	4	53.79	2	2428.38	8.94557
vLAVAVETDYTFPLAEk	R0JGA8	N-Term(iTRAQ8plex); K17(iTRAQ8plex)	1.13377	4	1.09615	4	1.00789	4	0.970076	4	0.928662	4	0.895331	4	53.79	3	2474.41	4.7325
iEEGVPQFLVILSSR	U3ID88	N-Term(iTRAQ8plex)	1.0521	9	1.0392	9	1.06888	9	1.05246	10	1.01444	9	0.990236	9	53.78	2	1991.16	4.93238
vGAQQIHIGVVQYSDEPR	U3ID88	N-Term(iTRAQ8plex)	0.767251	1	1.10093	1	1.50367	1	0.825751	1	0.911645	1	0.980429	1	53.78	3	2300.25	7.76336
dPLNLFAFGDVDGAGINAk	U3J0R4	N-Term(iTRAQ8plex); K19(iTRAQ8plex)	0.77556	1	0.835526	1	0.689817	1	1.30675	1	1.27038	1	1.12895	1	53.77	3	2542.38	2.85824
iDMNLTDLLGELQR	R0KAE6;R0L318	N-Term(iTRAQ8plex)													53.75	2	1935.06	4.90107
iAVLQSFADQLISADHYAk	U3J5Y3	N-Term(iTRAQ8plex); K19(iTRAQ8plex)	1.06748	3	1.1642	3	1.10914	3	0.915946	3	0.918144	3	1.00331	3	53.75	3	2698.52	5.44882
vLYPNDNFFEGk	U3J9R8;R0LE95	N-Term(iTRAQ8plex); K12(iTRAQ8plex)													53.74	2	2051.12	6.75007
sAVGFEYQGk	U3IEA5	N-Term(iTRAQ8plex); K10(iTRAQ8plex)	0.579173	1	0.547042	1	0.538338	1	1.52688	1	1.4457	1	1.38862	1	53.71	2	1693.94	4.45369
aIVPILLDGNVSTYDk	U3IVW2	N-Term(iTRAQ8plex); K16(iTRAQ8plex)	1.1285	1	0.989684	1	0.888303	1	1.04121	1	1.00746	1	0.949146	1	53.69	2	2326.36	6.53957
gDHILLNAccPGWVR	R0K8V1	N-Term(iTRAQ8plex); C9(Carbamidomethyl); C10(Carbamidomethyl)	1.04167	2	1.05686	2	1.05244	2	0.993034	2	0.934296	2	0.937853	2	53.68	2	2072.06	6.11119
vAVVAGYGDVGk	R0LD68	N-Term(iTRAQ8plex); K12(iTRAQ8plex)	1.03668	6	1.00146	6	0.827373	6	1.03569	6	1.05674	6	1.0567	6	53.67	2	1743.03	3.59427
aSGEMASAQYITAALR	R0KFE2	N-Term(iTRAQ8plex)	1.01405	2	1.10393	2	1.21684	2	0.791919	2	0.913116	2	0.987383	2	53.67	3	1944.03	9.22954
eLNVMFIETSAk	R0JVX5;Q2PMX0	N-Term(iTRAQ8plex); K12(iTRAQ8plex)													53.67	3	1990.12	5.34419
lHDINAQMVEDQGFLDSLR	U3IGS4;R0LQ75	N-Term(iTRAQ8plex)													53.65	3	2505.29	6.70726
iAVEPVNPSELPk	U3IUB6	N-Term(iTRAQ8plex); K13(iTRAQ8plex)	0.971624	1	0.943335	1	0.86445	1	1.12383	1	1.06204	1	1.04823	1	53.63	2	2001.19	4.40607
dASGMLYNLASAIk	U3IQW0	N-Term(iTRAQ8plex); K14(iTRAQ8plex)	0.993477	2	1.00781	2	0.964391	2	1.06514	2	1.02625	2	0.957543	2	53.63	2	2062.15	2.46514
lNEQASEEILk	U3J2A0	N-Term(iTRAQ8plex); K11(iTRAQ8plex)	1.08578	2	1.02051	2	1.02493	2	0.9788	2	0.964827	2	0.942316	2	53.63	2	1882.08	3.34238
iSMPDIDLNLk	U3IJ39	N-Term(iTRAQ8plex); K11(iTRAQ8plex)	0.50947	2	0.497008	2	0.480408	2	1.57709	2	1.48945	2	1.47034	2	53.62	3	1867.09	6.27755
dLQQYQSQAk	R0KRB8	N-Term(iTRAQ8plex); K10(iTRAQ8plex)	0.902273	1	0.803055	1	0.770013	1	1.2287	1	1.21076	1	1.10077	1	53.61	2	1817.02	8.69345
yTTPDDAIPEPGEDPR	R0KCF0	N-Term(iTRAQ8plex)	0.946064	1	0.852859	1	0.886185	1	1.1014	1	1.08921	1	1.15078	1	53.61	2	2077.02	8.08252
gAAGALLVYDITSR	U3I9H1	N-Term(iTRAQ8plex)	0.986802	2	1.0997	2	1.32355	2	0.630611	2	0.808958	2	1.08123	2	53.6	3	1710.97	1.55797
gLTPAQADSQFLENAk	R0M3E5	N-Term(iTRAQ8plex); K16(iTRAQ8plex)	0.916013	1	0.922308	1	0.922317	1	1.12101	1	1.04875	1	1.09629	1	53.6	2	2298.26	0.589123
mMGSEFDFEEMk	U3IIX3	N-Term(iTRAQ8plex); K12(iTRAQ8plex)	0.869259	2	0.81974	2	0.838809	2	1.22008	2	1.15146	2	1.12605	2	53.59	2	2089	4.7517
dAEIAGLMDDLDR	U3IRL6	N-Term(iTRAQ8plex)	0.972885	7	0.921368	7	1.11318	7	0.964969	7	1.01135	7	1.07485	7	53.58	3	1737.87	5.78972
lADFGVLHR	R0KV04;U3J927	N-Term(iTRAQ8plex)													53.55	3	1331.78	4.73963
aTFYGEQVDYYk	U3IUX2	N-Term(iTRAQ8plex); K12(iTRAQ8plex)	0.856552	3	0.881565	3	0.764169	3	1.16344	3	1.16582	3	1.11713	3	53.54	2	2092.1	7.60109
gFGFVDFSSPEDAk	U3IZP7	N-Term(iTRAQ8plex); K14(iTRAQ8plex)	0.950436	1	0.783441	1	0.825445	1	1.1991	1	1.14817	1	1.11803	1	53.52	2	2111.1	6.37117
tQYSPDMLENLIPAIk	R0JMK8	N-Term(iTRAQ8plex); K16(iTRAQ8plex)	1.16548	3	1.21351	3	1.01028	3	0.871882	3	0.861149	3	0.865374	3	53.51	2	2441.37	5.16727
aDIFMFDEPSSYLDVk	R0LH42	N-Term(iTRAQ8plex); K16(iTRAQ8plex)	1.05973	1	0.996077	1	0.970997	1	1.03883	1	0.935057	1	1.02025	1	53.51	3	2485.29	4.23215
hLLGVEDLLQk	R0LN18	N-Term(iTRAQ8plex); K11(iTRAQ8plex)	1.11165	3	1.02712	3	0.947409	3	1.01577	3	0.978706	3	0.94582	3	53.51	3	1873.15	6.32754
eVIEAIAEcAFk	U3IZQ7	N-Term(iTRAQ8plex); C9(Carbamidomethyl); K12(iTRAQ8plex)	1.26486	1	1.12773	1	1.06708	1	0.784111	1	0.932315	1	0.828286	1	53.5	3	1988.11	3.61027
kDLYANNVLSGGTTmYPGIADR	U3I560	N-Term(iTRAQ8plex); K1(iTRAQ8plex); M15(Oxidation)	0.712936	1	0.729944	1	0.731595	1	1.31716	1	1.25406	1	1.28282	1	53.5	3	2980.57	2.39078
sQGGEPTYNVAVGR	R0KYD1	N-Term(iTRAQ8plex)	0.985659	3	0.921031	3	1.03181	3	1.10723	3	1.00628	3	1.0342	3	53.47	2	1738.91	3.10844
sDAPTGDVLLDEALk	R0KAB6	N-Term(iTRAQ8plex); K15(iTRAQ8plex)	1.09242	1	1.10268	1	1.02193	1	0.969653	1	0.915393	1	0.911475	1	53.47	2	2152.21	6.60123
aVANETGAFFFLINGPEIMSk	R0LIK3	N-Term(iTRAQ8plex); K21(iTRAQ8plex)	0.914603	1	1.35399	1	0.996779	1	0.985106	1	0.904473	1	0.837498	1	53.47	3	2864.55	1.25793
eGIPALDNFLDkL	U3ISP9	N-Term(iTRAQ8plex); K12(iTRAQ8plex)	0.994893	10	0.873294	10	0.811426	10	1.14439	10	1.03708	10	1.12928	10	53.46	2	2053.19	5.34179
aLPLLTGAQLIHTDk	R0JEX7	N-Term(iTRAQ8plex); K15(iTRAQ8plex)	0.449156	3	0.627905	3	0.577136	3	1.59395	3	1.50476	3	1.28327	3	53.44	3	2199.34	5.06268
dVDEIEAWISEk	U3J5Y3	N-Term(iTRAQ8plex); K12(iTRAQ8plex)	1.31524	2	1.07751	2	1.17241	2	0.778942	2	0.821965	2	0.847298	2	53.42	2	2042.11	10.5188
dANLYVSGLPk	R0KRL4	N-Term(iTRAQ8plex); K11(iTRAQ8plex)	0.97352	2	0.97056	2	1.09002	2	0.993027	2	0.956608	2	1.05158	2	53.4	2	1785.05	6.76304
eSQISAEIELLPTNDk	U3IGC8	N-Term(iTRAQ8plex); K16(iTRAQ8plex)	1.05389	2	1.01185	2	0.938436	2	1.03158	2	1.00024	2	0.974241	2	53.39	2	2395.32	2.8427
yYVTIIDAPGHR	R0M765	N-Term(iTRAQ8plex)	1.01103	8	1.00471	8	0.93482	8	1.02888	8	1.03889	8	0.994079	8	53.38	3	1708.94	6.67048
lVNLLDLALEk	R0L136	N-Term(iTRAQ8plex); K11(iTRAQ8plex)	1.15332	2	1.17918	2	0.602552	2	0.945429	2	0.926497	2	0.97915	2	53.37	2	1849.17	4.42915
sGEEDFESLASQFSDcSSAk	R0LKP0	N-Term(iTRAQ8plex); C16(Carbamidomethyl); K20(iTRAQ8plex)	1.0081	1	1.01641	1	0.949215	1	1.03884	1	1.0255	1	0.976486	1	53.36	3	2789.33	8.59645
eGLEEINAFLADHPk	R0K8H4	N-Term(iTRAQ8plex); K15(iTRAQ8plex)	1.0358	2	1.05666	2	1.04558	2	0.941493	2	0.944023	2	0.992364	2	53.36	3	2291.27	7.91564
aAAAFVLANEHNLPLLk	U3J2L5	N-Term(iTRAQ8plex); K17(iTRAQ8plex)	1.13938	2	1.10581	2	1.09645	2	0.952279	2	0.842435	2	0.874837	2	53.36	4	2400.44	7.06557
eTQALVLAPTR	R0KWC5	N-Term(iTRAQ8plex)	0.928993	4	1.13148	4	1.05457	4	0.916438	4	0.928047	4	0.926828	4	53.35	2	1502.89	5.12754
gENVSTTEVEGTLSR	U3IM39	N-Term(iTRAQ8plex)	0.903002	1	0.787402	1	0.874095	1	1.18884	1	1.14381	1	1.13573	1	53.35	2	1882.97	3.49473
iPNIYAIGDVVAGPMLAHk	U3IR48	N-Term(iTRAQ8plex); K19(iTRAQ8plex)	1.03203	4	1.03443	4	1.06229	4	0.94498	4	0.970474	4	0.94623	4	53.35	3	2587.5	5.33391
sNLGSVVLQLk	U3IE57	N-Term(iTRAQ8plex); K11(iTRAQ8plex)	1.01808	2	1.01414	2	0.907053	2	1.07902	2	0.983784	2	1.00846	2	53.34	2	1766.11	5.27318
dLEIERPVLGISENTAk	U3I4I5	N-Term(iTRAQ8plex); K17(iTRAQ8plex)	1.1245	3	1.11975	3	1.19045	3	0.873557	3	0.881454	3	0.860148	3	53.34	2	2492.44	10.4468
tDLGSPEGIAVDHLGR	R0LCZ3	N-Term(iTRAQ8plex)	1.01129	2	1.23794	2	1.20904	2	0.824076	2	0.838472	2	0.873529	2	53.33	2	1941.05	5.71159
kVESIDVLDALGSNIVVSTR	R0K082	N-Term(iTRAQ8plex); K1(iTRAQ8plex)	1.31943	2	1.22898	2	1.32813	2	0.696633	2	0.702445	2	0.696668	2	53.33	3	2723.6	7.48039
sLQFVDWcPTGFk	R0L2A7;R0K4N1	N-Term(iTRAQ8plex); C8(Carbamidomethyl); K13(iTRAQ8plex)													53.32	3	2193.17	5.37628
aQNLNPMVAVk	U3IWC7	N-Term(iTRAQ8plex); K11(iTRAQ8plex)	0.885196	1	0.882099	1	0.903464	1	1.10367	1	1.11441	1	1.13865	1	53.31	2	1793.05	-3.37455
eIVDSYLPVIMDMVk	R0J9J6	N-Term(iTRAQ8plex); K15(iTRAQ8plex)	1.0972	2	1.08687	2	1.08788	2	0.945896	2	0.934028	2	0.863376	2	53.3	3	2360.32	5.4013
dLLEAGELk	U3I6R1	N-Term(iTRAQ8plex); K9(iTRAQ8plex)	1.05821	4	1.04303	4	0.939582	4	0.986778	4	1.011	4	0.874228	4	53.3	2	1595.95	4.80456
nVLVYDPTTSTLNVR	R0JC10	N-Term(iTRAQ8plex)	0.677223	2	0.892122	2	0.909383	2	1.10043	2	1.15278	2	1.29114	2	53.29	2	1996.12	8.82662
tFAVQGFGNVGLHSMR	R0JH14	N-Term(iTRAQ8plex)	1.0063	1	1.02065	1	1.02715	1	0.987597	1	0.979345	1	1.00445	1	53.28	3	2025.07	4.9789
dVEELDGFMk	R0L1B4	N-Term(iTRAQ8plex); K10(iTRAQ8plex)	0.946359	3	0.90768	3	0.894913	3	1.13846	3	1.12112	3	1.08306	3	53.27	2	1790.96	5.77728
eQIVEEFSk	U3IQY3	N-Term(iTRAQ8plex); K9(iTRAQ8plex)	1.05224	3	1.01354	3	0.966356	3	1.03481	3	0.974244	3	0.96718	3	53.26	2	1716.98	7.16024
aLASQLLSELk	U3IY68	N-Term(iTRAQ8plex); K11(iTRAQ8plex)	1.12053	2	1.08637	2	1.0335	2	0.912139	2	0.916331	2	0.935155	2	53.25	2	1781.11	4.11187
tIDDLEESLASAk	U3I9S0	N-Term(iTRAQ8plex); K13(iTRAQ8plex)	0.832043	4	0.792884	4	0.752578	4	1.27923	4	1.19884	4	1.16819	4	53.23	2	2000.11	2.71359
wSDLAcTIALDAVk	R0KV06	N-Term(iTRAQ8plex); C6(Carbamidomethyl); K14(iTRAQ8plex)	1.01511	2	1.13612	2	0.968355	2	0.975112	2	0.90681	2	0.993053	2	53.23	2	2171.21	6.70839
tLEEAVSNIVk	R0LCU1	N-Term(iTRAQ8plex); K11(iTRAQ8plex)	0.979543	2	1.01114	2	1.07654	2	1.01002	2	0.961806	2	0.995401	2	53.23	2	1811.08	5.56153
lEHLYLNNNSIEk	U3J4F7	N-Term(iTRAQ8plex); K13(iTRAQ8plex)	0.719826	2	0.742983	2	0.66323	2	1.32785	2	1.28089	2	1.26069	2	53.23	2	2195.24	5.67811
lSALGNVTTcNDYVALVHPDLDR	R0JXW8	N-Term(iTRAQ8plex); C10(Carbamidomethyl)	1.02982	1	1.12647	1	1.19799	1	0.924738	1	0.789342	1	0.97309	1	53.23	3	2847.48	5.62033
yGIVDYMIEQAGPPSk	R0KBX6	N-Term(iTRAQ8plex); K16(iTRAQ8plex)	1.0433	2	1.00685	2	0.956153	2	1.08205	2	1.0281	2	0.890338	2	53.21	3	2376.29	5.31348
gPQLFHmDPSGTFVQcDAR	U3ILQ1	N-Term(iTRAQ8plex); M7(Oxidation); C16(Carbamidomethyl)	1.5615	1	1.31389	1	0.813585	1	0.72607	1	0.750405	1	0.778589	1	53.21	3	2483.19	5.34244
vEIIANDQGNR	R0L4K0;R0LC19;U3I640	N-Term(iTRAQ8plex)													53.2	3	1532.84	5.95799
dVIELTDDSFDk	U3ITQ7	N-Term(iTRAQ8plex); K12(iTRAQ8plex)	1.07348	2	1.0784	2	0.997583	2	0.974227	2	0.974326	2	0.911968	2	53.19	2	2005.07	5.67192
gNGFGLMQVDk	P00717	N-Term(iTRAQ8plex); K11(iTRAQ8plex)	0.767674	2	0.79375	2	0.691654	2	1.28542	2	1.25073	2	1.21958	2	53.14	2	1773.99	7.99308
fVELVANLk	R0LVY8	N-Term(iTRAQ8plex); K9(iTRAQ8plex)	1.06264	3	1.12407	3	0.936802	3	0.9117	3	0.957159	3	1.06505	3	53.13	2	1641.03	4.75924
eAEELDQLIAR	U3I6H8	N-Term(iTRAQ8plex)	0.940403	2	0.965971	2	1.09054	2	1.00184	2	1.03126	2	1.00931	2	53.12	3	1590.87	6.06655
lmGGTALNTGSALDFVR	U3ID88	N-Term(iTRAQ8plex); M2(Oxidation)	0.794918	1	0.931062	1	0.914824	1	1.08973	1	1.14298	1	1.15339	1	53.12	2	2043.1	5.82396
cIVEVLSNALSk	U3IL12	N-Term(iTRAQ8plex); C1(Carbamidomethyl); K12(iTRAQ8plex)	1.12878	6	1.15769	6	0.98182	6	0.893735	6	0.886489	6	0.919119	6	53.1	3	1941.14	4.54463
mSPITVNLMNLLAENGR	R0LIL9	N-Term(iTRAQ8plex)	1.14821	4	1.05142	4	1.14006	4	0.880904	4	0.836647	4	0.845927	4	53.1	2	2177.19	8.48996
kVESLQEEIVFLk	U3IRY0	N-Term(iTRAQ8plex); K1(iTRAQ8plex); K13(iTRAQ8plex)	1.65287	13	1.36706	13	1.11465	13	0.70392	13	0.678355	13	0.557577	13	53.08	2	2474.51	6.0435
gDVAALFVLPDEGTmk	R9UTK9	N-Term(iTRAQ8plex); M15(Oxidation); K16(iTRAQ8plex)	1.14309	2	1.18781	2	1.13281	2	0.868182	2	0.816488	2	0.862322	2	53.07	2	2287.26	4.22988
gVLLEIEDLQVNQFk	U3IUX2	N-Term(iTRAQ8plex); K15(iTRAQ8plex)	1.13173	5	1.08441	5	1.0236	5	0.996723	5	0.956238	5	0.864116	5	53.07	3	2353.37	5.37602
aLEEGEGPIAVIMTPTR	U3J0L5	N-Term(iTRAQ8plex)	0.869514	2	0.931531	2	1.14414	2	1.0278	2	0.997004	2	1.0772	2	53.06	2	2088.15	7.04567
sSYYVVSGNDAAAEEPSR	U3ITH8	N-Term(iTRAQ8plex)	0.967876	2	0.942395	2	1.08846	2	0.995946	2	1.00607	2	1.03505	2	53.06	2	2206.06	1.92076
fPGQLNADLR	R0LQP1;U3J7M6;R0M040;U3IKI3;R0L2N6	N-Term(iTRAQ8plex)													53.05	3	1434.81	6.18385
lPANHPLLTGQR	U3IFS5	N-Term(iTRAQ8plex)	1.00805	2	1.06458	2	1.00314	2	0.934378	2	0.911365	2	1.09376	2	53.05	3	1620.96	5.46184
aAQMLQADPYSVPAR	U3IR26	N-Term(iTRAQ8plex)	0.953987	2	0.961136	2	1.01375	2	0.959267	2	1.06582	2	1.06586	2	53.01	3	1922.02	6.69266
aDLASYVETHFk	U3I2D1	N-Term(iTRAQ8plex); K12(iTRAQ8plex)	1.15569	5	1.10987	5	1.04365	5	0.873494	5	0.901791	5	0.854073	5	53	3	1989.1	6.11219
aLEVLEQVk	R0LQ61	N-Term(iTRAQ8plex); K9(iTRAQ8plex)	1.10144	5	1.09159	5	0.980793	5	0.90351	5	0.95257	5	0.892632	5	52.97	2	1637.02	6.28558
aSITPGTVLILLTGR	R0LXF6	N-Term(iTRAQ8plex)	1.19003	5	1.01827	5	1.01635	5	0.938094	6	0.914143	5	0.955898	5	52.95	2	1816.13	4.85485
sFSVEEYVLPk	U3ITB1	N-Term(iTRAQ8plex); K11(iTRAQ8plex)	1.23222	2	1.22776	2	1.19291	2	0.760228	2	0.796394	2	0.801403	2	52.93	2	1906.09	5.80754
vLAVNQENEQLMEDYEk	U3I4I9	N-Term(iTRAQ8plex); K17(iTRAQ8plex)	0.946126	1	0.924762	1	0.818833	1	1.15707	1	1.08099	1	1.0831	1	52.92	2	2660.39	5.81878
dSGMEMLcQALk	R0LWZ6	N-Term(iTRAQ8plex); C8(Carbamidomethyl); K12(iTRAQ8plex)	1.01285	1	1.00757	1	1.07886	1	0.979234	1	1.01622	1	0.936281	1	52.92	2	1991.03	3.95751
sLDLDSIIAEVk	U3IFQ5	N-Term(iTRAQ8plex); K12(iTRAQ8plex)	0.821676	4	0.786311	4	0.727619	4	1.25412	4	1.22387	4	1.19168	4	52.91	3	1911.14	5.67286
lQQAVMLGALTEVPVPTR	U3IVC2	N-Term(iTRAQ8plex)	0.915033	1	0.952398	1	0.946421	1	1.19083	1	0.902925	1	1.12609	1	52.91	3	2227.29	5.97318
sSPVDLVTETDQk	U3IDQ0	N-Term(iTRAQ8plex); K13(iTRAQ8plex)	1.06085	2	0.96287	2	0.969762	2	1.04676	2	0.998825	2	0.973182	2	52.9	2	2027.12	4.89281
tLVDEVQELEAk	R0LFK5	N-Term(iTRAQ8plex); K12(iTRAQ8plex)	1.10355	3	1.16887	3	1.07575	3	0.877044	3	0.856957	3	0.931904	3	52.89	2	1982.14	5.23132
vFANTDDSVcLLGMR	R0LZP1	N-Term(iTRAQ8plex); C10(Carbamidomethyl)	1.0273	2	0.980731	2	1.12559	2	0.89172	2	0.937021	2	1.06843	2	52.85	3	2002.01	5.08938
lVcEADGNPAPVFSFYk	R0KRW0	N-Term(iTRAQ8plex); C3(Carbamidomethyl); K17(iTRAQ8plex)	1.07827	2	1.02234	2	0.930237	2	1.02171	2	1.00133	2	0.947369	2	52.85	2	2522.33	4.28945
nAFAcFDEEASGFIHEDHLR	R0JYM9	N-Term(iTRAQ8plex); C5(Carbamidomethyl)	1.00865	3	1.01509	3	0.967108	3	1.00067	3	1.03908	3	1.00266	3	52.85	4	2669.25	6.33094
imEGSAFNYLDAPAVR	R0L734	N-Term(iTRAQ8plex); M2(Oxidation)	0.849173	2	0.938784	2	1.11784	2	0.964608	2	1.07707	2	1.09087	2	52.84	2	2074.07	4.94712
lDAENAIVHMGGQWLGGR	R0L3L5	N-Term(iTRAQ8plex)	1.04821	1	1.02333	1	1.13755	1	0.930637	1	0.975878	1	0.920344	1	52.84	3	2228.17	5.70619
aDNFEYNDPVDGSVSR	U3J383	N-Term(iTRAQ8plex)	1.01531	2	0.98939	2	1.15433	2	0.871342	2	0.947675	2	1.04056	2	52.83	2	2088.99	7.1077
aLmLQGVDLLADAVAVTmGPk	R0L1Y3	N-Term(iTRAQ8plex); M3(Oxidation); M18(Oxidation); K21(iTRAQ8plex)	1.05175	3	1.15478	3	1.09888	3	0.878559	3	0.901541	3	0.829984	3	52.83	3	2753.55	2.90557
eGGLLTLTGAQAALSGTPGMIGYGmAk	U3IJE1	N-Term(iTRAQ8plex); M25(Oxidation); K27(iTRAQ8plex)	0.902179	1	1.0046	1	1.15929	1	0.933832	1	0.973359	1	1.07588	1	52.81	3	3189.72	3.98142
gEALSALDSk	R0KRB8	N-Term(iTRAQ8plex); K10(iTRAQ8plex)	0.938748	3	0.843791	3	0.794179	3	1.18936	3	1.13973	3	1.06967	3	52.8	2	1598.93	5.01046
aPFDLFENR	R0JSM9	N-Term(iTRAQ8plex)	1.0158	5	0.940048	5	0.994023	5	1.02947	5	1.04783	5	1.00471	5	52.79	3	1412.76	6.8416
vNVAEVLVNQGAAVDSQTk	R0LRA1	N-Term(iTRAQ8plex); K19(iTRAQ8plex)	1.17908	1	1.20653	1	1.08916	1	0.887538	1	0.852284	1	0.792801	1	52.79	3	2550.44	0.158215
iGSLIDVNQSk	R0L6P6	N-Term(iTRAQ8plex); K11(iTRAQ8plex)	1.0322	2	1.10931	2	1.09007	2	0.94795	2	0.916814	2	0.925246	2	52.79	2	1782.07	3.97395
lAAVDATVNQMLASR	U3ITQ7	N-Term(iTRAQ8plex)	1.07992	4	1.24746	4	1.23921	4	0.774834	4	0.793959	4	0.870421	4	52.78	2	1864.04	6.46363
aLGDLIGATk	U3IP20	N-Term(iTRAQ8plex); K10(iTRAQ8plex)	0.911924	4	0.877454	4	0.785242	4	1.17235	4	1.16062	4	1.11711	4	52.78	2	1566.98	5.07996
vDIQTEDLEDGTck	R0L527	N-Term(iTRAQ8plex); C13(Carbamidomethyl); K14(iTRAQ8plex)	0.957102	1	0.846677	1	0.812171	1	1.22551	1	1.11472	1	1.06101	1	52.77	2	2231.15	7.73429
lFNAIIHR	U3IN65	N-Term(iTRAQ8plex)	1.01055	3	1.02603	3	0.957005	3	1.00485	3	0.984299	3	1.05512	3	52.77	3	1287.79	3.14974
nIGNLFEEAEk	U3ISN7	N-Term(iTRAQ8plex); K11(iTRAQ8plex)	1.00598	5	1.02308	5	0.893142	5	1.02924	5	1.03302	5	0.9746	5	52.76	2	1872.05	8.2454
tFAPEEISAmVLTk	U3I640	N-Term(iTRAQ8plex); M10(Oxidation); K14(iTRAQ8plex)	1.05867	3	1.16048	3	1.05099	3	0.88371	3	0.832161	3	0.890649	3	52.75	2	2161.22	7.29199
eAILNDDIYcPPETAVLLASYAVQSk	R0L3Z0	N-Term(iTRAQ8plex); C10(Carbamidomethyl); K26(iTRAQ8plex)	0.987189	2	1.06446	2	1.05744	2	1.01378	2	0.898255	2	1.00772	2	52.75	4	3488.87	6.50665
aVTEQGHELSNEER	R0K112	N-Term(iTRAQ8plex)	0.987447	3	1.04708	3	1.00091	3	0.986457	3	0.9992	3	0.981907	3	52.75	2	1902.96	6.94852
fTcGFQNIVDAYGIGTYR	U3IGT6	N-Term(iTRAQ8plex); C3(Carbamidomethyl)	1.00452	1	1.06794	1	0.98894	1	0.982456	1	0.946108	1	1.02716	1	52.73	2	2386.18	-1.08262
dELGLITSSQSAAYAISk	U3IG33	N-Term(iTRAQ8plex); K18(iTRAQ8plex)	1.08211	3	1.05311	3	1.02085	3	0.980389	3	0.932143	3	0.93404	3	52.72	4	2462.38	8.96994
iFTSIGEDYDER	R0L8I2	N-Term(iTRAQ8plex)	1.03634	2	1.14244	2	1.0642	2	0.883207	2	0.933528	2	0.954733	2	52.71	2	1748.87	5.69277
aAALLLQNDHNADVESk	R0LRA1	N-Term(iTRAQ8plex); K17(iTRAQ8plex)	0.87407	2	1.06855	2	1.21887	2	0.89446	2	0.971141	2	1.02107	2	52.71	3	2417.35	9.0038
eHINmGcDmDFDIAGPSIR	U3J6L3	N-Term(iTRAQ8plex); M5(Oxidation); C7(Carbamidomethyl); M9(Oxidation)	0.88258	1	1.01844	1	1.22674	1	0.907259	1	0.958324	1	1.06404	1	52.71	3	2514.15	3.85383
dFNVGDYIQAVLDR	U3J9R8	N-Term(iTRAQ8plex)	1.24535	3	1.10041	3	1.18644	3	0.888682	3	1.05595	2	0.974217	3	52.7	3	1929.01	4.45925
fEELNADLFR	R0L4K0;R0LC19	N-Term(iTRAQ8plex)													52.67	3	1557.83	4.2738
aYILNLVk	U3I683	N-Term(iTRAQ8plex); K8(iTRAQ8plex)	1.05271	3	0.989689	3	0.867117	3	1.06404	3	1.03276	3	0.992493	3	52.67	2	1541.99	4.23792
vNAIEHVIIPR	R0KDN6	N-Term(iTRAQ8plex)	1.10305	3	1.11067	3	1.04432	3	0.947454	3	0.935774	3	0.907328	3	52.66	3	1564.96	5.4766
hPDGLAVVGIFMk	U3I646	N-Term(iTRAQ8plex); K13(iTRAQ8plex)	1.09943	6	0.997931	6	0.959271	6	1.03143	6	0.97368	6	0.930967	6	52.66	2	1992.17	7.56405
dENQNVDYQk	U3I9X5	N-Term(iTRAQ8plex); K10(iTRAQ8plex)	0.998764	1	0.85942	1	0.784022	1	1.14201	1	1.14936	1	1.07418	1	52.63	2	1860.97	7.32956
aEVISGTVLSIEPk	R0L0W4	N-Term(iTRAQ8plex); K14(iTRAQ8plex)	1.00501	4	0.982653	4	0.903188	4	1.06675	4	1.06659	4	1.00531	4	52.63	2	2051.23	4.57818
dFQQAALVSFATTGEk	R0LGF6	N-Term(iTRAQ8plex); K16(iTRAQ8plex)	1.06027	1	1.03905	1	0.999027	1	0.977162	1	0.912974	1	1.03158	1	52.63	2	2321.27	4.84751
tEDPDLPAFYFDPLINPISHR	U3ISA8	N-Term(iTRAQ8plex)	1.13686	4	1.15347	4	1.03978	4	0.922641	4	0.877237	4	0.888649	4	52.63	3	2761.43	6.87875
lQEVPHEGPMcDLLWSDPDDR	U3J5D8	N-Term(iTRAQ8plex); C11(Carbamidomethyl)	1.07492	1	1.03999	1	1.14149	1	0.92964	1	0.895504	1	0.955327	1	52.63	3	2813.33	6.11685
nVLGHmQQGGAPSPFDR	R0LZP1	N-Term(iTRAQ8plex); M6(Oxidation)	0.98544	2	1.00488	2	0.984068	2	0.981878	2	1.02639	2	0.995735	2	52.6	3	2131.08	5.47582
lSVEALGSLGGDLk	R0L0P0	N-Term(iTRAQ8plex); K14(iTRAQ8plex)	1.0182	6	0.999603	6	0.933383	6	1.03803	6	1.02132	6	0.997442	6	52.57	3	1967.17	5.02275
tFTDcFNcLPIAAIVDEk	R0L4P3;R0M743	N-Term(iTRAQ8plex); C5(Carbamidomethyl); C8(Carbamidomethyl); K18(iTRAQ8plex)													52.57	2	2722.41	2.8664
nIDLEEVSk	U3ID88	N-Term(iTRAQ8plex); K9(iTRAQ8plex)	0.928032	2	1.0166	2	0.927959	2	1.09306	2	0.977609	2	1.06227	2	52.55	2	1654.96	5.1571
qTVLTAAGSIGQASGELLR	U3I992	N-Term(iTRAQ8plex)	0.796303	1	0.850121	1	1.38751	1	1.04587	1	0.972871	1	1.04846	1	52.53	3	2176.24	8.02158
sPQTPELVEALAFR	U3IZU3	N-Term(iTRAQ8plex)	1.08829	2	0.968999	2	1.13474	2	0.882634	2	1.00897	2	0.940507	2	52.52	3	1862.04	5.53668
mTNGFSGADLTEIcQR	R0LIK3	N-Term(iTRAQ8plex); C14(Carbamidomethyl)	0.987161	1	1.18542	1	1.28337	1	0.878959	1	0.843996	1	0.865611	1	52.52	2	2104.02	5.68589
mADcGGLPQVSQPAk	R0LQE0	N-Term(iTRAQ8plex); C4(Carbamidomethyl); K15(iTRAQ8plex)	0.927759	2	0.852943	2	0.930329	2	1.14027	2	1.11091	2	1.06834	2	52.52	2	2167.16	6.42519
imEIVDAITTTAQSHQR	U3ITF6	N-Term(iTRAQ8plex); M2(Oxidation)	0.98325	1	1.14001	1	1.07532	1	0.863443	1	0.828488	1	1.13495	1	52.52	3	2234.19	6.95274
vNLAVHEEHER	U3IUX2	N-Term(iTRAQ8plex)	1.01712	3	0.908603	3	0.866941	3	1.09181	3	1.06488	3	1.06224	3	52.5	2	1636.88	3.87541
gVFVVTQSDEDIHTANER	P33110	N-Term(iTRAQ8plex)	0.806029	2	0.993069	2	1.19842	2	0.891618	2	1.03069	2	1.12662	2	52.49	3	2321.18	4.34054
eEPYFPVPEEYTFIQk	R0L9Z5	N-Term(iTRAQ8plex); K16(iTRAQ8plex)	1.12379	4	1.05365	4	1.00258	4	0.959591	4	0.982189	4	0.903861	4	52.48	3	2624.38	3.56347
tTLQTLPESVAk	R0LDS8	N-Term(iTRAQ8plex); K12(iTRAQ8plex)	1.04425	1	1.08805	1	1.07909	1	0.936664	1	0.902883	1	0.974339	1	52.47	2	1896.14	6.84362
sPcVAScNIPVVTGk	U3I9E6	N-Term(iTRAQ8plex); C3(Carbamidomethyl); C7(Carbamidomethyl); K15(iTRAQ8plex)	1.09691	2	0.995337	2	0.98152	2	1.02024	2	0.980494	2	0.93696	2	52.47	2	2197.21	6.97715
tLEQQVEEMk	U3IFD3	N-Term(iTRAQ8plex); K10(iTRAQ8plex)	0.744055	1	0.710951	1	0.681068	1	1.34024	1	1.28244	1	1.26284	1	52.46	2	1843.01	0.419962
yAAcNAIGQMATDFAPGFQk	U3J2L5	N-Term(iTRAQ8plex); C4(Carbamidomethyl); K20(iTRAQ8plex)	1.08106	1	1.085	1	1.17702	1	0.907763	1	0.869535	1	0.916407	1	52.43	3	2769.41	5.61501
mDENQFVAVTSTNAAk	R0LBU5;R0LFY5	N-Term(iTRAQ8plex); K16(iTRAQ8plex)													52.42	3	2334.24	8.88497
sLYYFIQQDTk	U3IES1	N-Term(iTRAQ8plex); K11(iTRAQ8plex)	0.945539	5	0.982914	5	0.889021	5	1.07519	5	1.05989	5	1.06067	5	52.42	2	2014.12	6.1064
eAFSLFDkDGDGTITTk	R0JA31	N-Term(iTRAQ8plex); K8(iTRAQ8plex); K17(iTRAQ8plex)	1.29569	4	1.13956	4	1.09686	4	0.833692	4	0.841745	4	0.774819	4	52.42	2	2757.52	5.29423
gPGMGAPLAVVAVVAR	U3I5L1	N-Term(iTRAQ8plex)	0.996979	2	0.955658	2	0.895895	2	0.98473	2	1.07745	2	1.09041	2	52.4	3	1769.05	4.58162
ePQAVLSPLIAIALk	R0LN39	N-Term(iTRAQ8plex); K15(iTRAQ8plex)	0.866738	4	0.8157	4	0.786196	4	1.15763	4	1.20975	4	1.15684	4	52.39	3	2171.37	5.64465
vALVYGQmNEPPGAR	R0KK84	N-Term(iTRAQ8plex); M8(Oxidation)	0.788271	3	1.07141	3	1.18659	3	0.823278	3	1.06993	3	0.930876	3	52.38	3	1922.02	7.07113
gFEPTLEALFGEk	U3IWA4	N-Term(iTRAQ8plex); K13(iTRAQ8plex)	1.10851	3	1.11893	3	1.02213	3	0.92025	3	0.930504	3	0.913594	3	52.38	2	2046.15	5.87934
gILDkEEADVIk	U3I5R2	N-Term(iTRAQ8plex); K5(iTRAQ8plex); K12(iTRAQ8plex)	0.734014	3	0.643585	3	0.560932	3	1.47481	3	1.42428	3	1.17173	3	52.38	2	2242.35	3.76936
gLEFPMTDLDMLSPIHTPR	R0LVK1	N-Term(iTRAQ8plex)	0.842498	1	1.15065	1	1.44894	1	0.745484	1	0.895072	1	0.990756	1	52.38	3	2474.28	1.43715
gTGGVDTAAVGAVFDISNADR	R4HF03	N-Term(iTRAQ8plex)	1.0943	1	1.09521	1	1.18995	1	0.869009	1	0.90901	1	0.876797	1	52.37	2	2297.18	6.23854
hQGVMVGMGQk	U3I560;U3IRK7;R0LGZ6	N-Term(iTRAQ8plex); K11(iTRAQ8plex)													52.37	3	1779.99	4.59165
kHEAIETDIAAYEER	R0LN18	N-Term(iTRAQ8plex); K1(iTRAQ8plex)	1.33868	1	1.20194	1	1.06507	1	0.8283	1	0.792162	1	0.772332	1	52.37	3	2383.29	6.01204
gIEAVGGSLSVYSTR	R0LNL8	N-Term(iTRAQ8plex)	0.952584	3	0.955224	3	1.02156	3	1.00093	3	1.05631	3	1.12986	3	52.36	3	1799.99	3.88927
aIGEGFVEFR	R0LL58	N-Term(iTRAQ8plex)	0.884856	2	1.01785	2	1.3212	2	0.907865	2	0.982132	2	0.915402	2	52.34	3	1428.79	7.04322
iAENNDLLWTDFHQk	R0JYS4	N-Term(iTRAQ8plex); K15(iTRAQ8plex)	1.20788	1	1.18063	1	1.16785	1	0.77862	1	0.849597	1	0.83311	1	52.34	3	2452.32	5.87713
aVVEGAHAVEEPASc	R0K082	N-Term(iTRAQ8plex); C15(Carbamidomethyl)	1.02295	1	0.884871	1	1.15973	1	0.999753	1	1.04268	1	0.943136	1	52.33	2	1829.91	5.06164
eTIDAVPNAIPGR	R0K9Y2	N-Term(iTRAQ8plex)	1.02292	2	0.995366	2	1.13648	2	0.949659	2	0.904183	2	1.01462	2	52.32	3	1656.93	4.85277
vVEEAPSTFLDPETR	R0LGP7	N-Term(iTRAQ8plex)	0.932817	2	0.986457	2	1.18719	2	1.00733	2	0.894269	2	1.02665	2	52.32	3	1994.05	5.71076
aVVLSAFGGLNk	R0JX77	N-Term(iTRAQ8plex); K12(iTRAQ8plex)	1.05157	7	0.952392	7	0.82076	7	1.0864	7	1.0186	7	1.03488	7	52.31	3	1784.1	5.41265
gGLPLSEVTVAEVLk	R0K2N3	N-Term(iTRAQ8plex); K15(iTRAQ8plex)	1.12106	1	1.02814	1	1.00205	1	0.967589	1	0.935806	1	0.962415	1	52.31	2	2120.29	6.38715
gAFTGEISPAmIk	Q70I43;U3I8D8	N-Term(iTRAQ8plex); M11(Oxidation); K13(iTRAQ8plex)													52.3	2	1946.09	3.66371
eLYLSNNGIEVIEGLENNNk	R0L027	N-Term(iTRAQ8plex); K20(iTRAQ8plex)	1.16877	1	1.0898	1	1.07766	1	0.991773	1	0.810304	1	0.884335	1	52.3	3	2870.55	3.56387
dGSIQEVNVSPcPTQPcQLVk	R0L315	N-Term(iTRAQ8plex); C12(Carbamidomethyl); C17(Carbamidomethyl); K21(iTRAQ8plex)	1.008	1	1.02915	1	1.04269	1	0.99313	1	0.968564	1	0.98532	1	52.29	3	2964.56	7.89162
aYAALAALEk	U3J204	N-Term(iTRAQ8plex); K10(iTRAQ8plex)	1.0034	2	1.07727	2	0.913047	2	1.0227	2	1.00382	2	0.980719	2	52.29	2	1628.99	2.32953
eGEDMIAEEHFGSEk	R0LN18	N-Term(iTRAQ8plex); K15(iTRAQ8plex)	1.08132	1	1.13479	1	1.03717	1	0.947727	1	0.931341	1	0.879104	1	52.25	3	2316.15	8.43449
iAQVAEITYGQk	R0JH54	N-Term(iTRAQ8plex); K12(iTRAQ8plex)	1.08194	3	1.13097	3	1.00048	3	0.905692	3	0.925496	3	0.967287	3	52.24	2	1929.14	5.03685
gGAEQFMEETER	R0KXQ9	N-Term(iTRAQ8plex)	1.18454	1	1.07504	1	1.1951	1	0.873985	1	0.870203	1	0.835124	1	52.23	2	1687.8	5.13704
vVAHALAR	P02117;C7EL14;B9VYG1;C7ELU6;C7EM36	N-Term(iTRAQ8plex)													52.23	3	1140.72	4.77733
eIFLSQPILLELEAPLk	R0L4P3;R0M743	N-Term(iTRAQ8plex); K17(iTRAQ8plex)													52.2	3	2561.55	3.48925
hPEFSTQLILR	U3IU92	N-Term(iTRAQ8plex)	1.09788	8	1.08664	8	0.996796	8	0.941414	8	0.947313	8	0.949965	8	52.18	3	1644.95	5.5364
tLHVEEIIPNVIEPSFGIGR	U3IU76	N-Term(iTRAQ8plex)	1.00116	3	1.10548	3	1.1957	3	0.877484	3	0.943036	3	0.954003	3	52.18	2	2524.42	3.57879
lFVGNLPADITDEDFkR	R0KV57	N-Term(iTRAQ8plex); K16(iTRAQ8plex)	0.998132	5	1.01377	5	1.02508	5	0.99376	5	1.00437	5	1.01378	5	52.18	2	2558.42	4.76233
aMAQDTIDAAIQAHDLNAGSSk	R0K2W7	N-Term(iTRAQ8plex); K22(iTRAQ8plex)	0.926146	1	1.02621	1	1.14959	1	0.939299	1	0.977962	1	1.02475	1	52.18	4	2836.49	6.12704
sELEEIQVQNPSR	R0L552	N-Term(iTRAQ8plex)	0.992094	2	0.97312	2	1.07324	2	0.972236	2	0.994279	2	1.03039	2	52.17	2	1832.97	2.34315
tLDLSTHLAk	U3I9L4	N-Term(iTRAQ8plex); K10(iTRAQ8plex)	1.14912	2	1.07093	2	0.919953	2	0.998254	2	0.953904	2	0.907226	2	52.17	2	1707.03	3.7533
kSDIDEIVLVGGSTR	U3I640	N-Term(iTRAQ8plex); K1(iTRAQ8plex)	1.23801	4	1.14724	4	1.1275	4	0.86426	4	0.839018	4	0.778155	4	52.17	3	2197.28	5.40954
lGASVTGIDPLEDNIR	U3IG67	N-Term(iTRAQ8plex)	0.831775	2	0.928176	2	1.23354	2	0.92358	2	1.01436	2	1.12057	2	52.16	3	1974.09	6.63496
vLDNAIETEk	R0LN18	N-Term(iTRAQ8plex); K10(iTRAQ8plex)	1.08503	3	1.06638	3	0.936155	3	0.986016	3	0.965931	3	0.966699	3	52.16	2	1740.01	6.07717
lDHFDEVGYTFLAPR	U3I603	N-Term(iTRAQ8plex)	1.07511	1	1.10587	1	1.46085	1	0.78507	1	0.813709	1	0.830328	1	52.16	3	2084.09	6.31734
dIEFIYTAPSTAVcGQPLDTGGk	U3IMB8	N-Term(iTRAQ8plex); C14(Carbamidomethyl); K23(iTRAQ8plex)	0.89725	1	0.78825	1	0.987662	1	1.24867	1	1.07213	1	1.05671	1	52.15	4	3048.6	5.86508
vETGVLkPGMVVTFAPVNVTTEVk	R0M765	N-Term(iTRAQ8plex); K7(iTRAQ8plex); K24(iTRAQ8plex)	0.880165	3	0.898822	3	1.02157	3	1.09231	3	1.00591	3	1.02886	3	52.15	3	3428.01	3.30468
vTLDDAFMEk	U3I0F9	N-Term(iTRAQ8plex); K10(iTRAQ8plex)	0.942678	5	0.880087	5	0.797909	5	1.17182	5	1.1221	5	1.04004	5	52.14	2	1776.97	4.52987
dIGLPNGLTFDPFSk	U3J7J5	N-Term(iTRAQ8plex); K15(iTRAQ8plex)	1.043	3	0.972585	3	0.901525	3	1.08456	3	1.0357	3	0.997125	3	52.12	2	2229.25	5.0356
qITSYGETcPGLDQYAIk	R0JMZ7	N-Term(iTRAQ8plex); C9(Carbamidomethyl); K18(iTRAQ8plex)	1.04011	1	1.0076	1	1.02169	1	0.993775	1	0.986376	1	0.974555	1	52.12	3	2652.4	6.19483
sHLMEIQVNGGTVAEk	U3J4P9	N-Term(iTRAQ8plex); K16(iTRAQ8plex)	0.987604	1	1.03853	1	0.962515	1	0.98307	1	0.97706	1	1.068	1	52.11	3	2321.29	6.98802
eAMEDGEIDGNk	U3IZP7	N-Term(iTRAQ8plex); K12(iTRAQ8plex)	1.04899	1	0.995507	1	0.905682	1	1.04297	1	1.02465	1	0.991638	1	52.06	2	1915.97	7.5259
vIHVVTSEMDNYEPGVYTEk	U3IMD1	N-Term(iTRAQ8plex); K20(iTRAQ8plex)	0.965825	2	1.01467	2	1.0775	2	0.92633	2	0.937438	2	1.10318	2	52.05	3	2918.5	-1.61557
gFGTDEQAIINVVANR	U3I9X5	N-Term(iTRAQ8plex)	1.04183	3	1.03668	3	1.19365	3	0.82795	3	0.900435	3	0.957449	3	52.04	3	2008.09	4.68125
aQYYLPDGSTIEIGPAR	U3I6D2	N-Term(iTRAQ8plex)	0.976915	1	1.08365	1	1.42586	1	0.894932	1	0.84112	1	0.851713	1	52.04	3	2155.14	2.30831
nSVIDVEQDIk	U3J0V8	N-Term(iTRAQ8plex); K11(iTRAQ8plex)	0.941353	1	0.920397	1	0.879719	1	1.07802	1	1.09915	1	1.09899	1	52.02	2	1868.07	8.41243
eVPAFLPPNLEQLR	U3J4F7	N-Term(iTRAQ8plex)	0.696729	8	0.730466	8	0.768665	8	1.35201	8	1.21123	8	1.29354	8	52.01	3	1927.11	5.97657
sVYIATDSEPYTk	R0M4I2	N-Term(iTRAQ8plex); K13(iTRAQ8plex)	0.978246	1	0.933461	1	0.849258	1	1.13784	1	1.07729	1	1.03569	1	52.01	2	2082.13	4.03871
eDcSPDEFIDVIVGNR	R0K0P5	N-Term(iTRAQ8plex); C3(Carbamidomethyl)	1.01693	1	1.06984	1	1.14557	1	0.890371	1	0.954718	1	0.95671	1	51.99	2	2169.06	7.59817
dFIHSASINFLTPLR	U3IGG2	N-Term(iTRAQ8plex)	0.960684	1	0.998176	1	1.12679	1	0.887049	1	0.960602	1	1.10966	1	51.99	3	2035.14	5.95854
iDVAVEAAAGGk	U3IR48	N-Term(iTRAQ8plex); K12(iTRAQ8plex)	1.01859	1	1.00531	1	1.0227	1	0.985495	1	0.97856	1	1.01538	1	51.97	2	1709.01	4.28997
aDLPQEMYNcLR	U3J2R5	N-Term(iTRAQ8plex); C10(Carbamidomethyl)	0.780194	1	0.768447	1	0.736009	1	1.2758	1	1.22695	1	1.23448	1	51.96	2	1813.9	4.02664
eEWSGLLEELAQk	R0LZP1	N-Term(iTRAQ8plex); K13(iTRAQ8plex)	1.3128	3	1.21674	3	1.05328	3	0.881141	3	0.712377	3	0.728878	3	51.94	2	2140.19	7.16184
yYTSASGDEMVSLk	R0JSM9	N-Term(iTRAQ8plex); K14(iTRAQ8plex)	1.07132	3	1.01343	3	0.967755	3	1.03358	3	1.01039	3	0.950661	3	51.94	2	2159.12	2.35906
yGGFTIHNEGNk	U3I9E6	N-Term(iTRAQ8plex); K12(iTRAQ8plex)	1.0412	3	0.995797	3	0.910482	3	1.08224	3	1.04103	3	0.996238	3	51.94	2	1945.05	5.61884
fGGVQELLDQQk	U3I4Z9	N-Term(iTRAQ8plex); K12(iTRAQ8plex)	0.995194	2	1.07303	2	1.05244	2	0.952491	2	0.966325	2	0.981388	2	51.94	2	1970.13	6.01298
aDAFQDLQNLSLLSLYDNk	U3J1X5	N-Term(iTRAQ8plex); K19(iTRAQ8plex)	1.10428	1	1.21864	1	1.2193	1	0.953539	1	0.745888	1	0.789886	1	51.93	3	2776.51	3.094
tLQLDNNFEVk	R0L1V2	N-Term(iTRAQ8plex); K11(iTRAQ8plex)	0.994432	2	0.97245	2	0.833999	2	1.08646	2	1.06672	2	1.05041	2	51.93	2	1929.09	1.3051
aALLELWELR	U3J5Y3	N-Term(iTRAQ8plex)	1.28727	2	1.344	2	1.20941	2	0.768066	2	0.653137	2	0.733539	2	51.92	3	1517.91	5.72688
vEQIAAIAQELNELDYyDSPSVNAR	U3I4I9	N-Term(iTRAQ8plex); Y17(iTRAQ8plex)	0.996396	3	1.06711	3	1.01741	3	0.933257	3	0.858107	3	1.06813	3	51.92	4	3416.8	5.92134
aLGLDQDNEk	U3I7C7	N-Term(iTRAQ8plex); K10(iTRAQ8plex)	0.789703	1	0.751907	1	0.716326	1	1.3079	1	1.27964	1	1.17303	1	51.91	2	1710.96	4.29158
lPSDVTEAEVISLGLPFGk	R0LBR8	N-Term(iTRAQ8plex); K19(iTRAQ8plex)	1.01649	4	0.952019	4	0.981048	4	1.13579	4	1.02191	4	0.981677	4	51.91	2	2580.48	2.87539
tASEMVLADDNFSTIVAAVEEGR	R0LTI7	N-Term(iTRAQ8plex)	0.937333	2	1.0301	2	1.18422	2	0.955696	2	0.871088	2	1.06134	2	51.89	3	2729.38	5.81001
iHFPLATYAPVVSAER	U3IJP0	N-Term(iTRAQ8plex)	1.01387	3	1.0024	3	1.071	3	0.929118	3	0.99279	3	0.986281	3	51.89	3	2075.18	9.17245
tMLDSLcAAAQALHAxR	U3IHK2	N-Term(iTRAQ8plex); C7(Carbamidomethyl); X16(L)	0.912815	1	1.28033	1	1.14029	1	0.908906	1	0.869622	1	0.907568	1	51.89	3	2146.15	4.58262
dNGVEFTPASIEk	R0KRY1	N-Term(iTRAQ8plex); K13(iTRAQ8plex)	1.21311	3	1.17471	3	1.01108	3	0.895002	3	0.876577	3	0.865549	3	51.88	2	2015.1	4.07483
dVATLGSQLQDTQELLQEETR	U3IFD3	N-Term(iTRAQ8plex)	0.750639	1	0.768328	1	0.856595	1	1.20003	1	1.29977	1	1.15877	1	51.88	2	2678.39	3.46692
lQVVEMPLAHk	R0JPJ8	N-Term(iTRAQ8plex); K11(iTRAQ8plex)	0.953172	3	0.913583	3	0.918478	3	1.0597	3	1.12096	3	1.08634	3	51.88	3	1873.13	4.56205
aDLSGITGAPELk	R0LHU9	N-Term(iTRAQ8plex); K13(iTRAQ8plex)	1.00873	2	0.942678	2	0.903698	2	1.08726	2	1.04738	2	1.02313	2	51.86	2	1880.1	3.54172
aIIIFVPVPQLk	R0M1C8	N-Term(iTRAQ8plex); K12(iTRAQ8plex)	1.06764	3	1.07009	3	1.0279	3	0.970556	3	0.971509	3	0.95098	3	51.85	2	1946.28	7.69997
sLDNLSQALSELSNLHAyNLR	D7RTR9;D7RTR0;P04240	N-Term(iTRAQ8plex); Y18(iTRAQ8plex)													51.84	3	2966.63	5.93318
eYISLLEAQLENHLQTASSER	U3HZJ9	N-Term(iTRAQ8plex)	1.08499	1	1.25615	1	1.12585	1	0.819716	1	0.881056	1	0.841911	1	51.83	3	2735.44	9.67535
vcHLMGINVTDFTR	U3IFD3	N-Term(iTRAQ8plex); C2(Carbamidomethyl)	0.814564	2	0.796679	2	0.840268	2	1.19236	2	1.16056	2	1.15916	2	51.82	2	1967.03	7.79727
cFVSGAcDASAk	U3IU93	N-Term(iTRAQ8plex); C1(Carbamidomethyl); C7(Carbamidomethyl); K12(iTRAQ8plex)	0.909319	1	0.831335	1	0.794871	1	1.24723	1	1.10131	1	1.13628	1	51.81	2	1880.96	6.47006
dIVQFVPFR	U3J7N2	N-Term(iTRAQ8plex)	1.11497	2	0.942097	2	0.960636	2	1.02275	2	0.979673	2	0.995592	2	51.79	3	1424.83	4.93036
iTAEMAEFLQR	U3IWZ8	N-Term(iTRAQ8plex)	1.09142	1	1.15901	1	0.944445	1	1.14307	1	0.821844	1	0.843613	1	51.77	3	1612.88	6.82296
iDQLEGDHQQIQEALIFDNk	U3I4I9	N-Term(iTRAQ8plex); K20(iTRAQ8plex)	1.05085	1	1.15614	1	1.08258	1	0.908389	1	0.897672	1	0.921964	1	51.76	3	2962.58	0.903768
iLEDNcIPQVk	R0L734	N-Term(iTRAQ8plex); C6(Carbamidomethyl); K11(iTRAQ8plex)	0.921165	3	0.878576	3	0.896549	3	1.15072	3	1.13054	3	1.10382	3	51.75	2	1937.11	6.31979
aVNSLGEATcTAELLVETMGk	R0LM85	N-Term(iTRAQ8plex); C10(Carbamidomethyl); K21(iTRAQ8plex)	0.850122	2	0.877245	2	0.802158	2	1.28136	2	1.07364	2	1.11118	2	51.73	3	2802.5	5.97615
mGHAGAIIAGGk	R0LAR6	N-Term(iTRAQ8plex); M1(Oxidation); K12(iTRAQ8plex)	1.01193	3	0.959083	3	0.972473	3	1.02532	3	1.02552	3	0.972197	3	51.71	2	1707	7.34556
eTDIMEEIMDk	U3J7C4	N-Term(iTRAQ8plex); K11(iTRAQ8plex)	0.923772	4	0.905395	4	0.919384	4	1.13787	4	1.0641	4	1.08971	4	51.69	2	1962.02	7.6891
vVVDFSSPNIAk	R0KYS3	N-Term(iTRAQ8plex); K12(iTRAQ8plex)	1.01017	2	0.976437	2	0.903979	2	1.02904	2	1.0593	2	1.02974	2	51.68	2	1884.11	2.87135
gAGTDDDTLIR	U3IA19;R0K3M5	N-Term(iTRAQ8plex)													51.67	3	1437.76	5.76688
aADLLVNPLDPR	R0L747	N-Term(iTRAQ8plex)	0.97319	1	0.922365	1	1.1319	1	0.97357	1	1.00211	1	1.04696	1	51.67	2	1597.93	5.5736
eIESLTQQFEEk	U3IFD3	N-Term(iTRAQ8plex); K12(iTRAQ8plex)	0.935972	7	0.96044	7	0.924155	7	1.09475	7	1.0956	7	1.03967	7	51.65	2	2089.14	7.89085
iPAFLNVVDIAGLVk	U3IKQ2	N-Term(iTRAQ8plex); K15(iTRAQ8plex)	1.15708	4	1.01639	4	1.01154	4	0.821975	4	0.974705	4	0.924184	4	51.65	3	2177.36	5.26513
mPSNLQDLAAYTSLk	U3IS46	N-Term(iTRAQ8plex); K15(iTRAQ8plex)	1.05508	3	0.972923	3	0.911075	3	1.05497	3	1.03894	3	0.978387	3	51.65	2	2260.26	5.66209
lTPDEETFLSANAGAALSQFEk	R0L516	N-Term(iTRAQ8plex); K22(iTRAQ8plex)	0.924116	3	0.811292	3	1.07475	3	1.04731	3	1.06915	3	1.04725	3	51.64	3	2947.58	9.71736
yLGDLSGGQVLk	U3IL01	N-Term(iTRAQ8plex); K12(iTRAQ8plex)	0.953212	1	0.968713	1	0.987257	1	1.04478	1	1.02025	1	1.0538	1	51.64	3	1858.1	4.72979
tTPSVVAFTADGER	R0L7N0	N-Term(iTRAQ8plex)	0.926346	2	1.02716	2	1.1051	2	0.897938	2	1.04152	2	1.03116	2	51.62	3	1754.93	5.75071
sFGGGTGSGFTSLLmER	U3IJP0	N-Term(iTRAQ8plex); M15(Oxidation)	0.95626	2	1.00698	2	1.2162	2	0.909982	2	0.950807	2	0.985503	2	51.6	2	2024.02	4.66114
dVDIIDEAIYYFk	R0KHV5	N-Term(iTRAQ8plex); K13(iTRAQ8plex)	1.02924	2	1.1631	2	1.11981	2	0.884015	2	0.961364	2	0.838628	2	51.6	3	2212.2	-1.12627
eASDIILTDDNFTSIVk	U3IR05;U3IZN9	N-Term(iTRAQ8plex); K17(iTRAQ8plex)													51.58	2	2489.37	3.76512
vEANEALVk	U3IQ10	N-Term(iTRAQ8plex); K9(iTRAQ8plex)	1.08554	2	1.21279	2	1.04994	2	0.8865	2	0.856188	2	0.894367	2	51.56	2	1580.95	4.64141
vGDPQEVNGLADLFcQcER	P36189	N-Term(iTRAQ8plex); C15(Carbamidomethyl); C17(Carbamidomethyl)	0.913965	2	0.969003	2	0.950438	2	1.0232	2	1.03645	2	1.12957	2	51.55	3	2511.19	0.909206
iQLVEEELDR	U3I9S0;R0KZK3;R0L5A5;R0J8T5;U3I7J8	N-Term(iTRAQ8plex)													51.54	3	1547.87	5.18444
qDLPNAMAISEMTDk	R0KT09	N-Term(iTRAQ8plex); K15(iTRAQ8plex)	1.1134	2	1.15634	2	1.1318	2	0.888779	2	0.850509	2	0.876591	2	51.54	2	2272.18	2.74628
dPYTGQTVSLFQALk	U3IN65	N-Term(iTRAQ8plex); K15(iTRAQ8plex)	0.998289	2	0.972028	2	1.00983	2	1.00013	2	1.01721	2	1.01194	2	51.54	2	2276.29	7.40687
sDIFALGDENGTVALVDTk	R0LIW3	N-Term(iTRAQ8plex); K19(iTRAQ8plex)	1.00682	1	1	1	1.10968	1	0.936364	1	1.0075	1	0.97574	1	51.54	3	2573.41	6.5183
aFEmYDQDGNGYIDENELDALLk	R0KYP7	N-Term(iTRAQ8plex); M4(Oxidation); K23(iTRAQ8plex)	0.819662	1	0.902685	1	0.950243	1	1.08008	1	1.18627	1	1.09194	1	51.54	3	3287.59	1.92812
aEGVIEENTDNVNFYNIMTk	R0M1S7	N-Term(iTRAQ8plex); K20(iTRAQ8plex)	0.743423	1	0.784112	1	0.718598	1	1.34217	1	1.20734	1	1.22579	1	51.53	3	2909.48	0.840147
iASLASGLEGGk	Q7ZYV1	N-Term(iTRAQ8plex); K12(iTRAQ8plex)	1.0713	3	1.27901	3	1.10514	3	0.865862	3	0.848166	3	0.857203	3	51.53	2	1711.03	6.7018
iLMVGLDAAGk	U3I9V5	N-Term(iTRAQ8plex); K11(iTRAQ8plex)	1.03389	6	1.0479	6	1.00045	6	0.993509	6	0.990337	6	0.962822	6	51.52	3	1696.04	5.53633
rLNQIGVENTEENR	R0KDK0	N-Term(iTRAQ8plex)	0.947449	2	0.887882	2	0.994594	2	1.06689	2	1.0057	2	1.12786	2	51.52	2	1976.05	-0.560557
vGVPVPVPALTVNR	R0LHZ1	N-Term(iTRAQ8plex)	0.924563	3	0.940491	3	1.0295	3	0.955528	3	1.06061	3	1.04252	3	51.51	3	1722.07	5.21955
eMSSIAEDVIIVTSSLTk	R0LCU1	N-Term(iTRAQ8plex); K18(iTRAQ8plex)	1.1671	3	1.24575	3	0.933729	3	0.698456	3	1.01343	3	0.897754	3	51.51	3	2531.42	2.13954
sFLLDLLNATGk	U3J3R0	N-Term(iTRAQ8plex); K12(iTRAQ8plex)	1.04016	4	1.09229	4	0.891806	4	1.14278	4	0.946067	4	1.04963	4	51.48	2	1900.14	4.23414
sAPLANDSQAR	R0KWN0	N-Term(iTRAQ8plex)	0.898173	1	0.871312	1	1.02696	1	1.15129	1	1.04673	1	1.05201	1	51.47	2	1433.77	5.2081
vNFLPEIITLSk	R0L4D8	N-Term(iTRAQ8plex); K12(iTRAQ8plex)	1.30212	4	1.24345	4	1.12262	4	0.789535	4	0.789806	4	0.780098	4	51.47	3	1982.22	5.15904
gVNAIVYMVDAADR	U3J9L0	N-Term(iTRAQ8plex)	1.14196	1	1.0264	1	1.10813	1	0.916849	1	0.897884	1	0.939181	1	51.46	2	1797.95	4.03904
vIEGDVVSALNk	R0K9L9	N-Term(iTRAQ8plex); K12(iTRAQ8plex)	0.973396	3	0.933216	3	1.09433	3	0.999114	3	1.04136	3	1.01667	3	51.45	3	1852.11	5.75537
aVAQALEVIPR	R0KV06	N-Term(iTRAQ8plex)	1.24532	5	1.24729	6	1.18928	5	0.817459	5	0.767945	4	0.832806	4	51.44	3	1470.91	7.47938
kIEDLGAAMEEALILDNk	U3J5Y3	N-Term(iTRAQ8plex); K1(iTRAQ8plex); K18(iTRAQ8plex)	1.46893	2	1.22799	2	0.921732	2	0.881249	2	0.763162	2	0.672258	2	51.43	4	2885.66	5.52056
qGQYVPMAIEEQVAVIYAGVR	U3IN95;U3IVL6	N-Term(iTRAQ8plex)													51.42	3	2625.42	6.36531
sTQAIFEILEk	R0M0V9	N-Term(iTRAQ8plex); K11(iTRAQ8plex)	1.18105	1	1.12877	1	1.13062	1	0.858526	1	0.844779	1	0.877638	1	51.41	2	1887.12	5.69908
qLNIGVALEEAIR	U3ID88	N-Term(iTRAQ8plex)	0.877852	2	1.31975	2	1.04818	2	0.651414	2	0.722929	2	1.20996	2	51.4	2	1730.02	4.98597
aATPPQITQFPEDR	R0LM85	N-Term(iTRAQ8plex)	0.748453	2	0.699435	2	0.795252	2	1.23415	2	1.2641	2	1.2227	2	51.4	2	1875	6.87399
sLLQQLEAAVDSGk	U3ILS1	N-Term(iTRAQ8plex); K14(iTRAQ8plex)	0.869537	1	0.959281	1	1.0655	1	0.998092	1	1.06941	1	1.0788	1	51.37	3	2067.2	4.57919
mQGHIQDLEEQLDEEEGAR	R0J982;U3J7L2	N-Term(iTRAQ8plex)													51.37	3	2531.21	5.66705
aQDALEGVVLSPQLEAR	R0KFK5	N-Term(iTRAQ8plex)	0.990886	2	1.04319	2	1.10023	2	0.953774	2	0.945657	2	0.998714	2	51.36	2	2100.18	8.43491
dLVDDLkSELTGk	U3IA19;R0K3M5	N-Term(iTRAQ8plex); K7(iTRAQ8plex); K13(iTRAQ8plex)													51.36	2	2345.38	2.73499
vcPAFNTDNATDNR	U3J441	N-Term(iTRAQ8plex); C2(Carbamidomethyl)	0.900222	1	0.878395	1	0.908908	1	1.12003	1	1.11004	1	1.11043	1	51.35	2	1898.91	6.31193
lHFFMPGFAPLTSR	U3J7M6;U3IKI3;R0L2N6	N-Term(iTRAQ8plex)													51.35	3	1925.05	6.41361
tIQFVDWcPTGFk	R0JMC5;U3IJ51	N-Term(iTRAQ8plex); C8(Carbamidomethyl); K13(iTRAQ8plex)													51.34	3	2207.19	5.08194
vFADEVQQQAQLSTIR	R0K2V5	N-Term(iTRAQ8plex)	0.996268	1	1.02612	1	1.0653	1	0.954039	1	0.987031	1	1.0007	1	51.32	2	2137.17	5.72295
vTGADVPMPYAk	R0L734	N-Term(iTRAQ8plex); K12(iTRAQ8plex)	1.04423	1	1.00811	1	1.01334	1	1.00147	1	1.00367	1	0.951188	1	51.29	2	1857.05	2.96628
qLLQANPILEAFGNAk	U3IFD3;U3IIB9	N-Term(iTRAQ8plex); K16(iTRAQ8plex)													51.29	2	2335.38	8.24637
aVLIAADVPPDGPFPQDEk	U3I7U3	N-Term(iTRAQ8plex); K19(iTRAQ8plex)	0.979972	1	1.02674	1	1.01015	1	0.989186	1	0.98174	1	1.03634	1	51.29	3	2587.43	3.68547
sYNDELQFLDk	R0LNB5	N-Term(iTRAQ8plex); K11(iTRAQ8plex)	0.990491	2	0.929945	2	0.829035	2	1.1666	2	1.06375	2	1.02788	2	51.27	2	1980.07	7.49146
nLQVQcAQIEAk	R0LDJ9	N-Term(iTRAQ8plex); C6(Carbamidomethyl); K12(iTRAQ8plex)	0.944361	1	0.918005	1	0.844653	1	1.13894	1	1.06755	1	1.10189	1	51.27	2	2010.14	6.01847
qAVQILDELAEk	R0L4G7	N-Term(iTRAQ8plex); K12(iTRAQ8plex)	0.967148	1	1.04859	1	0.834255	1	1.06849	1	1.02625	1	1.05472	1	51.25	3	1965.15	3.36855
lDREDIYSIEIVGGATR	R0LF65	N-Term(iTRAQ8plex)	0.989709	3	1.1282	3	1.12169	3	0.905434	3	0.960665	3	0.945789	3	51.25	3	2211.21	6.82899
lLLLGLDNAGk	R0JD26	N-Term(iTRAQ8plex); K11(iTRAQ8plex)	1.05399	4	1.01645	4	1.03258	4	0.986486	4	0.972951	4	0.978065	4	51.24	2	1735.11	7.44378
sLVEIIEHGLVDEQQk	R0LH17	N-Term(iTRAQ8plex); K16(iTRAQ8plex)	1.20123	3	1.07606	3	1.03015	3	0.889405	3	0.917901	3	0.871699	3	51.22	3	2445.4	7.88025
gTGVVTSVPSDSPDDLAALR	R0JPA7	N-Term(iTRAQ8plex)	0.937445	2	1.02114	2	1.1	2	0.916671	2	1.02481	2	1.01306	2	51.21	3	2261.21	5.87585
lLQVTAADSGEyVcR	U3IC54	N-Term(iTRAQ8plex); Y12(iTRAQ8plex); C14(Carbamidomethyl)	0.931355	1	0.989984	1	0.921137	1	1.07871	1	1.07238	1	1.02296	1	51.21	2	2290.25	7.90588
dLLVESLAEILHQk	R0K7S9	N-Term(iTRAQ8plex); K14(iTRAQ8plex)	1.34932	2	1.09625	2	1.18567	2	0.813988	2	0.791954	2	0.771874	2	51.2	3	2216.33	7.12265
aLDLLYGMVSk	U3IQE6	N-Term(iTRAQ8plex); K11(iTRAQ8plex)	1.09781	4	0.981749	4	0.895677	4	1.09019	4	1.03144	4	0.871087	4	51.19	2	1818.07	2.98071
aDVIQATGDAIcIFR	U3J7Q3	N-Term(iTRAQ8plex); C12(Carbamidomethyl)	0.922333	1	0.656444	1	1.25767	1	1.16336	1	1.07676	1	1.01963	1	51.19	3	1954.05	4.34485
fYPPDPAQLTEDITR	U3IXG6;R0KP76	N-Term(iTRAQ8plex)													51.15	2	2067.08	4.74596
dLAQLSSTSAEEk	U3HZD9	N-Term(iTRAQ8plex); K13(iTRAQ8plex)	1.05425	1	0.950542	1	0.909097	1	1.11594	1	1.01969	1	0.965863	1	51.15	2	1987.09	6.13787
lLGPAAAIDFADPEGALAk	R0L1A1	N-Term(iTRAQ8plex); K19(iTRAQ8plex)	0.832781	3	0.891946	3	0.836959	3	1.16895	3	1.20143	3	1.14895	3	51.14	3	2448.41	6.02325
vYVGNLGTGAGk	R0JVT5;U3IYH0	N-Term(iTRAQ8plex); K12(iTRAQ8plex)													51.14	2	1744.03	5.41161
iAQLEEELEEEHSNIEAmGDR	U3IFD3	N-Term(iTRAQ8plex); M18(Oxidation)	0.652122	1	0.670771	1	0.647823	1	1.39728	1	1.32548	1	1.3322	1	51.14	3	2762.32	3.43714
lILLEAPTIVTEVIEVNkk	U3ID88	N-Term(iTRAQ8plex); K18(iTRAQ8plex); K19(iTRAQ8plex)	1.16779	1	1.1749	1	0.770622	1	1.09274	1	0.968219	1	0.794604	1	51.14	4	3034.91	7.73112
xEGEEGAcEVTEVSk	U3J625	X1(V); N-Term(iTRAQ8plex); C8(Carbamidomethyl); K15(iTRAQ8plex)	1.1299	1	1.08946	1	0.995894	1	0.994546	1	0.925973	1	0.873666	1	51.13	2	2231.14	5.21308
lHDVNNDGFLDEQELEALFTk	R0LG94	N-Term(iTRAQ8plex); K21(iTRAQ8plex)	1.01492	3	1.20505	3	1.19061	3	0.899634	3	0.889228	3	0.82799	3	51.12	3	3055.6	6.51371
aILELNEDGEk	U3IVG2	N-Term(iTRAQ8plex); K11(iTRAQ8plex)	0.979348	3	0.929617	3	1.12334	3	1.01397	3	0.962788	3	0.901839	3	51.11	2	1839.04	2.39976
sGIIFAGEDk	U3HZT0	N-Term(iTRAQ8plex); K10(iTRAQ8plex)	1.08069	1	1.04822	1	0.959378	1	0.981881	1	0.94634	1	0.994974	1	51.1	2	1644.96	8.51377
gVQEEmEALVk	R0LBU5	N-Term(iTRAQ8plex); M6(Oxidation); K11(iTRAQ8plex)	1.31466	2	1.17185	2	1.11322	2	0.820464	2	0.817564	2	0.769245	2	51.08	2	1857.03	4.33929
gIPHLVTHDAR	R0KW24	N-Term(iTRAQ8plex)	1.15302	2	1.03868	2	0.906399	2	0.975412	2	0.992723	2	0.912744	2	51.08	3	1519.87	6.46373
vSQSEALQILTAASILQIk	R0JU89	N-Term(iTRAQ8plex); K19(iTRAQ8plex)	1.14961	1	1.07834	1	1.01593	1	0.919105	1	0.988192	1	0.857362	1	51.07	3	2621.58	4.54646
gPGDTSNFDDYEEEDIR	R0JPM8	N-Term(iTRAQ8plex)	1.30869	1	1.18858	1	1.24239	1	0.831011	1	0.749955	1	0.704575	1	51.06	2	2263.01	5.11777
hVFFVDDFDAFTk	U3ILT8	N-Term(iTRAQ8plex); K13(iTRAQ8plex)	0.995852	3	0.92889	3	0.865964	3	1.13137	3	1.05743	3	1.11292	3	51.05	2	2196.17	6.95046
sNQLPLVIEFTEQTAPk	R0LZB0	N-Term(iTRAQ8plex); K17(iTRAQ8plex)	1.29716	2	1.24979	2	1.18329	2	0.769819	2	0.741241	2	0.766921	2	51.04	2	2523.45	7.78144
nIVVVEGVR	R0L832	N-Term(iTRAQ8plex)	0.904992	1	0.791234	1	1.18119	1	0.978633	1	1.09382	1	1.12065	1	51.03	3	1288.8	5.41851
mEENDSGEDPDR	R0LHT7	N-Term(iTRAQ8plex); M1(Oxidation)	0.71636	1	0.705999	1	0.737499	1	1.26457	1	1.33886	1	1.26406	1	51.03	2	1713.73	5.05191
dLFEDELVPLFEk	U3IQY3	N-Term(iTRAQ8plex); K13(iTRAQ8plex)	1.07068	5	1.07851	5	1.07394	5	1.00668	5	0.985595	5	0.904422	5	51.03	3	2202.23	5.41216
dLDIAILVGSmPR	R0JXM5	N-Term(iTRAQ8plex); M11(Oxidation)	1.22926	2	1.14684	2	1.33559	2	1.05238	2	0.854484	1	0.839129	2	51.01	3	1719.97	3.99702
gDVFLLDLGk	R0KRL1	N-Term(iTRAQ8plex); K10(iTRAQ8plex)	1.0206	2	1.00167	2	0.964962	2	1.01454	2	1.07531	2	0.928629	2	51.01	2	1685.02	6.17304
cIEDPETGLYLLPLR	U3IN65	N-Term(iTRAQ8plex); C1(Carbamidomethyl)	0.980866	2	0.978856	2	1.18135	2	0.968089	2	0.972025	2	0.965592	2	51	3	2093.14	8.38654
eELSAISGPNEFAEFYNR	R0JD56	N-Term(iTRAQ8plex)	0.998687	2	1.01643	2	1.15311	2	0.931059	2	0.942671	2	0.996982	2	50.99	2	2377.17	4.93107
qIGDNLIVPGGVk	R0LFY5	N-Term(iTRAQ8plex); K13(iTRAQ8plex)	1.03415	2	0.895211	2	0.890873	2	1.11254	2	1.08137	2	0.999048	2	50.98	2	1918.17	5.80649
nLLEWcLPVIDAk	U3IYL5	N-Term(iTRAQ8plex); C6(Carbamidomethyl); K13(iTRAQ8plex)	1.04653	3	1.10416	3	1.01799	3	0.961863	3	0.923264	3	0.968927	3	50.97	2	2179.26	6.92325
aLTPEmLSTDLALYLVR	P33110	N-Term(iTRAQ8plex); M6(Oxidation)	0.927104	4	1.00478	4	1.30249	4	0.855507	4	1.00114	4	1.04354	4	50.96	3	2226.25	7.58331
sLLIIPNTLAVNAAQDATDLVAk	U3IF77	N-Term(iTRAQ8plex); K23(iTRAQ8plex)	1.07415	1	1.03475	1	1.09923	1	0.919175	1	0.90029	1	1.00452	1	50.95	3	2959.75	5.98865
mPQVSTETLLEIGk	U3IU92	N-Term(iTRAQ8plex); M1(Oxidation); K14(iTRAQ8plex)	1.11398	11	1.10225	11	1.02335	11	0.927551	11	0.92478	11	0.866201	11	50.94	2	2170.24	7.16041
cSAEENLQVTDk	U3J7H8	N-Term(iTRAQ8plex); C1(Carbamidomethyl); K12(iTRAQ8plex)	0.946657	2	0.946365	2	0.845072	2	1.14633	2	1.07081	2	1.05574	2	50.93	2	2002.05	8.59297
sIHDALcVVk	U3IF77	N-Term(iTRAQ8plex); C7(Carbamidomethyl); K10(iTRAQ8plex)	1.02694	3	0.983329	3	0.843058	3	1.04703	3	1.03972	3	1.07665	3	50.93	2	1750.03	9.29573
aVTEQGAELSNEER	R0LY14	N-Term(iTRAQ8plex)	1.01729	4	0.948878	4	1.05949	4	0.995467	4	1.01565	4	0.970088	4	50.92	2	1836.93	4.3078
eVLQALEELAVNYDQk	R0M2A6;R0L252	N-Term(iTRAQ8plex); K16(iTRAQ8plex)													50.9	3	2470.38	5.50235
aGDREDITEPAIcALR	R0LMK7	N-Term(iTRAQ8plex); C13(Carbamidomethyl)	0.981893	2	1.12141	2	1.07049	2	0.992034	2	0.90667	2	0.946996	2	50.9	2	2091.1	7.20456
gGELANSIGGGQk	U3IUR2	N-Term(iTRAQ8plex); K13(iTRAQ8plex)	0.936023	1	0.864676	1	0.764414	1	1.21241	1	1.09634	1	1.13749	1	50.89	2	1796	-5.11243
lPLGFTFSFPck	U3IR68	N-Term(iTRAQ8plex); C11(Carbamidomethyl); K12(iTRAQ8plex)	1.44875	3	1.20077	3	1.07946	3	0.837743	3	0.607414	3	0.833007	3	50.89	2	2022.15	7.13298
aFEDDDITHVEGSVDPVR	U3IKQ2	N-Term(iTRAQ8plex)	1.031	1	1.07907	1	1.11442	1	0.911477	1	0.890692	1	1.00508	1	50.89	3	2305.14	4.9704
lLDVQLATGGIIDPVNSHR	U3IN65	N-Term(iTRAQ8plex)	0.981483	2	1.09257	2	1.20403	2	0.922877	2	0.88629	2	0.953872	2	50.89	3	2322.33	8.57326
dLGIWEPLAVk	R0KV06	N-Term(iTRAQ8plex); K11(iTRAQ8plex)	0.974054	2	0.871418	2	0.867918	2	1.1195	2	1.06828	2	1.05137	2	50.88	2	1849.1	-0.38181
sVVADLQMAIFk	E7CW81	N-Term(iTRAQ8plex); K12(iTRAQ8plex)	0.958428	1	1.13866	1	1.02739	1	1.05212	1	0.934334	1	0.906363	1	50.88	3	1930.14	5.66776
eAALNTIIFMGR	R0KEI8	N-Term(iTRAQ8plex)	0.909706	7	0.904852	7	0.931744	7	1.07589	7	1.08213	7	1.13276	7	50.87	3	1639.93	7.35061
dVLPVQEESDLEk	U3I6C9	N-Term(iTRAQ8plex); K13(iTRAQ8plex)	0.620986	2	0.61726	2	0.595063	2	1.40431	2	1.34998	2	1.36048	2	50.86	2	2109.16	1.05161
sFYPEEISSMVLTk	R0L4K0	N-Term(iTRAQ8plex); K14(iTRAQ8plex)	1.12413	7	1.08673	7	0.989182	7	0.975822	7	0.898312	7	0.8663	7	50.82	2	2239.23	6.03572
lISLTDENALAGNEELTVk	U3J4X1	N-Term(iTRAQ8plex); K19(iTRAQ8plex)	1.05127	8	1.19144	8	1.12123	8	0.962561	8	0.854222	8	0.919174	8	50.8	3	2638.49	5.88934
aLVQYSPNIIFAGIEDIQk	U3J0Y2	N-Term(iTRAQ8plex); K19(iTRAQ8plex)	1.04122	1	1.10045	1	1.04305	1	0.896469	1	1.05404	1	0.876875	1	50.8	3	2727.57	5.99011
hGGTIPVVPTAEFQDR	R0JH14	N-Term(iTRAQ8plex)	1.12453	2	1.20567	2	1.16328	2	0.813109	2	0.851778	2	0.856788	2	50.8	3	2028.09	5.77173
dLYEDELVPLFEk	R0LAE0	N-Term(iTRAQ8plex); K13(iTRAQ8plex)	1.11882	5	1.04697	5	1.01294	5	0.915882	5	0.986248	5	0.920039	5	50.79	3	2218.22	5.99383
aLLELEAFk	U3J3J8	N-Term(iTRAQ8plex); K9(iTRAQ8plex)	1.19606	4	1.11935	4	1.13021	4	0.9677	4	0.832618	4	0.88371	4	50.78	2	1642	-1.49517
iLcFYGPPGVGk	R0K2I4	N-Term(iTRAQ8plex); C3(Carbamidomethyl); K12(iTRAQ8plex)	0.955972	1	0.999976	1	1.02442	1	1.01271	1	1.04422	1	0.990098	1	50.77	2	1916.09	0.583561
gTVVYGEPITASLGTDGSHYWSk	R0LBU5;R0L6Q8	N-Term(iTRAQ8plex); K23(iTRAQ8plex)													50.77	4	3033.59	4.73119
fEELNMDLFR	U3I640	N-Term(iTRAQ8plex)	1.03719	5	1.12481	5	1.10157	5	1.03513	5	0.854522	5	0.933091	5	50.74	2	1617.83	5.12796
sVLAETEGILQR	U3J091	N-Term(iTRAQ8plex)	1.03856	2	1.06832	2	1.09943	2	0.957846	2	0.911369	2	0.952387	2	50.74	3	1619.94	6.1444
cGQAVYAAEk	R0LV18	N-Term(iTRAQ8plex); C1(Carbamidomethyl); K10(iTRAQ8plex)	0.516969	1	0.469821	1	0.429267	1	1.61206	1	1.46503	1	1.53141	1	50.74	2	1704.93	7.96745
aGAFTVIcSDAEEAkR	R0KUJ7	N-Term(iTRAQ8plex); C8(Carbamidomethyl); K15(iTRAQ8plex)	1.05612	4	0.954023	4	0.938811	4	1.03732	4	1.03356	4	0.996164	4	50.74	3	2333.25	3.78658
aELVNYMcSk	U3IU92	N-Term(iTRAQ8plex); C8(Carbamidomethyl); K10(iTRAQ8plex)	1.0572	13	0.989045	13	0.934411	13	1.06625	13	1.00033	13	0.939051	13	50.73	3	1822.97	4.85902
aSSSAGNLGVLIPVIAVLTR	R0L3F9	N-Term(iTRAQ8plex)	0.789833	1	0.787106	1	0.83155	1	0.512799	1	1.52736	1	1.5628	1	50.72	3	2242.36	5.99795
eSDVGAcLDGk	U3IU92	N-Term(iTRAQ8plex); C7(Carbamidomethyl); K11(iTRAQ8plex)	1.01203	9	0.99522	9	0.923586	9	1.07324	9	1.03125	9	0.982331	9	50.71	2	1758.92	0.939451
dFIDGVLVk	R0LRX5	N-Term(iTRAQ8plex); K9(iTRAQ8plex)	0.76427	2	0.708674	2	0.649263	2	0.96249	2	1.00762	2	1.90437	2	50.69	2	1613.98	5.31683
nMMAAcDPR	R0LQP1;U3J7M6;R0M040;U3IKI3;R0L2N6	N-Term(iTRAQ8plex); C6(Carbamidomethyl)													50.68	2	1369.64	5.8785
aVLDGSVITAk	U3HZS2	N-Term(iTRAQ8plex); K11(iTRAQ8plex)	1.25998	4	1.22704	4	1.29429	4	0.757491	4	0.740797	4	0.673454	4	50.68	3	1682.04	7.1339
iVILPEHLDIPR	U3I6V7	N-Term(iTRAQ8plex)	1.57287	2	1.32299	2	0.849226	2	0.649887	2	0.965753	2	0.854534	1	50.68	3	1719.06	4.65172
dcSAcEPGFFNLQSGR	U3I6H8	N-Term(iTRAQ8plex); C2(Carbamidomethyl); C5(Carbamidomethyl)	0.863154	1	0.892437	1	0.936817	1	1.09133	1	1.08153	1	1.16783	1	50.66	2	2148.98	4.73593
qQHVIETLIGk	R0L5F4;T2HPU5	N-Term(iTRAQ8plex); K11(iTRAQ8plex)													50.65	2	1874.14	4.05128
tTEYGEIHELTTEEQFVEGTYR	Q2LDE6	N-Term(iTRAQ8plex)	1.08861	1	1.03349	1	1.20983	1	1.00484	1	0.849309	1	0.861728	1	50.63	3	2936.43	6.48583
gLFIIDPNGVIk	R0JSK3	N-Term(iTRAQ8plex); K12(iTRAQ8plex)	0.973024	4	0.964743	4	0.87511	4	1.09281	4	1.10907	4	1.02557	4	50.62	2	1894.17	6.20666
lITyGVANLLTGQk	U3I8J6	N-Term(iTRAQ8plex); Y4(iTRAQ8plex); K14(iTRAQ8plex)	1.02786	5	1.02293	5	0.942134	5	0.948503	5	0.975112	5	0.959949	5	50.62	2	2403.49	6.84033
dTQLQQIVDk	R0JJ80	N-Term(iTRAQ8plex); K10(iTRAQ8plex)	1.05727	2	1.06896	2	0.972689	2	1.00158	2	0.977524	2	0.925077	2	50.61	2	1796.04	3.93637
kQTIENSQGAYQEAFDISk	R0LY14	N-Term(iTRAQ8plex); K1(iTRAQ8plex); K19(iTRAQ8plex)	1.50753	1	1.28866	1	1.09395	1	0.753019	1	0.719854	1	0.622476	1	50.61	3	3069.68	5.33202
nVLIVEDIIDTGk	B7S4P0	N-Term(iTRAQ8plex); K13(iTRAQ8plex)	0.948984	1	1.05163	1	0.942807	1	1.07521	1	0.94685	1	1.05165	1	50.58	3	2037.22	6.38299
tSRPENPVIYNNNEDFHIGQAk	R0L7T9	N-Term(iTRAQ8plex); K22(iTRAQ8plex)	0.986884	2	1.00134	2	0.956193	2	1.05278	2	1.01233	2	1.00742	2	50.58	4	3151.65	4.0837
tLEDVQDEYDFk	U3J0V8	N-Term(iTRAQ8plex); K12(iTRAQ8plex)	0.874849	1	0.762196	1	1.04522	1	1.16636	1	1.0908	1	1.12104	1	50.53	2	2110.09	4.42245
sFPINSDVGVLk	R0L7P2	N-Term(iTRAQ8plex); K12(iTRAQ8plex)	0.973288	4	0.94752	4	0.951229	4	1.07109	4	1.00082	4	1.0017	4	50.49	3	1884.11	2.41068
lILGLMLTPAQYDAk	U3I6R1	N-Term(iTRAQ8plex); K15(iTRAQ8plex)	1.09738	5	1.1586	5	0.896613	5	0.940792	5	0.919788	5	0.905549	5	50.49	3	2255.34	5.62392
qLcAFGEYVAEILPk	R0LMD0	N-Term(iTRAQ8plex); C3(Carbamidomethyl); K15(iTRAQ8plex)	1.14931	3	1.34589	3	1.19004	3	0.761864	3	0.772854	3	0.770755	3	50.49	3	2346.31	4.05208
lTLSALIDGk	R0LUK6;U3J6L3	N-Term(iTRAQ8plex); K10(iTRAQ8plex)													50.47	2	1639.03	4.25173
hEAQLDNVVk	U3I4B3	N-Term(iTRAQ8plex); K10(iTRAQ8plex)	0.960771	4	0.96312	4	0.923916	4	1.08447	4	1.06287	4	1.01693	4	50.47	2	1761.02	4.36187
aVEIAANTk	R0L7T9	N-Term(iTRAQ8plex); K9(iTRAQ8plex)	0.910363	5	0.859504	5	0.819626	5	1.20104	5	1.14511	5	1.0904	5	50.46	2	1524.93	5.75606
gDFILVGDLMR	U3IHY5	N-Term(iTRAQ8plex)	0.895758	1	0.958223	1	0.623831	1	1.17217	1	1.23179	1	1.09737	1	50.45	3	1539.86	4.26119
kPAGPSVTELITk	P09426	N-Term(iTRAQ8plex); K1(iTRAQ8plex); K13(iTRAQ8plex)	1.00324	7	0.874593	7	0.66889	7	1.26167	7	1.11991	7	1.01677	7	50.45	3	2253.41	4.72362
iTENcFLDcVk	R0JXT0	N-Term(iTRAQ8plex); C5(Carbamidomethyl); C9(Carbamidomethyl); K11(iTRAQ8plex)	1.15218	2	1.10406	2	1.05878	2	0.929258	2	0.874242	2	0.884719	2	50.41	2	2007.06	6.32286
yADLTEDQLPTcESLkDTIAR	R0KYW6	N-Term(iTRAQ8plex); C12(Carbamidomethyl); K16(iTRAQ8plex)	1.26464	3	1.2194	3	1.17556	3	0.808357	3	0.776393	3	0.768447	3	50.4	3	3047.61	8.27875
aVAVVVDPIQSVk	R0JFU5	N-Term(iTRAQ8plex); K13(iTRAQ8plex)	1.05622	2	1.00965	2	0.913816	2	1.02718	2	1.00804	2	0.990696	2	50.39	2	1933.2	4.60443
aDSISGAFk	U3J2R5	N-Term(iTRAQ8plex); K9(iTRAQ8plex)	0.604232	4	0.670791	4	0.601426	4	1.41404	4	1.38777	4	1.32662	4	50.39	2	1503.87	4.20572
eVLGSLPNVFSALcLNAR	U3ISY1	N-Term(iTRAQ8plex); C14(Carbamidomethyl)	1.26462	1	1.10945	1	0.935361	1	0.802459	1	0.933045	1	0.945713	1	50.38	3	2264.24	2.91419
qLLAGGVAGAVSR	R0JCP8	N-Term(iTRAQ8plex)	0.946131	2	0.963914	2	1.01353	2	1.03079	2	1.00738	2	1.06817	2	50.37	3	1502.91	6.89245
eELSNVLAAMR	R0LUZ4	N-Term(iTRAQ8plex)	0.708982	2	0.854781	2	0.561967	2	1.32788	2	1.21721	2	1.28657	2	50.37	3	1536.84	5.4059
iLQSPSEVGYDAMLGDFVNMVEk	R0L1Y3	N-Term(iTRAQ8plex); K23(iTRAQ8plex)	1.07494	1	0.957989	1	1.08873	1	0.962245	1	1.0422	1	0.906904	1	50.37	3	3150.65	5.60443
qIGEALPVScTISSSR	U3IX57	N-Term(iTRAQ8plex); C10(Carbamidomethyl)	1.04249	1	1.00002	1	1.17231	1	0.92865	1	0.921237	1	0.981072	1	50.36	2	2009.07	5.19798
dGENLEDLMk	U3IUG2	N-Term(iTRAQ8plex); K10(iTRAQ8plex)	1.01795	2	0.986402	2	0.907095	2	1.05791	2	1.06416	2	0.976619	2	50.36	2	1771.94	3.60785
gQTHGLIVEPR	R0LTS7	N-Term(iTRAQ8plex)	0.851841	2	0.81428	2	0.904631	2	1.10322	2	1.22741	2	1.12589	2	50.35	2	1510.87	3.84115
sDEEAVQEIYk	U3IQU1	N-Term(iTRAQ8plex); K11(iTRAQ8plex)	1.12941	1	1.04184	1	0.910536	1	1.00758	1	0.967534	1	0.945779	1	50.35	2	1919.03	4.30196
dADDAVYELDGk	R0LHF4	N-Term(iTRAQ8plex); K12(iTRAQ8plex)	0.962046	1	0.938477	1	0.945087	1	1.11063	1	1.08768	1	0.979114	1	50.34	2	1919	8.68759
lTQYMDGSGMPk	U3IR08	N-Term(iTRAQ8plex); K12(iTRAQ8plex)	0.98285	1	1.05266	1	0.948826	1	1.05863	1	1.00394	1	0.966041	1	50.34	2	1936.02	5.10396
iASIILNTPELR	R0KUJ7	N-Term(iTRAQ8plex)	0.979462	2	1.22029	2	0.994357	2	0.870659	2	0.916868	2	1.01682	2	50.33	2	1644.01	5.27318
lASGEQYDAVVQDVDQVADIATIk	U3I9M3	N-Term(iTRAQ8plex); K24(iTRAQ8plex)	1.07169	2	1.07623	2	1.15892	2	0.918104	2	0.853638	2	0.952742	2	50.33	3	3156.7	3.10327
lDVDEcLDPDNck	U3IDQ7	N-Term(iTRAQ8plex); C6(Carbamidomethyl); C12(Carbamidomethyl); K13(iTRAQ8plex)	0.882015	1	0.849432	1	0.760646	1	1.16453	1	1.19071	1	1.16352	1	50.32	2	2201.07	2.63076
vAQYMADVLEDSk	U3I6K7	N-Term(iTRAQ8plex); K13(iTRAQ8plex)	1.17323	1	1.07016	1	1.17207	1	0.92056	1	0.900315	1	0.79491	1	50.32	3	2077.12	4.83928
iPIHNEDITYDELVLMMQR	U3IXT3	N-Term(iTRAQ8plex)	0.754963	3	0.930707	3	0.936989	3	1.15992	3	1.16059	3	1.14759	3	50.31	3	2634.37	5.35718
aLGLNEVDYk	U3I475	N-Term(iTRAQ8plex); K10(iTRAQ8plex)	1.05115	2	0.965512	2	0.859783	2	1.06851	2	1.06813	2	0.991265	2	50.3	2	1730.01	8.01561
lLLcEATAMIMAk	R0KYS3	N-Term(iTRAQ8plex); C4(Carbamidomethyl); K13(iTRAQ8plex)	1.1891	1	1.10937	1	1.02602	1	0.907004	1	0.993499	1	0.778634	1	50.27	3	2073.18	5.34054
sPGFEIIHGLLDR	R0L4Y1	N-Term(iTRAQ8plex)	1.03464	2	1.07565	2	0.979928	2	1.09385	2	0.820386	2	0.994503	2	50.25	3	1758	7.14139
nQAGLAPVIDVVR	U3I8L3	N-Term(iTRAQ8plex)	0.836683	3	0.895283	3	0.972651	3	1.02002	3	1.12597	3	1.08699	3	50.24	3	1655.98	5.22301
lNYEEALDSTLk	U3IVG2	N-Term(iTRAQ8plex); K12(iTRAQ8plex)	1.06512	4	1.05312	4	0.994955	4	0.97946	4	0.941546	4	0.963219	4	50.24	3	2004.13	7.01695
gFYDEIGTPLLSDIR	R0J870	N-Term(iTRAQ8plex)	1.03885	2	1.03911	2	1.20563	2	0.881571	2	0.890204	2	0.989831	2	50.23	3	2000.08	5.78904
dIELPGAFILGAGAASSR	R0K8X5	N-Term(iTRAQ8plex)	0.973326	3	1.00731	3	1.04308	3	0.980716	3	1.01512	3	1.01102	3	50.21	2	2049.14	7.94846
fYFENLLSk	U3IMK8	N-Term(iTRAQ8plex); K9(iTRAQ8plex)	1.20584	2	1.3517	2	1.17822	2	0.744025	2	0.777085	2	0.729772	2	50.21	2	1769.02	6.79393
lQLEAPHIIVGTPGR	U3IDF0	N-Term(iTRAQ8plex)	0.9247	1	1.00879	1	1.16046	1	0.883167	1	0.968119	1	1.10224	1	50.2	3	1905.12	-0.919458
sEmDGGFLDDEDITSR	U3J6P0	N-Term(iTRAQ8plex); M3(Oxidation)	1.0159	1	1.03379	1	1.07291	1	0.970384	1	0.983516	1	0.952156	1	50.18	2	2106.96	5.4076
vVDALNSIQTk	U3I646	N-Term(iTRAQ8plex); K11(iTRAQ8plex)	1.07494	3	0.995968	3	0.992099	3	1.00961	3	1.00791	3	0.95863	3	50.17	2	1796.08	4.7446
fTcTVQHEDLPEPISk	A0A024B6A7	N-Term(iTRAQ8plex); C3(Carbamidomethyl); K16(iTRAQ8plex)	1.1784	5	1.27861	5	1.12681	5	0.763826	5	0.700859	5	0.736576	5	50.17	2	2509.33	3.63557
iQLVAVNYIPEVR	R0KDB1	N-Term(iTRAQ8plex)	0.97836	2	0.863177	2	1.07331	2	0.951354	2	0.988494	2	1.18155	2	50.12	3	1818.09	4.61267
yVGNmHGNEAVGR	U3IAC2	N-Term(iTRAQ8plex); M5(Oxidation)	0.987408	1	0.941406	1	0.998473	1	1.05655	1	1.02498	1	1.02158	1	50.12	2	1723.85	3.33177
aAIAQALAGEVSVVPPSR	R0LC16	N-Term(iTRAQ8plex)	0.866098	2	0.873912	2	1.08304	2	0.956752	2	1.07196	2	1.18774	2	50.11	3	2040.19	7.80816
dNFTAIPEGTNGIEER	R0LFY5	N-Term(iTRAQ8plex)	1.08384	2	1.00001	2	1.11971	2	0.938548	2	0.939734	2	0.95051	2	50.1	2	2067.04	3.38039
hEAMITDLEER	U3IIB9	N-Term(iTRAQ8plex)	1.01948	2	1.07044	2	1.01272	2	0.962139	2	0.950453	2	1.00201	2	50.1	3	1647.84	6.68758
lSQNNFALGYk	U3IFW5	N-Term(iTRAQ8plex); K11(iTRAQ8plex)	1.09359	1	1.12343	1	0.906841	1	0.973666	1	0.958793	1	0.938825	1	50.09	2	1863.07	5.33296
aDDPSSYMEVVQAANASGNWEELVk	R0LHJ8	N-Term(iTRAQ8plex); K25(iTRAQ8plex)	1.14459	3	1.12744	3	1.00898	3	0.965211	3	0.822964	3	0.983801	3	50.08	3	3318.67	8.35365
tTPSYVAFTDTER	R0L4K0;R0LC19	N-Term(iTRAQ8plex)													50.07	2	1791.93	11.5085
dAYQAILDGVk	R0M0P6	N-Term(iTRAQ8plex); K11(iTRAQ8plex)	0.938965	2	0.879866	2	0.827126	2	1.20169	2	1.07937	2	1.08984	2	50.07	2	1801.04	3.69471
sVTAIADYIR	R0KQQ5	N-Term(iTRAQ8plex)	0.965381	1	1.04966	1	0.952905	1	0.952558	1	1.05897	1	1.03198	1	50.06	3	1412.81	4.89382
gPNVVGPFGLLQPFADGLk	A0A076GVK8	N-Term(iTRAQ8plex); K19(iTRAQ8plex)	1.10086	5	1.17141	5	0.972912	5	1.00336	5	0.905114	5	0.92599	5	50.06	3	2534.47	5.66334
lMQEEGQLTk	R0JBZ4	N-Term(iTRAQ8plex); K10(iTRAQ8plex)	0.983721	1	0.990108	1	0.962037	1	1.02364	1	1.01993	1	1.04123	1	50.06	2	1785.01	2.34105
tPLIDLMSDALILAk	R0LK81	N-Term(iTRAQ8plex); K15(iTRAQ8plex)	1.14769	1	1.00237	1	0.892438	1	1.01307	1	0.957006	1	0.991956	1	50.05	3	2222.34	4.20357
lQQTQHQVDEVVDIMR	U3IXA7	N-Term(iTRAQ8plex)	0.787045	2	0.824988	2	0.82055	2	1.15895	2	1.17436	2	1.25913	2	50.03	3	2243.19	5.30622
aTFDISLVVPk	R0JMK8	N-Term(iTRAQ8plex); K11(iTRAQ8plex)	1.08015	2	1.02283	2	1.15287	2	0.902823	2	0.918274	2	0.921396	2	50.01	2	1798.1	2.82356
lGGSLADSYLDEGFLLDk	U3J0G1	N-Term(iTRAQ8plex); K18(iTRAQ8plex)	1.11591	1	1.0988	1	0.929756	1	1.04749	1	0.897577	1	0.91335	1	50.01	2	2521.38	5.57172
aGcNVLLIQk	U3I683	N-Term(iTRAQ8plex); C3(Carbamidomethyl); K10(iTRAQ8plex)	1.02126	2	1.02876	2	0.896895	2	1.0399	2	1.00946	2	1.00664	2	50.01	2	1724.04	4.69887
nIVHDIFLNTLDTR	R0LPW8	N-Term(iTRAQ8plex)	1.15104	3	1.2117	3	1.28698	3	0.773919	3	0.828535	3	0.78055	3	49.98	2	1975.1	2.16669
iQDLMADGTLTGVIDDR	R0LR62	N-Term(iTRAQ8plex)	1.00938	2	1.03315	2	1.28204	2	0.848668	2	0.849199	2	1.03064	2	49.97	3	2137.12	3.47488
iGLFGGAGVGk	R0KK84	N-Term(iTRAQ8plex); K11(iTRAQ8plex)	0.99923	8	0.986833	8	0.936869	8	1.06092	8	1.00792	8	1.00091	8	49.96	3	1583.98	5.24947
fFPEDVSEELIQDITQk	R0K3S0	N-Term(iTRAQ8plex); K17(iTRAQ8plex)	0.954039	2	1.12092	2	1.0727	2	1.05043	2	0.930435	2	0.875208	2	49.95	3	2646.43	5.52963
dSQLVIDcFk	R0KSZ7	N-Term(iTRAQ8plex); C8(Carbamidomethyl); K10(iTRAQ8plex)	1.03725	2	0.984619	2	0.861207	2	1.06503	2	1.01111	2	1.04582	2	49.95	2	1833.01	3.28195
lSEMAAEAAYQSGADQASVTAR	R0KPT0	N-Term(iTRAQ8plex)	0.815135	1	1.03736	1	1.52372	1	0.784666	1	0.964212	1	0.968763	1	49.94	3	2531.24	1.92831
dELSSWIQQSFk	R0L7K1	N-Term(iTRAQ8plex); K12(iTRAQ8plex)	1.04404	2	0.909902	2	0.879954	2	1.14373	2	1.05218	2	0.978147	2	49.93	2	2076.12	-0.162577
aVLLAGPPGTGk	R0LYS8	N-Term(iTRAQ8plex); K12(iTRAQ8plex)	0.901475	2	0.843136	2	0.838943	2	1.11867	2	1.16675	2	1.14031	2	49.92	3	1689.06	5.21167
qGPQTIHFPSGETLDVFDAAER	R0J775	N-Term(iTRAQ8plex)	1.05949	1	1.08716	1	1.15256	1	0.876296	1	0.930369	1	0.925791	1	49.91	3	2719.39	9.02595
gVDcDIDVPk	R0LLA0	N-Term(iTRAQ8plex); C4(Carbamidomethyl); K10(iTRAQ8plex)	1.05658	1	0.909112	1	0.891278	1	1.08473	1	1.05977	1	1.01424	1	49.9	2	1725.94	6.4582
yLVVNADEGEPGTck	U3J3L1	N-Term(iTRAQ8plex); C14(Carbamidomethyl); K15(iTRAQ8plex)	0.948895	2	0.941629	2	0.934969	2	1.07113	2	1.07405	2	1.04673	2	49.89	2	2260.19	5.99167
hIVLSGGSTMYPGLPSR	U3IPM3	N-Term(iTRAQ8plex)	0.87964	1	1.0664	1	1.22807	1	0.766681	1	0.980413	1	1.12906	1	49.87	3	2076.14	10.4811
aVAMITFAQYLQR	U3IU92	N-Term(iTRAQ8plex)	1.11083	7	1.15198	9	1.12045	8	0.872272	9	0.879355	8	0.967319	8	49.86	2	1816.02	4.84175
mQLLEIITTDk	R0JHJ2	N-Term(iTRAQ8plex); K11(iTRAQ8plex)	1.15548	7	1.17741	7	1.08657	7	0.845005	7	0.797354	7	0.912305	7	49.86	3	1913.13	4.60042
dGIILcELINk	R0L8I3	N-Term(iTRAQ8plex); C6(Carbamidomethyl); K11(iTRAQ8plex)	1.30712	3	1.30471	3	1.11898	3	0.716229	3	0.703105	3	0.686562	3	49.85	2	1896.12	6.48157
nLEcTFPDGAGR	U3J7J5	N-Term(iTRAQ8plex); C4(Carbamidomethyl)	1.03673	1	1.00679	1	1.01121	1	0.945734	1	1.003	1	1.01855	1	49.84	2	1640.81	3.79869
sVSIGYLLVk	U3IQ97	N-Term(iTRAQ8plex); K10(iTRAQ8plex)	1.03269	4	1.10224	4	0.847866	4	0.983087	4	0.966871	4	0.999507	4	49.84	3	1687.07	5.9719
sLFWENNQLLVk	R0LBX6	N-Term(iTRAQ8plex); K12(iTRAQ8plex)	0.985248	2	0.958292	2	1.26412	2	0.922585	2	0.916762	2	0.941579	2	49.84	2	2099.23	8.14759
tQEIPSAQMEGFLHR	R0LN18	N-Term(iTRAQ8plex)	0.954739	1	1.06015	1	1.3227	1	0.826267	1	0.864866	1	1.03538	1	49.83	3	2048.07	7.93876
eVPFADLSNMEIGMk	R0KY39	N-Term(iTRAQ8plex); K15(iTRAQ8plex)	0.97203	3	0.887548	3	0.879345	3	1.09609	3	1.10337	3	1.08112	3	49.82	2	2289.2	-2.1006
vQEAIEAGIASATMFTANk	R0K4M6	N-Term(iTRAQ8plex); K19(iTRAQ8plex)	1.10307	2	1.29762	2	0.807117	2	1.01743	2	0.944034	2	0.704662	2	49.82	3	2560.4	5.76474
yVEASETVAEEADkPk	U3J521	N-Term(iTRAQ8plex); K14(iTRAQ8plex); K16(iTRAQ8plex)	0.995433	2	0.898889	2	0.820377	2	1.12777	2	1.11057	2	1.04098	2	49.82	3	2678.48	5.70906
eALNScNNTEIEGR	R0KCI8;U3IZP7	N-Term(iTRAQ8plex); C6(Carbamidomethyl)													49.81	2	1910.93	5.94663
aTGQcIcNEGVEGPR	U3ISN7	N-Term(iTRAQ8plex); C5(Carbamidomethyl); C7(Carbamidomethyl)	0.781907	1	0.765899	1	0.788221	1	1.22801	1	1.25776	1	1.20479	1	49.8	2	1951.93	3.93791
eGLELPEDEEEk	R0JSM9	N-Term(iTRAQ8plex); K12(iTRAQ8plex)	0.863794	6	0.920897	6	0.895816	6	1.09657	6	1.06675	6	1.06583	6	49.8	2	2025.05	3.21865
aLTGcDYLTISPk	R0L1A8	N-Term(iTRAQ8plex); C5(Carbamidomethyl); K13(iTRAQ8plex)	0.934008	3	0.872469	3	0.777308	3	1.20313	3	1.13718	3	1.10596	3	49.8	2	2047.14	3.99922
nILEQINAVTGTLFTSk	R0L3L3	N-Term(iTRAQ8plex); K17(iTRAQ8plex)	0.975792	1	1.2721	1	1.22431	1	0.83488	1	0.956512	1	0.758797	1	49.8	3	2457.44	8.2378
gyAFVEFPTAEDAk	R0KCI8;U3IZP7	N-Term(iTRAQ8plex); Y2(iTRAQ8plex); K14(iTRAQ8plex)													49.8	3	2457.35	1.72535
lSAEDLVLEGAGLR	U3I6H8	N-Term(iTRAQ8plex)	1.02491	4	1.07511	4	1.2063	4	0.863989	4	0.965375	4	1.00785	4	49.79	3	1746.99	2.5208
aNIPImDTGENPEVPFPR	U3IGT6	N-Term(iTRAQ8plex); M6(Oxidation)	0.916733	2	0.856864	2	1.03906	2	1.06369	2	1.09044	2	1.07658	2	49.79	3	2317.19	3.79798
gFDPSVYQTIQVFYPSk	U3J5N5	N-Term(iTRAQ8plex); K17(iTRAQ8plex)	1.00689	2	0.950487	2	0.879698	2	1.13435	2	1.05541	2	0.980493	2	49.79	2	2584.4	4.58682
gNVGVALEEFLNk	U3J1J0	N-Term(iTRAQ8plex); K13(iTRAQ8plex)	1.0915	2	1.17204	2	1.06996	2	0.931175	2	0.886107	2	0.859794	2	49.79	3	1998.15	2.13476
tLGGLEMELR	U3IEK7	N-Term(iTRAQ8plex)	1.08901	1	1.10963	1	1.16569	1	0.894666	1	0.903183	1	0.868255	1	49.77	3	1422.8	5.89777
yDFSSPEEGVR	R0LHT7	N-Term(iTRAQ8plex)	0.724446	11	0.683651	11	0.692714	11	1.26298	11	1.26712	11	1.34484	11	49.77	2	1589.78	5.0027
vAQGVSGAVQDk	R0JFS9	N-Term(iTRAQ8plex); K12(iTRAQ8plex)	0.976751	1	0.994518	1	0.902353	1	1.09816	1	1.04171	1	0.999271	1	49.77	2	1767.04	7.68566
hVIPmNPNTDDLFk	U3IUG2	N-Term(iTRAQ8plex); M5(Oxidation); K14(iTRAQ8plex)	0.958782	2	0.957036	2	1.00968	2	1.0128	2	1.03521	2	1.05407	2	49.77	3	2265.23	5.19017
gcTATLGNFAk	U3ILN2	N-Term(iTRAQ8plex); C2(Carbamidomethyl); K11(iTRAQ8plex)	0.966025	2	1.02699	2	1.05725	2	1.01907	2	0.969045	2	0.967904	2	49.75	2	1747.97	5.97062
dVVDYIVYGTVIQEVk	R0L832	N-Term(iTRAQ8plex); K16(iTRAQ8plex)	1.04356	5	1.01709	5	0.978023	5	1.03537	5	0.99966	5	0.920999	5	49.73	2	2448.39	3.3608
qALQEALVQILQPQR	R0L6S9	N-Term(iTRAQ8plex)	1.6551	1	1.19976	1	0.798097	1	0.446557	1	0.357273	1	1.51038	1	49.72	3	2039.2	3.06825
tVQTHQEIDk	R0LQG2	N-Term(iTRAQ8plex); K10(iTRAQ8plex)	0.858073	2	0.83624	2	0.791824	2	1.21013	2	1.21035	2	1.09742	2	49.72	2	1807.03	4.4663
gAILSEEELAAMSPTAAAVAk	U3IZF2	N-Term(iTRAQ8plex); K21(iTRAQ8plex)	0.988996	1	0.982244	1	0.957174	1	1.03228	1	1.04662	1	1.01213	1	49.71	3	2638.47	3.03222
aAPLDQAIGLLVATFHk	U3IRL6	N-Term(iTRAQ8plex); K17(iTRAQ8plex)	1.11933	1	1.20659	1	0.823694	1	1.0338	1	0.903374	1	0.890391	1	49.71	3	2373.43	6.29236
iQHILcTGNLcTk	R0KPT5	N-Term(iTRAQ8plex); C6(Carbamidomethyl); C11(Carbamidomethyl); K13(iTRAQ8plex)	1.01413	3	1.00017	3	0.960209	3	1.03126	3	1.01205	3	0.991813	3	49.69	3	2166.21	5.53594
emEENFALEAANyQDTIGR	U3IRY0	N-Term(iTRAQ8plex); M2(Oxidation); Y13(iTRAQ8plex)	1.1968	1	1.19228	1	1.25881	1	0.764509	1	0.826779	1	0.789798	1	49.69	3	2825.4	3.0551
ymSGGTATGDAISFTTR	R0L4M6	N-Term(iTRAQ8plex); M2(Oxidation)	0.829409	1	0.850223	1	1.19046	1	0.915402	1	1.02616	1	1.26041	1	49.68	3	2056.01	4.52131
gFQAAVAAGAk	R0LKA3	N-Term(iTRAQ8plex); K11(iTRAQ8plex)	0.976465	1	0.882471	1	0.791451	1	1.1705	1	1.13321	1	1.05415	1	49.67	2	1598.96	6.07247
vVLEDNLDPVDTGNWLFFPGATVk	U3IVI2	N-Term(iTRAQ8plex); K24(iTRAQ8plex)	0.848259	1	0.990485	1	0.617308	1	1.28329	1	1.21793	1	1.02146	1	49.67	4	3254.77	5.37206
lQEEGLHPLFHQLDIDDPQSIR	R0K8V1	N-Term(iTRAQ8plex)	0.906012	2	1.04563	2	1.34019	2	0.827068	2	0.94041	2	0.996329	2	49.67	3	2904.52	2.88955
tPLVPGFEcSGIVEALGDSVk	R0JX77	N-Term(iTRAQ8plex); C9(Carbamidomethyl); K21(iTRAQ8plex)	1.05438	9	1.0194	9	1.05733	9	1.0116	9	0.99654	9	0.924747	9	49.65	3	2783.53	6.00275
yGGPPPDTVYSGVQPGIGTEVFVGk	R0LAE0	N-Term(iTRAQ8plex); K25(iTRAQ8plex)	0.954001	1	1.00157	1	1.07548	1	1.06781	1	0.961373	1	0.977611	1	49.65	4	3129.69	5.4645
tNLYQDDAVTGEAAGLALGLVMLGSk	R0KDL4	N-Term(iTRAQ8plex); K26(iTRAQ8plex)	0.941022	1	0.855663	1	1.21243	1	1.12973	1	0.961255	1	0.972125	1	49.65	3	3215.76	5.48383
vTVEAAEAIk	A8RRQ6	N-Term(iTRAQ8plex); K10(iTRAQ8plex)	1.0079	2	0.991155	2	0.843051	2	1.08363	2	1.05653	2	1.02066	2	49.64	2	1639	8.57341
iMEGSAFNYLDAPAVR	R0L734	N-Term(iTRAQ8plex)	0.977847	1	1.03339	1	1.01077	1	0.987479	1	0.979661	1	1.0345	1	49.63	2	2058.08	7.02258
vHPISTVVk	R0KPC7	N-Term(iTRAQ8plex); K9(iTRAQ8plex)	1.00504	3	0.958964	3	0.740283	3	1.16313	3	1.064	3	1.00764	3	49.63	3	1588.01	5.68476
lSLLAEQLMEk	U3J6E8	N-Term(iTRAQ8plex); K11(iTRAQ8plex)	0.316508	2	0.332533	2	0.342767	2	1.6528	3	1.81054	3	1.5758	3	49.63	2	1883.12	6.13988
dLPPDTTLLDLQNNk	R0LLK8	N-Term(iTRAQ8plex); K15(iTRAQ8plex)	0.767213	6	0.723191	6	0.685154	6	1.32791	6	1.31034	6	1.20824	6	49.62	2	2305.31	8.4441
nNIEDIPSDYFk	U3J4F7	N-Term(iTRAQ8plex); K12(iTRAQ8plex)	0.776791	2	0.796103	2	0.703492	2	1.27415	2	1.20267	2	1.2271	2	49.61	2	2063.1	5.23225
fDAGELITQR	R0L8I2	N-Term(iTRAQ8plex)	1.00265	2	0.969354	2	1.05037	2	1.00784	2	0.996331	2	1.00574	2	49.6	3	1453.8	5.19208
lDGIDQVILVGGATR	U3IEK7	N-Term(iTRAQ8plex)	1.01512	4	1.07582	4	1.17463	4	0.93578	4	0.90909	4	0.925935	4	49.6	3	1831.07	4.45838
vTVNFAPTIQELk	R0LMF1	N-Term(iTRAQ8plex); K13(iTRAQ8plex)	1.3353	2	1.31813	2	1.29533	2	0.689663	2	0.681734	2	0.688592	2	49.6	2	2068.24	4.52173
iVEVFDIGPDk	R0JC10	N-Term(iTRAQ8plex); K11(iTRAQ8plex)	0.894083	3	0.897343	3	0.744672	3	1.17322	3	1.18026	3	1.11683	3	49.58	3	1840.08	4.17387
tQEQLAAEMAELTAR	R0L3Z0	N-Term(iTRAQ8plex)	0.863764	2	0.900982	2	0.912719	2	0.956627	2	1.08037	2	1.25027	2	49.58	3	1966.03	3.88131
aLcQITDSTMLQAIER	R0LCU1	N-Term(iTRAQ8plex); C3(Carbamidomethyl)	0.92713	4	0.942871	4	1.11558	4	0.957369	4	0.995671	4	1.06295	4	49.53	3	2154.14	9.94287
iGVEEVDLEGR	U3IPR3	N-Term(iTRAQ8plex)	0.949239	3	0.949093	3	0.904352	3	0.931069	3	0.937976	3	0.941032	3	49.51	2	1519.83	4.47189
hILQPVDNSTISLQMGTNk	R0L8I3	N-Term(iTRAQ8plex); K19(iTRAQ8plex)	0.683286	2	0.779148	2	0.812967	2	1.28908	2	1.22638	2	1.22409	2	49.51	3	2704.51	6.3996
[truncated: 14,027 more rows]
