# Supplementary material for: Comparative proteomic analysis of pituitary glands from Huoyan geese between pre-laying and laying periods using an iTRAQ-based approach
Source: PLoS One. 2017 Sep 25;12(9):e0185253. doi: 10.1371/journal.pone.0185253 (PMC5612699; doi:10.1371/journal.pone.0185253)
Supplement: S3 Table — (XLS) [file pone.0185253.s003.xls]

## Sheet: Sheet1
Supplemental Table 3. Significance analysis of all quantified proteins in pituitary between pre-laying period and laying period
Accession	Description	score	Coverage	# Unique Peptides	prelaying1	prelaying2	prelaying3	prelaying mean	laying1	laying2	laying3	laying mean	laying/prelaying	p value	FDR
R0LGU9	Uncharacterized protein (Fragment) OS=Anas platyrhynchos GN=Anapl_14654 PE=4 SV=1 - [R0LGU9_ANAPL]	54.74	33.33	2	0.321077	0.324712	0.275816	0.307202	1.83241	1.67985	1.58897	1.70041	5.53516	4.3791e-05	0.00171922
U3HZ38	Uncharacterized protein (Fragment) OS=Anas platyrhynchos PE=4 SV=1 - [U3HZ38_ANAPL]	45.91	11.76	1	0.373861	0.333033	0.304615	0.33717	1.75724	1.66055	1.59544	1.67108	4.95619	1.28154e-05	0.00103507
R0KJT8	Splicing factor 3A subunit 2 (Fragment) OS=Anas platyrhynchos GN=Anapl_15176 PE=4 SV=1 - [R0KJT8_ANAPL]	43.7	6.83	1	0.375575	0.341646	0.310932	0.342717	1.60032	1.56328	1.83639	1.66666	4.86309	0.000111461	0.00251366
D4P3M2	Beta-actin (Fragment) OS=Anas platyrhynchos PE=4 SV=1 - [D4P3M2_ANAPL]	410.24	62.63	1	0.394895	0.38421	0.375303	0.384803	1.64345	1.57527	1.64019	1.61963	4.209	7.09737e-07	0.000408914
R0L6U2	Proteasome inhibitor PI31 subunit (Fragment) OS=Anas platyrhynchos GN=PSMF1 PE=4 SV=1 - [R0L6U2_ANAPL]	29.5	5.73	1	0.393467	0.418245	0.493879	0.435197	1.56536	1.57676	1.58936	1.57716	3.62402	3.23645e-06	0.000659182
U3IUD9	Uncharacterized protein (Fragment) OS=Anas platyrhynchos PE=4 SV=1 - [U3IUD9_ANAPL]	16.89	0.18	1	0.464196	0.451574	0.388731	0.434833	1.57536	1.57535	1.56397	1.57156	3.61417	1.11982e-06	0.000472238
R0LGE6	NF-kappa-B-repressing factor (Fragment) OS=Anas platyrhynchos GN=NKRF PE=4 SV=1 - [R0LGE6_ANAPL]	26.85	0.85	1	0.442156	0.433288	0.447053	0.440832	1.7205	1.53733	1.45199	1.56994	3.56131	0.00014137	0.00277389
B2YI99	Follicle stimulating hormone alpha polypeptide OS=Anser cygnoides PE=2 SV=1 - [B2YI99_ANSCY]	27.71	21.67	2	0.465009	0.505492	0.411758	0.460753	1.53034	1.52922	1.54155	1.5337	3.32868	2.55029e-06	0.000641614
U3I6T2	Uncharacterized protein (Fragment) OS=Anas platyrhynchos GN=HMGN3 PE=4 SV=1 - [U3I6T2_ANAPL]	24.78	6.45	1	0.543185	0.470389	0.405264	0.472946	1.60761	1.54966	1.43988	1.53238	3.24008	7.4643e-05	0.00209061
R0LIV4	Nuclear ubiquitous casein and cyclin-dependent kinases substrate (Fragment) OS=Anas platyrhynchos GN=Anapl_02066 PE=4 SV=1 - [R0LIV4_ANAPL]	48.82	5.9	2	0.492459	0.503084	0.436279	0.477274	1.56777	1.48944	1.48239	1.5132	3.17051	7.17964e-06	0.000831163
U3ISN3	Uncharacterized protein (Fragment) OS=Anas platyrhynchos GN=FBXO7 PE=4 SV=1 - [U3ISN3_ANAPL]	27.97	2.35	1	0.501866	0.503751	0.48036	0.495326	1.50418	1.60218	1.42806	1.51147	3.05147	3.72993e-05	0.00163975
U3IKV6	Uncharacterized protein (Fragment) OS=Anas platyrhynchos PE=4 SV=1 - [U3IKV6_ANAPL]	29.24	9.01	1	0.549241	0.500735	0.444088	0.498021	1.47553	1.49453	1.5084	1.49282	2.9975	6.25632e-06	0.000808217
U3J6E8	Uncharacterized protein (Fragment) OS=Anas platyrhynchos PE=4 SV=1 - [U3J6E8_ANAPL]	116.11	35.37	2	0.561515	0.543759	0.446889	0.517388	1.52148	1.52725	1.54137	1.53003	2.95723	9.61574e-06	0.00090258
P35519	Neurophysin 1 OS=Anser anser anser PE=1 SV=1 - [NEU1_ANSAN]	216.55	83.87	5	0.502302	0.483953	0.539581	0.508612	1.50196	1.52634	1.45015	1.49282	2.93508	3.79604e-06	0.000659182
R0M172	CD9 antigen (Fragment) OS=Anas platyrhynchos GN=Anapl_04023 PE=4 SV=1 - [R0M172_ANAPL]	72.56	7.35	1	0.598828	0.490872	0.434736	0.508145	1.56042	1.51362	1.38525	1.48643	2.9252	0.000161981	0.00293
U3IUY4	Uncharacterized protein OS=Anas platyrhynchos GN=UBE2E3 PE=3 SV=1 - [U3IUY4_ANAPL]	28.48	6.28	1	0.481104	0.549196	0.523012	0.517771	1.48946	1.58823	1.3911	1.4896	2.87694	8.64858e-05	0.00222493
R0M352	PEST proteolytic signal-containing nuclear protein (Fragment) OS=Anas platyrhynchos GN=PCNP PE=4 SV=1 - [R0M352_ANAPL]	17.47	5.63	1	0.499012	0.468547	0.616351	0.52797	1.4878	1.50607	1.46778	1.48722	2.81686	3.2326e-05	0.00158381
P19630	Neurophysin 2 OS=Anser anser anser PE=1 SV=1 - [NEU2_ANSAN]	280.92	55.73	6	0.542733	0.548275	0.513501	0.534836	1.41579	1.47397	1.46001	1.44992	2.71097	1.53269e-06	0.000483912
U3J3J4	Uncharacterized protein (Fragment) OS=Anas platyrhynchos GN=CCDC50 PE=4 SV=1 - [U3J3J4_ANAPL]	34.87	4.3	1	0.511413	0.531873	0.615939	0.553075	1.47311	1.44205	1.46617	1.46044	2.64059	1.08367e-05	0.000965022
U3J651	Uncharacterized protein (Fragment) OS=Anas platyrhynchos GN=CRIP2 PE=4 SV=1 - [U3J651_ANAPL]	39.33	9.36	1	0.648886	0.559429	0.468681	0.558999	1.61624	1.43624	1.28351	1.44533	2.58557	0.00125864	0.00885335
U3IV85	Uncharacterized protein (Fragment) OS=Anas platyrhynchos PE=4 SV=1 - [U3IV85_ANAPL]	33.41	10.09	1	0.576512	0.561633	0.52531	0.554485	1.51945	1.40955	1.35834	1.42911	2.57737	6.2216e-05	0.00196852
U3I982	Uncharacterized protein (Fragment) OS=Anas platyrhynchos PE=4 SV=1 - [U3I982_ANAPL]	76.33	43.9	1	0.503499	0.5596	0.544961	0.53602	1.41009	1.35374	1.37453	1.37945	2.57351	3.60644e-06	0.000659182
R0L8E3	Matrix Gla protein OS=Anas platyrhynchos GN=Anapl_05119 PE=4 SV=1 - [R0L8E3_ANAPL]	17.06	10.99	1	0.567707	0.479489	0.658833	0.568676	1.4573	1.4011	1.48598	1.44813	2.54649	0.000106314	0.00243869
U3IN24	Uncharacterized protein (Fragment) OS=Anas platyrhynchos PE=4 SV=1 - [U3IN24_ANAPL]	17.49	2.27	1	0.654521	0.557163	0.489351	0.567012	1.5211	1.41887	1.37467	1.43821	2.53647	0.000175336	0.00304379
R0K0Z7	Myelin P2 protein (Fragment) OS=Anas platyrhynchos GN=Anapl_14852 PE=3 SV=1 - [R0K0Z7_ANAPL]	146.84	45.38	5	0.584995	0.575859	0.543286	0.568046	1.46845	1.38281	1.39864	1.41664	2.49387	8.33951e-06	0.000844314
U3ICL0	Uncharacterized protein (Fragment) OS=Anas platyrhynchos GN=RPS27A PE=4 SV=1 - [U3ICL0_ANAPL]	199.41	36.54	2	0.519718	0.557161	0.548648	0.541842	1.36707	1.30528	1.25801	1.31012	2.4179	2.15429e-05	0.00140548
R0M1S3	Phosphatidylcholine transfer protein (Fragment) OS=Anas platyrhynchos GN=Anapl_03147 PE=4 SV=1 - [R0M1S3_ANAPL]	8.23	6.29	1	0.631961	0.582509	0.5829	0.599124	1.5126	1.40222	1.31391	1.40958	2.35273	0.000171261	0.00303464
U3IEA5	Uncharacterized protein (Fragment) OS=Anas platyrhynchos GN=CTTN PE=4 SV=1 - [U3IEA5_ANAPL]	115.72	11.69	5	0.579173	0.579557	0.660304	0.606345	1.35397	1.41927	1.38862	1.38729	2.28795	1.87228e-05	0.00140548
R0K9M9	Adaptin ear-binding coat-associated protein 1 (Fragment) OS=Anas platyrhynchos GN=Anapl_11238 PE=4 SV=1 - [R0K9M9_ANAPL]	21.65	5.03	1	0.642442	0.580931	0.629141	0.617504	1.45186	1.38923	1.3345	1.39186	2.25401	3.68628e-05	0.00163975
R0M0H3	Syndecan (Fragment) OS=Anas platyrhynchos GN=Anapl_01210 PE=3 SV=1 - [R0M0H3_ANAPL]	18.6	3.8	1	0.60919	0.571646	0.681662	0.620832	1.35952	1.41758	1.39927	1.39212	2.24235	2.9822e-05	0.00158381
U3I9X9	Uncharacterized protein (Fragment) OS=Anas platyrhynchos PE=3 SV=1 - [U3I9X9_ANAPL]	19.34	30.23	1	0.611431	0.591958	0.684848	0.629412	1.32415	1.37305	1.45329	1.3835	2.19808	8.88694e-05	0.00226944
R0LU18	Matrix-remodeling-associated protein 7 OS=Anas platyrhynchos GN=Anapl_11955 PE=4 SV=1 - [R0LU18_ANAPL]	15.99	4.73	1	0.638078	0.641028	0.610104	0.629736	1.38672	1.40604	1.33939	1.37738	2.18724	4.56722e-06	0.000720998
U3IRZ0	Uncharacterized protein (Fragment) OS=Anas platyrhynchos PE=4 SV=1 - [U3IRZ0_ANAPL]	54.48	19.61	1	0.662327	0.63537	0.579333	0.625677	1.43789	1.33815	1.32546	1.36717	2.1851	6.72336e-05	0.00198989
R0KA54	Histone H1.10 (Fragment) OS=Anas platyrhynchos GN=Anapl_01026 PE=3 SV=1 - [R0KA54_ANAPL]	162.81	23.37	1	0.592026	0.606952	0.71367	0.63755	1.32586	1.40005	1.37372	1.36655	2.14343	7.79419e-05	0.00212405
U3J3D1	Uncharacterized protein (Fragment) OS=Anas platyrhynchos PE=4 SV=1 - [U3J3D1_ANAPL]	7.55	0.88	1	0.648663	0.623545	0.645796	0.639335	1.37391	1.3785	1.35791	1.37011	2.14302	2.18436e-07	0.000252876
R0M2S9	Double C2-like domain-containing protein beta (Fragment) OS=Anas platyrhynchos GN=Anapl_08410 PE=4 SV=1 - [R0M2S9_ANAPL]	61.43	2.44	1	0.614756	0.595407	0.724162	0.644775	1.41773	1.35473	1.33758	1.37001	2.12479	0.000102154	0.00243869
U3J680	Uncharacterized protein OS=Anas platyrhynchos GN=CALD1 PE=4 SV=1 - [U3J680_ANAPL]	91.61	10.29	4	0.598312	0.627444	0.714645	0.6468	1.28455	1.39366	1.44457	1.37426	2.1247	0.000244215	0.00364017
R0L4L6	LIM and SH3 domain protein 1 (Fragment) OS=Anas platyrhynchos GN=Anapl_16862 PE=4 SV=1 - [R0L4L6_ANAPL]	115.82	21.27	4	0.58075	0.627084	0.724788	0.644207	1.31585	1.37812	1.4097	1.36789	2.12337	0.000139065	0.00275699
R0M333	Uncharacterized protein C1orf77-like protein (Fragment) OS=Anas platyrhynchos GN=Anapl_15373 PE=4 SV=1 - [R0M333_ANAPL]	57.63	11.5	2	0.660737	0.645949	0.603368	0.636685	1.40605	1.30499	1.30255	1.33787	2.1013	5.17692e-05	0.00181064
R0M0X0	Cysteine and glycine-rich protein 2 (Fragment) OS=Anas platyrhynchos GN=Anapl_06727 PE=4 SV=1 - [R0M0X0_ANAPL]	58.94	18.04	3	0.681668	0.640487	0.61994	0.647365	1.38177	1.34963	1.3287	1.35336	2.09057	7.72117e-06	0.000844314
R0LJA8	EGF-containing fibulin-like extracellular matrix protein 1 (Fragment) OS=Anas platyrhynchos GN=EFEMP1 PE=4 SV=1 - [R0LJA8_ANAPL]	116.04	12.22	5	0.676027	0.554457	0.738646	0.656377	1.32809	1.36436	1.38377	1.35874	2.07006	0.000240423	0.00364017
U3J1H0	Uncharacterized protein OS=Anas platyrhynchos GN=TMSB10 PE=4 SV=1 - [U3J1H0_ANAPL]	32.8	16.67	1	0.732875	0.655631	0.569893	0.6528	1.38593	1.39471	1.27096	1.35053	2.06883	0.000348168	0.00442859
U3JA11	Uncharacterized protein OS=Anas platyrhynchos PE=4 SV=1 - [U3JA11_ANAPL]	315.16	9.48	13	0.625506	0.655158	0.670458	0.650374	1.33002	1.35324	1.35157	1.34494	2.06795	1.35974e-06	0.000472238
R0M3M9	Collagen alpha-1(III) chain (Fragment) OS=Anas platyrhynchos GN=Anapl_10009 PE=4 SV=1 - [R0M3M9_ANAPL]	75.59	1.65	1	0.718296	0.627237	0.624795	0.656776	1.40138	1.36865	1.28171	1.35058	2.05638	0.000123985	0.00256579
R0J8Z7	Hsp90 co-chaperone Cdc37 OS=Anas platyrhynchos GN=Anapl_17871 PE=4 SV=1 - [R0J8Z7_ANAPL]	12.48	6.16	1	0.593424	0.626978	0.787057	0.669153	1.25196	1.33351	1.45661	1.34736	2.01353	0.00129614	0.008985
U3J9U3	Uncharacterized protein (Fragment) OS=Anas platyrhynchos GN=COL1A1 PE=4 SV=1 - [U3J9U3_ANAPL]	259.13	7.48	6	0.685638	0.637003	0.678953	0.667198	1.3647	1.32821	1.33005	1.34098	2.00987	4.01764e-06	0.000664441
R0KCI8	Nucleolin (Fragment) OS=Anas platyrhynchos GN=Anapl_07566 PE=4 SV=1 - [R0KCI8_ANAPL]	360.08	24.76	1	0.741585	0.66184	0.597419	0.666948	1.42647	1.26397	1.32741	1.33928	2.00807	0.000437851	0.00498576
R0L244	Supervillin (Fragment) OS=Anas platyrhynchos GN=Anapl_11127 PE=4 SV=1 - [R0L244_ANAPL]	38.76	0.63	1	0.69619	0.57902	0.745161	0.673457	1.35897	1.3035	1.36341	1.34196	1.99265	0.00022614	0.00348554
U3J0S9	Uncharacterized protein OS=Anas platyrhynchos GN=FAM192A PE=4 SV=1 - [U3J0S9_ANAPL]	29.22	5.88	1	0.633711	0.638727	0.749324	0.673921	1.38414	1.35006	1.28541	1.33987	1.98817	0.000150886	0.00279719
U3IZ58	Uncharacterized protein (Fragment) OS=Anas platyrhynchos PE=4 SV=1 - [U3IZ58_ANAPL]	70.1	29.33	1	0.674927	0.676699	0.687179	0.679602	1.40901	1.3169	1.26423	1.33005	1.9571	0.000106134	0.00243869
U3J636	Uncharacterized protein (Fragment) OS=Anas platyrhynchos GN=VPS72 PE=4 SV=1 - [U3J636_ANAPL]	10.68	5.67	1	0.73726	0.655684	0.636133	0.676359	1.38518	1.32967	1.23804	1.31763	1.94812	0.000265869	0.00383255
R0M087	Transcription elongation factor B polypeptide 3 (Fragment) OS=Anas platyrhynchos GN=Anapl_06064 PE=4 SV=1 - [R0M087_ANAPL]	24.68	2.22	1	0.594693	0.670688	0.793611	0.686331	1.29656	1.36159	1.32703	1.32839	1.9355	0.000458457	0.00503867
R0M444	Uncharacterized protein OS=Anas platyrhynchos GN=Anapl_03586 PE=4 SV=1 - [R0M444_ANAPL]	2.1	0.74	1	0.696077	0.681605	0.676639	0.684774	1.32844	1.33389	1.30793	1.32342	1.93264	3.35109e-07	0.000290958
R0L8H8	Stanniocalcin-1 (Fragment) OS=Anas platyrhynchos GN=STC1 PE=4 SV=1 - [R0L8H8_ANAPL]	18.51	4.33	1	0.569702	0.58656	0.918462	0.691575	1.28772	1.3727	1.33458	1.33166	1.92555	0.00529472	0.0221816
U3IJ39	Uncharacterized protein OS=Anas platyrhynchos GN=AHNAK PE=4 SV=1 - [U3IJ39_ANAPL]	1232.08	28.75	37	0.64254	0.696635	0.703213	0.680796	1.34817	1.31196	1.27025	1.31013	1.9244	2.89414e-05	0.00158381
U3IMR7	Uncharacterized protein (Fragment) OS=Anas platyrhynchos GN=C11orf58 PE=4 SV=1 - [U3IMR7_ANAPL]	19.82	5.56	1	0.546828	0.768813	0.750006	0.688549	1.36826	1.25542	1.34665	1.32344	1.92207	0.00130326	0.00899845
U3J834	Uncharacterized protein (Fragment) OS=Anas platyrhynchos GN=RPS19 PE=4 SV=1 - [U3J834_ANAPL]	20.85	14.29	1	0.744206	0.733281	0.58385	0.687112	1.35732	1.27151	1.31776	1.31553	1.91457	0.00039442	0.00473986
U3J8M4	Microtubule-associated protein OS=Anas platyrhynchos GN=MAP4 PE=3 SV=1 - [U3J8M4_ANAPL]	92.49	5.43	3	0.748869	0.695543	0.644981	0.696464	1.28956	1.4309	1.27196	1.33081	1.9108	0.000412251	0.0047944
R0M1N7	Cathepsin Z (Fragment) OS=Anas platyrhynchos GN=CTSZ PE=3 SV=1 - [R0M1N7_ANAPL]	28.81	4.67	1	0.638021	0.662382	0.779228	0.69321	1.12439	1.16753	1.67768	1.3232	1.9088	0.0262057	0.0646396
U3IVW1	Uncharacterized protein (Fragment) OS=Anas platyrhynchos GN=MAP6 PE=4 SV=1 - [U3IVW1_ANAPL]	10.4	3.82	1	0.691143	0.596042	0.797448	0.694878	1.41219	1.28166	1.27382	1.32256	1.90329	0.00103025	0.0080046
R0JFC2	40S ribosomal protein S28 (Fragment) OS=Anas platyrhynchos GN=RPS28 PE=4 SV=1 - [R0JFC2_ANAPL]	63.2	51.22	2	0.654296	0.665843	0.75466	0.6916	1.31998	1.28113	1.34254	1.31455	1.90073	6.8575e-05	0.00198989
U3IPG5	Uncharacterized protein (Fragment) OS=Anas platyrhynchos GN=HMGN1 PE=4 SV=1 - [U3IPG5_ANAPL]	16.31	15.84	1	0.758701	0.691578	0.629343	0.693207	1.38914	1.2924	1.24178	1.30777	1.88656	0.00042337	0.00488493
U3IGI0	Uncharacterized protein (Fragment) OS=Anas platyrhynchos GN=NSUN7 PE=4 SV=1 - [U3IGI0_ANAPL]	9.09	1.08	1	0.732874	0.604238	0.761263	0.699458	1.35858	1.2872	1.29986	1.31521	1.88033	0.000315512	0.00413499
R0KWS2	Mitogen-activated protein kinase kinase kinase 2 (Fragment) OS=Anas platyrhynchos GN=Anapl_16634 PE=4 SV=1 - [R0KWS2_ANAPL]	7.77	1.61	1	0.713752	0.734152	0.653316	0.700407	1.14924	1.30227	1.46242	1.30464	1.86269	0.0029665	0.0151287
R0JV66	Scaffold attachment factor B1 (Fragment) OS=Anas platyrhynchos GN=Anapl_08928 PE=4 SV=1 - [R0JV66_ANAPL]	74.65	5.57	3	0.691041	0.705775	0.679927	0.692248	1.27192	1.25171	1.3081	1.27725	1.84507	5.48043e-06	0.000808217
Q4L1B3	Serum amyloid A protein OS=Anser anser domesticus PE=2 SV=1 - [Q4L1B3_9AVES]	34.5	12.6	1	0.751569	0.685124	0.694995	0.710563	1.33506	1.28027	1.2648	1.29338	1.82022	3.98409e-05	0.00166708
R0LZM7	Uncharacterized protein OS=Anas platyrhynchos GN=Anapl_09060 PE=4 SV=1 - [R0LZM7_ANAPL]	33.35	2.05	1	0.697263	0.800504	0.650824	0.716197	1.44026	1.17172	1.25574	1.28924	1.80012	0.00322509	0.0159328
R0LNH9	Collagen alpha-2(V) chain (Fragment) OS=Anas platyrhynchos GN=Anapl_10010 PE=4 SV=1 - [R0LNH9_ANAPL]	15.32	0.55	1	0.824077	0.748704	0.584069	0.71895	1.38042	1.29789	1.16536	1.28122	1.78207	0.00401576	0.018497
R0K791	Sorting nexin-2 (Fragment) OS=Anas platyrhynchos GN=Anapl_13309 PE=4 SV=1 - [R0K791_ANAPL]	90.86	8.86	3	0.723476	0.681291	0.770735	0.725167	1.24077	1.27867	1.34012	1.28652	1.7741	0.000132663	0.00268114
Q75QJ7	Paired-like homeodomain transcription factor (Fragment) OS=Cairina moschata GN=PTX1 PE=4 SV=1 - [Q75QJ7_CAIMO]	13.04	9.82	1	0.697337	0.715323	0.76219	0.72495	1.23284	1.29556	1.32898	1.2858	1.77363	8.06867e-05	0.00212405
P00717	Lysozyme g OS=Cygnus atratus PE=1 SV=1 - [LYG_CYGAT]	202.89	35.14	5	0.731926	0.729673	0.706806	0.722802	1.26799	1.26996	1.30345	1.28047	1.77153	2.39234e-06	0.000641614
R0M1S6	Uncharacterized protein (Fragment) OS=Anas platyrhynchos GN=VAPB PE=4 SV=1 - [R0M1S6_ANAPL]	7.74	3.51	1	0.767719	0.730291	0.675217	0.724409	1.29058	1.23431	1.32122	1.28204	1.76977	0.000113024	0.00253247
R0KJQ2	Elongation factor Tu, mitochondrial OS=Anas platyrhynchos GN=Anapl_17825 PE=4 SV=1 - [R0KJQ2_ANAPL]	10.44	10.91	1	0.742834	0.767501	0.671796	0.727377	1.31906	1.26767	1.24579	1.27751	1.75632	0.000106732	0.00243869
U3IJT9	Uncharacterized protein (Fragment) OS=Anas platyrhynchos GN=AGFG1 PE=4 SV=1 - [U3IJT9_ANAPL]	11.06	2.12	1	0.70771	0.698495	0.788339	0.731515	1.22594	1.32054	1.29447	1.28031	1.75022	0.000165537	0.00297881
U3IHL1	Uncharacterized protein OS=Anas platyrhynchos PE=4 SV=1 - [U3IHL1_ANAPL]	23.67	1.42	1	0.755608	0.838846	0.585359	0.726604	1.28163	1.30178	1.23021	1.27121	1.74952	0.00216912	0.0124313
U3IJ82	Uncharacterized protein OS=Anas platyrhynchos GN=KCTD16 PE=4 SV=1 - [U3IJ82_ANAPL]	11.59	2.58	1	0.717239	0.725383	0.75075	0.731124	1.30109	1.27279	1.26285	1.27891	1.74924	3.60109e-06	0.000659182
R0LBE3	Protein diaphanous-like protein 2 (Fragment) OS=Anas platyrhynchos GN=Anapl_17291 PE=4 SV=1 - [R0LBE3_ANAPL]	38.24	2.66	2	0.596972	0.777601	0.632164	0.668912	1.08176	1.24885	1.17435	1.16832	1.7466	0.00244173	0.0135249
U3IFI6	Uncharacterized protein OS=Anas platyrhynchos GN=CIRBP PE=4 SV=1 - [U3IFI6_ANAPL]	116.28	23.84	4	0.789455	0.733001	0.657565	0.726674	1.3243	1.2512	1.2231	1.2662	1.74246	0.000376842	0.00458636
R0JHU7	Gamma-synuclein (Fragment) OS=Anas platyrhynchos GN=Anapl_04309 PE=4 SV=1 - [R0JHU7_ANAPL]	97.57	46.39	2	0.718639	0.741064	0.705249	0.721651	1.28422	1.24723	1.23166	1.25437	1.7382	9.16102e-06	0.000883784
R0JWY8	Folate receptor alpha (Fragment) OS=Anas platyrhynchos GN=Anapl_17732 PE=4 SV=1 - [R0JWY8_ANAPL]	56.71	6.37	2	0.800919	0.665452	0.735131	0.733834	1.30721	1.25802	1.24659	1.27061	1.73146	0.000243564	0.00364017
U3J2R5	Uncharacterized protein (Fragment) OS=Anas platyrhynchos GN=LUM PE=4 SV=1 - [U3J2R5_ANAPL]	297.68	22.38	7	0.753368	0.763176	0.69548	0.737341	1.32153	1.25723	1.23448	1.27108	1.72387	9.12525e-05	0.00228
R0L0W9	Calmegin (Fragment) OS=Anas platyrhynchos GN=CLGN PE=3 SV=1 - [R0L0W9_ANAPL]	80.79	5.21	1	0.783677	0.718742	0.71238	0.738266	1.28109	1.2741	1.25228	1.26916	1.7191	2.62983e-05	0.00154803
R0LLL2	60S ribosomal protein L13 (Fragment) OS=Anas platyrhynchos GN=Anapl_12160 PE=4 SV=1 - [R0LLL2_ANAPL]	157.67	30	5	0.75893	0.745905	0.721049	0.741961	1.3143	1.27347	1.23649	1.27476	1.71809	2.89753e-05	0.00158381
U3IW58	Uncharacterized protein OS=Anas platyrhynchos GN=COL1A2 PE=4 SV=1 - [U3IW58_ANAPL]	491.41	9.68	12	0.727964	0.732301	0.762589	0.740951	1.30029	1.27935	1.21236	1.264	1.70592	5.30685e-05	0.00181064
R0JLF5	Complexin-1 (Fragment) OS=Anas platyrhynchos GN=Anapl_17986 PE=4 SV=1 - [R0JLF5_ANAPL]	50.47	43.55	3	0.726372	0.709394	0.809788	0.748518	1.26032	1.28216	1.25847	1.26698	1.69266	8.43102e-05	0.00220157
R0KZS8	Ribosomal protein L37 (Fragment) OS=Anas platyrhynchos GN=Anapl_12015 PE=3 SV=1 - [R0KZS8_ANAPL]	5.69	9.33	1	0.644649	0.734875	0.870332	0.749952	1.3089	1.2479	1.24216	1.26632	1.68854	0.00170234	0.0105954
U3IJ62	Uncharacterized protein (Fragment) OS=Anas platyrhynchos GN=VWA5B2 PE=4 SV=1 - [U3IJ62_ANAPL]	88	4.58	3	0.687186	0.748499	0.83174	0.755808	1.22718	1.24572	1.30866	1.26052	1.66777	0.000485766	0.00516003
Q9PRR6	Apolipoprotein AI (Fragment) OS=Anser anser PE=1 SV=1 - [Q9PRR6_9AVES]	106.98	64.71	1	0.717348	0.723904	0.798697	0.74665	1.32638	1.22854	1.17384	1.24292	1.66466	0.000657804	0.00607594
R0JXE3	C-X-C motif chemokine 14 (Fragment) OS=Anas platyrhynchos GN=Anapl_09964 PE=4 SV=1 - [R0JXE3_ANAPL]	31.79	12.82	1	0.695104	0.718105	0.816242	0.74315	1.23368	1.17626	1.29729	1.23574	1.66284	0.000642995	0.00603546
R0LGK3	Stathmin (Fragment) OS=Anas platyrhynchos GN=Anapl_14133 PE=3 SV=1 - [R0LGK3_ANAPL]	74.1	20.14	3	0.75815	0.760443	0.734245	0.750946	1.35929	1.16189	1.21462	1.24527	1.65826	0.00115388	0.00844811
R0JS15	Calmin (Fragment) OS=Anas platyrhynchos GN=Anapl_03313 PE=4 SV=1 - [R0JS15_ANAPL]	4.83	5.75	1	0.807319	0.763457	0.709421	0.760066	1.22936	1.28972	1.21509	1.24472	1.63765	0.000183881	0.00313048
R0L6J4	Lymphocyte-specific protein 1 (Fragment) OS=Anas platyrhynchos GN=Anapl_04112 PE=4 SV=1 - [R0L6J4_ANAPL]	56.13	2.99	1	0.739251	0.692096	0.865379	0.765575	1.30613	1.23218	1.21346	1.25059	1.63353	0.00119019	0.00856857
R0JKX7	Uncharacterized protein OS=Anas platyrhynchos GN=Anapl_09870 PE=4 SV=1 - [R0JKX7_ANAPL]	8.16	1.79	1	0.754676	0.752478	0.783162	0.763439	1.32963	1.22247	1.18898	1.24703	1.63343	0.000374315	0.00457745
U3IAV6	Uncharacterized protein (Fragment) OS=Anas platyrhynchos GN=ALDH1A1 PE=3 SV=1 - [U3IAV6_ANAPL]	106.85	6.47	1	0.796795	1.05412	0.394938	0.748618	1.36384	1.09919	1.19203	1.21835	1.62747	0.0856769	0.154816
R0J7S1	Dynactin subunit 2 (Fragment) OS=Anas platyrhynchos GN=Anapl_18732 PE=4 SV=1 - [R0J7S1_ANAPL]	18.23	27.03	1	0.797515	0.748356	0.755129	0.767	1.18731	1.26336	1.27152	1.24073	1.61764	0.000105787	0.00243869
U3J0R4	Uncharacterized protein (Fragment) OS=Anas platyrhynchos GN=NHLRC2 PE=4 SV=1 - [U3J0R4_ANAPL]	83.66	5.39	3	0.786072	0.817511	0.689817	0.764466	1.30675	1.27038	1.12895	1.23536	1.61597	0.00209445	0.0121843
U3IX92	Uncharacterized protein OS=Anas platyrhynchos GN=MBNL1 PE=4 SV=1 - [U3IX92_ANAPL]	54.83	8.25	4	0.804627	0.806164	0.705066	0.771952	1.27289	1.22903	1.18447	1.22879	1.5918	0.000408268	0.00479025
R0KT46	Secretogranin-2 (Fragment) OS=Anas platyrhynchos GN=SCG2 PE=4 SV=1 - [R0KT46_ANAPL]	802.8	35.57	21	0.797926	0.777571	0.735266	0.770254	1.25779	1.21562	1.19863	1.22401	1.5891	5.85202e-05	0.0019098
R0KBD0	THO complex subunit 4 (Fragment) OS=Anas platyrhynchos GN=Anapl_02746 PE=4 SV=1 - [R0KBD0_ANAPL]	92.18	21.48	2	0.635694	0.763532	0.865703	0.754976	1.15913	1.22605	1.21171	1.19896	1.58808	0.00309427	0.0155537
A9LM16	RAB11B OS=Anas platyrhynchos GN=rab11b PE=2 SV=1 - [A9LM16_ANAPL]	253.18	43.06	2	0.821012	0.762807	0.734033	0.772617	1.2435	1.25624	1.17983	1.22652	1.58749	0.000200097	0.00329354
U3I779	Uncharacterized protein OS=Anas platyrhynchos PE=4 SV=1 - [U3I779_ANAPL]	7.23	13.4	1	0.76449	0.790813	0.771468	0.77559	1.24048	1.25099	1.1923	1.22792	1.58321	2.13551e-05	0.00140548
R0L4M6	Cochlin (Fragment) OS=Anas platyrhynchos GN=Anapl_11710 PE=4 SV=1 - [R0L4M6_ANAPL]	434.36	24.24	11	0.783723	0.778066	0.761124	0.774304	1.19669	1.22049	1.26041	1.22586	1.58318	2.18531e-05	0.00140548
U3IV02	Uncharacterized protein (Fragment) OS=Anas platyrhynchos GN=SCAMP2 PE=4 SV=1 - [U3IV02_ANAPL]	45.34	4.74	1	0.819313	0.734629	0.782241	0.778728	1.21289	1.20742	1.27317	1.23116	1.58099	0.000151043	0.00279719
B5LZ62	Thyrotropin beta subunit (Fragment) OS=Anser anser GN=TSHB PE=4 SV=1 - [B5LZ62_9AVES]	27.07	31.43	1	0.847545	0.77275	0.708918	0.776405	1.29619	1.23771	1.14823	1.22738	1.58085	0.00155254	0.00996666
A9YVJ0	Perilipin OS=Anas platyrhynchos GN=ADRP PE=2 SV=1 - [A9YVJ0_ANAPL]	42.98	7.11	2	0.74409	0.782431	0.794371	0.773631	1.20208	1.21481	1.2446	1.2205	1.57762	2.2454e-05	0.00141787
U3IC96	Uncharacterized protein OS=Anas platyrhynchos GN=FBLN5 PE=4 SV=1 - [U3IC96_ANAPL]	72.43	7.85	3	0.705936	0.754401	0.899761	0.7867	1.23041	1.23473	1.25804	1.24106	1.57755	0.00151662	0.00982824
U3IW02	Uncharacterized protein (Fragment) OS=Anas platyrhynchos GN=NPTX1 PE=4 SV=1 - [U3IW02_ANAPL]	4.98	6.87	1	0.817104	0.85001	0.666334	0.777816	1.28828	1.19168	1.1904	1.22345	1.57293	0.00239368	0.0133225
R0L3X7	Secreted frizzled-related protein 2 (Fragment) OS=Anas platyrhynchos GN=Anapl_07729 PE=4 SV=1 - [R0L3X7_ANAPL]	23.78	5.11	2	0.768282	0.774366	0.794322	0.77899	1.26275	1.19818	1.21232	1.22442	1.5718	2.98495e-05	0.00158381
R0KI49	60S ribosomal protein L34 OS=Anas platyrhynchos GN=Anapl_18326 PE=4 SV=1 - [R0KI49_ANAPL]	68.24	38.46	3	0.834034	0.808578	0.683293	0.775302	1.34547	1.16415	1.14417	1.21793	1.57091	0.00502523	0.0213986
R0KI12	Palmitoyl-protein thioesterase 1 (Fragment) OS=Anas platyrhynchos GN=Anapl_18523 PE=4 SV=1 - [R0KI12_ANAPL]	39.37	28.33	2	0.832216	0.81499	0.689868	0.779025	1.23593	1.22572	1.2091	1.22358	1.57066	0.000616439	0.00589887
R0JQ97	Vitellogenin-2 (Fragment) OS=Anas platyrhynchos GN=Anapl_07191 PE=4 SV=1 - [R0JQ97_ANAPL]	40.79	1.81	2	0.81328	0.774636	0.756989	0.781635	1.20332	1.25513	1.20966	1.2227	1.56429	4.5812e-05	0.0017294
Q6TU41	MHC class I heavy chain (Fragment) OS=Anser anser PE=2 SV=1 - [Q6TU41_9AVES]	67.35	15.21	2	0.696846	0.733663	0.909679	0.780063	1.17241	1.22172	1.26097	1.21837	1.56188	0.003406	0.0165441
U3IRV8	Uncharacterized protein OS=Anas platyrhynchos GN=WASF2 PE=4 SV=1 - [U3IRV8_ANAPL]	27.17	2.62	1	0.641324	0.712841	1.00136	0.785176	1.20223	1.18056	1.29401	1.2256	1.56092	0.0188405	0.0516032
U3J778	Uncharacterized protein (Fragment) OS=Anas platyrhynchos GN=SARNP PE=4 SV=1 - [U3J778_ANAPL]	64.65	20.43	3	0.794817	0.780451	0.776552	0.78394	1.2505	1.21983	1.19592	1.22208	1.5589	1.26748e-05	0.00103507
R0LQ12	23 kDa cortical cytoskeleton-associated protein (Fragment) OS=Anas platyrhynchos GN=BASP1 PE=4 SV=1 - [R0LQ12_ANAPL]	427.04	55.74	12	0.829966	0.756618	0.745116	0.777233	1.21577	1.24237	1.17306	1.2104	1.55732	0.000203285	0.00332663
R0L7U7	Putative E3 ubiquitin-protein ligase HERC2 (Fragment) OS=Anas platyrhynchos GN=Anapl_10568 PE=4 SV=1 - [R0L7U7_ANAPL]	5.55	0.19	1	0.793156	0.803929	0.757518	0.784868	1.28385	1.20812	1.17406	1.22201	1.55696	0.000245706	0.00364674
R0M0P9	Sideroflexin-2 (Fragment) OS=Anas platyrhynchos GN=Anapl_10374 PE=4 SV=1 - [R0M0P9_ANAPL]	26.76	6.72	2	0.764764	0.822116	0.776632	0.787837	1.21267	1.14987	1.31719	1.22657	1.55689	0.00106768	0.00812839
U3I6C9	Uncharacterized protein OS=Anas platyrhynchos GN=DYNC1I2 PE=4 SV=1 - [U3I6C9_ANAPL]	69.88	3.61	2	0.776142	0.770217	0.808403	0.784921	1.21996	1.24262	1.20306	1.22188	1.55669	1.20698e-05	0.0010224
U3IJT2	Uncharacterized protein (Fragment) OS=Anas platyrhynchos GN=CELF4 PE=4 SV=1 - [U3IJT2_ANAPL]	10.31	2.13	1	0.878924	0.804572	0.668816	0.784104	1.06248	1.09132	1.50313	1.21898	1.55461	0.0485718	0.101184
U3J7J7	Uncharacterized protein (Fragment) OS=Anas platyrhynchos GN=ASH2L PE=4 SV=1 - [U3J7J7_ANAPL]	26.84	5.5	2	0.773214	0.765462	0.816835	0.78517	1.23108	1.2339	1.19025	1.21841	1.55178	3.46327e-05	0.00158381
R0KDM9	Multiple coagulation factor deficiency protein 2-like protein (Fragment) OS=Anas platyrhynchos GN=Anapl_08360 PE=4 SV=1 - [R0KDM9_ANAPL]	9.14	10.28	1	0.727171	0.721414	0.922816	0.790467	1.25994	1.27812	1.14079	1.22629	1.55134	0.00526359	0.0220778
R0L6Q1	Delta-1-pyrroline-5-carboxylate synthetase (Fragment) OS=Anas platyrhynchos GN=Anapl_12734 PE=4 SV=1 - [R0L6Q1_ANAPL]	33.7	4.43	2	0.754215	0.747062	0.864551	0.788609	1.17096	1.24236	1.25678	1.22337	1.55129	0.000720821	0.0065193
R0KWM6	Keratin, type II cytoskeletal 6B (Fragment) OS=Anas platyrhynchos GN=Anapl_07535 PE=3 SV=1 - [R0KWM6_ANAPL]	91.76	10.53	1	0.759173	0.785746	0.818902	0.78794	1.18672	1.2499	1.22899	1.22187	1.55071	6.8565e-05	0.00198989
R0LLK8	Decorin (Fragment) OS=Anas platyrhynchos GN=DCN PE=4 SV=1 - [R0LLK8_ANAPL]	605.48	49.58	14	0.797822	0.794445	0.767811	0.786693	1.25251	1.22035	1.18261	1.21849	1.54888	4.20669e-05	0.0017188
R0LW36	Bile salt-activated lipase (Fragment) OS=Anas platyrhynchos GN=Anapl_00587 PE=4 SV=1 - [R0LW36_ANAPL]	56	6.77	2	0.786975	0.820833	0.765391	0.791066	1.25109	1.22337	1.1863	1.22025	1.54254	6.49184e-05	0.00198989
R0LXM8	Tubulin polymerization-promoting protein family member 3 (Fragment) OS=Anas platyrhynchos GN=TPPP3 PE=4 SV=1 - [R0LXM8_ANAPL]	0.14	8.14	1	0.708637	0.801442	0.863837	0.791305	1.18249	1.26647	1.21222	1.2204	1.54226	0.00112184	0.00839685
R0LV18	Cysteine and glycine-rich protein 1 (Fragment) OS=Anas platyrhynchos GN=Anapl_02081 PE=4 SV=1 - [R0LV18_ANAPL]	138.26	26.42	5	0.778235	0.822042	0.74328	0.781186	1.23738	1.21423	1.1559	1.20251	1.53933	0.000223885	0.00348554
U3HZU4	Uncharacterized protein (Fragment) OS=Anas platyrhynchos GN=CDV3 PE=4 SV=1 - [U3HZU4_ANAPL]	3.76	6.16	1	0.756329	0.735942	0.889776	0.794016	1.19828	1.24859	1.21507	1.22065	1.53731	0.00107193	0.00812839
U3I3H0	Uncharacterized protein (Fragment) OS=Anas platyrhynchos GN=VAMP8 PE=4 SV=1 - [U3I3H0_ANAPL]	20.67	35.42	2	0.794452	0.770309	0.799281	0.788014	1.19968	1.19441	1.23622	1.2101	1.53563	1.19987e-05	0.0010224
R0L3T0	DNA methyltransferase 1-associated protein 1 (Fragment) OS=Anas platyrhynchos GN=Anapl_13758 PE=4 SV=1 - [R0L3T0_ANAPL]	11.68	2.89	1	0.693265	0.740387	0.957371	0.797008	1.18167	1.1937	1.29138	1.22225	1.53355	0.00859518	0.0304603
R0LER2	Sorbin and SH3 domain-containing protein 1 (Fragment) OS=Anas platyrhynchos GN=Anapl_00120 PE=4 SV=1 - [R0LER2_ANAPL]	35.1	2	2	0.770559	0.787579	0.794139	0.784092	1.21324	1.19595	1.19637	1.20185	1.53279	1.31446e-06	0.000472238
U3IV38	Uncharacterized protein (Fragment) OS=Anas platyrhynchos PE=4 SV=1 - [U3IV38_ANAPL]	5.09	11.59	1	0.798676	0.817787	0.761309	0.792591	1.23049	1.19552	1.21569	1.2139	1.53156	2.68021e-05	0.00155139
R0KRS5	Protein KIAA1199 (Fragment) OS=Anas platyrhynchos GN=Anapl_09976 PE=4 SV=1 - [R0KRS5_ANAPL]	8.2	0.52	1	0.778852	0.725924	0.889794	0.79819	1.22728	1.17676	1.2489	1.21765	1.52551	0.00135979	0.00920572
R0LGQ8	Neuromodulin (Fragment) OS=Anas platyrhynchos GN=Anapl_05913 PE=4 SV=1 - [R0LGQ8_ANAPL]	40.4	14.6	2	0.869634	0.798031	0.716066	0.794577	1.27428	1.16841	1.18877	1.21049	1.52344	0.001634	0.010225
U3I552	Uncharacterized protein (Fragment) OS=Anas platyrhynchos GN=RDX PE=4 SV=1 - [U3I552_ANAPL]	368.34	24.31	6	0.817875	0.781156	0.761965	0.786999	1.1998	1.21394	1.18284	1.19886	1.52333	2.5176e-05	0.00151466
U3ISS8	Clusterin (Fragment) OS=Anas platyrhynchos GN=CLU PE=3 SV=1 - [U3ISS8_ANAPL]	37.58	6.01	2	0.79868	0.795984	0.79168	0.795448	1.22371	1.20887	1.18741	1.20666	1.51696	2.77115e-06	0.000641614
U3IKL9	Microtubule-associated protein OS=Anas platyrhynchos GN=MAPT PE=3 SV=1 - [U3IKL9_ANAPL]	101.4	6.28	5	0.836865	0.766791	0.788306	0.797321	1.25378	1.21663	1.1553	1.20857	1.51579	0.000314144	0.00413266
P24058	Argininosuccinate lyase OS=Anas platyrhynchos GN=ASL2 PE=1 SV=4 - [ARLY2_ANAPL]	723.68	39.32	7	0.824194	0.790231	0.796271	0.803565	1.26302	1.17858	1.20889	1.21683	1.51429	0.000103531	0.00243869
U3J4F7	Uncharacterized protein (Fragment) OS=Anas platyrhynchos GN=PRELP PE=4 SV=1 - [U3J4F7_ANAPL]	605.76	61.76	16	0.777892	0.820807	0.788471	0.795724	1.21719	1.17252	1.22499	1.2049	1.51422	3.95827e-05	0.00166708
R0JUF0	60S ribosomal protein L34 (Fragment) OS=Anas platyrhynchos GN=RPL34 PE=4 SV=1 - [R0JUF0_ANAPL]	41.63	12.9	1	0.842729	0.797912	0.753467	0.798036	1.26375	1.193	1.16777	1.20817	1.51393	0.000443711	0.00499407
P09426	Histone H1 OS=Anas platyrhynchos PE=3 SV=3 - [H1_ANAPL]	263.49	29.36	3	0.897736	0.847244	0.650704	0.798561	1.29721	1.23142	1.09701	1.20855	1.5134	0.0127836	0.0399152
R0KV94	Thyroid hormone receptor-associated protein 3 (Fragment) OS=Anas platyrhynchos GN=Anapl_07088 PE=4 SV=1 - [R0KV94_ANAPL]	23	0.86	1	0.872505	0.791664	0.732075	0.798748	1.24702	1.20488	1.16625	1.20605	1.50992	0.00096791	0.00774551
R0L1W0	Lipoma-preferred partner-like protein (Fragment) OS=Anas platyrhynchos GN=Anapl_09536 PE=4 SV=1 - [R0L1W0_ANAPL]	31.89	3.55	2	0.800089	0.651686	0.929322	0.793699	1.15545	1.23687	1.19379	1.19537	1.50607	0.00861376	0.030495
R0JPQ6	E3 ubiquitin-protein ligase RNF14 (Fragment) OS=Anas platyrhynchos GN=Anapl_15154 PE=4 SV=1 - [R0JPQ6_ANAPL]	6.83	2.18	1	0.814921	0.882094	0.704816	0.80061	1.22586	1.21393	1.16181	1.20054	1.49953	0.00193829	0.0116465
R0L5J2	Uncharacterized protein (Fragment) OS=Anas platyrhynchos GN=ZADH2 PE=4 SV=1 - [R0L5J2_ANAPL]	31.71	7.35	2	0.834444	0.801412	0.763833	0.799896	1.21234	1.24008	1.13574	1.19605	1.49526	0.00044386	0.00499407
U3I8N0	Uncharacterized protein (Fragment) OS=Anas platyrhynchos GN=RPL27 PE=4 SV=1 - [U3I8N0_ANAPL]	28.69	14.81	2	0.808036	0.847766	0.755845	0.803882	1.23298	1.2259	1.14592	1.2016	1.49474	0.000499076	0.00522076
U3J5K0	Uncharacterized protein (Fragment) OS=Anas platyrhynchos GN=STXBP5 PE=4 SV=1 - [U3J5K0_ANAPL]	38.29	3.28	1	0.777881	0.769982	0.871615	0.806493	1.16202	1.18148	1.25583	1.19978	1.48765	0.000820994	0.00713841
U3J1P2	Uncharacterized protein OS=Anas platyrhynchos GN=IK PE=4 SV=1 - [U3J1P2_ANAPL]	22.54	1.03	1	0.826872	0.866836	0.721816	0.805174	1.24374	1.22699	1.11978	1.19684	1.48643	0.00252717	0.0137078
U3IC83	Serum amyloid A protein OS=Anas platyrhynchos PE=3 SV=1 - [U3IC83_ANAPL]	15.42	17.36	1	0.846384	0.728153	0.856715	0.810418	1.14633	1.17328	1.28823	1.20261	1.48394	0.00282158	0.0146041
R0LUX8	Metalloproteinase inhibitor 4 (Fragment) OS=Anas platyrhynchos GN=Anapl_13658 PE=4 SV=1 - [R0LUX8_ANAPL]	39.99	16.95	2	0.771938	0.789659	0.868939	0.810178	1.22405	1.20215	1.17796	1.20139	1.48287	0.000278329	0.00396062
U3IGL6	Microtubule-associated protein OS=Anas platyrhynchos GN=MAP2 PE=3 SV=1 - [U3IGL6_ANAPL]	86.81	1.91	3	0.814418	0.83065	0.803184	0.816084	1.25584	1.15435	1.21917	1.20979	1.48243	0.000213747	0.00338272
U3IEZ4	Uncharacterized protein (Fragment) OS=Anas platyrhynchos GN=THBS4 PE=4 SV=1 - [U3IEZ4_ANAPL]	58.9	3.67	3	0.872164	0.802209	0.776936	0.817103	1.26606	1.19669	1.16828	1.21034	1.48126	0.000640451	0.00602788
R0LDI0	Gastric intrinsic factor OS=Anas platyrhynchos GN=Anapl_15309 PE=4 SV=1 - [R0LDI0_ANAPL]	14.75	3.1	1	0.789162	0.822382	0.818135	0.809893	1.15013	1.20177	1.24396	1.19862	1.47997	0.000180886	0.00309467
R0KDB7	Progesterone receptor (Fragment) OS=Anas platyrhynchos GN=Anapl_05627 PE=3 SV=1 - [R0KDB7_ANAPL]	54.85	6.38	2	0.814761	0.804173	0.826985	0.815306	1.1916	1.1859	1.2412	1.20623	1.47948	3.1313e-05	0.00158381
R0KXS1	Splicing factor, arginine/serine-rich 3 (Fragment) OS=Anas platyrhynchos GN=Anapl_12947 PE=4 SV=1 - [R0KXS1_ANAPL]	108.34	36.13	3	0.864283	0.821591	0.740349	0.808741	1.22393	1.17504	1.18854	1.19583	1.47864	0.000587902	0.00571928
U3I757	Uncharacterized protein (Fragment) OS=Anas platyrhynchos GN=RAB8B PE=3 SV=1 - [U3I757_ANAPL]	95.73	17.78	1	0.876161	0.834442	0.713969	0.808191	1.22085	1.21177	1.14792	1.19351	1.47677	0.00200709	0.011875
U3IL97	Uncharacterized protein (Fragment) OS=Anas platyrhynchos GN=KRT12 PE=4 SV=1 - [U3IL97_ANAPL]	50.9	5.46	2	0.815332	0.771824	0.846956	0.811371	1.16539	1.17748	1.24768	1.19685	1.47509	0.000331457	0.0043056
R0M486	Selenoprotein S (Fragment) OS=Anas platyrhynchos GN=Anapl_01990 PE=4 SV=1 - [R0M486_ANAPL]	22.96	7.91	1	0.711767	0.786067	0.947584	0.815139	1.16431	1.16393	1.27798	1.20207	1.47469	0.00815839	0.0295147
U3IUF7	Uncharacterized protein (Fragment) OS=Anas platyrhynchos PE=3 SV=1 - [U3IUF7_ANAPL]	22.2	24.29	2	0.864763	0.814527	0.761351	0.813547	1.24067	1.22245	1.13495	1.19936	1.47423	0.000951279	0.00771914
R0LST2	AMP deaminase 3 (Fragment) OS=Anas platyrhynchos GN=Anapl_11694 PE=4 SV=1 - [R0LST2_ANAPL]	12.88	0.91	1	0.876774	0.782566	0.776173	0.811838	1.2777	1.18403	1.12447	1.1954	1.47246	0.00225269	0.0127837
U3HZ86	Uncharacterized protein (Fragment) OS=Anas platyrhynchos GN=CIZ1 PE=4 SV=1 - [U3HZ86_ANAPL]	10.2	1.52	1	0.775768	0.821395	0.842976	0.81338	1.18359	1.1923	1.21405	1.19665	1.4712	6.12907e-05	0.00196852
U3J9K3	Uncharacterized protein (Fragment) OS=Anas platyrhynchos GN=CD55 PE=4 SV=1 - [U3J9K3_ANAPL]	28.49	0.84	1	0.827185	0.828286	0.782403	0.812625	1.27112	1.22635	1.08262	1.19336	1.46853	0.00293769	0.0150259
R0KAG8	Cellular nucleic acid-binding protein (Fragment) OS=Anas platyrhynchos GN=Anapl_09071 PE=4 SV=1 - [R0KAG8_ANAPL]	10.66	7.6	1	0.765201	0.827948	0.849243	0.814131	1.17233	1.22431	1.19003	1.19556	1.46851	0.000205875	0.00333206
U3I801	Uncharacterized protein (Fragment) OS=Anas platyrhynchos PE=4 SV=1 - [U3I801_ANAPL]	168.86	53.72	2	0.778266	0.778203	0.912235	0.822901	1.19002	1.18284	1.2492	1.20735	1.46719	0.00146645	0.00965567
R0KA47	Pyrroline-5-carboxylate reductase 2 (Fragment) OS=Anas platyrhynchos GN=Anapl_02750 PE=4 SV=1 - [R0KA47_ANAPL]	21.15	5.56	1	0.911317	0.799158	0.727954	0.81281	1.22151	1.21808	1.13201	1.19053	1.46471	0.00343172	0.0166225
U3IFQ5	Uncharacterized protein OS=Anas platyrhynchos GN=KRT4 PE=3 SV=1 - [U3IFQ5_ANAPL]	189.64	9.84	2	0.822822	0.880349	0.747284	0.816818	1.20946	1.19234	1.18297	1.19492	1.4629	0.000652746	0.00606146
U3IPJ8	Uncharacterized protein (Fragment) OS=Anas platyrhynchos GN=TCERG1 PE=4 SV=1 - [U3IPJ8_ANAPL]	35.02	2.27	2	0.80043	0.774932	0.842942	0.806101	1.24101	1.1506	1.13802	1.17655	1.45955	0.000621488	0.00590836
R0L267	Ras-related protein Rab-9B (Fragment) OS=Anas platyrhynchos GN=RAB9B PE=3 SV=1 - [R0L267_ANAPL]	34.77	5.47	1	0.74988	0.820304	0.881007	0.817064	1.0048	1.18007	1.38706	1.19064	1.45722	0.0329429	0.0767857
U3J0D2	Uncharacterized protein (Fragment) OS=Anas platyrhynchos GN=C10orf118 PE=4 SV=1 - [U3J0D2_ANAPL]	2.71	0.78	1	0.840587	0.845036	0.761925	0.815849	1.19296	1.19702	1.17621	1.18873	1.45704	0.000177036	0.00304379
U3IFJ4	Uncharacterized protein OS=Anas platyrhynchos GN=PPIG PE=4 SV=1 - [U3IFJ4_ANAPL]	7.51	1.17	1	0.872537	0.843147	0.729978	0.815221	1.24095	1.19642	1.12557	1.18765	1.45684	0.00246982	0.0135646
R0KXL0	UPF0366 protein C11orf67 (Fragment) OS=Anas platyrhynchos GN=AAMDC PE=4 SV=1 - [R0KXL0_ANAPL]	8.09	9.02	1	0.78305	0.803234	0.871515	0.819267	1.07046	1.16462	1.34294	1.19267	1.45578	0.0114093	0.0368601
U3J1H1	Uncharacterized protein (Fragment) OS=Anas platyrhynchos GN=CLINT1 PE=4 SV=1 - [U3J1H1_ANAPL]	73.77	5.7	3	0.78986	0.810572	0.856389	0.81894	1.1513	1.18271	1.24157	1.19186	1.45537	0.000347882	0.00442859
R0JWE4	Superoxide dismutase [Cu-Zn] (Fragment) OS=Anas platyrhynchos GN=Anapl_10448 PE=3 SV=1 - [R0JWE4_ANAPL]	25.23	4.85	1	0.863084	0.823492	0.763736	0.816771	1.22648	1.20046	1.13663	1.18786	1.45433	0.000703108	0.0064011
R0LY76	Proenkephalin A (Fragment) OS=Anas platyrhynchos GN=PENK PE=4 SV=1 - [R0LY76_ANAPL]	71.68	12.03	3	0.837149	0.826472	0.774079	0.812567	1.20434	1.20631	1.13369	1.18145	1.45397	0.000279486	0.00396062
U3I8E4	Uncharacterized protein (Fragment) OS=Anas platyrhynchos GN=SNRPF PE=4 SV=1 - [U3I8E4_ANAPL]	40.27	15.12	1	0.861459	0.812254	0.782822	0.818845	1.20404	1.19343	1.16353	1.187	1.4496	0.000143262	0.0027867
R0JDQ9	Phosphatidylinositol 4-kinase type 2-alpha (Fragment) OS=Anas platyrhynchos GN=Anapl_16118 PE=4 SV=1 - [R0JDQ9_ANAPL]	14.12	3.88	1	0.848567	0.858692	0.749895	0.819051	1.24541	1.16063	1.14915	1.18507	1.44688	0.00136302	0.00920965
U3IDQ7	Uncharacterized protein (Fragment) OS=Anas platyrhynchos GN=FBN1 PE=4 SV=1 - [U3IDQ7_ANAPL]	400.13	7.6	20	0.811939	0.82197	0.819313	0.817741	1.18725	1.1968	1.16515	1.18307	1.44675	3.1453e-06	0.000659182
U3IPK7	Uncharacterized protein OS=Anas platyrhynchos GN=SNCA PE=4 SV=1 - [U3IPK7_ANAPL]	143.05	39.13	2	0.830157	0.845047	0.774696	0.816633	1.20115	1.14394	1.19454	1.17988	1.44481	0.000204023	0.00332663
R0K0Y0	Zyxin (Fragment) OS=Anas platyrhynchos GN=Anapl_10416 PE=4 SV=1 - [R0K0Y0_ANAPL]	32.21	1.98	1	0.834325	0.870405	0.753729	0.819487	1.19216	1.18796	1.16924	1.18312	1.44373	0.000495529	0.00520738
U3IFD3	Uncharacterized protein OS=Anas platyrhynchos GN=MYH11 PE=4 SV=1 - [U3IFD3_ANAPL]	2604.87	41.84	53	0.823747	0.816765	0.805039	0.815184	1.20003	1.14908	1.17971	1.17627	1.44295	2.16222e-05	0.00140548
R0KCF6	Testin (Fragment) OS=Anas platyrhynchos GN=Anapl_06809 PE=4 SV=1 - [R0KCF6_ANAPL]	28.65	2.41	1	0.858717	0.780772	0.828088	0.822525	1.19483	1.19871	1.16686	1.1868	1.44288	0.000124854	0.00256579
R0K814	Prostaglandin E synthase (Fragment) OS=Anas platyrhynchos GN=Anapl_00544 PE=4 SV=1 - [R0K814_ANAPL]	4.04	6.62	1	0.842868	0.825264	0.797188	0.821773	1.04492	1.15213	1.359	1.18535	1.44243	0.0174836	0.0490473
U3J9J4	Uncharacterized protein (Fragment) OS=Anas platyrhynchos PE=4 SV=1 - [U3J9J4_ANAPL]	177.16	13.18	2	0.867932	0.820007	0.767506	0.818482	1.24593	1.16826	1.12312	1.1791	1.4406	0.00144416	0.0096268
U3J7W0	Uncharacterized protein OS=Anas platyrhynchos GN=PDPK1 PE=4 SV=1 - [U3J7W0_ANAPL]	4.96	1.43	1	0.850295	0.8184	0.800478	0.823058	1.16514	1.17346	1.21408	1.18423	1.43881	6.6985e-05	0.00198989
U3IBY3	Uncharacterized protein OS=Anas platyrhynchos GN=ASPN PE=4 SV=1 - [U3IBY3_ANAPL]	70.14	11.05	3	0.845055	0.752415	0.878478	0.825316	1.15926	1.21455	1.18364	1.18582	1.4368	0.000919329	0.00758392
U3IPM7	Uncharacterized protein (Fragment) OS=Anas platyrhynchos GN=RPL38 PE=3 SV=1 - [U3IPM7_ANAPL]	64.55	44.44	4	0.868977	0.836285	0.775179	0.826814	1.18126	1.21693	1.15813	1.18544	1.43375	0.000377685	0.00458636
L7X0M5	Leukocyte cell-derived chemotaxin 2 OS=Anas platyrhynchos GN=LECT2 PE=2 SV=1 - [L7X0M5_ANAPL]	179.54	18.58	6	0.777906	0.861445	0.761271	0.800207	1.16864	1.17266	1.09617	1.14582	1.43191	0.000961311	0.00774551
R0L6A3	Bifunctional 3'-phosphoadenosine 5'-phosphosulfate synthetase 1 (Fragment) OS=Anas platyrhynchos GN=Anapl_04777 PE=3 SV=1 - [R0L6A3_ANAPL]	67.53	8.77	4	0.805289	0.824271	0.863709	0.83109	1.18851	1.19405	1.18211	1.18822	1.42972	3.44189e-05	0.00158381
U3INH3	Uncharacterized protein (Fragment) OS=Anas platyrhynchos GN=SORBS2 PE=4 SV=1 - [U3INH3_ANAPL]	293.38	10.43	9	0.813609	0.854418	0.818868	0.828965	1.18045	1.1982	1.17096	1.18321	1.42733	1.95684e-05	0.00140548
R0LXI7	60S ribosomal protein L8 (Fragment) OS=Anas platyrhynchos GN=Anapl_03692 PE=4 SV=1 - [R0LXI7_ANAPL]	254.39	44.17	8	0.816221	0.810984	0.812453	0.813219	1.19499	1.12645	1.15998	1.16047	1.42701	6.26733e-05	0.00196852
U3IWX3	Uncharacterized protein (Fragment) OS=Anas platyrhynchos GN=SNX6 PE=4 SV=1 - [U3IWX3_ANAPL]	180.53	15.21	6	0.840993	0.84811	0.800194	0.829766	1.23189	1.17679	1.13888	1.18252	1.42513	0.000333875	0.00430858
U3HYT9	Uncharacterized protein (Fragment) OS=Anas platyrhynchos GN=RPL23A PE=3 SV=1 - [U3HYT9_ANAPL]	143.07	32.69	5	0.88341	0.843221	0.743281	0.823304	1.25435	1.16104	1.10263	1.17267	1.42435	0.00452592	0.0199957
R0JSX9	Fibrinogen alpha chain (Fragment) OS=Anas platyrhynchos GN=Anapl_07733 PE=4 SV=1 - [R0JSX9_ANAPL]	184.84	7.5	6	0.780608	0.87582	0.846484	0.834304	1.16493	1.14458	1.24048	1.18333	1.41834	0.00100062	0.00786231
R0JBP7	Transgelin-3 (Fragment) OS=Anas platyrhynchos GN=Anapl_13399 PE=4 SV=1 - [R0JBP7_ANAPL]	177.25	21.61	4	0.835445	0.875245	0.755537	0.822076	1.16998	1.19067	1.1371	1.16592	1.41826	0.000869028	0.00737643
S4V6M7	Ribosomal protein L19 OS=Anas platyrhynchos GN=RPL19 PE=2 SV=1 - [S4V6M7_ANAPL]	87.69	15.31	4	0.812477	0.806916	0.838008	0.819134	1.14546	1.1482	1.18807	1.16058	1.41683	3.43569e-05	0.00158381
U3I9S0	Uncharacterized protein OS=Anas platyrhynchos GN=TPM2 PE=3 SV=1 - [U3I9S0_ANAPL]	210.11	24.9	2	0.908142	0.785796	0.824501	0.83948	1.26232	1.14229	1.16279	1.18913	1.41651	0.00250142	0.0136595
U3IHX0	Uncharacterized protein (Fragment) OS=Anas platyrhynchos GN=SIDT1 PE=4 SV=1 - [U3IHX0_ANAPL]	7.57	1.06	1	0.784105	0.751329	0.970461	0.835298	1.16671	1.18255	1.19824	1.1825	1.41566	0.00726535	0.0270258
U3IVR4	Uncharacterized protein (Fragment) OS=Anas platyrhynchos PE=4 SV=1 - [U3IVR4_ANAPL]	133.27	39.01	3	0.855723	0.85693	0.783434	0.832029	1.1594	1.17247	1.19641	1.17609	1.41352	0.000206275	0.00333206
U3IVL7	Uncharacterized protein (Fragment) OS=Anas platyrhynchos GN=IGHM PE=4 SV=1 - [U3IVL7_ANAPL]	66	15.79	2	0.911651	0.792291	0.764907	0.82295	1.22833	1.15694	1.09851	1.16126	1.4111	0.00448047	0.0199496
U3IC70	Uncharacterized protein (Fragment) OS=Anas platyrhynchos PE=4 SV=1 - [U3IC70_ANAPL]	46.56	12.06	2	0.9233	0.851688	0.706723	0.827237	1.19568	1.17929	1.12341	1.16613	1.40966	0.0073265	0.0271268
R0LN39	Phosphoglucomutase-like protein 5 (Fragment) OS=Anas platyrhynchos GN=Anapl_02904 PE=4 SV=1 - [R0LN39_ANAPL]	117.46	12.22	4	0.866146	0.835596	0.789085	0.830276	1.16577	1.20969	1.13492	1.17013	1.40932	0.000402569	0.00476272
R0LC96	Protein S100-B (Fragment) OS=Anas platyrhynchos GN=S100B PE=4 SV=1 - [R0LC96_ANAPL]	41.24	23.91	2	0.832703	0.949637	0.730264	0.837534	1.18321	1.16445	1.19175	1.1798	1.40866	0.00585584	0.0234301
R0KRN4	Podocan (Fragment) OS=Anas platyrhynchos GN=Anapl_07039 PE=4 SV=1 - [R0KRN4_ANAPL]	1.81	5.52	1	0.733917	0.793228	0.984917	0.837354	1.07739	1.28208	1.17628	1.17859	1.40751	0.023759	0.0607884
R0L6G4	Mimecan (Fragment) OS=Anas platyrhynchos GN=Anapl_11388 PE=4 SV=1 - [R0L6G4_ANAPL]	270.14	26.62	8	0.779529	0.852235	0.893512	0.841759	1.15694	1.2082	1.17668	1.18061	1.40255	0.000749599	0.0066582
R0M4E4	Leucine-rich repeat and coiled-coil domain-containing protein 1 (Fragment) OS=Anas platyrhynchos GN=Anapl_14667 PE=4 SV=1 - [R0M4E4_ANAPL]	5.77	1.12	1	0.734209	0.854322	0.926554	0.838362	1.16104	1.13292	1.23244	1.17547	1.4021	0.00602922	0.0238762
R0JDT7	Collagen alpha-1(XI) chain (Fragment) OS=Anas platyrhynchos GN=Anapl_15036 PE=4 SV=1 - [R0JDT7_ANAPL]	25.12	0.95	2	0.770525	0.867371	0.829693	0.82253	1.20763	1.12375	1.11928	1.15022	1.39839	0.00123826	0.00879446
U3I3M6	Uncharacterized protein OS=Anas platyrhynchos GN=BET1L PE=4 SV=1 - [U3I3M6_ANAPL]	13.49	13.51	1	0.924083	0.790064	0.798122	0.837423	1.19394	1.16037	1.15486	1.16972	1.39681	0.00180468	0.0111129
U3IAM7	Uncharacterized protein (Fragment) OS=Anas platyrhynchos GN=GORASP2 PE=4 SV=1 - [U3IAM7_ANAPL]	63.42	6.65	2	0.908613	0.839941	0.791837	0.846797	1.19669	1.19959	1.15121	1.1825	1.39644	0.000846496	0.00727532
R0LMA2	Glycophorin-C (Fragment) OS=Anas platyrhynchos GN=Anapl_00871 PE=4 SV=1 - [R0LMA2_ANAPL]	8.94	20	1	0.906535	0.853724	0.74866	0.836306	1.20206	1.19635	1.10016	1.16619	1.39445	0.00442085	0.0197601
R0KDF7	LSM14 protein-like protein B (Fragment) OS=Anas platyrhynchos GN=Anapl_00234 PE=4 SV=1 - [R0KDF7_ANAPL]	37.44	3	1	0.833286	0.890789	0.786807	0.83696	1.19397	1.19669	1.1104	1.16702	1.39435	0.00133026	0.00913043
R0JYU0	Protein CARP (Fragment) OS=Anas platyrhynchos GN=FAM188A PE=4 SV=1 - [R0JYU0_ANAPL]	32.74	6.3	1	0.833977	0.788292	0.897668	0.839979	1.07159	1.32843	1.10994	1.16998	1.39287	0.0185383	0.0512499
R0KDI3	28S ribosomal protein S36, mitochondrial (Fragment) OS=Anas platyrhynchos GN=Anapl_06447 PE=4 SV=1 - [R0KDI3_ANAPL]	37.63	35.29	2	0.781682	0.798789	0.945976	0.842149	1.13549	1.17713	1.20469	1.17243	1.39219	0.00410519	0.0187582
R0K4R7	Delta-1-pyrroline-5-carboxylate dehydrogenase, mitochondrial (Fragment) OS=Anas platyrhynchos GN=Anapl_04364 PE=3 SV=1 - [R0K4R7_ANAPL]	252.97	19.22	8	0.849487	0.84047	0.839786	0.843247	1.18272	1.16752	1.17118	1.1738	1.392	4.74628e-07	0.000329677
U3IL12	Uncharacterized protein (Fragment) OS=Anas platyrhynchos GN=CHGB PE=4 SV=1 - [U3IL12_ANAPL]	212.26	10.93	8	0.840619	0.827369	0.879192	0.84906	1.1353	1.19186	1.20745	1.1782	1.38766	0.000255141	0.00377066
U3J0G8	Uncharacterized protein (Fragment) OS=Anas platyrhynchos GN=RXRA PE=3 SV=1 - [U3J0G8_ANAPL]	16.57	1.51	1	0.85099	0.82251	0.851296	0.841599	1.21283	1.16407	1.12654	1.16781	1.38761	0.000259192	0.00378224
U3J3R3	Uncharacterized protein (Fragment) OS=Anas platyrhynchos PE=3 SV=1 - [U3J3R3_ANAPL]	18.23	2.4	1	0.881572	0.844389	0.79618	0.840713	1.24586	1.11625	1.1356	1.1659	1.3868	0.00235098	0.0131693
U3IN51	Uncharacterized protein OS=Anas platyrhynchos PE=4 SV=1 - [U3IN51_ANAPL]	71.34	1.68	3	0.845845	0.832761	0.836122	0.838242	1.15458	1.17106	1.16006	1.1619	1.38612	8.24187e-07	0.000408914
R0LHR8	Leucine zipper protein 2 (Fragment) OS=Anas platyrhynchos GN=Anapl_16018 PE=4 SV=1 - [R0LHR8_ANAPL]	37.78	7.79	2	0.87555	0.831006	0.808692	0.838416	1.17656	1.18461	1.12472	1.16196	1.3859	0.000284966	0.00396062
R0KUY7	Microtubule-associated protein (Fragment) OS=Anas platyrhynchos GN=Anapl_13546 PE=3 SV=1 - [R0KUY7_ANAPL]	63.15	3.78	2	0.749143	0.806443	0.97849	0.844692	1.16539	1.18154	1.16099	1.16931	1.3843	0.00936919	0.032313
R0LM85	Myosin light chain kinase, smooth muscle (Fragment) OS=Anas platyrhynchos GN=MYLK PE=4 SV=1 - [R0LM85_ANAPL]	300.3	7.97	12	0.856711	0.853602	0.817206	0.842506	1.17319	1.15443	1.16993	1.16585	1.38379	2.04739e-05	0.00140548
U3IRD0	Uncharacterized protein (Fragment) OS=Anas platyrhynchos GN=TMPO PE=4 SV=1 - [U3IRD0_ANAPL]	80.92	6.56	2	0.801217	0.803552	0.88774	0.830836	1.12539	1.12397	1.19861	1.14932	1.38333	0.00106991	0.00812839
R0K808	60S ribosomal protein L7a (Fragment) OS=Anas platyrhynchos GN=Anapl_00595 PE=4 SV=1 - [R0K808_ANAPL]	277.31	27.61	9	0.782116	0.841035	0.909079	0.844077	1.18749	1.17556	1.13962	1.16756	1.38324	0.00119979	0.00860926
R0JX68	28 kDa heat-and acid-stable phosphoprotein (Fragment) OS=Anas platyrhynchos GN=Anapl_13920 PE=4 SV=1 - [R0JX68_ANAPL]	23.68	8.86	2	0.87093	0.805363	0.864423	0.846906	1.15988	1.19094	1.15529	1.16871	1.37997	0.000169528	0.00303464
D7RF71	Caveolin OS=Anas platyrhynchos PE=2 SV=1 - [D7RF71_ANAPL]	24.7	6.62	1	0.896332	0.816896	0.8178	0.843676	1.19784	1.1397	1.15477	1.1641	1.3798	0.000530606	0.00541352
U3IVB6	Uncharacterized protein (Fragment) OS=Anas platyrhynchos GN=SCAMP4 PE=4 SV=1 - [U3IVB6_ANAPL]	24.22	3.54	1	0.850109	0.846655	0.82831	0.841691	1.21738	1.14619	1.11802	1.16053	1.37881	0.000462924	0.00503992
R0L5I8	Myelin basic protein (Fragment) OS=Anas platyrhynchos GN=Anapl_15159 PE=4 SV=1 - [R0L5I8_ANAPL]	65.17	19.28	3	0.807898	0.870776	0.782863	0.820512	1.0731	1.11418	1.20343	1.13024	1.37748	0.00264231	0.0140317
R0L1A1	Dynactin subunit 2 (Fragment) OS=Anas platyrhynchos GN=Anapl_18358 PE=4 SV=1 - [R0L1A1_ANAPL]	51.14	26.03	1	0.832781	0.891946	0.836959	0.853895	1.16895	1.20143	1.14895	1.17311	1.37383	0.000198317	0.00327979
U3J6E5	Transporter (Fragment) OS=Anas platyrhynchos GN=SLC6A17 PE=3 SV=1 - [U3J6E5_ANAPL]	9.42	1.1	1	0.890246	0.888966	0.753965	0.844393	1.15987	1.17459	1.13816	1.15754	1.37086	0.00252028	0.0137078
U3IWQ9	Uncharacterized protein (Fragment) OS=Anas platyrhynchos GN=PROS1 PE=4 SV=1 - [U3IWQ9_ANAPL]	38.14	3.46	2	0.83121	0.716287	0.858146	0.801881	1.1158	1.12365	1.05792	1.09912	1.37068	0.00350584	0.0168873
U3IED1	Uncharacterized protein (Fragment) OS=Anas platyrhynchos GN=R3HCC1 PE=4 SV=1 - [U3IED1_ANAPL]	14.7	2.45	1	0.763043	0.874019	0.907051	0.848038	1.10219	1.24252	1.14076	1.16182	1.37001	0.00654032	0.0252946
R0LZ13	Vesicular inhibitory amino acid transporter (Fragment) OS=Anas platyrhynchos GN=Anapl_08878 PE=4 SV=1 - [R0LZ13_ANAPL]	17.56	5.06	2	0.876529	0.838805	0.758031	0.824455	1.1547	1.14342	1.08208	1.12673	1.36664	0.00190556	0.0115364
R0LVG7	Fibronectin type-III domain-containing protein C4orf31 (Fragment) OS=Anas platyrhynchos GN=Anapl_05972 PE=4 SV=1 - [R0LVG7_ANAPL]	32.5	2.82	2	0.897347	0.830433	0.816244	0.848008	1.1686	1.13918	1.16417	1.15732	1.36475	0.000314047	0.00413266
R0JBB9	Na(+)/H(+) exchange regulatory cofactor NHE-RF2 (Fragment) OS=Anas platyrhynchos GN=Anapl_17171 PE=4 SV=1 - [R0JBB9_ANAPL]	63.26	13.3	3	0.877555	0.818911	0.900841	0.865769	1.18094	1.2307	1.13281	1.18148	1.36466	0.00106966	0.00812839
R0JCL7	Talin-1 OS=Anas platyrhynchos GN=Anapl_18608 PE=4 SV=1 - [R0JCL7_ANAPL]	71.46	26.28	2	0.802847	0.781299	0.968684	0.850943	1.09434	1.1534	1.23147	1.15974	1.36288	0.012332	0.0391131
U3IZG8	Uncharacterized protein (Fragment) OS=Anas platyrhynchos GN=WFS1 PE=4 SV=1 - [U3IZG8_ANAPL]	2.61	0.86	1	0.826931	0.845877	0.879481	0.850763	1.18166	1.17651	1.11907	1.15908	1.3624	0.000258983	0.00378224
R0KVY8	Putative UPF0334 kinase-like protein C1orf57 (Fragment) OS=Anas platyrhynchos GN=Anapl_16933 PE=4 SV=1 - [R0KVY8_ANAPL]	34.02	17.61	2	0.90994	0.876365	0.77286	0.853055	1.18711	1.14796	1.14927	1.16145	1.36152	0.00203722	0.0119666
R0JC10	Collagen alpha-1(XII) chain (Fragment) OS=Anas platyrhynchos GN=Anapl_16525 PE=4 SV=1 - [R0JC10_ANAPL]	870.45	13.32	31	0.841142	0.862875	0.843638	0.849218	1.15905	1.16606	1.14237	1.15583	1.36105	6.28329e-06	0.000808217
R0LKG1	Transmembrane protein 11 (Fragment) OS=Anas platyrhynchos GN=TMEM11 PE=4 SV=1 - [R0LKG1_ANAPL]	22.69	5.23	1	0.896624	0.858107	0.793792	0.849508	1.14239	1.1273	1.19775	1.15581	1.36057	0.00114495	0.00844811
U3IU12	Uncharacterized protein OS=Anas platyrhynchos PE=4 SV=1 - [U3IU12_ANAPL]	456.37	37.32	2	0.540829	0.768475	1.18612	0.831808	1.04483	1.19392	1.15155	1.1301	1.35861	0.199133	0.295047
R0J902	EH domain-containing protein 4 (Fragment) OS=Anas platyrhynchos GN=Anapl_15189 PE=4 SV=1 - [R0J902_ANAPL]	231.11	16.79	5	0.887732	0.820141	0.83903	0.848968	1.18453	1.1369	1.13826	1.15323	1.35839	0.000282769	0.00396062
R0LMT5	40S ribosomal protein S17 (Fragment) OS=Anas platyrhynchos GN=Anapl_01732 PE=4 SV=1 - [R0LMT5_ANAPL]	97	41.33	1	0.906942	0.888133	0.753245	0.84944	1.18749	1.11671	1.15531	1.15317	1.35756	0.00445097	0.0198692
R0KC54	U2 small nuclear ribonucleoprotein A (Fragment) OS=Anas platyrhynchos GN=Anapl_01989 PE=4 SV=1 - [R0KC54_ANAPL]	55.65	15.57	3	0.916302	0.721481	0.939017	0.858934	1.11705	1.18708	1.18889	1.16434	1.35556	0.0138629	0.0420854
R0JK09	Dynactin subunit 6 (Fragment) OS=Anas platyrhynchos GN=Anapl_03855 PE=4 SV=1 - [R0JK09_ANAPL]	32.08	9.84	2	0.887	0.833831	0.832757	0.851196	1.19866	1.13368	1.1289	1.15375	1.35544	0.000461397	0.00503992
R0LHW7	Pinin (Fragment) OS=Anas platyrhynchos GN=Anapl_05672 PE=4 SV=1 - [R0LHW7_ANAPL]	25.5	1.42	1	0.828101	0.78889	0.948661	0.855217	1.1249	1.19931	1.15303	1.15908	1.3553	0.00450302	0.0199957
R0JXJ9	High mobility group protein B1 OS=Anas platyrhynchos GN=Anapl_14971 PE=4 SV=1 - [R0JXJ9_ANAPL]	106.83	22.22	3	0.953552	0.839139	0.780374	0.857689	1.2075	1.18487	1.08851	1.16029	1.35281	0.00842712	0.0301105
R0L3G4	Pre-mRNA-splicing factor 38A (Fragment) OS=Anas platyrhynchos GN=Anapl_07031 PE=4 SV=1 - [R0L3G4_ANAPL]	28.39	4.55	1	0.901005	0.866549	0.787983	0.851845	1.16882	1.17226	1.11542	1.15217	1.35255	0.00141074	0.00945848
R0L8K3	60S ribosomal protein L35 (Fragment) OS=Anas platyrhynchos GN=RPL35 PE=4 SV=1 - [R0L8K3_ANAPL]	32.22	25	2	0.843477	0.851911	0.868387	0.854591	1.188	1.15059	1.12549	1.15469	1.35116	0.000105703	0.00243869
R0L3V8	Arfaptin-1 (Fragment) OS=Anas platyrhynchos GN=Anapl_07720 PE=4 SV=1 - [R0L3V8_ANAPL]	139.48	16.58	5	0.890852	0.858302	0.822015	0.857056	1.18855	1.13662	1.1369	1.15402	1.3465	0.000352187	0.00443169
U3ID64	Uncharacterized protein (Fragment) OS=Anas platyrhynchos GN=KBTBD12 PE=4 SV=1 - [U3ID64_ANAPL]	5.99	2.46	1	0.903678	0.969697	0.680074	0.85115	1.18737	1.15581	1.09132	1.14483	1.34504	0.0332341	0.0771538
R0L157	PDZ and LIM domain protein 7 (Fragment) OS=Anas platyrhynchos GN=Anapl_18040 PE=4 SV=1 - [R0L157_ANAPL]	96.47	7.04	3	0.818811	0.81628	0.875366	0.836819	1.19294	1.09906	1.08254	1.12484	1.34419	0.00186585	0.0114331
U3IJN1	Uncharacterized protein (Fragment) OS=Anas platyrhynchos PE=4 SV=1 - [U3IJN1_ANAPL]	22.37	2.82	2	0.893712	0.789381	0.899142	0.860745	1.19407	1.14104	1.13587	1.15699	1.34418	0.00181835	0.0111772
U3IPD3	Uncharacterized protein (Fragment) OS=Anas platyrhynchos GN=QRSL1 PE=3 SV=1 - [U3IPD3_ANAPL]	26.72	2.15	1	0.696269	0.84788	1.0438	0.862651	1.08894	1.0173	1.36948	1.15858	1.34304	0.11475	0.19393
R0LKG6	Cell division cycle 5-like protein (Fragment) OS=Anas platyrhynchos GN=Anapl_01265 PE=4 SV=1 - [R0LKG6_ANAPL]	48.79	5.83	3	0.833844	0.860242	0.900028	0.864704	1.15708	1.17151	1.1547	1.1611	1.34277	0.00011927	0.00256579
U3IFX9	Uncharacterized protein OS=Anas platyrhynchos GN=KNG1 PE=4 SV=1 - [U3IFX9_ANAPL]	20.29	1.79	1	0.737988	0.805257	1.04549	0.862912	1.22149	1.10622	1.14649	1.15806	1.34204	0.0409959	0.0889836
R0K096	Sorting nexin-1 (Fragment) OS=Anas platyrhynchos GN=Anapl_01736 PE=4 SV=1 - [R0K096_ANAPL]	253.01	17.7	1	0.878319	0.85164	0.843986	0.857981	1.1674	1.15867	1.121	1.14902	1.33922	7.88957e-05	0.00212405
U3IXA7	Uncharacterized protein (Fragment) OS=Anas platyrhynchos GN=VAMP3 PE=4 SV=1 - [U3IXA7_ANAPL]	145.33	38.46	3	0.839358	0.838022	0.869891	0.84909	1.11707	1.16914	1.12288	1.13636	1.33833	0.000123188	0.00256579
R0KBH7	Integral membrane protein 2A (Fragment) OS=Anas platyrhynchos GN=Anapl_05816 PE=4 SV=1 - [R0KBH7_ANAPL]	56.47	10.27	2	0.896146	0.858512	0.762381	0.839013	1.12572	1.09267	1.14157	1.11998	1.33488	0.00267854	0.0141376
U3IG19	Uncharacterized protein (Fragment) OS=Anas platyrhynchos GN=ERAP1 PE=4 SV=1 - [U3IG19_ANAPL]	18.56	0.88	1	0.892325	0.870455	0.812182	0.858321	1.18599	1.10555	1.13724	1.14293	1.33159	0.00104733	0.00808304
R0KVZ6	Somatostatin (Fragment) OS=Anas platyrhynchos GN=Anapl_17707 PE=4 SV=1 - [R0KVZ6_ANAPL]	16.09	11.27	1	0.884586	0.776441	0.835934	0.83232	0.917645	0.842985	1.56372	1.10812	1.33136	0.298372	0.401646
U3J7P9	Uncharacterized protein (Fragment) OS=Anas platyrhynchos PE=3 SV=1 - [U3J7P9_ANAPL]	88.86	7.97	4	0.958327	0.847519	0.719856	0.841901	1.20851	1.07484	1.07281	1.11872	1.3288	0.0281445	0.0682083
R0JB23	Nuclease domain-containing protein 1 OS=Anas platyrhynchos GN=Anapl_17568 PE=4 SV=1 - [R0JB23_ANAPL]	238.44	18.47	1	0.963136	0.856583	0.760776	0.860165	1.22272	1.20204	0.999999	1.14159	1.32717	0.037692	0.0841827
R0LLC7	Periodic tryptophan protein 2-like protein (Fragment) OS=Anas platyrhynchos GN=Anapl_03666 PE=4 SV=1 - [R0LLC7_ANAPL]	19.79	0.84	1	1.05322	0.840914	0.684147	0.859427	1.19282	1.06987	1.15792	1.1402	1.3267	0.0679096	0.129446
U3ING1	Uncharacterized protein (Fragment) OS=Anas platyrhynchos GN=PTTG1IP PE=4 SV=1 - [U3ING1_ANAPL]	41.6	14.06	2	0.798831	0.826991	0.984069	0.869964	1.19164	1.14768	1.1211	1.15347	1.32589	0.00978341	0.0331532
R0L757	Collagen alpha-1(X) chain (Fragment) OS=Anas platyrhynchos GN=COL10A1 PE=4 SV=1 - [R0L757_ANAPL]	0.28	2.22	1	0.933975	0.880858	0.767883	0.860905	1.12235	1.16097	1.14032	1.14121	1.3256	0.00505519	0.0214892
R0KEH3	GPI transamidase component PIG-S (Fragment) OS=Anas platyrhynchos GN=Anapl_11187 PE=4 SV=1 - [R0KEH3_ANAPL]	6.59	2.03	1	0.788205	0.82243	0.99018	0.866938	1.05929	1.15666	1.23122	1.14905	1.32542	0.0241428	0.061472
R0KA06	Putative ATP-dependent RNA helicase DDX5 (Fragment) OS=Anas platyrhynchos GN=Anapl_03179 PE=3 SV=1 - [R0KA06_ANAPL]	375.26	23.31	7	0.87925	0.876158	0.832652	0.862687	1.13063	1.14687	1.15264	1.14338	1.32537	6.87552e-05	0.00198989
R0JHJ6	Calumenin OS=Anas platyrhynchos GN=Anapl_17576 PE=4 SV=1 - [R0JHJ6_ANAPL]	42.66	13.75	1	0.914988	0.876723	0.795958	0.862556	1.17314	1.12817	1.12422	1.14184	1.32379	0.00190474	0.0115364
R0JEA5	Dipeptidyl peptidase 9 (Fragment) OS=Anas platyrhynchos GN=Anapl_14379 PE=4 SV=1 - [R0JEA5_ANAPL]	11.43	1.03	1	0.918443	0.801437	0.876768	0.865549	1.07877	1.06717	1.29115	1.1457	1.32367	0.0253044	0.0631792
U3J7M2	Uncharacterized protein (Fragment) OS=Anas platyrhynchos GN=PACS2 PE=4 SV=1 - [U3J7M2_ANAPL]	3.95	1.52	1	0.9829	0.723694	0.892574	0.866389	1.29277	1.18017	0.964655	1.14587	1.32258	0.0848645	0.153642
R0JDB7	Heterogeneous nuclear ribonucleoprotein A/B (Fragment) OS=Anas platyrhynchos GN=Anapl_13935 PE=4 SV=1 - [R0JDB7_ANAPL]	172.67	48.37	7	0.873677	0.864437	0.85558	0.864565	1.17397	1.13369	1.12086	1.14284	1.32187	7.83874e-05	0.00212405
U3ITF0	Uncharacterized protein (Fragment) OS=Anas platyrhynchos GN=TFAM PE=4 SV=1 - [U3ITF0_ANAPL]	59.02	10.89	3	0.92047	0.885147	0.780611	0.862076	1.18862	1.14329	1.08496	1.13896	1.32118	0.00582571	0.0233982
R0LFL5	Regulator of differentiation 1 (Fragment) OS=Anas platyrhynchos GN=Anapl_08158 PE=4 SV=1 - [R0LFL5_ANAPL]	38.94	3.5	1	0.999841	0.823246	0.771862	0.864983	1.26825	1.05734	1.09508	1.14022	1.3182	0.0439414	0.0939707
R0JCA9	Protein FAM32A (Fragment) OS=Anas platyrhynchos GN=FAM32A PE=4 SV=1 - [R0JCA9_ANAPL]	22.34	12.64	1	0.865717	0.943601	0.783116	0.864144	1.22418	1.13479	1.05538	1.13812	1.31704	0.0151835	0.0447938
R0L8I3	Calponin-3 (Fragment) OS=Anas platyrhynchos GN=Anapl_05981 PE=4 SV=1 - [R0L8I3_ANAPL]	241.61	25.88	6	0.820672	0.849639	0.955761	0.875357	1.15742	1.15172	1.14832	1.15249	1.31659	0.00253234	0.0137078
U3IR37	Uncharacterized protein (Fragment) OS=Anas platyrhynchos GN=THBS3 PE=4 SV=1 - [U3IR37_ANAPL]	10.29	0.9	1	0.917371	0.846892	0.840396	0.86822	1.1439	0.982913	1.29721	1.14134	1.31458	0.0439086	0.0939585
R0M1U6	Tyrosine-protein phosphatase non-receptor type 1 (Fragment) OS=Anas platyrhynchos GN=Anapl_00320 PE=4 SV=1 - [R0M1U6_ANAPL]	19.28	2.64	1	0.751049	1.03766	0.803141	0.863949	1.02915	1.23459	1.14331	1.13568	1.31452	0.0628982	0.122653
R0LWP7	Putative GTP-binding protein Parf (Fragment) OS=Anas platyrhynchos GN=Anapl_03070 PE=4 SV=1 - [R0LWP7_ANAPL]	12.48	1.53	1	0.780249	0.85216	0.979683	0.870697	1.07855	1.13641	1.21781	1.14425	1.31418	0.018204	0.0505781
R0L445	YTH domain family protein 2 (Fragment) OS=Anas platyrhynchos GN=Anapl_14213 PE=4 SV=1 - [R0L445_ANAPL]	9.56	1.91	1	0.896052	0.863175	0.84511	0.868112	1.14917	1.1445	1.12281	1.13883	1.31184	9.04874e-05	0.0022798
R0L7L6	Paxillin (Fragment) OS=Anas platyrhynchos GN=Anapl_02160 PE=4 SV=1 - [R0L7L6_ANAPL]	29.38	3.31	1	0.911434	0.880272	0.810192	0.8673	1.18973	1.11636	1.10201	1.13603	1.30985	0.0026588	0.0140673
U3IDW4	Uncharacterized protein (Fragment) OS=Anas platyrhynchos GN=ARRB1 PE=4 SV=1 - [U3IDW4_ANAPL]	18.25	6.08	1	0.845794	0.901265	0.853873	0.866978	1.19808	1.15219	1.05558	1.13529	1.30947	0.00411027	0.0187582
U3I560	Uncharacterized protein OS=Anas platyrhynchos GN=ACTA2 PE=3 SV=1 - [U3I560_ANAPL]	816.9	50.13	2	0.749289	0.851039	1.01494	0.871756	1.08578	1.14162	1.19684	1.14141	1.30933	0.0323004	0.0754527
R0LLH7	Nucleosome assembly protein 1-like 4 (Fragment) OS=Anas platyrhynchos GN=Anapl_04132 PE=3 SV=1 - [R0LLH7_ANAPL]	211.71	21.94	5	0.955598	0.844548	0.797015	0.86572	1.17153	1.11479	1.11384	1.13339	1.30918	0.00617721	0.0242933
R0JS48	Four and a half LIM domains protein 5 (Fragment) OS=Anas platyrhynchos GN=Anapl_09701 PE=4 SV=1 - [R0JS48_ANAPL]	23.32	7.09	2	0.877638	0.906965	0.820043	0.868215	1.19116	1.13855	1.07558	1.1351	1.30739	0.00315639	0.0157051
U3IH90	Uncharacterized protein OS=Anas platyrhynchos GN=FAM169A PE=4 SV=1 - [U3IH90_ANAPL]	15.43	1.07	1	0.954147	0.847269	0.805531	0.868982	1.14711	1.15395	1.10609	1.13572	1.30695	0.00465065	0.0203936
U3J019	Uncharacterized protein (Fragment) OS=Anas platyrhynchos GN=GLRX5 PE=4 SV=1 - [U3J019_ANAPL]	22.4	14.29	1	0.911558	0.871152	0.825356	0.869355	1.19013	1.09217	1.12626	1.13619	1.30693	0.00216787	0.0124313
U3IB34	Uncharacterized protein (Fragment) OS=Anas platyrhynchos GN=KMT2A PE=4 SV=1 - [U3IB34_ANAPL]	35.7	0.41	1	0.944614	0.890768	0.771902	0.869095	1.24315	1.05902	1.10133	1.1345	1.30538	0.0245767	0.0621096
U3IV21	Uncharacterized protein (Fragment) OS=Anas platyrhynchos GN=FUBP3 PE=4 SV=1 - [U3IV21_ANAPL]	81.63	7.09	2	0.886028	0.842164	0.885048	0.87108	1.13805	1.14074	1.13022	1.13634	1.30451	5.69771e-05	0.00190271
R0M2L9	ADP-ribosylation factor-binding protein GGA3 (Fragment) OS=Anas platyrhynchos GN=Anapl_03640 PE=4 SV=1 - [R0M2L9_ANAPL]	24.51	3.51	2	0.878524	0.821793	0.900229	0.866849	1.05049	1.17759	1.16217	1.13008	1.30367	0.00475229	0.0206524
U3J6R2	Uncharacterized protein (Fragment) OS=Anas platyrhynchos GN=WASL PE=4 SV=1 - [U3J6R2_ANAPL]	11.71	3.41	1	0.909269	0.866321	0.839698	0.871763	1.12982	1.14338	1.1305	1.13457	1.30146	0.000223431	0.00348554
R0L0B4	60S ribosomal protein L26 (Fragment) OS=Anas platyrhynchos GN=Anapl_12077 PE=3 SV=1 - [R0L0B4_ANAPL]	90.08	33.33	7	0.906012	0.880422	0.831567	0.872667	1.16496	1.12692	1.1104	1.1341	1.29957	0.000651544	0.00606146
U3IWL4	Uncharacterized protein (Fragment) OS=Anas platyrhynchos GN=HNRNPD PE=4 SV=1 - [U3IWL4_ANAPL]	137.1	25.58	4	0.868378	0.882248	0.847111	0.865912	1.13088	1.13361	1.10935	1.12461	1.29876	3.51148e-05	0.00158381
U3I4K8	Uncharacterized protein OS=Anas platyrhynchos GN=RCC1 PE=4 SV=1 - [U3I4K8_ANAPL]	92.36	6.62	2	0.788916	0.89622	0.906415	0.86385	1.07058	1.13744	1.15761	1.12188	1.2987	0.00491179	0.02106
U3I6K3	Uncharacterized protein (Fragment) OS=Anas platyrhynchos GN=PDLIM1 PE=4 SV=1 - [U3I6K3_ANAPL]	67.49	8.14	2	0.871658	0.860005	0.888788	0.873484	1.12876	1.17735	1.09448	1.13353	1.29771	0.000517305	0.00531539
R0L5A5	Tropomyosin alpha-1 chain (Fragment) OS=Anas platyrhynchos GN=Anapl_02698 PE=3 SV=1 - [R0L5A5_ANAPL]	627.09	49.69	3	0.902172	0.861156	0.843114	0.868814	1.1729	1.11661	1.09215	1.12722	1.29742	0.000949877	0.00771914
R0KUW5	Stress-induced-phosphoprotein 1 (Fragment) OS=Anas platyrhynchos GN=STIP1 PE=4 SV=1 - [R0KUW5_ANAPL]	65.08	18.18	2	0.929044	0.869383	0.835784	0.87807	1.18826	1.12546	1.10317	1.13896	1.29712	0.00220285	0.0126038
U3I5R2	Uncharacterized protein (Fragment) OS=Anas platyrhynchos GN=SCG3 PE=4 SV=1 - [U3I5R2_ANAPL]	510.17	40.13	18	0.848322	0.880106	0.880614	0.869681	1.13587	1.12267	1.12382	1.12745	1.2964	2.33319e-05	0.00144699
R0JZ41	Uncharacterized protein (Fragment) OS=Anas platyrhynchos GN=ZNF512 PE=4 SV=1 - [R0JZ41_ANAPL]	24.6	3.93	2	0.861108	0.837051	0.914918	0.871026	1.12547	1.12874	1.13077	1.12833	1.2954	0.000367853	0.00453033
R0LLY3	Nicalin (Fragment) OS=Anas platyrhynchos GN=Anapl_08922 PE=4 SV=1 - [R0LLY3_ANAPL]	8.06	2.17	1	0.863074	0.855347	0.910521	0.876314	1.14412	1.09929	1.16129	1.1349	1.29508	0.000514898	0.00530635
R0KE08	Fibulin-1 (Fragment) OS=Anas platyrhynchos GN=FBLN1 PE=4 SV=1 - [R0KE08_ANAPL]	29.07	2.85	2	0.840578	0.828084	0.963309	0.877324	1.09445	1.12488	1.185	1.13478	1.29345	0.00708447	0.0265133
R0L9A7	Protein Wnt (Fragment) OS=Anas platyrhynchos GN=Anapl_06092 PE=3 SV=1 - [R0L9A7_ANAPL]	28.32	2.15	1	0.881228	0.87873	0.868496	0.876151	1.18655	1.14547	1.06242	1.13148	1.29142	0.00224662	0.0127701
R0KDG3	AT-rich interactive domain-containing protein 2 (Fragment) OS=Anas platyrhynchos GN=Anapl_08000 PE=4 SV=1 - [R0KDG3_ANAPL]	9.81	0.49	1	0.885242	0.895784	0.845834	0.87562	1.17972	1.12082	1.09172	1.13075	1.29138	0.0010507	0.00809107
R0JPK8	Mitochondrial intermediate peptidase (Fragment) OS=Anas platyrhynchos GN=Anapl_08859 PE=3 SV=1 - [R0JPK8_ANAPL]	27.61	1.39	1	0.978699	0.869496	0.776052	0.874749	1.24351	1.04544	1.09924	1.1294	1.29111	0.0376627	0.0841714
R0LJX1	Palladin (Fragment) OS=Anas platyrhynchos GN=Anapl_12149 PE=4 SV=1 - [R0LJX1_ANAPL]	114.82	6.05	6	0.809739	0.885586	0.905515	0.866946	1.10426	1.12883	1.12433	1.11914	1.2909	0.00111535	0.00836634
U3IP39	Uncharacterized protein (Fragment) OS=Anas platyrhynchos GN=CUL4B PE=3 SV=1 - [U3IP39_ANAPL]	73.63	4.99	2	0.849685	0.847336	0.914629	0.87055	1.08895	1.1465	1.13562	1.12369	1.29078	0.000857504	0.00729929
R0JPE8	5'-3' exoribonuclease 2 (Fragment) OS=Anas platyrhynchos GN=Anapl_14773 PE=4 SV=1 - [R0JPE8_ANAPL]	12.98	1.88	1	0.81038	0.867211	0.958225	0.878605	1.08533	1.1553	1.16152	1.13405	1.29074	0.00669774	0.0257031
R0K8G5	Palmitoyl-protein thioesterase 1 OS=Anas platyrhynchos GN=Anapl_06061 PE=4 SV=1 - [R0K8G5_ANAPL]	47.54	12.21	1	0.899563	0.891713	0.832326	0.874534	1.15072	1.1222	1.11069	1.12787	1.28968	0.000480685	0.00516003
U3IIB3	Uncharacterized protein (Fragment) OS=Anas platyrhynchos GN=LSM4 PE=4 SV=1 - [U3IIB3_ANAPL]	24.45	10.53	1	0.983102	0.874248	0.767061	0.874803	1.17523	1.12652	1.08005	1.12727	1.2886	0.0207541	0.0552754
Q5XMI3	Myelin proteolipid protein (Fragment) OS=Oxyura leucocephala PE=4 SV=1 - [Q5XMI3_OXYLE]	40.91	37.14	1	0.903817	0.872586	0.821849	0.866084	1.12818	1.04164	1.17322	1.11435	1.28665	0.00544015	0.0225192
R0L709	Signal peptide peptidase-like 2A (Fragment) OS=Anas platyrhynchos GN=Anapl_07365 PE=4 SV=1 - [R0L709_ANAPL]	27.3	1.44	1	0.934043	0.918665	0.775831	0.87618	1.19152	1.12229	1.06294	1.12558	1.28465	0.0163379	0.0466896
R0LBX0	Actin, aortic smooth muscle (Fragment) OS=Anas platyrhynchos GN=Anapl_05149 PE=3 SV=1 - [R0LBX0_ANAPL]	546.58	42.78	2	0.929596	0.844263	0.85794	0.877266	1.14852	1.13137	1.09986	1.12658	1.2842	0.001153	0.00844811
R0LAK9	Phospholysine phosphohistidine inorganic pyrophosphate phosphatase (Fragment) OS=Anas platyrhynchos GN=Anapl_15385 PE=4 SV=1 - [R0LAK9_ANAPL]	21.93	3.9	1	0.912606	0.916954	0.802443	0.877335	1.17794	1.10938	1.09112	1.12615	1.2836	0.00559235	0.0228255
R0KY39	Integrin-linked protein kinase (Fragment) OS=Anas platyrhynchos GN=ILK PE=4 SV=1 - [R0KY39_ANAPL]	302.14	23.77	11	0.926569	0.8705	0.835797	0.877622	1.13898	1.11759	1.12233	1.1263	1.28335	0.00079756	0.00703027
R0KRL8	Epidermal growth factor receptor substrate 15 (Fragment) OS=Anas platyrhynchos GN=Anapl_15935 PE=4 SV=1 - [R0KRL8_ANAPL]	53	4.58	4	0.886614	0.91301	0.825664	0.875096	1.14142	1.11795	1.10789	1.12242	1.28262	0.000870814	0.00737643
R0K5X3	UPF0487 protein C17orf71 (Fragment) OS=Anas platyrhynchos GN=Anapl_03935 PE=4 SV=1 - [R0K5X3_ANAPL]	24.84	1.45	1	0.915474	0.880666	0.840051	0.87873	1.09647	1.14067	1.14363	1.12692	1.28244	0.000734465	0.00659121
U3ITT0	Uncharacterized protein OS=Anas platyrhynchos GN=GAR1 PE=4 SV=1 - [U3ITT0_ANAPL]	7.81	3.87	1	0.893714	0.968886	0.766282	0.876294	1.11089	1.13206	1.12785	1.1236	1.28222	0.0141738	0.0426935
U3IET9	Uncharacterized protein (Fragment) OS=Anas platyrhynchos PE=3 SV=1 - [U3IET9_ANAPL]	28.57	2.23	1	0.969186	0.834364	0.834615	0.879388	1.13535	1.13061	1.11516	1.12704	1.28162	0.00544999	0.0225331
U3IKP4	Uncharacterized protein (Fragment) OS=Anas platyrhynchos GN=CHMP5 PE=4 SV=1 - [U3IKP4_ANAPL]	5.98	6.12	1	0.928685	0.90492	0.800908	0.878171	1.14563	1.10606	1.12448	1.12539	1.28152	0.00376776	0.01767
R0K274	Density-regulated protein (Fragment) OS=Anas platyrhynchos GN=Anapl_01812 PE=4 SV=1 - [R0K274_ANAPL]	4.27	4.32	1	0.908964	0.817106	0.919954	0.882008	1.13488	1.14247	1.11104	1.12946	1.28056	0.00188392	0.0115052
R0J741	Neuromodulin (Fragment) OS=Anas platyrhynchos GN=Anapl_18419 PE=4 SV=1 - [R0J741_ANAPL]	39.91	24	1	0.918457	0.793298	0.936746	0.882834	1.09589	1.20645	1.08445	1.12893	1.27876	0.014456	0.0432434
R0L7Z2	Serine/threonine-protein phosphatase (Fragment) OS=Anas platyrhynchos GN=Anapl_15780 PE=3 SV=1 - [R0L7Z2_ANAPL]	65.4	11.06	2	0.844436	0.88469	0.915686	0.881604	1.12021	1.13809	1.1217	1.12667	1.27797	0.000332249	0.0043056
U3I614	Uncharacterized protein (Fragment) OS=Anas platyrhynchos GN=MAT2A PE=3 SV=1 - [U3I614_ANAPL]	80.88	13.51	1	0.858877	0.882026	0.90579	0.882231	1.09331	1.12263	1.16617	1.12737	1.27786	0.000618252	0.00589887
R0J878	Coactosin-like protein (Fragment) OS=Anas platyrhynchos GN=COTL1 PE=4 SV=1 - [R0J878_ANAPL]	77.2	25	4	0.903513	0.922968	0.83378	0.886754	1.18139	1.13548	1.08093	1.1326	1.27724	0.00345772	0.0167252
R0JRQ7	RPE-spondin (Fragment) OS=Anas platyrhynchos GN=Anapl_06204 PE=4 SV=1 - [R0JRQ7_ANAPL]	13.14	3.65	1	0.951815	0.904459	0.7806	0.878958	1.14476	1.18335	1.03824	1.12212	1.27665	0.0221687	0.0579323
R0LKZ6	ADP-ribose pyrophosphatase, mitochondrial (Fragment) OS=Anas platyrhynchos GN=NUDT9 PE=4 SV=1 - [R0LKZ6_ANAPL]	26.83	3.82	1	0.894366	0.913411	0.835222	0.881	1.17865	1.11126	1.08285	1.12425	1.27611	0.00274101	0.0143529
U3ITV9	Uncharacterized protein (Fragment) OS=Anas platyrhynchos PE=4 SV=1 - [U3ITV9_ANAPL]	68.08	42.86	1	0.950623	0.867354	0.823833	0.880603	1.18617	1.12154	1.06133	1.12302	1.27528	0.00944646	0.0324827
R0LM49	Ras-related protein Ral-B (Fragment) OS=Anas platyrhynchos GN=Anapl_00886 PE=4 SV=1 - [R0LM49_ANAPL]	16.44	8.33	1	0.943176	0.879365	0.821835	0.881459	1.1807	1.09281	1.09829	1.12393	1.27508	0.0057939	0.0233581
R0L9P2	Mammalian ependymin-related protein 1 (Fragment) OS=Anas platyrhynchos GN=EPDR1 PE=4 SV=1 - [R0L9P2_ANAPL]	36.01	8.89	1	0.961434	0.922938	0.753445	0.879272	1.17192	1.15939	1.02949	1.12027	1.27408	0.0372277	0.0836299
R0K6B5	Alkyldihydroxyacetonephosphate synthase, peroxisomal (Fragment) OS=Anas platyrhynchos GN=Anapl_04753 PE=4 SV=1 - [R0K6B5_ANAPL]	27.13	2.27	1	0.887726	0.874945	0.88773	0.883467	1.12674	1.11262	1.13674	1.12536	1.2738	7.83027e-06	0.000844314
U3J2M5	Uncharacterized protein (Fragment) OS=Anas platyrhynchos PE=4 SV=1 - [U3J2M5_ANAPL]	61.74	7.89	3	0.859515	0.840074	0.956667	0.885419	1.08761	1.12068	1.17523	1.12784	1.27379	0.00537964	0.0224022
U3I9J3	Uncharacterized protein (Fragment) OS=Anas platyrhynchos GN=BTF3L4 PE=4 SV=1 - [U3I9J3_ANAPL]	43.94	20.96	2	0.883487	0.880679	0.88284	0.882335	1.12856	1.12159	1.12101	1.12372	1.27357	7.68845e-08	0.00013351
R0KXC4	Protein DJ-1 (Fragment) OS=Anas platyrhynchos GN=PARK7 PE=4 SV=1 - [R0KXC4_ANAPL]	225.82	42.33	8	0.869267	0.853511	0.933147	0.885308	1.13948	1.14294	1.09932	1.12725	1.27328	0.000998122	0.00786223
R0LVM9	60S ribosomal protein L31 (Fragment) OS=Anas platyrhynchos GN=Anapl_01181 PE=4 SV=1 - [R0LVM9_ANAPL]	113.55	32.48	4	0.902887	0.905993	0.849848	0.886243	1.12608	1.12806	1.12959	1.12791	1.27269	0.000187837	0.00316679
R0KRE3	Fatty-acid amide hydrolase 1 (Fragment) OS=Anas platyrhynchos GN=Anapl_10294 PE=4 SV=1 - [R0KRE3_ANAPL]	45.41	5.42	2	0.864663	0.883893	0.879087	0.875881	1.10812	1.09428	1.13921	1.11387	1.27171	8.0395e-05	0.00212405
R0LHT7	Chromogranin-A (Fragment) OS=Anas platyrhynchos GN=Anapl_03288 PE=4 SV=1 - [R0LHT7_ANAPL]	556.62	29.02	13	0.880201	0.863159	0.926004	0.889788	1.13946	1.15689	1.09807	1.13147	1.27162	0.000704066	0.0064011
U3J7H8	Uncharacterized protein (Fragment) OS=Anas platyrhynchos GN=LAMP1 PE=4 SV=1 - [U3J7H8_ANAPL]	96.68	6.51	3	0.935236	0.901106	0.807858	0.8814	1.17023	1.12202	1.06954	1.1206	1.27138	0.00752517	0.0275976
R0LMW5	Putative carboxypeptidase PM20D1 (Fragment) OS=Anas platyrhynchos GN=Anapl_02978 PE=4 SV=1 - [R0LMW5_ANAPL]	5.93	1.67	1	0.910149	0.837671	0.90837	0.885397	1.12522	1.09005	1.1616	1.12562	1.27132	0.00159997	0.0101243
R0KBF6	60S ribosomal protein L37a (Fragment) OS=Anas platyrhynchos GN=Anapl_16513 PE=4 SV=1 - [R0KBF6_ANAPL]	30.6	11.27	1	0.89316	0.917053	0.840846	0.883686	1.18151	1.13849	1.04374	1.12124	1.26883	0.00694192	0.0263016
R0LLX0	Serine/threonine-protein phosphatase 2B catalytic subunit alpha isoform OS=Anas platyrhynchos GN=Anapl_11269 PE=4 SV=1 - [R0LLX0_ANAPL]	9.51	5.37	1	0.843299	0.855206	0.964535	0.88768	1.09622	1.11077	1.17042	1.1258	1.26825	0.0060071	0.023843
R0LRM4	Protein canopy-like protein 3 (Fragment) OS=Anas platyrhynchos GN=Anapl_08320 PE=4 SV=1 - [R0LRM4_ANAPL]	28.02	18.99	2	0.961485	0.908096	0.779378	0.882986	1.14033	1.14047	1.07401	1.11827	1.26647	0.0157518	0.0454369
R0K7A7	Guanine nucleotide-binding protein G(Olf) subunit alpha (Fragment) OS=Anas platyrhynchos GN=GNAL PE=4 SV=1 - [R0K7A7_ANAPL]	48.99	8.36	1	0.906066	0.895647	0.854544	0.885419	1.13242	1.11922	1.11089	1.12084	1.26589	0.000155126	0.00285054
R0KZL1	Calreticulin (Fragment) OS=Anas platyrhynchos GN=Anapl_18688 PE=3 SV=1 - [R0KZL1_ANAPL]	125.55	32.87	1	0.851661	0.813126	1.00604	0.890275	1.18463	1.09287	1.10289	1.1268	1.26568	0.0227738	0.0590689
R0L9Q3	Heterogeneous nuclear ribonucleoprotein G (Fragment) OS=Anas platyrhynchos GN=Anapl_05268 PE=4 SV=1 - [R0L9Q3_ANAPL]	229.91	21.58	8	0.926914	0.907664	0.795232	0.876603	1.12781	1.09746	1.1023	1.10919	1.26533	0.00525589	0.0220778
R0M3Z3	Myristoylated alanine-rich C-kinase substrate (Fragment) OS=Anas platyrhynchos GN=Anapl_13618 PE=4 SV=1 - [R0M3Z3_ANAPL]	24.34	54.55	1	0.898761	0.886593	0.889182	0.891512	1.12039	1.14779	1.11531	1.12783	1.26508	2.52952e-05	0.00151466
U3ILK9	Uncharacterized protein (Fragment) OS=Anas platyrhynchos GN=CUTC PE=4 SV=1 - [U3ILK9_ANAPL]	18.27	6	1	0.877236	0.824795	0.966483	0.889505	1.14408	1.08004	1.15139	1.12517	1.26494	0.0075065	0.0275582
R0KNW3	Acyl-CoA synthetase short-chain family member 3, mitochondrial OS=Anas platyrhynchos GN=Anapl_18645 PE=4 SV=1 - [R0KNW3_ANAPL]	66.96	9.36	1	0.898403	0.886931	0.870272	0.885202	1.10496	1.14896	1.10525	1.11972	1.26494	0.000150818	0.00279719
R0KYN8	Dermatopontin (Fragment) OS=Anas platyrhynchos GN=DPT PE=4 SV=1 - [R0KYN8_ANAPL]	22.58	5.53	1	0.838317	0.887042	0.940535	0.888631	1.07342	1.12766	1.16625	1.12244	1.26312	0.00425328	0.0192339
R0JE41	Serum deprivation-response protein (Fragment) OS=Anas platyrhynchos GN=SDPR PE=4 SV=1 - [R0JE41_ANAPL]	5.48	3.76	1	0.863237	0.962097	0.831173	0.885503	1.15412	1.10691	1.09398	1.11834	1.26294	0.00584349	0.0234077
U3I4B3	Uncharacterized protein (Fragment) OS=Anas platyrhynchos GN=REEP5 PE=4 SV=1 - [U3I4B3_ANAPL]	105.01	17.8	3	0.913697	0.860252	0.83743	0.87046	1.13767	1.08069	1.07948	1.09928	1.26287	0.00151811	0.00982824
U3I8B5	Uncharacterized protein (Fragment) OS=Anas platyrhynchos GN=EML1 PE=4 SV=1 - [U3I8B5_ANAPL]	20.76	2.48	2	0.866189	0.825483	0.921174	0.870949	1.06844	1.07306	1.1557	1.09906	1.26192	0.00452685	0.0199957
U3IA88	Uncharacterized protein OS=Anas platyrhynchos GN=TCEA1 PE=4 SV=1 - [U3IA88_ANAPL]	57.44	6.15	2	0.870693	0.877539	0.908539	0.88559	1.15022	1.1107	1.09155	1.11749	1.26186	0.000370504	0.00454686
R0L5Q1	Interferon-induced GTP-binding protein Mx (Fragment) OS=Anas platyrhynchos GN=Anapl_13350 PE=3 SV=1 - [R0L5Q1_ANAPL]	78.91	6.71	4	0.883851	0.912894	0.847046	0.881264	1.08877	1.11533	1.13182	1.11197	1.26179	0.000537767	0.00541352
R0JRA6	SMEK-like protein 1 (Fragment) OS=Anas platyrhynchos GN=Anapl_03277 PE=4 SV=1 - [R0JRA6_ANAPL]	14.64	3.36	2	0.887748	0.87255	0.869249	0.876516	1.05766	1.06497	1.19487	1.10583	1.26162	0.00696415	0.0263456
R0M0V0	Exocyst complex component 1 (Fragment) OS=Anas platyrhynchos GN=Anapl_00801 PE=4 SV=1 - [R0M0V0_ANAPL]	42.62	5.43	4	0.896446	0.853334	0.89588	0.881887	1.08019	1.13364	1.12376	1.11253	1.26153	0.000448262	0.00499407
U3IXN7	Uncharacterized protein OS=Anas platyrhynchos PE=4 SV=1 - [U3IXN7_ANAPL]	22.06	25.42	2	0.935324	0.891462	0.82767	0.884819	1.18072	1.07967	1.08826	1.11622	1.26152	0.00677107	0.0259272
U3IJ74	Uncharacterized protein (Fragment) OS=Anas platyrhynchos GN=FHOD1 PE=4 SV=1 - [U3IJ74_ANAPL]	14.07	0.68	1	0.82619	0.866216	0.978082	0.890162	1.06347	1.16296	1.14215	1.12286	1.26141	0.0130551	0.0404085
U3J5V0	Uncharacterized protein OS=Anas platyrhynchos PE=4 SV=1 - [U3J5V0_ANAPL]	23.98	2.91	1	1.19082	0.766447	0.699402	0.885557	1.29808	0.973903	1.0781	1.11669	1.26101	0.270944	0.374151
R0LP44	Aldehyde dehydrogenase family 1 member A3 (Fragment) OS=Anas platyrhynchos GN=Anapl_01993 PE=3 SV=1 - [R0LP44_ANAPL]	332.78	25.27	8	0.917713	0.883718	0.870848	0.89076	1.12716	1.12747	1.11402	1.12288	1.26059	9.31122e-05	0.00229347
U3IWC7	Uncharacterized protein (Fragment) OS=Anas platyrhynchos GN=SAE1 PE=4 SV=1 - [U3IWC7_ANAPL]	174.54	20.24	5	0.909532	0.882099	0.789311	0.860314	1.10367	1.11441	1.03503	1.08437	1.26044	0.0070545	0.0264868
U3J8L8	Uncharacterized protein (Fragment) OS=Anas platyrhynchos GN=OTOGL PE=4 SV=1 - [U3J8L8_ANAPL]	17.79	0.32	1	0.941735	0.894909	0.824731	0.887125	1.1164	1.1385	1.09595	1.11695	1.25906	0.00313769	0.0156794
R0M328	Protein S100-A13 (Fragment) OS=Anas platyrhynchos GN=S100A13 PE=4 SV=1 - [R0M328_ANAPL]	44.42	23.91	1	0.954589	0.866813	0.843456	0.888286	1.21702	1.10799	1.02919	1.11807	1.25868	0.0230786	0.0597258
R0LMM0	CWF19-like protein 1 (Fragment) OS=Anas platyrhynchos GN=Anapl_05327 PE=4 SV=1 - [R0LMM0_ANAPL]	70.67	5.2	2	0.911023	0.897923	0.851224	0.886723	1.10176	1.12687	1.11811	1.11558	1.25809	0.000306542	0.00407901
R0LB38	ARF GTPase-activating protein GIT1 OS=Anas platyrhynchos GN=Anapl_02665 PE=4 SV=1 - [R0LB38_ANAPL]	32.77	2.79	1	0.779801	0.834178	1.06969	0.894555	1.08133	1.12208	1.17145	1.12495	1.25755	0.0678164	0.129339
R0M2P9	Ras-related protein Rab-27A (Fragment) OS=Anas platyrhynchos GN=RAB27A PE=3 SV=1 - [R0M2P9_ANAPL]	84.75	17.19	3	0.997715	0.778037	0.898099	0.891284	1.10704	1.0459	1.20891	1.12062	1.25731	0.0445283	0.0947945
R0JL69	PDZ and LIM domain protein 5 (Fragment) OS=Anas platyrhynchos GN=Anapl_07981 PE=4 SV=1 - [R0JL69_ANAPL]	149.31	11.47	7	0.892181	0.873699	0.884802	0.883561	1.13493	1.13529	1.05854	1.10959	1.25581	0.000975512	0.0077884
R0LT66	Golgi resident protein GCP60 (Fragment) OS=Anas platyrhynchos GN=Anapl_06857 PE=4 SV=1 - [R0LT66_ANAPL]	39.33	3.68	1	0.865179	0.898247	0.908578	0.890668	1.15517	1.11881	1.08152	1.1185	1.2558	0.000800353	0.00703703
R0L1B4	Inter-alpha-trypsin inhibitor heavy chain H2 (Fragment) OS=Anas platyrhynchos GN=Anapl_17214 PE=4 SV=1 - [R0L1B4_ANAPL]	127.13	5.66	5	0.894679	0.90768	0.865698	0.889353	1.13846	1.12112	1.08785	1.11581	1.25463	0.000304838	0.00407193
R0LHF4	Splicing factor, arginine/serine-rich 5 (Fragment) OS=Anas platyrhynchos GN=Anapl_01091 PE=4 SV=1 - [R0LHF4_ANAPL]	55.64	8.78	2	0.875683	0.897114	0.894393	0.889063	1.15515	1.13579	1.05511	1.11535	1.25452	0.00195792	0.0117043
U3IN79	DNA ligase (Fragment) OS=Anas platyrhynchos GN=LIG3 PE=3 SV=1 - [U3IN79_ANAPL]	90.43	4.63	4	0.940759	0.884144	0.849267	0.89139	1.16637	1.12982	1.05853	1.11824	1.25449	0.00539702	0.0224477
R0JNI0	Serpin B10 (Fragment) OS=Anas platyrhynchos GN=Anapl_04176 PE=3 SV=1 - [R0JNI0_ANAPL]	14.37	3.71	2	0.866859	0.921372	0.854076	0.880769	1.13873	1.10218	1.0737	1.10487	1.25444	0.00130905	0.0090205
R0K1W6	Galectin (Fragment) OS=Anas platyrhynchos GN=Anapl_01367 PE=4 SV=1 - [R0K1W6_ANAPL]	68.12	29.55	4	0.971864	0.902802	0.788081	0.887582	1.14999	1.14665	1.04351	1.11338	1.2544	0.0242519	0.0616595
R0L9E1	Pogo transposable element with ZNF domain (Fragment) OS=Anas platyrhynchos GN=Anapl_15643 PE=4 SV=1 - [R0L9E1_ANAPL]	21.53	1.09	1	0.817365	0.757108	1.11833	0.897601	1.03798	1.1676	1.17024	1.12527	1.25364	0.130536	0.21425
R0LDG6	Histamine N-methyltransferase (Fragment) OS=Anas platyrhynchos GN=HNMT PE=4 SV=1 - [R0LDG6_ANAPL]	149.81	23.29	5	0.908569	0.899065	0.860638	0.889424	1.13918	1.1065	1.09935	1.11501	1.25363	0.000294508	0.00402688
U3IIP3	Uncharacterized protein OS=Anas platyrhynchos GN=CTCF PE=4 SV=1 - [U3IIP3_ANAPL]	38.62	3.28	2	0.909538	0.849227	0.912686	0.890484	1.08046	1.13654	1.13166	1.11622	1.2535	0.00117546	0.00854051
U3IFM9	Uncharacterized protein OS=Anas platyrhynchos PE=4 SV=1 - [U3IFM9_ANAPL]	308.85	22.59	7	0.91909	0.897798	0.848024	0.888304	1.11771	1.11809	1.10204	1.11262	1.25252	0.000495183	0.00520738
R0JXZ4	Actin-related protein 2/3 complex subunit 1B (Fragment) OS=Anas platyrhynchos GN=Anapl_13919 PE=4 SV=1 - [R0JXZ4_ANAPL]	10.04	9.68	1	0.924288	0.913643	0.832951	0.890294	1.13017	1.12033	1.09163	1.11405	1.25132	0.00196997	0.0117354
R0JNG1	Sedoheptulokinase (Fragment) OS=Anas platyrhynchos GN=Anapl_02632 PE=4 SV=1 - [R0JNG1_ANAPL]	22.5	2.14	1	0.868271	1.01032	0.78803	0.888873	1.08788	1.10309	1.14268	1.11122	1.25014	0.0294338	0.0706451
R0LUZ4	60S ribosomal protein L36 OS=Anas platyrhynchos GN=Anapl_10872 PE=3 SV=1 - [R0LUZ4_ANAPL]	117.28	46.03	3	0.882736	0.930233	0.856183	0.889718	1.13475	1.10213	1.09966	1.11218	1.25004	0.000806998	0.0070632
R0LSA2	Abl interactor 2 (Fragment) OS=Anas platyrhynchos GN=Anapl_00640 PE=4 SV=1 - [R0LSA2_ANAPL]	17.67	1.88	1	0.933706	0.938226	0.797368	0.889767	1.15575	1.1097	1.07057	1.11201	1.24977	0.0132202	0.0405712
R0KF46	Collagen alpha-1(IV) chain (Fragment) OS=Anas platyrhynchos GN=Anapl_12479 PE=4 SV=1 - [R0KF46_ANAPL]	166.11	4.75	2	0.859321	0.976659	0.812494	0.882825	1.1028	1.14694	1.05796	1.10256	1.2489	0.0163609	0.0466896
R0M552	39S ribosomal protein L20, mitochondrial (Fragment) OS=Anas platyrhynchos GN=MRPL20 PE=3 SV=1 - [R0M552_ANAPL]	12.48	7.28	1	0.913577	0.880484	0.884229	0.892763	1.06789	1.13682	1.13943	1.11471	1.24861	0.000981805	0.00782066
U3IDA3	Uncharacterized protein (Fragment) OS=Anas platyrhynchos PE=4 SV=1 - [U3IDA3_ANAPL]	27.02	0.58	1	0.856713	0.834473	0.99793	0.896372	1.09039	1.10932	1.1573	1.119	1.24837	0.0154285	0.045028
R0LKP8	UPF0468 protein C16orf80-like protein (Fragment) OS=Anas platyrhynchos GN=Anapl_00343 PE=4 SV=1 - [R0LKP8_ANAPL]	14.57	6.67	1	0.894395	0.839857	0.952269	0.895507	1.06215	1.09859	1.19094	1.11723	1.24759	0.0115579	0.0371671
R0LGD7	Transformer-2 protein-like protein (Fragment) OS=Anas platyrhynchos GN=Anapl_08336 PE=4 SV=1 - [R0LGD7_ANAPL]	70.64	22.01	3	0.772307	0.898088	0.963032	0.877809	1.0959	1.10476	1.08466	1.09511	1.24754	0.0181371	0.0504323
R0JQB0	GDNF family receptor alpha-1 (Fragment) OS=Anas platyrhynchos GN=Anapl_11523 PE=4 SV=1 - [R0JQB0_ANAPL]	84.94	7.02	3	0.897756	0.93951	0.84268	0.893315	1.11894	1.13494	1.08907	1.11432	1.2474	0.0020707	0.0120866
U3J4M9	Uncharacterized protein (Fragment) OS=Anas platyrhynchos GN=MYL4 PE=4 SV=1 - [U3J4M9_ANAPL]	34.53	9.28	1	0.941755	0.938152	0.80218	0.894029	1.18912	1.09245	1.06369	1.11509	1.24726	0.0206464	0.0551152
U3IXA9	Uncharacterized protein (Fragment) OS=Anas platyrhynchos GN=FAM185A PE=4 SV=1 - [U3IXA9_ANAPL]	13.56	3.96	1	0.942892	0.935609	0.793891	0.890797	1.13458	1.11635	1.08163	1.11085	1.24703	0.0124361	0.0393273
R0LIF6	SCO1 protein-like protein, mitochondrial (Fragment) OS=Anas platyrhynchos GN=Anapl_13380 PE=4 SV=1 - [R0LIF6_ANAPL]	5.7	5.16	1	0.958483	0.871902	0.848453	0.892946	1.13986	1.10747	1.09224	1.11319	1.24665	0.0037218	0.0176001
R0LF54	Neurogranin (Fragment) OS=Anas platyrhynchos GN=Anapl_11925 PE=4 SV=1 - [R0LF54_ANAPL]	43.1	31.34	1	0.838278	0.848298	1.00462	0.897064	1.00811	1.10842	1.2382	1.11825	1.24656	0.0611746	0.120306
U3J5X5	Uncharacterized protein OS=Anas platyrhynchos PE=4 SV=1 - [U3J5X5_ANAPL]	8.03	0.93	1	0.857145	0.902475	0.924758	0.894793	1.09916	1.10326	1.14303	1.11515	1.24627	0.000822161	0.00713841
U3ID25	Uncharacterized protein (Fragment) OS=Anas platyrhynchos GN=DLG1 PE=4 SV=1 - [U3ID25_ANAPL]	78.66	6.39	3	0.889216	0.935954	0.848582	0.891251	1.12027	1.0941	1.1163	1.11022	1.24569	0.00117439	0.00854051
R0LEB1	Rho guanine nucleotide exchange factor 12 (Fragment) OS=Anas platyrhynchos GN=Anapl_09485 PE=4 SV=1 - [R0LEB1_ANAPL]	34.96	1.2	2	0.922917	0.918334	0.825726	0.888992	1.14116	1.08852	1.09152	1.10707	1.24531	0.00373698	0.0176001
U3IX10	Synaptosomal-associated protein OS=Anas platyrhynchos GN=SNAP23 PE=3 SV=1 - [U3IX10_ANAPL]	71.72	17.7	2	0.909343	0.876768	0.893558	0.893223	1.09915	1.11782	1.11954	1.11217	1.24512	4.40572e-05	0.00171922
R0LBT2	CD151 antigen (Fragment) OS=Anas platyrhynchos GN=Anapl_08503 PE=4 SV=1 - [R0LBT2_ANAPL]	31.89	5.08	1	0.954726	0.871481	0.8544	0.893536	1.1478	1.14774	1.04134	1.1123	1.24483	0.0097048	0.0330115
R0JP63	Farnesyl pyrophosphate synthetase (Fragment) OS=Anas platyrhynchos GN=Anapl_06565 PE=3 SV=1 - [R0JP63_ANAPL]	32.97	3.49	1	0.931567	0.948986	0.795632	0.892062	1.12037	1.07088	1.13894	1.11006	1.24438	0.0142868	0.0429592
U3J598	Uncharacterized protein (Fragment) OS=Anas platyrhynchos GN=QPCT PE=4 SV=1 - [U3J598_ANAPL]	153.88	26.09	6	0.895646	0.908696	0.872495	0.892279	1.12126	1.10037	1.10777	1.1098	1.24378	5.86129e-05	0.0019098
U3J007	Uncharacterized protein (Fragment) OS=Anas platyrhynchos GN=FKBP7 PE=4 SV=1 - [U3J007_ANAPL]	32.43	7.28	1	0.965732	0.931219	0.779529	0.89216	1.11462	1.1328	1.0776	1.10834	1.24231	0.0220369	0.0576747
R0L1A8	Transaldolase (Fragment) OS=Anas platyrhynchos GN=Anapl_14641 PE=3 SV=1 - [R0L1A8_ANAPL]	340.39	34.69	12	0.935756	0.893175	0.8301	0.886344	1.14521	1.0949	1.06251	1.10087	1.24204	0.00532417	0.0222781
R0JHS0	Intraflagellar transport protein 140-like protein OS=Anas platyrhynchos GN=Anapl_10177 PE=4 SV=1 - [R0JHS0_ANAPL]	28.71	1.73	1	0.936028	0.876348	0.871681	0.894686	1.08117	1.1891	1.06334	1.1112	1.24201	0.00819046	0.0295691
U3I8J0	Uncharacterized protein OS=Anas platyrhynchos PE=4 SV=1 - [U3I8J0_ANAPL]	43.12	2.09	3	0.888549	0.899064	0.910099	0.899237	1.07621	1.14963	1.12452	1.11679	1.24193	0.000631848	0.00596307
R0LSC2	Anterior gradient protein 3-like protein (Fragment) OS=Anas platyrhynchos GN=Anapl_02798 PE=4 SV=1 - [R0LSC2_ANAPL]	105.05	28	3	0.914897	0.890695	0.897418	0.901003	1.11467	1.12191	1.11803	1.1182	1.24107	8.50878e-06	0.000844314
R0J6Q4	Tumor protein D52 (Fragment) OS=Anas platyrhynchos GN=Anapl_18416 PE=4 SV=1 - [R0J6Q4_ANAPL]	6.98	7.41	1	1.01217	0.873093	0.796251	0.893838	1.03283	1.0884	1.20643	1.10922	1.24096	0.0570606	0.114088
R0LJJ2	Poly [ADP-ribose] polymerase 14 (Fragment) OS=Anas platyrhynchos GN=Anapl_10110 PE=4 SV=1 - [R0LJJ2_ANAPL]	33.36	1.89	2	0.859303	0.901386	0.911839	0.890843	1.08077	1.12042	1.11488	1.10536	1.2408	0.000452457	0.00499809
U3I8E1	Uncharacterized protein (Fragment) OS=Anas platyrhynchos GN=ARPC3 PE=4 SV=1 - [U3I8E1_ANAPL]	26.08	10.11	1	0.865092	0.905051	0.920542	0.896895	1.12871	1.11673	1.09198	1.11247	1.24036	0.00039947	0.00476272
T2HRE3	Mitochondrial ATP synthase alpha subunit isoform 1 (Fragment) OS=Anser cygnoides GN=ATP5A1 PE=2 SV=1 - [T2HRE3_ANSCY]	213.48	42.77	1	0.942351	0.929872	0.821277	0.897833	1.15042	1.1031	1.08728	1.1136	1.24031	0.00731906	0.0271268
U3IXU3	Uncharacterized protein (Fragment) OS=Anas platyrhynchos GN=OGFOD1 PE=4 SV=1 - [U3IXU3_ANAPL]	0.41	1.79	1	0.80478	0.909752	0.980578	0.89837	0.942984	1.11323	1.28592	1.11405	1.24007	0.124926	0.206506
U3IPI8	Uncharacterized protein (Fragment) OS=Anas platyrhynchos GN=HSPB8 PE=3 SV=1 - [U3IPI8_ANAPL]	37.8	15.66	1	0.991001	0.870756	0.823866	0.895207	1.11253	1.11644	1.09853	1.10917	1.23901	0.0129158	0.04023
R0M0Y0	Ras GTPase-activating protein-binding protein 2 (Fragment) OS=Anas platyrhynchos GN=G3BP2 PE=4 SV=1 - [R0M0Y0_ANAPL]	69.97	6.85	2	0.770816	0.844217	0.997063	0.870699	1.06298	1.11686	1.05605	1.07863	1.23881	0.040021	0.0876374
R0LQX5	Nexilin (Fragment) OS=Anas platyrhynchos GN=Anapl_04666 PE=4 SV=1 - [R0LQX5_ANAPL]	15.22	1.65	1	0.895983	0.843594	0.957714	0.899097	1.09183	1.11742	1.13108	1.11344	1.2384	0.00357453	0.0171233
U3IVI2	Uncharacterized protein (Fragment) OS=Anas platyrhynchos GN=RELN PE=4 SV=1 - [U3IVI2_ANAPL]	821.56	11.85	30	0.89793	0.898813	0.905878	0.900874	1.12844	1.116	1.09986	1.11477	1.23743	1.58483e-05	0.00125094
R0LCK1	Dipeptidyl-peptidase 1 (Fragment) OS=Anas platyrhynchos GN=CTSC PE=3 SV=1 - [R0LCK1_ANAPL]	146.7	15.93	4	0.887912	0.948018	0.796725	0.877551	1.07698	1.10914	1.07108	1.08573	1.23723	0.0102527	0.0341724
R0LJB7	Cat eye syndrome critical region protein 5 (Fragment) OS=Anas platyrhynchos GN=Anapl_16172 PE=4 SV=1 - [R0LJB7_ANAPL]	7.37	4.29	1	0.812859	0.859448	1.03272	0.901676	1.0688	1.13521	1.13953	1.11452	1.23605	0.0395264	0.0867185
R0LXM2	C-factor (Fragment) OS=Anas platyrhynchos GN=Anapl_10033 PE=3 SV=1 - [R0LXM2_ANAPL]	101.34	14.57	4	0.92816	0.905251	0.847632	0.893681	1.15333	1.10437	1.05585	1.10452	1.23592	0.00466711	0.0204142
R0KCX7	Peroxisomal 3,2-trans-enoyl-CoA isomerase (Fragment) OS=Anas platyrhynchos GN=Anapl_03805 PE=4 SV=1 - [R0KCX7_ANAPL]	34.7	6.39	2	0.903619	0.915049	0.858123	0.892263	1.10858	1.06677	1.13229	1.10255	1.23567	0.00124534	0.00880867
I0CCA1	Avian beta-defensin 1 OS=Anser cygnoid PE=2 SV=1 - [I0CCA1_ANSCY]	19.28	26.15	1	0.985268	0.854393	0.837676	0.892446	1.08352	1.1019	1.12116	1.10219	1.23503	0.0118939	0.0380588
R0KF98	COMM domain-containing protein 6 (Fragment) OS=Anas platyrhynchos GN=Anapl_12637 PE=4 SV=1 - [R0KF98_ANAPL]	1.36	6.31	1	0.924506	0.894143	0.875704	0.898118	1.11991	1.12604	1.07976	1.10857	1.23433	0.00049094	0.00519828
R0LGQ4	26S proteasome non-ATPase regulatory subunit 10 (Fragment) OS=Anas platyrhynchos GN=Anapl_07178 PE=4 SV=1 - [R0LGQ4_ANAPL]	12.82	5.16	1	0.984126	0.925292	0.777401	0.895607	1.14836	1.11117	1.05579	1.10511	1.23392	0.0354809	0.0806448
U3INZ2	Uncharacterized protein (Fragment) OS=Anas platyrhynchos GN=SAP130 PE=4 SV=1 - [U3INZ2_ANAPL]	7.08	0.94	1	1.02244	0.76167	0.917006	0.900372	0.94747	1.12445	1.26063	1.11085	1.23377	0.149379	0.237108
U3ICK8	Uncharacterized protein (Fragment) OS=Anas platyrhynchos GN=AAAS PE=4 SV=1 - [U3ICK8_ANAPL]	44.23	5.28	1	0.842164	0.86045	1.00344	0.902017	1.04562	1.21059	1.0772	1.11114	1.23184	0.043565	0.0932806
U3IS05	Uncharacterized protein (Fragment) OS=Anas platyrhynchos GN=FSCN1 PE=4 SV=1 - [U3IS05_ANAPL]	41.98	6.56	1	0.979458	0.857855	0.860322	0.899212	1.14746	1.10535	1.06839	1.10707	1.23115	0.0108107	0.0355264
R0L6F2	U2 small nuclear ribonucleoprotein B (Fragment) OS=Anas platyrhynchos GN=Anapl_02360 PE=4 SV=1 - [R0L6F2_ANAPL]	76.51	11.87	2	0.957418	0.89855	0.837402	0.89779	1.12422	1.16493	1.02486	1.10467	1.23043	0.0187556	0.051568
R0L3Z0	Moesin (Fragment) OS=Anas platyrhynchos GN=Anapl_09290 PE=4 SV=1 - [R0L3Z0_ANAPL]	480.01	34.95	13	0.858876	0.895902	0.914394	0.889724	1.09075	1.07584	1.11482	1.0938	1.22937	0.000508038	0.00526519
U3ICL1	Uncharacterized protein (Fragment) OS=Anas platyrhynchos GN=RPS23 PE=3 SV=1 - [U3ICL1_ANAPL]	112.62	29.73	3	0.922107	0.887089	0.836643	0.881946	1.08335	1.10226	1.0666	1.08407	1.22918	0.00166938	0.0104089
R0KEI5	Histone deacetylase 2 (Fragment) OS=Anas platyrhynchos GN=Anapl_13617 PE=4 SV=1 - [R0KEI5_ANAPL]	52.95	6	2	0.931553	0.933988	0.822916	0.896152	1.13847	1.0938	1.07091	1.10106	1.22865	0.00793241	0.0287871
U3IEG9	Uncharacterized protein (Fragment) OS=Anas platyrhynchos GN=FUBP1 PE=4 SV=1 - [U3IEG9_ANAPL]	228.2	15.78	7	0.894507	0.93134	0.871179	0.899008	1.12442	1.11344	1.07408	1.10398	1.228	0.000912466	0.00756323
U3J1Q4	Uncharacterized protein OS=Anas platyrhynchos GN=LBR PE=4 SV=1 - [U3J1Q4_ANAPL]	49.2	3	2	0.878642	0.918966	0.905085	0.900898	1.10474	1.10954	1.10186	1.10538	1.22698	7.0423e-05	0.00200475
R0JPA9	Dynamin-1 (Fragment) OS=Anas platyrhynchos GN=Anapl_04338 PE=3 SV=1 - [R0JPA9_ANAPL]	328.71	22.4	1	0.832596	0.8399	1.04535	0.90595	1.16753	1.12688	1.03998	1.11146	1.22685	0.0604427	0.119339
R0JYL9	Protein CREG1 (Fragment) OS=Anas platyrhynchos GN=Anapl_01590 PE=4 SV=1 - [R0JYL9_ANAPL]	23.72	11.76	1	0.903129	0.906283	0.896217	0.901876	1.06982	1.10217	1.14559	1.10586	1.22618	0.000772565	0.00682756
U3IIR2	Uncharacterized protein OS=Anas platyrhynchos GN=PTRF PE=4 SV=1 - [U3IIR2_ANAPL]	203.73	17.17	6	0.920736	0.883712	0.880438	0.894962	1.12287	1.05167	1.11749	1.09734	1.22613	0.00153138	0.00984902
R0K2T3	Neuronal pentraxin receptor (Fragment) OS=Anas platyrhynchos GN=Anapl_01336 PE=4 SV=1 - [R0K2T3_ANAPL]	25.32	14.47	2	0.901961	0.899306	0.898479	0.899915	1.03543	1.01898	1.25413	1.10284	1.2255	0.0553848	0.111379
R0KC92	60S ribosomal protein L22 (Fragment) OS=Anas platyrhynchos GN=Anapl_01936 PE=4 SV=1 - [R0KC92_ANAPL]	83.52	34.29	2	0.913173	0.884693	0.910394	0.902754	1.08338	1.08651	1.14824	1.10604	1.22519	0.000901707	0.00754609
U3IDC7	Uncharacterized protein (Fragment) OS=Anas platyrhynchos PE=4 SV=1 - [U3IDC7_ANAPL]	31.08	11.97	1	0.916708	0.891005	0.899842	0.902518	1.12521	1.13293	1.05778	1.10531	1.22469	0.00126185	0.00885335
R0KM70	Claudin (Fragment) OS=Anas platyrhynchos GN=Anapl_09541 PE=3 SV=1 - [R0KM70_ANAPL]	53.2	15.85	3	0.91385	0.921918	0.841162	0.89231	1.10058	1.087	1.09009	1.09255	1.22441	0.00153072	0.00984902
R0JDQ6	Tumor protein D54 (Fragment) OS=Anas platyrhynchos GN=Anapl_10335 PE=4 SV=1 - [R0JDQ6_ANAPL]	70.96	20	3	0.83364	0.862424	0.969452	0.888506	1.11736	1.05625	1.08754	1.08705	1.22346	0.0115175	0.037106
U3IRJ3	Uncharacterized protein (Fragment) OS=Anas platyrhynchos GN=EIF5A2 PE=4 SV=1 - [U3IRJ3_ANAPL]	42.8	12.24	1	0.813883	1.07042	0.814458	0.899588	1.11293	1.08008	1.10632	1.09978	1.22254	0.0804568	0.147455
U3I6K8	Uncharacterized protein (Fragment) OS=Anas platyrhynchos GN=PTK7 PE=4 SV=1 - [U3I6K8_ANAPL]	20.57	1.51	1	0.899795	0.798151	1.02492	0.907623	1.03109	1.09344	1.2041	1.10954	1.22247	0.0713668	0.134486
U3ILK8	Uncharacterized protein (Fragment) OS=Anas platyrhynchos GN=SUCLA2 PE=3 SV=1 - [U3ILK8_ANAPL]	164.07	16.09	7	0.961819	0.919679	0.824494	0.901997	1.09795	1.12551	1.08418	1.10255	1.22234	0.00910053	0.0318844
U3IK11	Uncharacterized protein OS=Anas platyrhynchos GN=TNS4 PE=4 SV=1 - [U3IK11_ANAPL]	24.89	0.99	1	0.959499	0.92726	0.817925	0.901561	1.04789	1.07135	1.18558	1.1016	1.22189	0.0295495	0.0707761
R0LFS0	Uncharacterized protein C2orf34 (Fragment) OS=Anas platyrhynchos GN=Anapl_01403 PE=4 SV=1 - [R0LFS0_ANAPL]	14	10.29	1	0.977422	0.88986	0.839911	0.902398	1.13488	1.0969	1.07575	1.10251	1.22176	0.0102314	0.0341342
U3IMB8	Uncharacterized protein (Fragment) OS=Anas platyrhynchos GN=TIMP2 PE=4 SV=1 - [U3IMB8_ANAPL]	291.67	35.32	8	0.946701	0.843747	0.918859	0.903102	1.17898	1.07213	1.05818	1.1031	1.22145	0.0150811	0.044652
R0KDA9	Prefoldin subunit 1 (Fragment) OS=Anas platyrhynchos GN=PFDN1 PE=4 SV=1 - [R0KDA9_ANAPL]	33.09	8.06	1	0.970833	0.888434	0.848488	0.902585	1.13546	1.08442	1.08692	1.10227	1.22123	0.00731198	0.0271268
R0JR16	CCR4-NOT transcription complex subunit 7 (Fragment) OS=Anas platyrhynchos GN=Anapl_04584 PE=4 SV=1 - [R0JR16_ANAPL]	19.72	3.51	1	0.927529	0.890098	0.894678	0.904102	1.11988	1.13162	1.05857	1.10336	1.22039	0.00145443	0.00963726
R0JX27	Spartin (Fragment) OS=Anas platyrhynchos GN=Anapl_07250 PE=4 SV=1 - [R0JX27_ANAPL]	123.09	8.77	6	0.928932	0.893467	0.879929	0.900776	1.14215	1.0952	1.06024	1.0992	1.22028	0.002056	0.012021
R0LNW9	Leucine zipper transcription factor-like protein 1 (Fragment) OS=Anas platyrhynchos GN=Anapl_12817 PE=4 SV=1 - [R0LNW9_ANAPL]	93.09	16.78	4	0.847777	0.884939	0.985444	0.906054	1.10982	1.10603	1.09929	1.10505	1.21963	0.00848671	0.0302177
R0KAN4	Small ubiquitin-related modifier 2 (Fragment) OS=Anas platyrhynchos GN=Anapl_03638 PE=4 SV=1 - [R0KAN4_ANAPL]	38.95	25.58	2	0.901549	0.959106	0.86378	0.908145	1.10286	1.07015	1.14939	1.10747	1.21948	0.00520584	0.021915
R0K7K2	Kinesin-like protein KIF2A (Fragment) OS=Anas platyrhynchos GN=Anapl_12977 PE=3 SV=1 - [R0K7K2_ANAPL]	54.8	3.85	3	0.910835	0.884266	0.946777	0.913959	1.09568	1.08571	1.16189	1.11443	1.21934	0.00260566	0.0139356
U3ISQ6	Uncharacterized protein (Fragment) OS=Anas platyrhynchos GN=NHP2 PE=4 SV=1 - [U3ISQ6_ANAPL]	44.47	38.89	2	0.949923	0.912854	0.847239	0.903339	1.10175	1.09715	1.10541	1.10144	1.21929	0.00276526	0.0143984
R0K3M5	Annexin (Fragment) OS=Anas platyrhynchos GN=Anapl_04696 PE=3 SV=1 - [R0K3M5_ANAPL]	678.33	54.88	1	0.934255	0.898259	0.855946	0.896153	1.17182	1.07987	1.02539	1.09236	1.21894	0.0153741	0.045028
R0LMD1	Immature colon carcinoma transcript 1 protein (Fragment) OS=Anas platyrhynchos GN=Anapl_03632 PE=4 SV=1 - [R0LMD1_ANAPL]	29.76	17.86	2	0.947132	0.865595	0.90009	0.904272	1.11444	1.09096	1.09684	1.10075	1.21727	0.00134478	0.0091559
U3IAL2	Uncharacterized protein (Fragment) OS=Anas platyrhynchos GN=XYLT2 PE=4 SV=1 - [U3IAL2_ANAPL]	14.6	1.56	1	0.912508	0.948012	0.854868	0.905129	1.06672	1.08855	1.14288	1.09938	1.21461	0.00534305	0.0223263
R0LB01	Matrin-3 (Fragment) OS=Anas platyrhynchos GN=Anapl_04954 PE=4 SV=1 - [R0LB01_ANAPL]	458.27	21.56	15	0.913373	0.938401	0.862039	0.904604	1.12631	1.07447	1.09408	1.09829	1.21411	0.00202334	0.0119508
U3I7Y7	Uncharacterized protein (Fragment) OS=Anas platyrhynchos GN=OCIAD1 PE=4 SV=1 - [U3I7Y7_ANAPL]	16.67	3.48	1	1.07879	0.825927	0.811762	0.905494	1.07031	1.07187	1.15504	1.09907	1.21378	0.100914	0.175236
U3ILA9	Uncharacterized protein (Fragment) OS=Anas platyrhynchos GN=TOMM34 PE=4 SV=1 - [U3ILA9_ANAPL]	20.39	4.82	1	0.935117	0.928025	0.855044	0.906062	1.11842	1.07595	1.10293	1.0991	1.21306	0.00246006	0.0135616
U3J2R3	Uncharacterized protein OS=Anas platyrhynchos GN=SMARCA2 PE=4 SV=1 - [U3J2R3_ANAPL]	43.89	2.33	2	0.823163	0.901427	0.994646	0.906412	1.10067	1.06167	1.13603	1.09946	1.21298	0.0232977	0.0599798
R0JPN9	Di-N-acetylchitobiase (Fragment) OS=Anas platyrhynchos GN=CTBS PE=3 SV=1 - [R0JPN9_ANAPL]	23.36	2.49	1	0.824273	1.09489	0.790333	0.903165	1.15496	1.05784	1.07367	1.09549	1.21295	0.129461	0.21294
R0KXJ9	NADH dehydrogenase [ubiquinone] 1 subunit C2 (Fragment) OS=Anas platyrhynchos GN=Anapl_06074 PE=4 SV=1 - [R0KXJ9_ANAPL]	1.2	14.29	1	0.960401	0.937218	0.817873	0.905164	1.10199	1.06355	1.12798	1.09784	1.21286	0.0158953	0.0456747
U3I8F1	Uncharacterized protein (Fragment) OS=Anas platyrhynchos GN=GNPDA1 PE=4 SV=1 - [U3I8F1_ANAPL]	78.47	10.88	1	0.951506	0.907262	0.860029	0.906265	1.11001	1.10885	1.07824	1.09904	1.21271	0.00245561	0.0135586
R0JJY5	Alpha-2-HS-glycoprotein (Fragment) OS=Anas platyrhynchos GN=AHSG PE=4 SV=1 - [R0JJY5_ANAPL]	115.71	11.88	3	0.928538	0.914101	0.861387	0.901342	1.10494	1.08454	1.0896	1.09303	1.21267	0.000845535	0.00727532
U3J3V5	Phosphoinositide phospholipase C OS=Anas platyrhynchos GN=PLCH1 PE=4 SV=1 - [U3J3V5_ANAPL]	3.89	0.41	1	0.924986	0.991143	0.796505	0.904212	1.12985	1.10324	1.0548	1.09596	1.21207	0.0351064	0.0801203
R0JLH6	Coagulation factor IX (Fragment) OS=Anas platyrhynchos GN=Anapl_05259 PE=3 SV=1 - [R0JLH6_ANAPL]	19.41	3.73	1	0.896649	0.91968	0.908457	0.908262	1.06754	1.07586	1.15659	1.1	1.2111	0.00277143	0.014409
R0K9G5	Hematological and neurological expressed 1 protein (Fragment) OS=Anas platyrhynchos GN=Anapl_03637 PE=4 SV=1 - [R0K9G5_ANAPL]	35.4	13.67	1	0.881958	0.809747	1.00043	0.89738	1.0575	1.08696	1.11326	1.08591	1.21009	0.0311459	0.0734849
R0L0F4	Double-stranded RNA-specific adenosine deaminase (Fragment) OS=Anas platyrhynchos GN=Anapl_15836 PE=4 SV=1 - [R0L0F4_ANAPL]	56.21	2.78	2	0.833817	0.99353	0.877277	0.901541	1.01903	1.12228	1.13139	1.0909	1.21004	0.0338974	0.0783271
R0K413	RNA-binding protein 9 (Fragment) OS=Anas platyrhynchos GN=Anapl_09642 PE=4 SV=1 - [R0K413_ANAPL]	11.35	3.47	1	0.868175	0.943702	0.913479	0.908452	1.14127	1.1329	1.02242	1.09886	1.2096	0.0125088	0.0393864
U3J497	Uncharacterized protein (Fragment) OS=Anas platyrhynchos GN=MFAP2 PE=4 SV=1 - [U3J497_ANAPL]	8.78	5.35	1	0.895514	0.984637	0.83929	0.90648	1.0717	1.09332	1.12376	1.09626	1.20936	0.0134331	0.041068
U3IX89	Uncharacterized protein (Fragment) OS=Anas platyrhynchos GN=DAAM2 PE=4 SV=1 - [U3IX89_ANAPL]	20.93	2	2	0.924374	0.949868	0.839138	0.90446	1.11209	1.07918	1.09005	1.09377	1.20931	0.00557212	0.0228255
R0JQ38	Tenascin (Fragment) OS=Anas platyrhynchos GN=Anapl_13701 PE=4 SV=1 - [R0JQ38_ANAPL]	171.67	4.47	7	0.90286	0.873963	0.910267	0.895697	1.09321	1.08255	1.07196	1.08257	1.20864	0.000122666	0.00256579
R0KC80	Copper transport protein ATOX1 (Fragment) OS=Anas platyrhynchos GN=ATOX1 PE=4 SV=1 - [R0KC80_ANAPL]	20.13	11.27	1	0.949751	0.929472	0.843451	0.907558	1.15312	1.09774	1.03873	1.09653	1.20822	0.0151858	0.0447938
U3ILU1	Uncharacterized protein (Fragment) OS=Anas platyrhynchos GN=FUS PE=4 SV=1 - [U3ILU1_ANAPL]	100.46	24.29	4	0.929017	0.896822	0.911351	0.912397	1.10804	1.09405	1.1043	1.10213	1.20795	4.92574e-05	0.00180285
R0JKK6	Collagen alpha-1(VI) chain (Fragment) OS=Anas platyrhynchos GN=Anapl_09441 PE=4 SV=1 - [R0JKK6_ANAPL]	680.03	21.53	19	0.92484	0.901085	0.890193	0.905373	1.10607	1.09427	1.0802	1.09351	1.2078	0.000119796	0.00256579
R0LW10	Carnitine O-acetyltransferase (Fragment) OS=Anas platyrhynchos GN=Anapl_00533 PE=3 SV=1 - [R0LW10_ANAPL]	77.5	4.71	3	0.938774	0.944867	0.825246	0.902963	1.13035	1.07758	1.06322	1.09038	1.20756	0.0129853	0.0403382
U3IEW1	Galectin (Fragment) OS=Anas platyrhynchos GN=LGALS3 PE=4 SV=1 - [U3IEW1_ANAPL]	42.2	10.79	3	0.907846	0.866546	0.980398	0.918263	1.05126	1.12548	1.14532	1.10735	1.20592	0.0125672	0.039448
U3INU4	Uncharacterized protein (Fragment) OS=Anas platyrhynchos PE=4 SV=1 - [U3INU4_ANAPL]	21.1	2.58	1	0.919498	0.986436	0.816269	0.907401	1.11046	1.08765	1.08408	1.09406	1.20571	0.0204751	0.0548689
U3IZH2	Uncharacterized protein (Fragment) OS=Anas platyrhynchos GN=TMX4 PE=4 SV=1 - [U3IZH2_ANAPL]	26.31	6.63	1	0.882499	0.89508	0.958378	0.911985	1.04527	1.10723	1.14431	1.09894	1.20499	0.00737566	0.0272351
U3J4A1	ER lumen protein retaining receptor OS=Anas platyrhynchos GN=KDELR3 PE=3 SV=1 - [U3J4A1_ANAPL]	18.54	3.74	1	0.953	0.934221	0.839402	0.908874	1.09528	1.0962	1.09265	1.09471	1.20447	0.00615518	0.0242369
R0JMV5	Bleomycin hydrolase (Fragment) OS=Anas platyrhynchos GN=BLMH PE=4 SV=1 - [R0JMV5_ANAPL]	53.71	4.29	2	0.969755	0.925583	0.828961	0.9081	1.12447	1.05879	1.09801	1.09376	1.20445	0.0153635	0.045028
R0LFX6	Cytochrome c oxidase polypeptide 7B, mitochondrial (Fragment) OS=Anas platyrhynchos GN=Anapl_07106 PE=4 SV=1 - [R0LFX6_ANAPL]	11.21	19.05	1	0.958509	0.961644	0.802008	0.907387	1.11123	1.11779	1.04852	1.09252	1.20402	0.0316674	0.0744119
R0LBU1	Metaxin-1 OS=Anas platyrhynchos GN=Anapl_06559 PE=4 SV=1 - [R0LBU1_ANAPL]	42.08	6.75	1	0.932636	0.854361	0.95128	0.912759	1.10356	1.09727	1.09547	1.09877	1.20379	0.0033541	0.0163607
U3I3P0	Uncharacterized protein (Fragment) OS=Anas platyrhynchos PE=4 SV=1 - [U3I3P0_ANAPL]	31.34	3.2	1	0.893603	0.982954	0.849661	0.908739	1.09897	1.14146	1.04098	1.0938	1.20365	0.0192916	0.0524253
R0L334	Barrier-to-autointegration factor (Fragment) OS=Anas platyrhynchos GN=Anapl_18120 PE=4 SV=1 - [R0L334_ANAPL]	31.15	30.61	2	0.952678	0.810491	0.954532	0.9059	1.15496	1.07227	1.04305	1.09009	1.20332	0.0342077	0.078556
U3IVI4	Uncharacterized protein (Fragment) OS=Anas platyrhynchos GN=PPP1R12B PE=4 SV=1 - [U3IVI4_ANAPL]	45.1	1.36	1	0.877833	0.893488	0.968395	0.913239	1.0813	1.07517	1.14	1.09883	1.20322	0.00592643	0.0236852
R0LTJ3	Phosphopantothenate--cysteine ligase (Fragment) OS=Anas platyrhynchos GN=Anapl_10224 PE=4 SV=1 - [R0LTJ3_ANAPL]	20.01	8.46	1	0.98126	0.946291	0.797873	0.908475	1.1354	1.06611	1.07754	1.09301	1.20313	0.0373984	0.0839034
R0L502	Splicing factor, arginine/serine-rich 10 OS=Anas platyrhynchos GN=Anapl_06362 PE=4 SV=1 - [R0L502_ANAPL]	70.11	10.75	2	0.900518	0.857517	0.977806	0.911947	1.04794	1.07338	1.16826	1.09653	1.2024	0.0220668	0.0577093
U3IXM7	Uncharacterized protein (Fragment) OS=Anas platyrhynchos GN=TFCP2 PE=4 SV=1 - [U3IXM7_ANAPL]	38.52	6.28	2	0.948071	0.895712	1.1313	0.991693	1.3247	1.06386	1.18813	1.19223	1.20222	0.12553	0.207208
R0JB17	Phosphatidylinositol-binding clathrin assembly protein (Fragment) OS=Anas platyrhynchos GN=Anapl_13686 PE=4 SV=1 - [R0JB17_ANAPL]	99.57	8.99	3	0.883621	0.905495	0.965838	0.918318	1.14853	1.15731	1.00521	1.10368	1.20185	0.0281828	0.0682083
U3J3R6	Ubiquitin carboxyl-terminal hydrolase OS=Anas platyrhynchos GN=USP40 PE=3 SV=1 - [U3J3R6_ANAPL]	9.06	1.04	1	1.05089	0.854744	0.821638	0.90909	0.954265	1.24645	1.07604	1.09225	1.20148	0.173953	0.266031
U3IPY8	Uncharacterized protein (Fragment) OS=Anas platyrhynchos GN=FLNB PE=4 SV=1 - [U3IPY8_ANAPL]	1016.12	31.34	34	0.913842	0.898813	0.909808	0.907487	1.09304	1.08789	1.08921	1.09005	1.20117	2.73555e-06	0.000641614
R0LH91	Uncharacterized protein (Fragment) OS=Anas platyrhynchos GN=PRKAR1B PE=4 SV=1 - [R0LH91_ANAPL]	124.65	17.06	2	0.932974	0.91883	0.88249	0.911431	1.10063	1.1176	1.06593	1.09472	1.2011	0.00101744	0.0079256
R0L8D7	Small subunit processome component 20-like protein (Fragment) OS=Anas platyrhynchos GN=Anapl_05107 PE=4 SV=1 - [R0L8D7_ANAPL]	17.18	0.33	1	0.95288	0.966569	0.810295	0.909915	1.13172	1.11518	1.02621	1.09104	1.19905	0.0387294	0.0853489
R0KDT6	RNA-binding protein 26 (Fragment) OS=Anas platyrhynchos GN=Anapl_13963 PE=4 SV=1 - [R0KDT6_ANAPL]	45.4	2.19	2	0.95797	0.942909	0.828995	0.909958	1.12764	1.09991	1.04537	1.09098	1.19893	0.018726	0.0515579
R0JNX3	Thyrotropin-releasing hormone receptor (Fragment) OS=Anas platyrhynchos GN=Anapl_16163 PE=3 SV=1 - [R0JNX3_ANAPL]	23.43	3.01	1	0.948965	0.885318	0.905625	0.913303	1.06155	1.08948	1.13376	1.09493	1.19887	0.00298312	0.0151643
R0K5E1	Bcl-2-associated transcription factor 1 (Fragment) OS=Anas platyrhynchos GN=Anapl_10395 PE=4 SV=1 - [R0K5E1_ANAPL]	4.91	1.92	1	0.834421	0.852467	1.06365	0.916845	1.05581	1.12522	1.11608	1.09904	1.19872	0.0764713	0.141948
R0JZA9	ATPase family AAA domain-containing protein 1 (Fragment) OS=Anas platyrhynchos GN=Anapl_05342 PE=3 SV=1 - [R0JZA9_ANAPL]	44.12	5.8	2	0.956104	0.919165	0.862323	0.912531	1.12638	1.07045	1.0821	1.09297	1.19774	0.00495607	0.0211715
R0KHP8	Gamma-glutamyl hydrolase (Fragment) OS=Anas platyrhynchos GN=Anapl_18391 PE=4 SV=1 - [R0KHP8_ANAPL]	28.11	5.65	1	0.979089	0.947834	0.805565	0.910829	1.13672	1.08839	1.04667	1.09059	1.19736	0.0389209	0.0855601
R0KY66	LIM and senescent cell antigen-like-containing domain protein 2 (Fragment) OS=Anas platyrhynchos GN=Anapl_07294 PE=4 SV=1 - [R0KY66_ANAPL]	58.56	13.35	3	0.92552	0.886601	0.949532	0.920551	1.09595	1.08187	1.12606	1.10129	1.19634	0.00130266	0.00899845
U3I4I4	Uncharacterized protein (Fragment) OS=Anas platyrhynchos GN=FERMT2 PE=4 SV=1 - [U3I4I4_ANAPL]	17.07	1.32	1	0.844416	0.949624	0.950879	0.914973	1.08726	1.0683	1.12759	1.09438	1.19608	0.0103664	0.0344191
U3IYK8	Uncharacterized protein OS=Anas platyrhynchos GN=RAD23B PE=4 SV=1 - [U3IYK8_ANAPL]	144.03	11.22	4	0.929948	0.916429	0.909267	0.918548	1.09422	1.11366	1.08799	1.09862	1.19604	5.20973e-05	0.00181064
R0KSS6	Vacuolar protein sorting-associated protein 11-like protein (Fragment) OS=Anas platyrhynchos GN=Anapl_06762 PE=4 SV=1 - [R0KSS6_ANAPL]	13.14	2.36	2	0.968078	0.871764	0.902797	0.914213	1.12568	1.08302	1.07101	1.09324	1.19583	0.00552215	0.0227502
R0JKJ2	Adenylosuccinate synthetase (Fragment) OS=Anas platyrhynchos GN=Anapl_13819 PE=3 SV=1 - [R0JKJ2_ANAPL]	66.74	10.55	3	0.963193	0.983893	0.804266	0.917117	1.19138	1.0401	1.05765	1.09637	1.19546	0.0730174	0.136756
R0JUP6	Cathepsin D (Fragment) OS=Anas platyrhynchos GN=Anapl_04106 PE=3 SV=1 - [R0JUP6_ANAPL]	330.03	26.96	9	0.942117	0.939206	0.849731	0.910351	1.12541	1.09013	1.0488	1.08812	1.19527	0.00907174	0.0318244
U3I4B7	Uncharacterized protein (Fragment) OS=Anas platyrhynchos GN=PCOLCE2 PE=4 SV=1 - [U3I4B7_ANAPL]	77.22	5.83	2	0.822369	0.854125	1.08112	0.919205	1.03125	1.1615	1.1031	1.09862	1.19518	0.116275	0.19603
U3I2Q8	Uncharacterized protein OS=Anas platyrhynchos GN=ZNF687 PE=4 SV=1 - [U3I2Q8_ANAPL]	9.14	2.1	1	0.928197	0.857097	0.964776	0.91669	1.12451	1.12959	1.03054	1.09488	1.19439	0.0168349	0.0476509
U3J7N6	Uncharacterized protein (Fragment) OS=Anas platyrhynchos GN=SPAG9 PE=4 SV=1 - [U3J7N6_ANAPL]	81.39	2.24	2	0.873424	0.932741	0.93885	0.915005	1.13061	1.06575	1.08124	1.09253	1.19402	0.00342606	0.0166183
R0K7Y6	40S ribosomal protein S6 (Fragment) OS=Anas platyrhynchos GN=RPS6 PE=4 SV=1 - [R0K7Y6_ANAPL]	181.88	29.15	7	0.847921	0.930562	0.935002	0.904495	1.09247	1.07297	1.07431	1.07992	1.19395	0.00377108	0.01767
U3I7K2	Uncharacterized protein (Fragment) OS=Anas platyrhynchos GN=HSPG2 PE=4 SV=1 - [U3I7K2_ANAPL]	92.67	16.44	4	0.886944	0.879474	0.979961	0.91546	1.09065	1.11576	1.07226	1.09289	1.19382	0.00691417	0.0262436
R0JUV3	Scavenger mRNA-decapping enzyme DcpS (Fragment) OS=Anas platyrhynchos GN=Anapl_03990 PE=4 SV=1 - [R0JUV3_ANAPL]	29.96	9.96	3	0.910656	0.915777	0.9245	0.916978	1.10673	1.10664	1.06942	1.09426	1.19334	0.000170723	0.00303464
U3IYH0	Uncharacterized protein (Fragment) OS=Anas platyrhynchos PE=4 SV=1 - [U3IYH0_ANAPL]	152.56	25.55	1	0.870684	0.859824	1.02549	0.918665	1.0778	1.14034	1.07005	1.09606	1.1931	0.0376056	0.084098
U3ID40	Uncharacterized protein (Fragment) OS=Anas platyrhynchos GN=RTN2 PE=4 SV=1 - [U3ID40_ANAPL]	162.05	9.16	4	0.915274	0.931712	0.877287	0.908091	1.1144	1.05857	1.0768	1.08326	1.19289	0.00160041	0.0101243
U3IUR2	Uncharacterized protein (Fragment) OS=Anas platyrhynchos GN=PLOD2 PE=4 SV=1 - [U3IUR2_ANAPL]	264.25	15.41	9	0.937582	0.923927	0.877189	0.912899	1.12728	1.04456	1.09499	1.08894	1.19284	0.00432906	0.0195004
R0JNU8	Acidic leucine-rich nuclear phosphoprotein 32 family member A (Fragment) OS=Anas platyrhynchos GN=Anapl_13367 PE=4 SV=1 - [R0JNU8_ANAPL]	266.37	38.19	8	0.948405	0.91593	0.878909	0.914414	1.12809	1.08092	1.06225	1.09042	1.19248	0.00329374	0.0161798
R0M3C5	Monocarboxylate transporter 4 (Fragment) OS=Anas platyrhynchos GN=SLC16A3 PE=4 SV=1 - [R0M3C5_ANAPL]	89.33	4.44	2	1.02635	0.860252	0.749147	0.878582	1.19209	0.984686	0.963984	1.04692	1.1916	0.196022	0.291556
U3I924	Uncharacterized protein OS=Anas platyrhynchos GN=CHAD PE=4 SV=1 - [U3I924_ANAPL]	26.41	5.29	1	0.927462	0.964499	0.849865	0.913942	1.06832	1.11957	1.07899	1.08896	1.1915	0.00928276	0.0322845
U3IEX4	Uncharacterized protein OS=Anas platyrhynchos PE=4 SV=1 - [U3IEX4_ANAPL]	298.94	22.96	11	0.891022	0.902672	0.922187	0.905293	1.07984	1.07927	1.07405	1.07772	1.19046	4.93149e-05	0.00180285
R0LE80	Uncharacterized protein (Fragment) OS=Anas platyrhynchos GN=Anapl_13208 PE=4 SV=1 - [R0LE80_ANAPL]	17.54	29.63	1	0.794734	0.95681	1.00447	0.918673	1.0761	1.11812	1.08567	1.0933	1.19008	0.0542419	0.109908
R0K4M6	Cytosolic 5'-nucleotidase 1B (Fragment) OS=Anas platyrhynchos GN=Anapl_05000 PE=4 SV=1 - [R0K4M6_ANAPL]	289.1	37.66	9	0.908503	0.908945	0.920561	0.91267	1.09031	1.09015	1.0778	1.08609	1.19001	7.06836e-06	0.000831163
R0JFE6	Mesoderm development candidate 2 (Fragment) OS=Anas platyrhynchos GN=Anapl_09978 PE=4 SV=1 - [R0JFE6_ANAPL]	23.4	14.46	2	0.97217	0.89954	0.875591	0.915767	1.1038	1.10172	1.063	1.08951	1.18972	0.00553483	0.0227754
U3IW82	Acetyltransferase component of pyruvate dehydrogenase complex (Fragment) OS=Anas platyrhynchos GN=PDHX PE=3 SV=1 - [U3IW82_ANAPL]	157.92	17.47	7	0.944544	0.915941	0.843463	0.901316	1.12375	1.04175	1.05144	1.07231	1.18972	0.0125477	0.0394435
R0LMI1	ES1 protein-like protein, mitochondrial (Fragment) OS=Anas platyrhynchos GN=Anapl_08449 PE=4 SV=1 - [R0LMI1_ANAPL]	182.23	40.18	5	0.889314	0.971046	0.889401	0.916587	1.09663	1.06303	1.1108	1.09015	1.18936	0.00481974	0.0208235
U3IQY0	Uncharacterized protein OS=Anas platyrhynchos GN=PDLIM3 PE=4 SV=1 - [U3IQY0_ANAPL]	28.81	4.13	1	0.805295	0.973586	0.975396	0.918092	0.993174	1.1091	1.17324	1.09184	1.18925	0.0875452	0.157618
U3IST6	Uncharacterized protein (Fragment) OS=Anas platyrhynchos GN=DCTN5 PE=4 SV=1 - [U3IST6_ANAPL]	0.91	6.14	1	0.936291	0.905383	0.910541	0.917405	1.08661	1.09725	1.08742	1.09043	1.1886	6.95456e-05	0.00199613
R0JEU7	Coiled-coil domain-containing protein 43 (Fragment) OS=Anas platyrhynchos GN=Anapl_13811 PE=4 SV=1 - [R0JEU7_ANAPL]	11.57	4.49	1	0.902306	0.971962	0.873091	0.915786	1.09275	1.12394	1.04799	1.08822	1.18829	0.00930598	0.0322845
R0LQK3	ATP synthase subunit epsilon, mitochondrial (Fragment) OS=Anas platyrhynchos GN=Anapl_00253 PE=4 SV=1 - [R0LQK3_ANAPL]	15.27	19.61	1	0.910046	0.930226	0.913591	0.917954	1.08694	1.06649	1.1167	1.09005	1.18747	0.000408265	0.00479025
U3IPX7	Uncharacterized protein (Fragment) OS=Anas platyrhynchos GN=ATP5J PE=4 SV=1 - [U3IPX7_ANAPL]	30.6	33.93	2	0.957568	0.889513	0.858535	0.901872	1.13172	1.06594	1.01374	1.07047	1.18694	0.0199347	0.0537943
U3J6K5	Uncharacterized protein (Fragment) OS=Anas platyrhynchos GN=ACOT7 PE=4 SV=1 - [U3J6K5_ANAPL]	54.89	8.33	3	0.956151	0.958174	0.987171	0.967165	1.15749	1.20078	1.08444	1.14757	1.18653	0.00699836	0.0263615
U3ICK3	Uncharacterized protein OS=Anas platyrhynchos GN=CDC123 PE=4 SV=1 - [U3ICK3_ANAPL]	3	4.18	1	0.899834	0.81507	1.05387	0.922925	0.988344	1.07835	1.21805	1.09491	1.18635	0.149934	0.237649
R0JWN6	Heterogeneous nuclear ribonucleoprotein M (Fragment) OS=Anas platyrhynchos GN=Anapl_13185 PE=4 SV=1 - [R0JWN6_ANAPL]	210.8	13.21	7	0.880038	0.910625	0.92711	0.905924	1.0327	1.10531	1.08579	1.0746	1.18619	0.00278992	0.0144809
L7XWS8	Ferritin OS=Anas platyrhynchos GN=FTH1 PE=2 SV=1 - [L7XWS8_ANAPL]	316.1	48.62	7	0.95572	0.935539	0.865519	0.918926	1.12156	1.1131	1.03512	1.08993	1.18609	0.0116067	0.0372619
R0JWM1	Testican-1 (Fragment) OS=Anas platyrhynchos GN=Anapl_09953 PE=4 SV=1 - [R0JWM1_ANAPL]	42.04	8.52	3	0.92378	0.939339	0.892452	0.918524	1.07508	1.10289	1.08984	1.08927	1.18589	0.000432196	0.00493755
R0KAM1	Lethal(2) giant larvae protein-like protein 2 (Fragment) OS=Anas platyrhynchos GN=Anapl_03649 PE=4 SV=1 - [R0KAM1_ANAPL]	86.9	5.11	4	0.921138	0.877985	0.965443	0.921522	1.08809	1.12023	1.06965	1.09266	1.18571	0.00425982	0.0192384
R0JPX9	Annexin (Fragment) OS=Anas platyrhynchos GN=Anapl_09179 PE=3 SV=1 - [R0JPX9_ANAPL]	57.08	4.98	1	0.979258	0.868401	0.910828	0.919496	1.13745	1.04542	1.08679	1.08989	1.18531	0.015199	0.0447938
R0JTM3	TSC22 domain family protein 3 (Fragment) OS=Anas platyrhynchos GN=Anapl_05218 PE=4 SV=1 - [R0JTM3_ANAPL]	35.84	5.17	1	0.957014	0.938018	0.855922	0.916985	1.1244	1.07671	1.05907	1.08672	1.18511	0.00979419	0.0331532
U3I8L3	Uncharacterized protein (Fragment) OS=Anas platyrhynchos GN=RPL27A PE=3 SV=1 - [U3I8L3_ANAPL]	80.04	23.62	3	0.939226	0.923004	0.867786	0.910005	1.10594	1.10549	1.02384	1.07843	1.18508	0.00841905	0.0301105
U3J4H4	Uncharacterized protein (Fragment) OS=Anas platyrhynchos GN=REM1 PE=4 SV=1 - [U3J4H4_ANAPL]	25.96	3.81	1	0.968026	0.911448	0.87353	0.917668	1.13855	1.12592	0.998006	1.08749	1.18506	0.0320576	0.0750748
R0LNB5	UPF0027 protein C22orf28-like protein (Fragment) OS=Anas platyrhynchos GN=Anapl_11740 PE=4 SV=1 - [R0LNB5_ANAPL]	51.27	12.94	1	0.990491	0.929945	0.829035	0.91649	1.1666	1.06375	1.02788	1.08608	1.18504	0.0541077	0.109764
U3J3U5	Uncharacterized protein (Fragment) OS=Anas platyrhynchos GN=SH3GLB1 PE=4 SV=1 - [U3J3U5_ANAPL]	80.67	6.73	2	0.936239	0.930594	0.951122	0.939318	1.12288	1.09536	1.11878	1.11234	1.1842	8.0433e-05	0.00212405
R0JXY6	Glycerol-3-phosphate dehydrogenase 1-like protein (Fragment) OS=Anas platyrhynchos GN=Anapl_06232 PE=3 SV=1 - [R0JXY6_ANAPL]	169.43	15.22	4	1.01066	0.90705	0.834373	0.917361	1.10043	1.10638	1.05092	1.08591	1.18373	0.0356564	0.0808848
R0JVL3	Type I inositol-1,4,5-trisphosphate 5-phosphatase (Fragment) OS=Anas platyrhynchos GN=Anapl_12729 PE=4 SV=1 - [R0JVL3_ANAPL]	13.55	2.39	1	1.00459	0.924394	0.822459	0.917149	1.15262	1.07569	1.0285	1.0856	1.18367	0.0578607	0.115391
R0KYT4	Cleft lip and palate transmembrane protein 1-like protein OS=Anas platyrhynchos GN=Anapl_18994 PE=4 SV=1 - [R0KYT4_ANAPL]	9.79	19.57	1	0.892852	0.945117	0.918858	0.918943	1.05266	1.15504	1.05488	1.08753	1.18346	0.0103478	0.0343904
U3IKM2	Uncharacterized protein (Fragment) OS=Anas platyrhynchos GN=ASAH1 PE=4 SV=1 - [U3IKM2_ANAPL]	245.85	24.52	9	0.949969	0.918644	0.902744	0.923786	1.11029	1.09519	1.07389	1.09313	1.18331	0.000628962	0.005952
R0JB86	Zinc finger protein 326 (Fragment) OS=Anas platyrhynchos GN=Anapl_08663 PE=4 SV=1 - [R0JB86_ANAPL]	39.45	7.61	3	0.990006	0.958278	0.812349	0.920211	1.15235	1.07156	1.04263	1.08884	1.18326	0.0573864	0.114542
R0K2T5	Putative ATP-dependent RNA helicase DDX17 (Fragment) OS=Anas platyrhynchos GN=DDX17 PE=3 SV=1 - [R0K2T5_ANAPL]	575.11	33.06	10	0.945953	0.927195	0.880882	0.91801	1.08721	1.07483	1.09538	1.08581	1.18278	0.00115544	0.00844811
U3I4I9	Uncharacterized protein (Fragment) OS=Anas platyrhynchos GN=ACTN1 PE=4 SV=1 - [U3I4I9_ANAPL]	963.32	50.45	23	0.935395	0.912664	0.897644	0.915234	1.08256	1.08292	1.08157	1.08235	1.18259	0.000108697	0.00246735
R0LJ35	Heterogeneous nuclear ribonucleoprotein A3 (Fragment) OS=Anas platyrhynchos GN=Anapl_04750 PE=4 SV=1 - [R0LJ35_ANAPL]	416.91	32.58	10	0.875153	0.95402	0.918371	0.915848	1.06486	1.07394	1.11032	1.08304	1.18255	0.00331776	0.016229
U3IXT3	Uncharacterized protein OS=Anas platyrhynchos GN=TFG PE=4 SV=1 - [U3IXT3_ANAPL]	104.7	12.87	4	0.933216	0.951707	0.900941	0.928621	1.13986	1.07821	1.07634	1.09814	1.18254	0.002699	0.014224
R0L7H3	Choline-phosphate cytidylyltransferase A (Fragment) OS=Anas platyrhynchos GN=Anapl_13649 PE=4 SV=1 - [R0L7H3_ANAPL]	6.85	2.72	1	0.877104	0.920312	0.966695	0.921371	1.07151	1.09006	1.10649	1.08936	1.18232	0.00376868	0.01767
U3J0P3	Uncharacterized protein (Fragment) OS=Anas platyrhynchos GN=EIF2S2 PE=4 SV=1 - [U3J0P3_ANAPL]	170.47	26.17	6	0.923063	0.92813	0.908473	0.919889	1.10919	1.08784	1.0651	1.08737	1.18207	0.000281916	0.00396062
R0KAW5	Twisted gastrulation protein-like protein 1 (Fragment) OS=Anas platyrhynchos GN=Anapl_06612 PE=4 SV=1 - [R0KAW5_ANAPL]	8.03	8.06	1	0.78258	0.890379	1.1034	0.925454	1.03478	1.07871	1.16795	1.09381	1.18192	0.174418	0.266609
R0JTA7	Lipid phosphate phosphohydrolase 3 (Fragment) OS=Anas platyrhynchos GN=Anapl_08080 PE=4 SV=1 - [R0JTA7_ANAPL]	24.19	3.53	1	0.905803	0.861393	1.00214	0.923113	1.0679	1.08066	1.12411	1.09089	1.18175	0.0201668	0.0541682
R0K683	Cytoglobin (Fragment) OS=Anas platyrhynchos GN=Anapl_11951 PE=3 SV=1 - [R0K683_ANAPL]	64.83	15.08	2	0.931481	1.02996	0.748344	0.90326	1.14655	0.992864	1.06267	1.06736	1.18168	0.154808	0.24317
R0K8K3	Peptidylprolyl isomerase domain and WD repeat-containing protein 1 (Fragment) OS=Anas platyrhynchos GN=Anapl_12967 PE=4 SV=1 - [R0K8K3_ANAPL]	4.39	1.37	1	1.01125	0.935505	0.806089	0.917614	1.09907	1.09659	1.0548	1.08348	1.18076	0.054492	0.110042
U3J1V3	Phosphoinositide phospholipase C OS=Anas platyrhynchos GN=PLCB4 PE=4 SV=1 - [U3J1V3_ANAPL]	14.79	0.84	1	0.889799	0.833333	1.05279	0.925308	1.04794	1.05889	1.17044	1.09242	1.1806	0.0944347	0.16714
U3IC04	Uncharacterized protein (Fragment) OS=Anas platyrhynchos GN=RPS18 PE=3 SV=1 - [U3IC04_ANAPL]	182.21	62.24	7	0.956791	0.940327	0.868903	0.922007	1.10709	1.10184	1.055	1.08798	1.18001	0.00632348	0.0247036
U3IGA3	Uncharacterized protein (Fragment) OS=Anas platyrhynchos GN=VAPA PE=4 SV=1 - [U3IGA3_ANAPL]	50.87	11.52	3	0.925388	0.949391	0.879833	0.918204	1.06458	1.0685	1.11718	1.08342	1.17993	0.00337308	0.0164302
R0K9M1	Vacuolar protein sorting-associated protein 53-like protein (Fragment) OS=Anas platyrhynchos GN=Anapl_08408 PE=4 SV=1 - [R0K9M1_ANAPL]	105.8	6.47	5	0.943143	0.906764	0.911056	0.920321	1.10914	1.0812	1.06517	1.08517	1.17912	0.000666508	0.00614001
R0KSZ7	Formin-binding protein 1-like (Fragment) OS=Anas platyrhynchos GN=Anapl_07512 PE=4 SV=1 - [R0KSZ7_ANAPL]	163.44	9.05	6	0.961056	0.963463	0.84385	0.92279	1.11675	1.09913	1.04833	1.08807	1.17911	0.0205566	0.0549178
R0JU59	NEDD8-activating enzyme E1 regulatory subunit (Fragment) OS=Anas platyrhynchos GN=Anapl_00401 PE=4 SV=1 - [R0JU59_ANAPL]	35.52	6.94	3	0.884128	0.914221	0.935438	0.911263	1.06356	1.0554	1.10367	1.07421	1.17882	0.0015067	0.00981761
U3IMV6	Uncharacterized protein (Fragment) OS=Anas platyrhynchos GN=CDK5RAP3 PE=4 SV=1 - [U3IMV6_ANAPL]	15.79	10.31	1	0.904816	0.896407	0.969151	0.923458	1.07832	1.05843	1.12808	1.08828	1.17848	0.00597245	0.0237611
U3IPD4	Integrin beta (Fragment) OS=Anas platyrhynchos GN=ITGB1 PE=3 SV=1 - [U3IPD4_ANAPL]	253.75	13.04	11	0.962282	0.952037	0.841714	0.918678	1.10993	1.07907	1.056	1.08167	1.17742	0.0173277	0.048795
U3I9Z9	Uncharacterized protein (Fragment) OS=Anas platyrhynchos PE=4 SV=1 - [U3I9Z9_ANAPL]	159.47	6.8	2	0.952817	0.916796	0.921185	0.930266	1.11953	1.08651	1.07983	1.09529	1.1774	0.000590531	0.00572881
R0KBB9	COP9 signalosome complex subunit 1 (Fragment) OS=Anas platyrhynchos GN=Anapl_02759 PE=4 SV=1 - [R0KBB9_ANAPL]	138.09	14.57	6	0.951797	0.872937	0.944147	0.92296	1.11572	1.07117	1.07271	1.08653	1.17723	0.00489139	0.0210348
R0J6R6	Putative RNA methyltransferase NOL1 (Fragment) OS=Anas platyrhynchos GN=Anapl_18919 PE=4 SV=1 - [R0J6R6_ANAPL]	6.79	4.95	1	1.04576	0.964674	0.739141	0.916524	0.983519	1.17773	1.07444	1.07856	1.1768	0.20629	0.303708
U3ITZ6	Uncharacterized protein (Fragment) OS=Anas platyrhynchos GN=ATG9A PE=4 SV=1 - [U3ITZ6_ANAPL]	16.75	1.23	1	0.962441	0.964554	0.832915	0.91997	1.0852	1.06489	1.09743	1.0825	1.17667	0.0218103	0.0572974
R0JKM9	Thioredoxin reductase 2, mitochondrial (Fragment) OS=Anas platyrhynchos GN=Anapl_12222 PE=3 SV=1 - [R0JKM9_ANAPL]	16.33	1.79	1	0.927461	0.903992	0.938249	0.923234	1.13979	1.10718	1.01068	1.08589	1.17618	0.0153466	0.045028
R0K3A0	RNA-binding protein Nova-1 (Fragment) OS=Anas platyrhynchos GN=Anapl_16809 PE=4 SV=1 - [R0K3A0_ANAPL]	16.68	4.32	1	0.940875	0.746747	1.09389	0.927172	1.00873	1.32849	0.933147	1.09012	1.17575	0.358983	0.461759
R0L5R1	Actin-related protein 2/3 complex subunit 1A (Fragment) OS=Anas platyrhynchos GN=Anapl_00520 PE=4 SV=1 - [R0L5R1_ANAPL]	41.23	5.21	2	1.02227	0.912764	0.838881	0.924638	1.14169	1.09362	1.02529	1.08687	1.17545	0.0618447	0.121273
R0LCH9	ATP-dependent metalloprotease YME1L1 (Fragment) OS=Anas platyrhynchos GN=Anapl_14846 PE=3 SV=1 - [R0LCH9_ANAPL]	35.94	1.94	1	0.918368	0.891449	0.964054	0.924624	1.07473	1.07262	1.11247	1.08661	1.17519	0.00285201	0.0147177
U3IUJ4	Uncharacterized protein (Fragment) OS=Anas platyrhynchos GN=UBA2 PE=3 SV=1 - [U3IUJ4_ANAPL]	119.2	10.32	5	0.906097	0.978129	0.914811	0.933012	1.07551	1.09696	1.11643	1.0963	1.17502	0.00309462	0.0155537
R0JC69	Acidic leucine-rich nuclear phosphoprotein 32 family member B (Fragment) OS=Anas platyrhynchos GN=Anapl_07851 PE=4 SV=1 - [R0JC69_ANAPL]	56.11	15.35	2	0.947618	0.910761	0.908953	0.922444	1.0958	1.0841	1.06962	1.08317	1.17424	0.00039702	0.00475466
U3IDA2	Uncharacterized protein (Fragment) OS=Anas platyrhynchos GN=WDR3 PE=4 SV=1 - [U3IDA2_ANAPL]	16.8	1.4	1	0.936795	0.909345	0.925457	0.923866	1.0812	1.07146	1.10177	1.08481	1.17421	0.000176943	0.00304379
R0JVY6	Beta-1-syntrophin (Fragment) OS=Anas platyrhynchos GN=SNTB1 PE=4 SV=1 - [R0JVY6_ANAPL]	35.32	7.14	3	0.978336	0.916436	0.869648	0.921474	1.13826	1.04907	1.05749	1.08161	1.17378	0.0195127	0.0529022
U3IX49	Uncharacterized protein (Fragment) OS=Anas platyrhynchos GN=PMPCB PE=3 SV=1 - [U3IX49_ANAPL]	29.29	2.84	1	0.909644	0.825584	1.04958	0.928268	1.08134	1.09195	1.09306	1.08879	1.17292	0.0702113	0.13303
U3ITC2	Uncharacterized protein (Fragment) OS=Anas platyrhynchos GN=C21orf33 PE=4 SV=1 - [U3ITC2_ANAPL]	163.77	32.58	5	0.932577	0.929057	0.940628	0.934088	1.10423	1.10093	1.0806	1.09525	1.17254	3.84263e-05	0.00166708
U3IR26	Uncharacterized protein (Fragment) OS=Anas platyrhynchos GN=VCL PE=4 SV=1 - [U3IR26_ANAPL]	1399.3	42.33	43	0.935215	0.913829	0.905242	0.918095	1.09303	1.07578	1.06021	1.07634	1.17236	0.000262139	0.00380924
U3J5E9	Uncharacterized protein (Fragment) OS=Anas platyrhynchos GN=OSTF1 PE=4 SV=1 - [U3J5E9_ANAPL]	23.06	12.56	2	0.900847	1.0673	0.880318	0.94949	0.986789	1.07353	1.27775	1.11269	1.17188	0.193755	0.288908
R0KAC1	PTB domain-containing engulfment adapter protein 1 (Fragment) OS=Anas platyrhynchos GN=Anapl_10007 PE=4 SV=1 - [R0KAC1_ANAPL]	35.24	7.6	2	0.867848	0.995216	0.881551	0.914872	1.10245	1.063	1.05036	1.07193	1.17167	0.0222257	0.0580375
U3ILM5	Uncharacterized protein (Fragment) OS=Anas platyrhynchos GN=EIF3J PE=4 SV=1 - [U3ILM5_ANAPL]	86.58	28.13	4	0.89355	0.961987	0.922324	0.925954	1.10526	1.04402	1.10463	1.08464	1.17137	0.00502772	0.0213986
R0L3F4	Cell cycle control protein 50A (Fragment) OS=Anas platyrhynchos GN=Anapl_16527 PE=4 SV=1 - [R0L3F4_ANAPL]	19.96	3.85	1	0.973619	0.937452	0.857359	0.92281	1.09615	1.09899	1.04769	1.08094	1.17136	0.0143441	0.04302
U3IJJ6	Uncharacterized protein (Fragment) OS=Anas platyrhynchos PE=4 SV=1 - [U3IJJ6_ANAPL]	40.48	6.55	2	0.952323	0.834063	0.983285	0.923223	1.03708	1.05692	1.14926	1.08109	1.17099	0.0506398	0.10419
U3ITY9	Uncharacterized protein (Fragment) OS=Anas platyrhynchos GN=UPF3B PE=4 SV=1 - [U3ITY9_ANAPL]	14.58	2.18	1	0.989403	0.947235	0.828448	0.921696	1.15739	1.0558	1.02416	1.07912	1.1708	0.0661375	0.126624
U3I7J3	Uncharacterized protein (Fragment) OS=Anas platyrhynchos GN=DLG2 PE=4 SV=1 - [U3I7J3_ANAPL]	25.31	3.94	1	0.973683	0.940458	0.856492	0.923544	1.11468	1.02701	1.10208	1.08126	1.17077	0.0236303	0.0607012
R0L8M2	Eukaryotic translation initiation factor 4E (Fragment) OS=Anas platyrhynchos GN=Anapl_07967 PE=3 SV=1 - [R0L8M2_ANAPL]	63.92	8.84	2	0.940808	0.944166	0.885965	0.923646	1.11752	1.12452	1.00173	1.08126	1.17064	0.0232203	0.0599139
R0L004	Glucosylceramidase (Fragment) OS=Anas platyrhynchos GN=Anapl_06560 PE=4 SV=1 - [R0L004_ANAPL]	40.59	2.55	1	0.912291	0.862671	1.00846	0.927808	1.05607	1.10277	1.09886	1.0859	1.17039	0.0251876	0.0630234
R0KYT1	Basigin (Fragment) OS=Anas platyrhynchos GN=Anapl_17398 PE=4 SV=1 - [R0KYT1_ANAPL]	1.83	5.72	1	0.880857	0.91755	0.981399	0.926602	1.10051	1.11868	1.03387	1.08435	1.17024	0.0156535	0.045323
R0JEX7	Heterochromatin protein 1-binding protein 3 (Fragment) OS=Anas platyrhynchos GN=Anapl_13059 PE=3 SV=1 - [R0JEX7_ANAPL]	393.1	33.63	16	0.952807	0.945856	0.878435	0.925699	1.07506	1.09578	1.07888	1.08324	1.17019	0.00303407	0.0152937
R0M5V4	Dolichol-phosphate mannosyltransferase (Fragment) OS=Anas platyrhynchos GN=Anapl_00313 PE=4 SV=1 - [R0M5V4_ANAPL]	21.04	11.7	1	0.919564	0.897546	0.961897	0.926336	1.04531	1.12001	1.08586	1.08373	1.16991	0.00537167	0.022396
U3I7J8	Uncharacterized protein OS=Anas platyrhynchos GN=TPM1 PE=3 SV=1 - [U3I7J8_ANAPL]	541.02	48.94	1	1	0.916556	0.845921	0.920826	1.10045	1.07404	1.05694	1.07714	1.16976	0.0278709	0.0676892
R0JD62	Prion protein-interacting protein (Fragment) OS=Anas platyrhynchos GN=Anapl_13757 PE=4 SV=1 - [R0JD62_ANAPL]	91.81	14.29	3	0.97623	0.973243	0.812212	0.920562	1.11553	1.04844	1.06517	1.07638	1.16927	0.0543589	0.109952
B9VYG1	Hemoglobin beta A subunit OS=Anas georgica GN=HBB PE=3 SV=1 - [B9VYG1_ANAGE]	467.03	59.18	1	0.973895	0.982598	0.810317	0.92227	1.129	1.07205	1.03404	1.07836	1.16925	0.0668277	0.127734
R0LSM4	ES1 protein-like protein, mitochondrial (Fragment) OS=Anas platyrhynchos GN=Anapl_12642 PE=4 SV=1 - [R0LSM4_ANAPL]	216.66	41.27	5	0.988194	0.900847	0.852756	0.913933	1.11804	1.06912	1.01844	1.06854	1.16916	0.0342828	0.078642
U3IRR1	Uncharacterized protein OS=Anas platyrhynchos GN=WDR82 PE=4 SV=1 - [U3IRR1_ANAPL]	76.75	9.17	4	0.934912	0.946134	0.886687	0.922578	1.08647	1.07092	1.07842	1.0786	1.16912	0.00114645	0.00844811
R0LKP0	Peptidyl-prolyl cis-trans isomerase NIMA-interacting 1 (Fragment) OS=Anas platyrhynchos GN=Anapl_10637 PE=4 SV=1 - [R0LKP0_ANAPL]	56.43	23.97	2	0.955359	0.908928	0.906161	0.923483	1.11618	1.06571	1.05534	1.07907	1.16848	0.00322328	0.0159328
R0LRR5	Epidermal growth factor receptor kinase substrate 8 (Fragment) OS=Anas platyrhynchos GN=Anapl_05586 PE=4 SV=1 - [R0LRR5_ANAPL]	15.26	2.11	1	0.825622	0.851253	1.11905	0.931974	0.990754	1.05252	1.22352	1.08893	1.16842	0.250284	0.353779
U3IK21	Uncharacterized protein (Fragment) OS=Anas platyrhynchos GN=CD109 PE=4 SV=1 - [U3IK21_ANAPL]	60.86	4.68	4	0.922883	0.938789	0.911696	0.924456	1.09244	1.07265	1.0752	1.0801	1.16836	0.000100298	0.00243591
E3UBT9	ATP-citrate lyase OS=Anser anser anser GN=ACLY PE=2 SV=1 - [E3UBT9_ANSAN]	788.43	31.26	3	1.00693	0.910034	0.871504	0.929491	1.12152	1.11345	1.02204	1.08567	1.16803	0.0384333	0.0850183
R0L8N6	Syntaxin-6 (Fragment) OS=Anas platyrhynchos GN=Anapl_17749 PE=4 SV=1 - [R0L8N6_ANAPL]	21.77	5	1	0.882874	0.902551	1.00013	0.928518	1.0873	1.08086	1.08476	1.08431	1.16778	0.0127311	0.0397977
U3I9W5	Uncharacterized protein (Fragment) OS=Anas platyrhynchos GN=AUP1 PE=4 SV=1 - [U3I9W5_ANAPL]	5.09	5.57	1	0.894865	0.894953	0.99528	0.928366	1.00212	1.12255	1.12576	1.08348	1.16708	0.042195	0.0910772
R0M877	ADP-ribosylation factor GTPase-activating protein 1 (Fragment) OS=Anas platyrhynchos GN=Anapl_13774 PE=4 SV=1 - [R0M877_ANAPL]	45.17	2.44	1	0.915799	0.956036	0.905107	0.925647	1.05511	1.12352	1.06116	1.07993	1.16668	0.00451915	0.0199957
U3J9E3	Uncharacterized protein OS=Anas platyrhynchos GN=AKT2 PE=3 SV=1 - [U3J9E3_ANAPL]	3.95	3.16	1	0.946394	0.98638	0.839344	0.924039	1.12764	1.08015	1.02623	1.078	1.16662	0.0433433	0.092978
U3IUK9	Uncharacterized protein (Fragment) OS=Anas platyrhynchos PE=4 SV=1 - [U3IUK9_ANAPL]	1.83	2.76	1	0.937602	0.982008	0.855108	0.924906	1.10957	1.05698	1.06878	1.07844	1.166	0.0191719	0.0521818
U3J4P9	Uncharacterized protein (Fragment) OS=Anas platyrhynchos GN=RPL3 PE=3 SV=1 - [U3J4P9_ANAPL]	381.39	38.21	15	0.954635	0.951909	0.852694	0.919746	1.10255	1.06734	1.04658	1.07216	1.16571	0.0150256	0.0446015
R0LN74	Hepatocyte growth factor-regulated tyrosine kinase substrate (Fragment) OS=Anas platyrhynchos GN=Anapl_02738 PE=4 SV=1 - [R0LN74_ANAPL]	31.74	1.8	1	0.973212	0.878734	0.931298	0.927748	1.03608	1.11122	1.09544	1.08091	1.16509	0.0126719	0.0396841
Q003G3	Vitamin-D binding protein (Fragment) OS=Anser anser PE=2 SV=1 - [Q003G3_9AVES]	8.82	20.45	1	0.764001	1.00295	1.0223	0.929751	1.09742	1.06164	1.08908	1.08271	1.16452	0.141865	0.227994
R0M863	Protein CASC4 (Fragment) OS=Anas platyrhynchos GN=Anapl_10208 PE=4 SV=1 - [R0M863_ANAPL]	15.04	1.89	1	0.958045	0.852701	0.979291	0.930012	1.05572	1.07288	1.11894	1.08252	1.16398	0.024678	0.0622417
U3IWW2	Uncharacterized protein (Fragment) OS=Anas platyrhynchos GN=LAMA2 PE=4 SV=1 - [U3IWW2_ANAPL]	581.42	11.21	28	0.936792	0.916206	0.941215	0.931404	1.08797	1.077	1.08635	1.08377	1.16359	5.50807e-05	0.00185724
R0LT05	CTD small phosphatase-like protein 2 (Fragment) OS=Anas platyrhynchos GN=Anapl_10210 PE=4 SV=1 - [R0LT05_ANAPL]	21.47	1.57	1	0.978456	0.934156	0.866346	0.926319	1.1661	1.10835	0.95902	1.07782	1.16356	0.0956831	0.168257
U3IKY5	Uncharacterized protein (Fragment) OS=Anas platyrhynchos PE=3 SV=1 - [U3IKY5_ANAPL]	9.89	4.31	1	1.00157	0.890086	0.890986	0.927547	1.09106	1.07579	1.07076	1.0792	1.1635	0.0155678	0.0452064
R0L5F7	Ribose-phosphate pyrophosphokinase 1 (Fragment) OS=Anas platyrhynchos GN=Anapl_10064 PE=4 SV=1 - [R0L5F7_ANAPL]	131.67	21.15	5	0.976391	0.973668	0.860103	0.936721	1.14238	1.08205	1.0427	1.08904	1.16261	0.0338488	0.0782669
R0KJW5	E3 ubiquitin-protein ligase RING2 (Fragment) OS=Anas platyrhynchos GN=RNF2 PE=4 SV=1 - [R0KJW5_ANAPL]	10.09	4.17	1	0.918988	0.937204	0.92959	0.928594	1.09936	1.03961	1.09973	1.07957	1.16258	0.00186656	0.0114331
R0KSY8	60S ribosomal protein L5 (Fragment) OS=Anas platyrhynchos GN=Anapl_07505 PE=3 SV=1 - [R0KSY8_ANAPL]	151.17	27.7	8	0.929921	0.904079	0.937693	0.923898	1.04412	1.08792	1.0902	1.07408	1.16255	0.0011551	0.00844811
R0KL16	Apoptosis-inducing factor 2 (Fragment) OS=Anas platyrhynchos GN=Anapl_15416 PE=4 SV=1 - [R0KL16_ANAPL]	18.28	5.14	2	0.961601	0.95188	0.864885	0.926122	1.09298	1.0757	1.06112	1.0766	1.16248	0.00938832	0.0323469
R0KQW4	Uncharacterized protein OS=Anas platyrhynchos GN=Anapl_14480 PE=4 SV=1 - [R0KQW4_ANAPL]	9.24	3.99	1	0.881795	0.913093	0.997259	0.930715	1.07073	1.0661	1.10862	1.08181	1.16235	0.0150712	0.044652
R0LHQ1	B-Raf proto-oncogene serine/threonine-protein kinase (Fragment) OS=Anas platyrhynchos GN=BRAF PE=3 SV=1 - [R0LHQ1_ANAPL]	23.88	2.89	2	0.976925	0.877211	0.943711	0.932616	1.07391	1.05608	1.11939	1.08313	1.16139	0.0124607	0.0393273
U3IP06	Uncharacterized protein (Fragment) OS=Anas platyrhynchos GN=SLC7A14 PE=4 SV=1 - [U3IP06_ANAPL]	57.1	3.13	2	0.893894	0.970605	1.01199	0.958828	1.13245	1.09352	1.11361	1.1132	1.161	0.0132239	0.0405712
U3J131	Uncharacterized protein (Fragment) OS=Anas platyrhynchos GN=UXS1 PE=4 SV=1 - [U3J131_ANAPL]	71.08	6.6	2	0.901811	0.83728	1.0592	0.932763	1.11644	1.06537	1.06658	1.08279	1.16085	0.0920631	0.164051
R0JKY9	PR domain-containing protein 11 (Fragment) OS=Anas platyrhynchos GN=Anapl_11627 PE=4 SV=1 - [R0JKY9_ANAPL]	14.35	1.29	1	0.927647	0.972093	0.884491	0.928077	1.1231	1.06352	1.04422	1.07694	1.1604	0.0127274	0.0397977
U3I9Z5	Amine oxidase (Fragment) OS=Anas platyrhynchos PE=3 SV=1 - [U3I9Z5_ANAPL]	19.83	2.99	1	0.910365	0.892317	0.991745	0.931475	1.10522	1.09289	1.04407	1.08072	1.16023	0.0140828	0.0426413
R0KZJ0	N-acylneuraminate cytidylyltransferase (Fragment) OS=Anas platyrhynchos GN=Anapl_02929 PE=4 SV=1 - [R0KZJ0_ANAPL]	220.02	24.71	9	0.953532	0.920878	0.919726	0.931379	1.10208	1.06601	1.07347	1.08052	1.16013	0.000670301	0.00614236
R0M2S4	Selenocysteine-specific elongation factor (Fragment) OS=Anas platyrhynchos GN=EEFSEC PE=4 SV=1 - [R0M2S4_ANAPL]	13.23	1.87	1	0.926649	0.985369	0.871034	0.927684	1.10979	1.08175	1.03641	1.07599	1.15986	0.0195894	0.0530686
U3J2I3	Uncharacterized protein OS=Anas platyrhynchos GN=NT5C2 PE=4 SV=1 - [U3J2I3_ANAPL]	8.72	2.16	1	0.988545	0.965486	0.827071	0.927034	1.13371	1.04483	1.04675	1.0751	1.15972	0.0640721	0.123899
W5XLD4	V-akt murine thymoma viral oncogene-like protein 2 (Fragment) OS=Anser anser GN=Akt2 PE=2 SV=1 - [W5XLD4_9AVES]	36.67	6.56	1	1.20734	0.787179	0.788556	0.927691	1.15664	1.07378	0.995001	1.07514	1.15894	0.373772	0.476721
U3I8G2	Uncharacterized protein (Fragment) OS=Anas platyrhynchos GN=CPPED1 PE=4 SV=1 - [U3I8G2_ANAPL]	141.07	25.61	6	1.01009	0.91263	0.841763	0.921495	1.15323	1.05163	0.998606	1.06782	1.15879	0.0930344	0.165316
R0J853	S-adenosylmethionine synthetase isoform type-2 (Fragment) OS=Anas platyrhynchos GN=Anapl_17885 PE=3 SV=1 - [R0J853_ANAPL]	70.65	15.97	1	1.00669	0.955215	0.819168	0.927023	1.09963	1.08094	1.04199	1.07419	1.15875	0.0655333	0.125675
U3ITX4	Uncharacterized protein (Fragment) OS=Anas platyrhynchos GN=PLP1 PE=4 SV=1 - [U3ITX4_ANAPL]	51.89	11.2	3	0.906376	0.98062	0.907115	0.93137	1.12129	1.0527	1.06334	1.07911	1.15863	0.0105257	0.0348481
U3I4B5	Eukaryotic translation initiation factor 3 subunit D OS=Anas platyrhynchos GN=EIF3D PE=3 SV=1 - [U3I4B5_ANAPL]	152.47	9.94	4	0.934617	0.922084	0.896436	0.917712	1.07252	1.07836	1.03889	1.06326	1.15859	0.000945976	0.00771265
R0JWL0	Haloacid dehalogenase-like hydrolase domain-containing protein 1A (Fragment) OS=Anas platyrhynchos GN=Anapl_14218 PE=4 SV=1 - [R0JWL0_ANAPL]	49.2	14.76	3	0.95078	0.938093	0.903457	0.930777	1.07593	1.0759	1.08328	1.07837	1.15857	0.000504467	0.00524924
U3J3N6	Uncharacterized protein OS=Anas platyrhynchos GN=CHD4 PE=4 SV=1 - [U3J3N6_ANAPL]	71.92	1.87	2	0.935256	0.938998	0.908806	0.927687	1.17354	1.02116	1.02802	1.07424	1.15798	0.0442614	0.0944392
R0L8Y3	KDEL motif-containing protein 2 (Fragment) OS=Anas platyrhynchos GN=Anapl_10966 PE=4 SV=1 - [R0L8Y3_ANAPL]	36.54	4.54	2	0.870105	0.979913	0.930914	0.926977	1.03778	1.01022	1.16944	1.07248	1.15696	0.0676861	0.129232
U3ICN0	Uncharacterized protein (Fragment) OS=Anas platyrhynchos GN=MPC2 PE=4 SV=1 - [U3ICN0_ANAPL]	45.37	14.06	2	0.925694	0.973065	0.89067	0.92981	1.13782	1.01024	1.07765	1.07524	1.15641	0.0295911	0.0708268
R0JM52	Transmembrane 9 superfamily member 2 (Fragment) OS=Anas platyrhynchos GN=Anapl_05267 PE=4 SV=1 - [R0JM52_ANAPL]	119.62	8.9	4	0.943331	0.973676	0.888131	0.935046	1.10416	1.06876	1.07063	1.08118	1.15629	0.00607234	0.0240069
U3ILF5	Phosphoglycerate kinase (Fragment) OS=Anas platyrhynchos PE=3 SV=1 - [U3ILF5_ANAPL]	778.66	55.29	21	0.973419	0.930112	0.887477	0.930336	1.10789	1.07359	1.0455	1.07566	1.15621	0.00905305	0.0317923
U3I8S0	Uncharacterized protein (Fragment) OS=Anas platyrhynchos GN=AARSD1 PE=4 SV=1 - [U3I8S0_ANAPL]	121.05	16.16	5	0.903959	0.858938	0.982133	0.91501	1.07188	1.06335	1.03806	1.05777	1.15602	0.0188191	0.0516032
R0M2J9	Vacuolar protein sorting-associated protein VTA1-like protein (Fragment) OS=Anas platyrhynchos GN=Anapl_15904 PE=4 SV=1 - [R0M2J9_ANAPL]	61.51	10.78	2	0.891145	0.948739	0.951559	0.930481	1.06394	1.08228	1.07907	1.0751	1.15542	0.00212204	0.0122423
U3IKJ1	Aspartate aminotransferase (Fragment) OS=Anas platyrhynchos GN=GOT1 PE=3 SV=1 - [U3IKJ1_ANAPL]	121.67	26.38	6	0.977392	0.964436	0.885119	0.942316	1.11861	1.07255	1.07498	1.08871	1.15536	0.0107764	0.0354754
R0JL39	Cytochrome b-c1 complex subunit Rieske, mitochondrial (Fragment) OS=Anas platyrhynchos GN=UQCRFS1 PE=3 SV=1 - [R0JL39_ANAPL]	164.65	8.7	2	0.895214	0.924101	0.973465	0.930927	1.09114	1.01447	1.12026	1.07529	1.15507	0.0207279	0.0552478
R0LJP4	Nucleoporin NUP188-like protein (Fragment) OS=Anas platyrhynchos GN=Anapl_00529 PE=4 SV=1 - [R0LJP4_ANAPL]	62.88	2.11	3	0.94971	0.931177	0.987618	0.956169	1.11394	1.1064	1.09205	1.10413	1.15474	0.0011461	0.00844811
R0J8F1	IgGFc-binding protein OS=Anas platyrhynchos GN=Anapl_17341 PE=4 SV=1 - [R0J8F1_ANAPL]	14.5	2.81	1	0.954085	0.957891	0.879094	0.930357	1.08105	1.07184	1.06992	1.07427	1.15468	0.00512381	0.0217486
U3I1U3	Uncharacterized protein OS=Anas platyrhynchos GN=TSKU PE=4 SV=1 - [U3I1U3_ANAPL]	5.22	3.74	1	0.791675	0.954302	1.06064	0.935538	1.00404	1.0279	1.20852	1.08015	1.15458	0.226996	0.328483
U3IN42	Uncharacterized protein OS=Anas platyrhynchos GN=RNASEH2B PE=4 SV=1 - [U3IN42_ANAPL]	28.68	4.06	1	0.907517	0.880566	1.01653	0.934871	1.05556	1.07138	1.11027	1.07907	1.15425	0.0319429	0.0749062
R0JS82	Procollagen-lysine,2-oxoglutarate 5-dioxygenase 1 (Fragment) OS=Anas platyrhynchos GN=Anapl_03388 PE=4 SV=1 - [R0JS82_ANAPL]	14.26	2.84	2	0.964882	0.941929	0.88478	0.93053	1.07152	1.08589	1.06384	1.07375	1.15391	0.00438448	0.019699
U3I7C7	Uncharacterized protein OS=Anas platyrhynchos GN=FKBP5 PE=4 SV=1 - [U3I7C7_ANAPL]	271.08	24.29	10	0.937983	0.910337	0.918452	0.922257	1.10801	1.04183	1.04109	1.06364	1.15331	0.00393541	0.0182968
U3ILR1	Uncharacterized protein OS=Anas platyrhynchos GN=MICU1 PE=4 SV=1 - [U3ILR1_ANAPL]	16.99	1.46	1	0.964737	0.965018	0.861679	0.930478	1.09756	1.06458	1.05722	1.07312	1.1533	0.0175289	0.0491346
R0LAJ5	E3 ubiquitin-protein ligase NEDD4-like protein (Fragment) OS=Anas platyrhynchos GN=Anapl_12321 PE=4 SV=1 - [R0LAJ5_ANAPL]	12.53	1.38	1	0.656641	0.937094	1.23607	0.94327	1.8064	0.816931	0.639965	1.08776	1.15318	0.735964	0.80094
R0JGA2	Ras-related protein Rab-36 (Fragment) OS=Anas platyrhynchos GN=Anapl_02201 PE=3 SV=1 - [R0JGA2_ANAPL]	15.83	9.02	2	0.907958	0.898849	0.995846	0.934218	1.02545	1.08572	1.12069	1.07729	1.15314	0.0262999	0.0648258
Q1ZYW5	Ubiquitin C I OS=Anser anser PE=2 SV=1 - [Q1ZYW5_9AVES]	190.72	64.26	2	0.98117	0.921077	0.856544	0.919597	1.05254	1.0742	1.05247	1.05974	1.15239	0.0188087	0.0516032
R0L5Z7	Ubiquinone biosynthesis protein COQ9, mitochondrial (Fragment) OS=Anas platyrhynchos GN=Anapl_00362 PE=4 SV=1 - [R0L5Z7_ANAPL]	10.25	3.4	1	0.96678	0.935123	0.893851	0.931918	1.098	1.08571	1.03752	1.07374	1.15218	0.00719425	0.0268142
R0M006	Alpha-aminoadipic semialdehyde synthase, mitochondrial (Fragment) OS=Anas platyrhynchos GN=Anapl_12608 PE=4 SV=1 - [R0M006_ANAPL]	85.35	6.16	5	0.947408	0.935434	0.910797	0.931213	1.07059	1.04355	1.10458	1.07291	1.15216	0.00237714	0.0132517
R0LPI9	Cytoplasmic dynein 1 intermediate chain 1 (Fragment) OS=Anas platyrhynchos GN=Anapl_02597 PE=4 SV=1 - [R0LPI9_ANAPL]	19.71	6.27	3	0.915325	0.873974	1.07981	0.956368	1.11521	1.10277	1.08503	1.10101	1.15124	0.0848943	0.153642
R0KEF2	UPF0533 protein (Fragment) OS=Anas platyrhynchos GN=Anapl_06431 PE=4 SV=1 - [R0KEF2_ANAPL]	18.58	5.29	2	0.921452	0.915418	0.965344	0.934072	1.10027	1.06879	1.0563	1.07512	1.151	0.00232183	0.0130904
R0J9D3	Nascent polypeptide-associated complex subunit alpha, muscle-specific form (Fragment) OS=Anas platyrhynchos GN=Anapl_17325 PE=4 SV=1 - [R0J9D3_ANAPL]	139.65	22.34	3	0.957002	0.951863	0.856214	0.921693	1.12319	1.07262	0.985846	1.06055	1.15066	0.0551661	0.111068
R0KXM7	Laminin subunit alpha-4 (Fragment) OS=Anas platyrhynchos GN=Anapl_14394 PE=4 SV=1 - [R0KXM7_ANAPL]	67.55	2.57	4	0.868875	0.898071	1.04365	0.936865	1.05409	1.09113	1.0868	1.07734	1.14994	0.0639755	0.12385
U3J521	Uncharacterized protein (Fragment) OS=Anas platyrhynchos GN=PPID PE=4 SV=1 - [U3J521_ANAPL]	207.53	19.29	7	0.970116	0.948978	0.862045	0.927046	1.0767	1.07396	1.04703	1.0659	1.14978	0.0156453	0.045323
U3ISH9	Catalase (Fragment) OS=Anas platyrhynchos GN=CAT PE=3 SV=1 - [U3ISH9_ANAPL]	232.5	24.85	10	0.904803	0.939809	0.962088	0.935567	1.08011	1.08021	1.06676	1.07569	1.14978	0.00125166	0.00883541
U3I7V4	Uncharacterized protein (Fragment) OS=Anas platyrhynchos GN=GALC PE=4 SV=1 - [U3I7V4_ANAPL]	93.2	6.98	4	0.914083	0.922364	0.974253	0.9369	1.09856	1.05597	1.07605	1.07686	1.14939	0.00339503	0.0165139
U3IZF8	Uncharacterized protein (Fragment) OS=Anas platyrhynchos GN=RPL11 PE=3 SV=1 - [U3IZF8_ANAPL]	81.64	24.6	4	0.937791	0.965612	0.904827	0.936077	1.09345	1.0662	1.06677	1.07547	1.14892	0.00211885	0.0122423
R0L1E8	Eukaryotic translation initiation factor 1b (Fragment) OS=Anas platyrhynchos GN=Anapl_17199 PE=4 SV=1 - [R0L1E8_ANAPL]	102.4	60	3	0.918151	0.943663	0.915546	0.925786	1.07452	1.05514	1.06033	1.06333	1.14857	0.000209449	0.00335215
R0LHU8	Septin-7 (Fragment) OS=Anas platyrhynchos GN=Anapl_11588 PE=3 SV=1 - [R0LHU8_ANAPL]	340.99	34.74	11	0.94379	0.946797	0.872813	0.921133	1.03211	1.07188	1.06916	1.05772	1.14828	0.00754112	0.0276269
R0LED4	Mitotic checkpoint protein BUB3 (Fragment) OS=Anas platyrhynchos GN=Anapl_10934 PE=4 SV=1 - [R0LED4_ANAPL]	85.44	12.96	4	0.885933	0.962101	0.935256	0.927763	1.05853	1.07836	1.05805	1.06498	1.1479	0.00414843	0.018858
U3I5V9	Uncharacterized protein (Fragment) OS=Anas platyrhynchos GN=PRKG1 PE=4 SV=1 - [U3I5V9_ANAPL]	15.73	3.16	1	0.973574	0.960374	0.863249	0.932399	1.08019	1.08887	1.04168	1.07025	1.14784	0.0216219	0.0569749
U3ISN0	Uncharacterized protein (Fragment) OS=Anas platyrhynchos GN=RAB27B PE=3 SV=1 - [U3ISN0_ANAPL]	78.25	10.23	2	1.0462	0.835916	0.841355	0.907824	1.00933	1.08847	1.02733	1.04171	1.14748	0.14152	0.227651
R0M632	60S ribosomal protein L35a (Fragment) OS=Anas platyrhynchos GN=Anapl_07571 PE=4 SV=1 - [R0M632_ANAPL]	78.96	22.77	3	0.9894	0.951662	0.854589	0.931884	1.09266	1.07459	1.04046	1.06924	1.14739	0.0330155	0.0768518
R0L527	Filamin-B (Fragment) OS=Anas platyrhynchos GN=Anapl_16916 PE=4 SV=1 - [R0L527_ANAPL]	866.18	34.58	27	0.927396	0.91514	0.932024	0.924853	1.06805	1.05416	1.06078	1.061	1.14721	2.95537e-05	0.00158381
R0LDL8	Gamma-glutamyltransferase 5 (Fragment) OS=Anas platyrhynchos GN=Anapl_06120 PE=4 SV=1 - [R0LDL8_ANAPL]	72.31	5.63	3	0.903763	0.919257	0.987286	0.936769	1.05877	1.07527	1.08784	1.07396	1.14645	0.00707271	0.0265035
R0KFL3	Integrator complex subunit 11 (Fragment) OS=Anas platyrhynchos GN=Anapl_04493 PE=4 SV=1 - [R0KFL3_ANAPL]	11.79	1.73	1	0.952938	0.834481	1.02951	0.938978	1.16618	1.0812	0.982008	1.07646	1.14642	0.151891	0.239454
U3J9B0	Uncharacterized protein OS=Anas platyrhynchos PE=4 SV=1 - [U3J9B0_ANAPL]	5.88	1.72	1	0.881586	0.872142	1.06652	0.940084	1.03493	1.04418	1.15213	1.07708	1.14573	0.136258	0.220822
Q2VQZ1	Transporter of antigen processing 1 (Fragment) OS=Anas platyrhynchos GN=TAP1 PE=4 SV=1 - [Q2VQZ1_ANAPL]	12.93	2.46	1	0.925608	0.928906	0.955196	0.93657	1.01955	1.07876	1.11925	1.07252	1.14516	0.0110879	0.0361241
R0JTR7	Ras-related protein Rab-5C (Fragment) OS=Anas platyrhynchos GN=RAB5C PE=3 SV=1 - [R0JTR7_ANAPL]	255.9	70.73	5	0.929182	0.89598	0.936275	0.920479	1.11202	1.03087	1.01874	1.05388	1.14492	0.0137615	0.0418509
R0LK98	Peptidyl-prolyl cis-trans isomerase (Fragment) OS=Anas platyrhynchos GN=Anapl_06051 PE=3 SV=1 - [R0LK98_ANAPL]	80.75	17.11	4	0.964022	0.936625	0.902422	0.934356	1.09137	1.0746	1.04325	1.06974	1.14489	0.00398478	0.0184031
R0LCW9	N(G),N(G)-dimethylarginine dimethylaminohydrolase 1 (Fragment) OS=Anas platyrhynchos GN=Anapl_07201 PE=4 SV=1 - [R0LCW9_ANAPL]	208.55	40.66	6	0.982949	0.951286	0.859164	0.931133	1.08877	1.06193	1.04684	1.06585	1.14468	0.0261644	0.0646396
U3IAB9	Uncharacterized protein (Fragment) OS=Anas platyrhynchos GN=LRRFIP1 PE=4 SV=1 - [U3IAB9_ANAPL]	24.51	4.35	1	0.867245	0.871042	1.08142	0.939904	0.999263	1.18583	1.04236	1.07582	1.1446	0.20752	0.305145
R0L749	Glutaminyl-tRNA synthetase (Fragment) OS=Anas platyrhynchos GN=Anapl_05423 PE=3 SV=1 - [R0L749_ANAPL]	122.31	9.2	4	0.929752	0.970106	0.89334	0.931066	1.04543	1.08551	1.06615	1.0657	1.1446	0.00575571	0.0232893
R0LV93	BRO1 domain-containing protein BROX (Fragment) OS=Anas platyrhynchos GN=Anapl_06011 PE=4 SV=1 - [R0LV93_ANAPL]	15.1	3.16	2	0.962935	0.966182	0.873956	0.934358	1.10818	1.05917	1.03994	1.0691	1.1442	0.0208235	0.0553974
U3J0L5	Uncharacterized protein (Fragment) OS=Anas platyrhynchos GN=DDX46 PE=3 SV=1 - [U3J0L5_ANAPL]	61.42	4.06	3	0.865852	0.90408	1.06562	0.945183	1.07102	1.06671	1.10556	1.0811	1.14379	0.095105	0.167701
U3I5T3	Uncharacterized protein OS=Anas platyrhynchos GN=ELAVL1 PE=4 SV=1 - [U3I5T3_ANAPL]	155.58	23.31	7	0.978054	0.899127	0.923514	0.933565	1.05965	1.09506	1.04851	1.06774	1.14372	0.00788485	0.0286445
R0L476	Uveal autoantigen with coiled-coil domains and ankyrin repeats (Fragment) OS=Anas platyrhynchos GN=Anapl_17404 PE=4 SV=1 - [R0L476_ANAPL]	13.16	0.89	1	1.05065	0.953034	0.797262	0.93365	1.05952	0.962965	1.18075	1.06775	1.14363	0.239116	0.341469
R0LAM0	Peptidyl-prolyl cis-trans isomerase (Fragment) OS=Anas platyrhynchos GN=Anapl_16722 PE=4 SV=1 - [R0LAM0_ANAPL]	111.27	38.46	3	0.993669	0.949949	0.877637	0.940418	1.05219	1.06465	1.10945	1.07543	1.14356	0.0238149	0.0608604
R0KY93	Adenylosuccinate lyase (Fragment) OS=Anas platyrhynchos GN=Anapl_15604 PE=4 SV=1 - [R0KY93_ANAPL]	79.06	12.21	4	0.965319	0.958604	0.935179	0.953034	1.03597	1.06799	1.16536	1.08977	1.14348	0.0267429	0.0657778
R0JVZ8	Myelin expression factor 2 (Fragment) OS=Anas platyrhynchos GN=Anapl_06881 PE=4 SV=1 - [R0JVZ8_ANAPL]	121.76	12.3	7	0.947089	0.892177	0.932513	0.923926	1.02462	1.07249	1.07231	1.05647	1.14346	0.0044106	0.0197601
R0L4F8	Ras-related protein Rab-35 (Fragment) OS=Anas platyrhynchos GN=Anapl_02156 PE=3 SV=1 - [R0L4F8_ANAPL]	44.7	11.98	1	0.924848	0.937101	0.949762	0.937237	1.0915	1.06711	1.05642	1.07168	1.14344	0.000440991	0.00499407
R0L088	Crooked neck-like protein 1 (Fragment) OS=Anas platyrhynchos GN=Anapl_14768 PE=4 SV=1 - [R0L088_ANAPL]	32.17	5.04	3	0.939204	0.978529	0.892056	0.936596	1.0684	1.1002	1.04421	1.07094	1.14344	0.010748	0.0354155
R0LMH6	UPF0568 protein C14orf166-like protein (Fragment) OS=Anas platyrhynchos GN=C14orf166 PE=4 SV=1 - [R0LMH6_ANAPL]	134.53	25.45	5	0.983924	0.915047	0.890897	0.929956	1.09102	1.04691	1.05055	1.06283	1.14288	0.0131388	0.0405504
U3J5T8	Uncharacterized protein (Fragment) OS=Anas platyrhynchos GN=PCSK5 PE=3 SV=1 - [U3J5T8_ANAPL]	23.8	0.45	1	0.975786	0.837374	1.005	0.939387	0.990958	1.1196	1.11006	1.07354	1.14281	0.112748	0.190919
R0JC23	Ras-related protein Rab-26 (Fragment) OS=Anas platyrhynchos GN=Anapl_14830 PE=3 SV=1 - [R0JC23_ANAPL]	82.85	13.09	1	0.998703	0.914812	0.85774	0.923752	1.09165	1.01441	1.05901	1.05503	1.14211	0.0481438	0.100786
R0LTS7	Inosine triphosphate pyrophosphatase (Fragment) OS=Anas platyrhynchos GN=Anapl_08561 PE=3 SV=1 - [R0LTS7_ANAPL]	87.31	10.22	2	0.982549	0.950287	0.894349	0.942395	1.09948	1.05905	1.07001	1.07618	1.14196	0.00929495	0.0322845
R0KA94	Apolipoprotein O-like (Fragment) OS=Anas platyrhynchos GN=Anapl_05801 PE=4 SV=1 - [R0KA94_ANAPL]	17.44	2.98	1	1.00566	0.957418	0.841686	0.934921	1.11431	1.06058	1.02758	1.06749	1.1418	0.0729208	0.136746
R0JFH3	NLR family member X1 (Fragment) OS=Anas platyrhynchos GN=Anapl_12431 PE=4 SV=1 - [R0JFH3_ANAPL]	28.74	1.57	1	0.930509	0.988143	0.888943	0.935865	1.14933	1.07717	0.979012	1.0685	1.14173	0.0809726	0.148165
R0KYP7	Calbindin (Fragment) OS=Anas platyrhynchos GN=Anapl_14984 PE=4 SV=1 - [R0KYP7_ANAPL]	471.11	60	15	0.914466	0.962397	0.945916	0.940926	1.08008	1.08211	1.05746	1.07321	1.14059	0.00120337	0.00861715
R0KEQ8	60S ribosomal protein L24 (Fragment) OS=Anas platyrhynchos GN=Anapl_13200 PE=4 SV=1 - [R0KEQ8_ANAPL]	192.07	40.38	8	1.01214	0.921463	0.836246	0.923284	1.0873	1.059	1.01228	1.05286	1.14034	0.0790871	0.145547
U3J9N1	Uncharacterized protein (Fragment) OS=Anas platyrhynchos GN=PTPRN2 PE=4 SV=1 - [U3J9N1_ANAPL]	58.74	4.94	1	0.914919	0.957407	0.944947	0.939091	1.05487	1.05176	1.10601	1.07088	1.14034	0.00367707	0.0174699
R0JHK5	5'-AMP-activated protein kinase catalytic subunit alpha-1 (Fragment) OS=Anas platyrhynchos GN=PRKAA1 PE=4 SV=1 - [R0JHK5_ANAPL]	19.58	1.91	1	0.9657	0.934878	0.912623	0.937734	1.12711	1.05156	1.0293	1.06932	1.14033	0.0168952	0.0477826
U3IP22	Uncharacterized protein (Fragment) OS=Anas platyrhynchos GN=EDC4 PE=4 SV=1 - [U3IP22_ANAPL]	54.71	4.84	4	0.902775	0.961662	0.939334	0.934591	1.09742	1.03918	1.05921	1.06527	1.13983	0.00570456	0.0231178
U3J2U1	Uncharacterized protein (Fragment) OS=Anas platyrhynchos GN=ZMAT2 PE=4 SV=1 - [U3J2U1_ANAPL]	21.38	6.22	1	0.975351	0.916272	0.923747	0.938457	1.10015	1.05655	1.05161	1.06944	1.13957	0.005596	0.0228255
R0KVY1	Protein kinase C and casein kinase substrate in neurons protein 2 (Fragment) OS=Anas platyrhynchos GN=Anapl_17688 PE=4 SV=1 - [R0KVY1_ANAPL]	75.68	5.38	2	0.969955	0.925947	0.913465	0.936456	1.03969	1.09236	1.06934	1.06713	1.13954	0.00468703	0.0204674
B7U6F0	RhoA GTPase OS=Anas platyrhynchos PE=2 SV=1 - [B7U6F0_ANAPL]	215.83	49.74	7	0.946494	0.933775	0.904089	0.928119	1.05946	1.07952	1.03374	1.05757	1.13948	0.00208912	0.0121737
R0M1F9	Renin receptor (Fragment) OS=Anas platyrhynchos GN=Anapl_03696 PE=4 SV=1 - [R0M1F9_ANAPL]	109.72	8.75	2	0.875125	0.964025	0.948575	0.929242	1.05588	1.05055	1.06974	1.05872	1.13934	0.00986575	0.0333305
U3IN00	Uncharacterized protein (Fragment) OS=Anas platyrhynchos PE=3 SV=1 - [U3IN00_ANAPL]	117.96	14.97	3	0.964877	0.88665	0.968207	0.939911	1.02652	1.06846	1.11729	1.07076	1.13921	0.024906	0.062544
R0L4P6	Phospholipase DDHD1 (Fragment) OS=Anas platyrhynchos GN=DDHD1 PE=4 SV=1 - [R0L4P6_ANAPL]	10.29	2.83	1	0.879352	0.90681	1.03918	0.941782	1.09236	1.06051	1.06569	1.07286	1.13918	0.0597402	0.118154
R0LW14	Putative adenosylhomocysteinase 2 (Fragment) OS=Anas platyrhynchos GN=Anapl_16201 PE=3 SV=1 - [R0LW14_ANAPL]	181.36	19.7	3	0.912188	0.964668	0.903428	0.926761	1.09408	1.04755	1.02522	1.05562	1.13904	0.009862	0.0333305
R0JPE3	C-1-tetrahydrofolate synthase, cytoplasmic (Fragment) OS=Anas platyrhynchos GN=Anapl_09506 PE=3 SV=1 - [R0JPE3_ANAPL]	385.39	18.31	14	0.942728	0.94695	0.941644	0.943774	1.08377	1.07902	1.0621	1.07496	1.13901	4.19279e-05	0.0017188
E7CW81	Eukaryotic translation elongation factor 1 delta (Fragment) OS=Anas platyrhynchos PE=2 SV=1 - [E7CW81_ANAPL]	92.05	32.43	1	0.943484	0.967943	0.882761	0.931396	1.11418	1.04539	1.02203	1.06054	1.13865	0.0262011	0.0646396
R0JQ46	Heterogeneous nuclear ribonucleoproteins A2/B1 (Fragment) OS=Anas platyrhynchos GN=Anapl_07960 PE=4 SV=1 - [R0JQ46_ANAPL]	496.26	45.63	13	0.952359	0.939469	0.906534	0.932788	1.07272	1.0533	1.05989	1.06197	1.13849	0.000946038	0.00771265
R0L7K1	Reticulocalbin-2 (Fragment) OS=Anas platyrhynchos GN=Anapl_15847 PE=4 SV=1 - [R0L7K1_ANAPL]	209.07	29.49	6	0.969985	0.939906	0.912558	0.940816	1.14093	1.05218	1.01934	1.07082	1.13818	0.0311903	0.0735397
U3J6X1	Uncharacterized protein OS=Anas platyrhynchos PE=4 SV=1 - [U3J6X1_ANAPL]	51.73	6.06	2	0.952459	0.92292	0.915325	0.930235	1.02821	1.08274	1.06511	1.05869	1.13809	0.00283355	0.0146442
U3I5L1	Uncharacterized protein (Fragment) OS=Anas platyrhynchos GN=OSGEP PE=4 SV=1 - [U3I5L1_ANAPL]	80.98	18.66	2	0.969252	0.932567	0.883721	0.928513	1.05065	1.03577	1.083	1.05647	1.13781	0.0108124	0.0355264
R0K066	Kynurenine 3-monooxygenase (Fragment) OS=Anas platyrhynchos GN=Anapl_00702 PE=4 SV=1 - [R0K066_ANAPL]	0.01	4.86	1	0.902604	0.957318	0.959253	0.939725	1.03898	1.0606	1.10807	1.06921	1.1378	0.00935164	0.0322845
U3J584	Uncharacterized protein (Fragment) OS=Anas platyrhynchos GN=STK3 PE=4 SV=1 - [U3J584_ANAPL]	60.21	4.33	1	0.915714	1.02081	0.87492	0.937146	1.11091	1.03704	1.05082	1.06626	1.13777	0.0579483	0.115464
R0JF26	Golgi-associated plant pathogenesis-related protein 1 (Fragment) OS=Anas platyrhynchos GN=GLIPR2 PE=4 SV=1 - [R0JF26_ANAPL]	57.64	17.22	2	0.870108	0.889543	1.06124	0.940297	1.03308	1.0596	1.11632	1.06967	1.13758	0.119489	0.199608
R0LUP7	AP-3 complex subunit mu-1 (Fragment) OS=Anas platyrhynchos GN=AP3M1 PE=4 SV=1 - [R0LUP7_ANAPL]	107.75	13.88	2	1.01074	0.927446	0.872054	0.936745	0.98102	1.08641	1.12632	1.06458	1.13647	0.0968887	0.169947
R0JSJ8	Serine protease HTRA1 (Fragment) OS=Anas platyrhynchos GN=Anapl_03491 PE=4 SV=1 - [R0JSJ8_ANAPL]	54.29	5.26	2	0.986851	0.978695	0.856551	0.940699	1.0947	1.06934	1.04213	1.06872	1.1361	0.0460068	0.0973091
R0KF12	Nuclear pore complex protein Nup93 (Fragment) OS=Anas platyrhynchos GN=Anapl_07472 PE=4 SV=1 - [R0KF12_ANAPL]	310.04	16.73	14	0.953965	0.909871	0.942912	0.935583	1.03147	1.06002	1.09617	1.06255	1.13571	0.00520224	0.021915
G3EL63	Pyruvate dehyrogenase phosphatase catalytic subunit 1 (Fragment) OS=Anas platyrhynchos PE=3 SV=1 - [G3EL63_ANAPL]	17.5	2.22	1	0.951619	0.919766	0.950974	0.940786	1.04655	1.06197	1.09644	1.06832	1.13556	0.00214331	0.0123445
R0K5E8	U6 snRNA-associated Sm-like protein LSm6 (Fragment) OS=Anas platyrhynchos GN=Anapl_03338 PE=4 SV=1 - [R0K5E8_ANAPL]	5.46	10.61	1	0.97952	0.971065	0.863632	0.938072	1.0457	1.0636	1.08571	1.065	1.13531	0.0313699	0.0738629
R0LDK7	Palmitoyltransferase (Fragment) OS=Anas platyrhynchos GN=Anapl_04585 PE=3 SV=1 - [R0LDK7_ANAPL]	14.02	2.87	1	0.938354	0.866688	1.02387	0.94297	0.978448	1.10836	1.12457	1.07046	1.1352	0.120639	0.200748
R0LGV2	Vacuolar protein-sorting-associated protein 36 (Fragment) OS=Anas platyrhynchos GN=Anapl_11939 PE=4 SV=1 - [R0LGV2_ANAPL]	47.41	11.36	3	0.897802	0.937424	0.977536	0.937588	0.997757	1.06035	1.13468	1.06426	1.13511	0.0504896	0.103942
R0JFZ2	Choline/ethanolaminephosphotransferase 1 (Fragment) OS=Anas platyrhynchos GN=CEPT1 PE=3 SV=1 - [R0JFZ2_ANAPL]	20.33	2.53	1	1.01016	0.933952	0.872128	0.938747	1.07949	1.06691	1.05017	1.06553	1.13505	0.0359981	0.081509
U3ISD5	Uncharacterized protein (Fragment) OS=Anas platyrhynchos GN=RBX1 PE=4 SV=1 - [U3ISD5_ANAPL]	21.88	10.26	1	0.90821	0.923372	0.994547	0.942043	1.06183	1.07889	1.06706	1.06926	1.13504	0.00933401	0.0322845
R0JQS1	Apolipoprotein A-I-binding protein (Fragment) OS=Anas platyrhynchos GN=Anapl_10731 PE=3 SV=1 - [R0JQS1_ANAPL]	76.46	11.21	2	1.00057	0.986988	0.821241	0.936267	1.09064	1.07078	1.02641	1.06261	1.13495	0.105816	0.18148
R0JHV1	Nucleoporin NUP53 (Fragment) OS=Anas platyrhynchos GN=Anapl_14802 PE=4 SV=1 - [R0JHV1_ANAPL]	30.76	8.23	2	0.82919	0.916591	1.07245	0.939411	1.00468	1.07037	1.12274	1.06593	1.13468	0.184155	0.27711
U3ICR9	Uncharacterized protein (Fragment) OS=Anas platyrhynchos GN=KIF13B PE=3 SV=1 - [U3ICR9_ANAPL]	66.31	2.6	3	0.864628	0.891123	0.998796	0.918182	0.941983	1.01342	1.1691	1.0415	1.13431	0.191764	0.287067
R0K8M5	mRNA-capping enzyme (Fragment) OS=Anas platyrhynchos GN=Anapl_09371 PE=4 SV=1 - [R0K8M5_ANAPL]	18.01	1.38	1	0.934858	0.976513	0.907617	0.939663	1.06402	1.08345	1.04914	1.06554	1.13396	0.00489813	0.0210348
R0JCE3	Protein odr-4-like protein (Fragment) OS=Anas platyrhynchos GN=Anapl_16298 PE=4 SV=1 - [R0JCE3_ANAPL]	13.02	1.78	1	1.02618	0.993436	0.790462	0.936694	1.15977	1.04962	0.977104	1.06216	1.13395	0.239437	0.341786
R0JY02	Clathrin light chain B (Fragment) OS=Anas platyrhynchos GN=Anapl_14300 PE=4 SV=1 - [R0JY02_ANAPL]	113.85	20.57	3	0.989237	0.966949	0.864237	0.940141	1.10477	1.06076	1.0326	1.06604	1.13392	0.0454123	0.0963452
U3INC0	Uncharacterized protein (Fragment) OS=Anas platyrhynchos GN=UBR1 PE=4 SV=1 - [U3INC0_ANAPL]	27.2	0.98	1	0.982937	0.895457	0.945703	0.941366	1.14353	1.10494	0.953652	1.06737	1.13386	0.117122	0.19679
R0KV36	NSFL1 cofactor p47 (Fragment) OS=Anas platyrhynchos GN=Anapl_15246 PE=4 SV=1 - [R0KV36_ANAPL]	241.58	21.29	6	0.868908	0.852866	1.13552	0.952432	1.07547	1.10896	1.05489	1.07977	1.1337	0.242794	0.345724
R0K9Y2	Zinc finger protein 207 (Fragment) OS=Anas platyrhynchos GN=Anapl_03169 PE=4 SV=1 - [R0K9Y2_ANAPL]	132.21	6.85	3	0.920826	0.912616	1.02198	0.951809	1.05598	1.0929	1.08812	1.079	1.13363	0.0264142	0.0650613
U3J7N0	Uncharacterized protein (Fragment) OS=Anas platyrhynchos GN=AGRN PE=4 SV=1 - [U3J7N0_ANAPL]	233.82	9.13	10	0.966886	0.946012	0.954854	0.955917	1.08171	1.08352	1.08561	1.08361	1.13358	3.18599e-05	0.00158381
R0KZ33	Regulator of microtubule dynamics protein 3 (Fragment) OS=Anas platyrhynchos GN=Anapl_12413 PE=4 SV=1 - [R0KZ33_ANAPL]	4.19	2.61	1	0.942367	0.856264	1.03664	0.94509	1.12437	1.00671	1.08227	1.07112	1.13335	0.113676	0.192302
U3ILZ4	Uncharacterized protein OS=Anas platyrhynchos GN=EEF1D PE=3 SV=1 - [U3ILZ4_ANAPL]	190.94	9.8	2	0.973241	0.9353	0.916231	0.941591	1.11226	1.04387	1.04517	1.0671	1.13329	0.0111344	0.0362416
U3J0V8	Uncharacterized protein OS=Anas platyrhynchos PE=4 SV=1 - [U3J0V8_ANAPL]	255.38	12.41	6	0.941353	0.920397	0.949238	0.936996	1.07802	1.05066	1.05661	1.06176	1.13316	0.00047709	0.00514576
R0JMH7	Alpha-actinin-2 (Fragment) OS=Anas platyrhynchos GN=Anapl_08531 PE=4 SV=1 - [R0JMH7_ANAPL]	348.63	14.83	6	0.915312	0.945787	0.945355	0.935485	1.0548	1.05181	1.07322	1.05994	1.13304	0.000504822	0.00524924
U3I0I4	Uncharacterized protein (Fragment) OS=Anas platyrhynchos GN=COPS7A PE=4 SV=1 - [U3I0I4_ANAPL]	34.12	4.85	1	0.999965	0.943539	0.875636	0.939713	1.09561	1.05924	1.0392	1.06468	1.13299	0.0341963	0.078556
R0LNI3	Elongation factor 1-beta (Fragment) OS=Anas platyrhynchos GN=EEF1B2 PE=3 SV=1 - [R0LNI3_ANAPL]	322.16	55.33	7	0.968758	0.947498	0.867677	0.927978	1.05331	1.06258	1.0369	1.05093	1.13249	0.0178099	0.0497218
R0LH57	Cadherin-13 (Fragment) OS=Anas platyrhynchos GN=Anapl_15141 PE=4 SV=1 - [R0LH57_ANAPL]	18.9	6.43	3	0.874716	0.895574	1.07143	0.947239	1.0275	1.11921	1.07146	1.07272	1.13247	0.137744	0.222815
R0LD98	3-hydroxyisobutyrate dehydrogenase, mitochondrial (Fragment) OS=Anas platyrhynchos GN=Anapl_07941 PE=4 SV=1 - [R0LD98_ANAPL]	226.77	32.57	7	0.925986	0.937112	0.921723	0.928274	1.01848	1.06813	1.06625	1.05095	1.13216	0.00190509	0.0115364
R0LPW2	Endoplasmic reticulum-Golgi intermediate compartment protein 3 (Fragment) OS=Anas platyrhynchos GN=Anapl_04468 PE=4 SV=1 - [R0LPW2_ANAPL]	31.81	3.67	1	0.976591	0.956526	0.886136	0.939751	1.04354	1.02836	1.11981	1.0639	1.13211	0.0344941	0.0790635
U3IC59	Histone H2A (Fragment) OS=Anas platyrhynchos GN=H2AFY PE=3 SV=1 - [U3IC59_ANAPL]	477.01	51.45	12	0.953401	0.955345	0.933119	0.947288	1.07337	1.07065	1.07301	1.07234	1.13201	6.30229e-05	0.00196852
U3IFJ5	Uncharacterized protein (Fragment) OS=Anas platyrhynchos GN=LOC101797646 PE=4 SV=1 - [U3IFJ5_ANAPL]	92.55	29.53	4	0.945495	0.944031	0.942535	0.944021	1.08168	1.05519	1.06861	1.0685	1.13186	8.54116e-05	0.00221369
R0K0J2	Putative deoxyribose-phosphate aldolase (Fragment) OS=Anas platyrhynchos GN=Anapl_05584 PE=4 SV=1 - [R0K0J2_ANAPL]	55.69	8.59	2	0.916447	0.938881	0.971463	0.942264	1.06359	1.04272	1.09274	1.06635	1.13169	0.00453113	0.0199957
R0LFT7	Hsc70-interacting protein (Fragment) OS=Anas platyrhynchos GN=Anapl_16746 PE=4 SV=1 - [R0LFT7_ANAPL]	162.52	16.39	4	0.936858	0.969633	0.897743	0.934744	1.04256	1.08936	1.04081	1.05757	1.13141	0.00934682	0.0322845
R0LJR1	RNA 3'-terminal phosphate cyclase (Fragment) OS=Anas platyrhynchos GN=Anapl_06001 PE=4 SV=1 - [R0LJR1_ANAPL]	106.27	14.86	4	0.89011	0.947416	0.975026	0.937517	1.03986	1.078	1.06366	1.06051	1.13119	0.0108759	0.0356676
U3I9R9	Uncharacterized protein (Fragment) OS=Anas platyrhynchos GN=LYPLA1 PE=4 SV=1 - [U3I9R9_ANAPL]	81.15	12.56	3	0.9664	0.973791	0.879783	0.939991	1.0558	1.07882	1.05499	1.0632	1.13108	0.0167832	0.0475798
U3IAD4	Uncharacterized protein (Fragment) OS=Anas platyrhynchos GN=ARL8A PE=4 SV=1 - [U3IAD4_ANAPL]	140.86	39.13	2	0.948196	0.862505	1.05858	0.956428	1.07229	1.11772	1.05477	1.08159	1.13087	0.10435	0.179765
U3I3K1	Glutathione peroxidase (Fragment) OS=Anas platyrhynchos PE=3 SV=1 - [U3I3K1_ANAPL]	258.09	52.38	8	0.919987	0.948438	0.96678	0.945068	1.07584	1.05625	1.07263	1.06824	1.13033	0.00116973	0.00853458
R0LG52	Ankyrin repeat and MYND domain-containing protein 2 (Fragment) OS=Anas platyrhynchos GN=Anapl_02793 PE=4 SV=1 - [R0LG52_ANAPL]	14.74	3.61	2	0.914477	0.945871	0.963019	0.941122	1.05829	1.06489	1.06806	1.06374	1.13029	0.00107161	0.00812839
R0LCH3	ATP-binding cassette sub-family F member 3 (Fragment) OS=Anas platyrhynchos GN=Anapl_05746 PE=3 SV=1 - [R0LCH3_ANAPL]	14.44	1.98	1	1.0523	0.759128	1.02634	0.945922	1.02243	1.13955	1.04546	1.06915	1.13027	0.28663	0.390746
U3IV19	Uncharacterized protein (Fragment) OS=Anas platyrhynchos GN=SERPINF2 PE=3 SV=1 - [U3IV19_ANAPL]	11.58	1.53	1	0.953279	0.915759	0.961713	0.943584	1.05139	1.04272	1.10507	1.0664	1.13016	0.00697896	0.0263456
U3IAF7	Uncharacterized protein (Fragment) OS=Anas platyrhynchos GN=CPNE1 PE=4 SV=1 - [U3IAF7_ANAPL]	335.09	19.92	8	0.966565	0.948006	0.921423	0.945332	1.11737	1.06555	1.02186	1.06826	1.13004	0.015822	0.0455481
U3IZP7	Uncharacterized protein (Fragment) OS=Anas platyrhynchos GN=NCL PE=4 SV=1 - [U3IZP7_ANAPL]	474.41	28.19	5	0.990811	0.959404	0.882052	0.944089	1.08557	1.06204	1.05294	1.06685	1.13003	0.0220109	0.0576499
U3I0G4	Oxysterol-binding protein (Fragment) OS=Anas platyrhynchos GN=OSBPL9 PE=3 SV=1 - [U3I0G4_ANAPL]	15.67	1.36	1	0.94093	0.952349	0.934554	0.942611	1.0759	1.05399	1.06506	1.06498	1.12982	0.000117025	0.00256579
R0LFU2	Programmed cell death protein 10 (Fragment) OS=Anas platyrhynchos GN=PDCD10 PE=4 SV=1 - [R0LFU2_ANAPL]	71.63	13.68	3	0.916218	0.924036	0.993058	0.944437	1.04062	1.06731	1.09274	1.06689	1.12966	0.0129541	0.0402772
R0JA16	Conserved oligomeric Golgi complex subunit 6 (Fragment) OS=Anas platyrhynchos GN=COG6 PE=4 SV=1 - [R0JA16_ANAPL]	6.91	4.62	2	0.918887	0.935127	0.929069	0.927694	1.05403	1.06294	1.02672	1.0479	1.12957	0.000537445	0.00541352
R0J7S9	Guanine nucleotide-binding protein G(K) subunit alpha (Fragment) OS=Anas platyrhynchos GN=Anapl_18481 PE=4 SV=1 - [R0J7S9_ANAPL]	30.38	15.25	2	0.927796	0.933141	0.965052	0.941996	1.05334	1.09225	1.0455	1.0637	1.1292	0.00279361	0.0144809
R0JE14	60S ribosomal protein L23 (Fragment) OS=Anas platyrhynchos GN=RPL23 PE=3 SV=1 - [R0JE14_ANAPL]	133.17	37.27	4	0.939265	0.957856	0.916292	0.937804	1.04612	1.05489	1.07536	1.05879	1.12901	0.00122466	0.00873355
R0K1I0	Non-POU domain-containing octamer-binding protein (Fragment) OS=Anas platyrhynchos GN=NONO PE=4 SV=1 - [R0K1I0_ANAPL]	271.72	26.91	9	0.933885	0.899777	1.01026	0.947975	1.09864	1.05154	1.05892	1.0697	1.1284	0.0272453	0.0667299
R0LDM8	Serine/threonine-protein kinase MST4 (Fragment) OS=Anas platyrhynchos GN=Anapl_15092 PE=4 SV=1 - [R0LDM8_ANAPL]	107.44	8.17	3	0.99038	0.957607	0.88529	0.944426	1.09307	1.06674	1.03661	1.06547	1.12817	0.0260127	0.0644166
U3I834	Uncharacterized protein (Fragment) OS=Anas platyrhynchos GN=ABRACL PE=4 SV=1 - [U3I834_ANAPL]	41	26.51	2	0.996582	0.967956	0.858347	0.940961	1.03739	1.07406	1.07309	1.06151	1.12811	0.0513187	0.105275
R0K679	Retinol-binding protein 4 (Fragment) OS=Anas platyrhynchos GN=Anapl_03553 PE=3 SV=1 - [R0K679_ANAPL]	8.8	13.27	2	0.960484	0.933003	0.935392	0.942959	1.04901	1.0415	1.09913	1.06321	1.12753	0.00393183	0.0182968
U3IJQ7	Uncharacterized protein (Fragment) OS=Anas platyrhynchos PE=4 SV=1 - [U3IJQ7_ANAPL]	116.06	29.35	1	1.01746	0.95163	0.853306	0.940798	1.09011	1.07113	1.02042	1.06055	1.12729	0.0828065	0.150648
D7RF70	Caveolin OS=Anas platyrhynchos PE=2 SV=1 - [D7RF70_ANAPL]	55.06	16.29	2	0.924291	0.974519	0.944592	0.9478	1.09485	1.10113	1.0093	1.06843	1.12727	0.0217021	0.0570996
U3IE92	Uncharacterized protein OS=Anas platyrhynchos GN=NDUFS7 PE=3 SV=1 - [U3IE92_ANAPL]	42.38	10.6	2	0.953883	0.983991	0.88731	0.941728	1.05345	1.02779	1.1027	1.06131	1.12698	0.0294349	0.0706451
U3INM5	Uncharacterized protein (Fragment) OS=Anas platyrhynchos GN=NOP56 PE=4 SV=1 - [U3INM5_ANAPL]	17.27	8.16	1	0.884771	0.968128	0.981308	0.944736	0.984659	1.0873	1.12146	1.06447	1.12674	0.078792	0.145324
R0LIZ8	Nucleolar complex protein 3-like protein (Fragment) OS=Anas platyrhynchos GN=Anapl_03547 PE=4 SV=1 - [R0LIZ8_ANAPL]	13.51	1.83	1	0.961525	0.881833	0.995662	0.94634	1.0503	1.05632	1.09115	1.06592	1.12637	0.0294541	0.0706451
R0LRP6	Synaptic vesicle glycoprotein 2B (Fragment) OS=Anas platyrhynchos GN=SV2B PE=4 SV=1 - [R0LRP6_ANAPL]	43.67	1.7	1	0.907402	1.02371	0.897683	0.942933	1.16098	1.0211	1.00331	1.06179	1.12605	0.137882	0.222935
R0JGV3	Xylulose kinase (Fragment) OS=Anas platyrhynchos GN=Anapl_12717 PE=4 SV=1 - [R0JGV3_ANAPL]	78.25	8.09	3	1.02215	0.911557	0.894218	0.942641	1.02651	1.09183	1.06525	1.0612	1.12577	0.0555458	0.111573
R0KZK3	Tropomyosin alpha-1 chain (Fragment) OS=Anas platyrhynchos GN=Anapl_05914 PE=3 SV=1 - [R0KZK3_ANAPL]	238.48	39.71	3	0.98714	0.944843	0.912796	0.94826	1.09468	1.05336	1.05323	1.06709	1.12531	0.00968196	0.0329661
R0KAH7	28S ribosomal protein S25, mitochondrial (Fragment) OS=Anas platyrhynchos GN=MRPS25 PE=4 SV=1 - [R0KAH7_ANAPL]	6.04	10.42	1	0.912895	0.931804	0.993843	0.946181	1.04805	1.07574	1.07032	1.06471	1.12527	0.0101791	0.0340906
R0KI89	E3 SUMO-protein ligase RanBP2 (Fragment) OS=Anas platyrhynchos GN=Anapl_18335 PE=3 SV=1 - [R0KI89_ANAPL]	14.04	15.58	1	0.867755	0.993695	0.974442	0.945297	0.996009	1.05845	1.13595	1.06347	1.12501	0.103878	0.179309
R0LQJ8	Transcription initiation factor TFIID subunit 4 (Fragment) OS=Anas platyrhynchos GN=Anapl_00235 PE=4 SV=1 - [R0LQJ8_ANAPL]	21.46	1.06	1	1.06381	0.954421	0.805668	0.941299	0.989851	1.07452	1.1102	1.05819	1.12418	0.231262	0.332887
R0JMD9	Hydroxyacylglutathione hydrolase (Fragment) OS=Anas platyrhynchos GN=HAGH PE=3 SV=1 - [R0JMD9_ANAPL]	58.26	10.49	3	0.940248	0.948413	0.924803	0.937821	1.02763	1.06486	1.06742	1.0533	1.12314	0.00138326	0.00931018
R0KYA4	ATP-binding cassette sub-family F member 1 (Fragment) OS=Anas platyrhynchos GN=LOC101794715 PE=4 SV=1 - [R0KYA4_ANAPL]	37.46	13.92	1	0.756539	1.01768	1.0569	0.943706	1.01435	1.08552	1.07985	1.05991	1.12313	0.29704	0.400319
R0JV77	Sulfide:quinone oxidoreductase, mitochondrial (Fragment) OS=Anas platyrhynchos GN=Anapl_06866 PE=4 SV=1 - [R0JV77_ANAPL]	286.17	28.44	10	0.96723	0.920734	0.913	0.933655	1.06452	1.05728	1.02386	1.04856	1.12307	0.00548687	0.0226317
R0JWL1	COMM domain-containing protein 1 (Fragment) OS=Anas platyrhynchos GN=Anapl_05468 PE=4 SV=1 - [R0JWL1_ANAPL]	22.48	10.74	1	0.893977	0.893174	1.06303	0.950059	1.10599	1.0002	1.09415	1.06678	1.12286	0.150056	0.237649
R0JA86	Histone H2A (Fragment) OS=Anas platyrhynchos GN=H2AFY2 PE=3 SV=1 - [R0JA86_ANAPL]	159.8	18.82	4	0.959427	0.950371	0.938335	0.949378	1.07561	1.07644	1.04594	1.066	1.12284	0.000577339	0.00564971
R0K3S0	Ezrin (Fragment) OS=Anas platyrhynchos GN=Anapl_16188 PE=4 SV=1 - [R0K3S0_ANAPL]	362.45	28.72	9	0.924448	0.9384	0.954274	0.939041	1.08799	1.06578	1.0089	1.05422	1.12266	0.0100818	0.0339024
R0JCF9	Vacuolar protein sorting-associating protein 4B (Fragment) OS=Anas platyrhynchos GN=Anapl_16520 PE=3 SV=1 - [R0JCF9_ANAPL]	101.19	11.06	4	0.966781	0.954508	0.921746	0.947678	1.10741	1.06422	1.01933	1.06365	1.12238	0.0157051	0.0453775
U3I5F8	Uncharacterized protein OS=Anas platyrhynchos GN=PCBP3 PE=4 SV=1 - [U3I5F8_ANAPL]	106.11	13.51	4	0.941036	0.95112	0.913335	0.935164	1.06958	1.06668	1.01243	1.04956	1.12233	0.00625322	0.0245395
R0LZD2	UPF0444 transmembrane protein C12orf23-like protein (Fragment) OS=Anas platyrhynchos GN=Anapl_11732 PE=4 SV=1 - [R0LZD2_ANAPL]	19.15	15.31	1	0.928443	0.971153	0.939337	0.946311	1.02046	1.03139	1.13187	1.06124	1.12145	0.0380845	0.084516
S4SM24	Eukaryotic initiation factor 4A-III (Fragment) OS=Anas platyrhynchos GN=eIF4A-III PE=2 SV=1 - [S4SM24_ANAPL]	242.3	24.15	9	0.956573	0.977211	0.862128	0.931971	1.05152	1.03085	1.05308	1.04515	1.12144	0.0351368	0.0801249
R0JYU6	GTP-binding protein 10 (Fragment) OS=Anas platyrhynchos GN=Anapl_05180 PE=4 SV=1 - [R0JYU6_ANAPL]	0.56	1.94	1	1.03438	0.940152	0.858129	0.944219	1.09448	1.06946	1.01241	1.05878	1.12133	0.112105	0.190293
U3ISN7	Uncharacterized protein (Fragment) OS=Anas platyrhynchos GN=LAMB1 PE=4 SV=1 - [U3ISN7_ANAPL]	613.22	14.25	21	0.954663	0.939565	0.926694	0.940307	1.06443	1.04758	1.05094	1.05432	1.12125	0.000285904	0.00396062
U3IP20	Uncharacterized protein (Fragment) OS=Anas platyrhynchos PE=4 SV=1 - [U3IP20_ANAPL]	454.58	16	12	0.935574	0.941623	0.972568	0.949921	1.03168	1.05347	1.10809	1.06441	1.12053	0.0108346	0.0355657
U3J6L2	Uncharacterized protein (Fragment) OS=Anas platyrhynchos GN=LUC7L3 PE=4 SV=1 - [U3J6L2_ANAPL]	3.47	1.89	1	0.973039	0.938573	0.927603	0.946405	1.04519	1.07231	1.0639	1.06047	1.12052	0.00198114	0.011759
U3IBB9	Uncharacterized protein (Fragment) OS=Anas platyrhynchos GN=NASP PE=4 SV=1 - [U3IBB9_ANAPL]	37.3	2.36	1	0.823465	0.912599	1.12048	0.952181	1.04293	1.058	1.09858	1.0665	1.12006	0.270813	0.374151
R0LVU6	Adseverin (Fragment) OS=Anas platyrhynchos GN=Anapl_02775 PE=4 SV=1 - [R0LVU6_ANAPL]	75.75	3.94	3	1.00907	0.933916	0.893802	0.945595	1.0995	1.10291	0.974691	1.05903	1.11997	0.103764	0.179201
R0KR10	Torsin family protein C9orf167-like protein A (Fragment) OS=Anas platyrhynchos GN=TOR4A PE=4 SV=1 - [R0KR10_ANAPL]	19.31	1.65	1	0.931132	0.975666	0.934324	0.947041	1.04952	1.02503	1.10621	1.06025	1.11954	0.0155525	0.0452064
R0KUL5	Sorting nexin-9 (Fragment) OS=Anas platyrhynchos GN=Anapl_16396 PE=4 SV=1 - [R0KUL5_ANAPL]	120.78	8.76	4	0.979504	0.96249	0.90278	0.948258	1.08088	1.06389	1.03997	1.06158	1.11951	0.0122585	0.0389454
U3IW62	Uncharacterized protein (Fragment) OS=Anas platyrhynchos GN=DDX18 PE=3 SV=1 - [U3IW62_ANAPL]	18.45	3.07	1	0.981453	0.870275	0.996846	0.949525	0.899241	1.03137	1.25821	1.06294	1.11944	0.369077	0.47212
U3IG81	Uncharacterized protein (Fragment) OS=Anas platyrhynchos GN=EIF1AY PE=3 SV=1 - [U3IG81_ANAPL]	100.49	15	2	0.956483	0.953229	0.892318	0.93401	1.06822	1.03125	1.03719	1.04555	1.11943	0.00941186	0.0323958
R0L492	Nuclear pore complex protein Nup107 (Fragment) OS=Anas platyrhynchos GN=Anapl_07419 PE=4 SV=1 - [R0L492_ANAPL]	86.46	5.27	4	0.971917	0.857995	1.01769	0.9492	1.0422	1.08659	1.05728	1.06202	1.11886	0.0837183	0.152055
R0JRI4	Vam6/Vps39-like protein (Fragment) OS=Anas platyrhynchos GN=Anapl_01143 PE=4 SV=1 - [R0JRI4_ANAPL]	61.47	3.52	3	1.03439	0.912912	0.910374	0.952557	1.02099	1.10938	1.06204	1.06414	1.11714	0.0817393	0.149019
R0JVT5	Splicing factor, arginine/serine-rich 7 (Fragment) OS=Anas platyrhynchos GN=Anapl_05483 PE=4 SV=1 - [R0JVT5_ANAPL]	178.63	52.5	1	0.920981	0.944429	0.935436	0.933615	1.08762	1.03901	1.00199	1.04287	1.11702	0.0131782	0.0405504
R0LVJ2	Cytosolic phospholipase A2 (Fragment) OS=Anas platyrhynchos GN=Anapl_16692 PE=4 SV=1 - [R0LVJ2_ANAPL]	23.19	1.22	1	0.983738	0.961253	0.896029	0.947006	1.11745	1.06418	0.991791	1.05781	1.117	0.0691967	0.131352
R4HH66	Desmin (Fragment) OS=Anas platyrhynchos PE=2 SV=1 - [R4HH66_ANAPL]	289.42	31.46	4	0.921057	0.939087	0.973224	0.944456	1.02726	1.09387	1.04355	1.05489	1.11693	0.0118802	0.0380588
U3IX14	Uncharacterized protein (Fragment) OS=Anas platyrhynchos GN=THYN1 PE=4 SV=1 - [U3IX14_ANAPL]	191.07	32.07	6	1.00398	0.933111	0.900992	0.946029	1.09268	1.05969	1.0173	1.05656	1.11683	0.0418706	0.0904894
R0JFV9	Myb-binding protein 1A (Fragment) OS=Anas platyrhynchos GN=Anapl_10246 PE=4 SV=1 - [R0JFV9_ANAPL]	26.33	0.88	1	1.03	0.936295	0.877708	0.947999	1.17482	0.928849	1.0717	1.05846	1.11651	0.258747	0.361767
U3I3T2	Uncharacterized protein (Fragment) OS=Anas platyrhynchos GN=ILVBL PE=4 SV=1 - [U3I3T2_ANAPL]	33.93	15.54	1	0.89081	0.947426	0.991285	0.943173	0.999547	1.0736	1.0857	1.05295	1.11639	0.0503485	0.103927
R0LFM3	Putative phospholipid-transporting ATPase IB (Fragment) OS=Anas platyrhynchos GN=Anapl_08845 PE=4 SV=1 - [R0LFM3_ANAPL]	136.45	5.13	3	0.940686	1.00174	0.952531	0.964984	1.04601	1.07127	1.11435	1.07721	1.1163	0.0147909	0.0440177
U3J7I8	Uncharacterized protein OS=Anas platyrhynchos GN=UBAP2L PE=4 SV=1 - [U3J7I8_ANAPL]	97.09	4.17	4	0.924977	0.951188	0.948345	0.941503	1.06542	1.04875	1.03866	1.05094	1.11624	0.000656754	0.00607594
U3I9B6	Uncharacterized protein (Fragment) OS=Anas platyrhynchos PE=4 SV=1 - [U3I9B6_ANAPL]	31.53	3.69	2	0.961985	0.937914	0.942318	0.947406	1.08615	1.03332	1.05312	1.05753	1.11624	0.00298796	0.0151643
R0JYM9	Myosin regulatory light chain 2, smooth muscle major isoform (Fragment) OS=Anas platyrhynchos GN=Anapl_04443 PE=4 SV=1 - [R0JYM9_ANAPL]	271.13	63.31	4	0.933324	0.943493	0.951177	0.942665	1.03582	1.07823	1.04264	1.05223	1.11623	0.00148957	0.00976093
U3IJ09	Uncharacterized protein (Fragment) OS=Anas platyrhynchos GN=VWA1 PE=4 SV=1 - [U3IJ09_ANAPL]	48.21	3.68	1	0.973286	1.02979	0.855578	0.952884	1.12034	1.07718	0.993041	1.06352	1.11611	0.156333	0.2449
R0JR71	LanC-like protein 1 (Fragment) OS=Anas platyrhynchos GN=Anapl_06330 PE=4 SV=1 - [R0JR71_ANAPL]	87.99	10.53	5	0.979431	0.937173	0.887037	0.934547	1.06405	1.04448	1.02045	1.04299	1.11604	0.0213479	0.056467
R0LPL6	Asparagine synthetase [glutamine-hydrolyzing] (Fragment) OS=Anas platyrhynchos GN=ASNS PE=4 SV=1 - [R0LPL6_ANAPL]	63.28	3.21	2	1.00329	0.945355	0.892539	0.947063	1.07055	1.06678	1.03223	1.05652	1.11558	0.0329717	0.0768012
R0KRW0	Cell surface glycoprotein MUC18 OS=Anas platyrhynchos GN=Anapl_12424 PE=4 SV=1 - [R0KRW0_ANAPL]	97.89	11.67	3	0.975792	0.941987	0.946825	0.954868	1.08895	1.0431	1.06299	1.06501	1.11535	0.00289871	0.0148728
R0KY92	FK506-binding protein 8 (Fragment) OS=Anas platyrhynchos GN=Anapl_18849 PE=4 SV=1 - [R0KY92_ANAPL]	12.88	1.32	1	0.891867	0.95978	0.999961	0.950536	1.02783	1.07733	1.07442	1.05986	1.11501	0.0365939	0.0824727
R0KEM8	Neuroendocrine protein 7B2 (Fragment) OS=Anas platyrhynchos GN=Anapl_04421 PE=4 SV=1 - [R0KEM8_ANAPL]	20.3	9.05	1	0.977838	0.922991	0.949273	0.950034	1.02869	1.02926	1.11868	1.05887	1.11457	0.032382	0.0755732
R0LU64	Sulfurtransferase (Fragment) OS=Anas platyrhynchos GN=Anapl_01384 PE=4 SV=1 - [R0LU64_ANAPL]	51.73	14.42	2	0.870389	1.00754	0.972548	0.950159	1.05384	1.04265	1.08053	1.05901	1.11456	0.0631707	0.122852
R0KEI8	Antithrombin-III (Fragment) OS=Anas platyrhynchos GN=Anapl_09240 PE=3 SV=1 - [R0KEI8_ANAPL]	207.48	23.31	9	0.928314	0.960982	0.935834	0.94171	1.03999	1.04403	1.06466	1.04956	1.11453	0.000987874	0.00783539
R0KUA4	PCTP-like protein (Fragment) OS=Anas platyrhynchos GN=Anapl_19124 PE=4 SV=1 - [R0KUA4_ANAPL]	8.81	12.9	1	0.808266	0.894659	1.16469	0.955872	1.06994	1.07887	1.04705	1.06529	1.11447	0.367376	0.470291
U3IC43	Peptidyl-prolyl cis-trans isomerase (Fragment) OS=Anas platyrhynchos GN=PPIH PE=3 SV=1 - [U3IC43_ANAPL]	29.31	17.16	2	0.963487	0.977097	0.902002	0.947529	1.093	1.05876	1.0154	1.05572	1.11418	0.0283435	0.0685017
R0K2P7	Dual specificity mitogen-activated protein kinase kinase 1 (Fragment) OS=Anas platyrhynchos GN=Anapl_09725 PE=4 SV=1 - [R0K2P7_ANAPL]	250.63	29.08	7	0.996092	0.96813	0.881887	0.948703	1.07451	1.05747	1.03896	1.05698	1.11413	0.0392174	0.0860949
R0L675	Annexin (Fragment) OS=Anas platyrhynchos GN=Anapl_19050 PE=3 SV=1 - [R0L675_ANAPL]	219.81	23.92	5	0.984443	0.922203	0.957409	0.954685	1.10784	1.05338	1.02912	1.06345	1.11392	0.0209249	0.0555597
R0LDD5	Lin-7-like protein C (Fragment) OS=Anas platyrhynchos GN=Anapl_04812 PE=4 SV=1 - [R0LDD5_ANAPL]	112.27	16.22	3	0.954088	0.981297	0.889301	0.941562	1.08753	0.984521	1.07377	1.04861	1.11369	0.0645128	0.124267
R0JI66	Solute carrier family 12 member 4 (Fragment) OS=Anas platyrhynchos GN=Anapl_06520 PE=4 SV=1 - [R0JI66_ANAPL]	48.37	3.15	3	0.956971	0.966404	0.917589	0.946988	1.0489	1.05705	1.05728	1.05441	1.11344	0.00211562	0.0122423
R0LHA2	Gap junction protein (Fragment) OS=Anas platyrhynchos GN=Anapl_11122 PE=3 SV=1 - [R0LHA2_ANAPL]	57.57	16	3	0.924681	0.948911	0.97693	0.950174	1.05805	1.05061	1.06504	1.0579	1.11338	0.00233981	0.0131491
R0KN34	60S ribosomal protein L40 (Fragment) OS=Anas platyrhynchos GN=UBA52 PE=4 SV=1 - [R0KN34_ANAPL]	55.21	21.69	1	1.01974	0.966148	0.856901	0.947595	1.08814	1.05369	1.02282	1.05488	1.11322	0.105598	0.181375
U3ITL1	Uncharacterized protein (Fragment) OS=Anas platyrhynchos GN=EEF1G PE=4 SV=1 - [U3ITL1_ANAPL]	88.77	5.15	4	0.987964	0.966209	0.864796	0.939657	1.07899	1.06098	0.997712	1.04589	1.11306	0.0787193	0.145267
R0LRM7	Destrin (Fragment) OS=Anas platyrhynchos GN=DSTN PE=4 SV=1 - [R0LRM7_ANAPL]	432.75	60.61	10	0.98664	0.96569	0.893265	0.948532	1.08236	1.06456	1.01985	1.05559	1.11287	0.0340976	0.078556
R0LGS9	Methionine aminopeptidase (Fragment) OS=Anas platyrhynchos GN=Anapl_11151 PE=3 SV=1 - [R0LGS9_ANAPL]	48.2	10.78	4	0.99757	0.928103	0.94431	0.956661	1.0392	1.05842	1.09453	1.06405	1.11226	0.0154845	0.0451297
R0LYU3	Vitamin D-binding protein (Fragment) OS=Anas platyrhynchos GN=Anapl_10497 PE=4 SV=1 - [R0LYU3_ANAPL]	247.32	20.04	7	0.98572	0.957706	0.914928	0.952785	1.05547	1.06531	1.05703	1.05927	1.11176	0.006899	0.0262147
R0J7Q7	UPF0027 protein C22orf28-like protein OS=Anas platyrhynchos GN=Anapl_18662 PE=4 SV=1 - [R0J7Q7_ANAPL]	85.38	24.4	4	0.948162	0.941559	0.949892	0.946538	1.11093	1.02832	1.01765	1.0523	1.11173	0.0232819	0.0599798
R0L807	Filamin-B OS=Anas platyrhynchos GN=Anapl_12990 PE=4 SV=1 - [R0L807_ANAPL]	55.3	5.96	2	0.92259	0.953625	0.966497	0.947571	1.05249	1.02366	1.08403	1.05339	1.11168	0.00826783	0.0297248
U3J204	Uncharacterized protein (Fragment) OS=Anas platyrhynchos GN=ILF3 PE=4 SV=1 - [U3J204_ANAPL]	270.73	16.35	12	0.961625	0.976185	0.894367	0.944059	1.04289	1.05557	1.04994	1.04946	1.11165	0.0143846	0.0430671
U3II62	Uncharacterized protein (Fragment) OS=Anas platyrhynchos GN=CSTF2 PE=4 SV=1 - [U3II62_ANAPL]	62.88	5.56	3	0.915611	0.954705	1.00001	0.956774	1.01827	1.06596	1.10637	1.06354	1.11158	0.0388458	0.0854953
U3J070	Uncharacterized protein OS=Anas platyrhynchos GN=CPQ PE=4 SV=1 - [U3J070_ANAPL]	138.06	12.15	5	0.972667	0.926201	0.9535	0.95079	1.03914	1.0573	1.07357	1.05667	1.11136	0.00320589	0.0158831
U3J8C2	Uncharacterized protein (Fragment) OS=Anas platyrhynchos GN=FLOT2 PE=4 SV=1 - [U3J8C2_ANAPL]	186.05	24.01	9	0.918199	0.925263	1.03249	0.95865	1.0381	1.08396	1.07318	1.06508	1.11102	0.0543425	0.109952
U3J5L2	Uncharacterized protein (Fragment) OS=Anas platyrhynchos GN=ILKAP PE=3 SV=1 - [U3J5L2_ANAPL]	92.92	20.77	6	0.950662	0.958336	0.940393	0.949797	1.06266	1.06118	1.04019	1.05467	1.11042	0.000299908	0.00405485
R0KK20	Tropomodulin-3 (Fragment) OS=Anas platyrhynchos GN=Anapl_17698 PE=4 SV=1 - [R0KK20_ANAPL]	292.59	26.69	7	0.913717	0.958539	0.965443	0.9459	1.03894	1.06028	1.05078	1.05	1.11005	0.00388173	0.0180956
R0L7G9	Thioredoxin reductase 3 (Fragment) OS=Anas platyrhynchos GN=Anapl_09017 PE=3 SV=1 - [R0L7G9_ANAPL]	94.57	9.76	4	0.972407	0.954335	0.933655	0.953466	1.06694	1.06461	1.04304	1.05819	1.10984	0.00150323	0.00981336
R0JVX5	Ras-related protein Rab-6B (Fragment) OS=Anas platyrhynchos GN=Anapl_08215 PE=4 SV=1 - [R0JVX5_ANAPL]	181.2	63.81	2	1.04452	0.887758	0.917214	0.94983	1.11258	0.968486	1.08048	1.05385	1.10951	0.184635	0.277712
R0LMW9	Ras-related protein Rab-28 (Fragment) OS=Anas platyrhynchos GN=RAB28 PE=4 SV=1 - [R0LMW9_ANAPL]	28.06	4.59	1	1.01623	0.990792	0.831896	0.946305	1.11267	1.0559	0.97974	1.04944	1.10898	0.211184	0.309861
U3J717	Uncharacterized protein (Fragment) OS=Anas platyrhynchos GN=NOL9 PE=4 SV=1 - [U3J717_ANAPL]	22.94	4.01	1	0.981613	0.85888	1.02468	0.955059	1.08944	1.05454	1.03296	1.05898	1.10881	0.11798	0.197944
R0JCS5	Putative RNA-binding protein Luc7-like 1 (Fragment) OS=Anas platyrhynchos GN=Anapl_06477 PE=4 SV=1 - [R0JCS5_ANAPL]	68.21	6.57	1	1.01634	0.911102	0.929314	0.952253	0.99766	1.02572	1.14333	1.05557	1.1085	0.134507	0.218905
U5YS24	Apolipoprotein A-I OS=Anser anser GN=APOA1 PE=2 SV=1 - [U5YS24_9AVES]	680.66	64.77	20	0.984044	0.966252	0.904156	0.951484	1.06219	1.06822	1.03359	1.05467	1.10844	0.0175629	0.0491539
R0LM27	WD repeat-containing protein 1 (Fragment) OS=Anas platyrhynchos GN=Anapl_09577 PE=4 SV=1 - [R0LM27_ANAPL]	431.48	33.39	14	0.963424	0.970609	0.895557	0.943197	1.05994	1.06227	1.01344	1.04522	1.10816	0.0237356	0.0607884
R0LLK9	Uncharacterized protein KIAA1033 (Fragment) OS=Anas platyrhynchos GN=Anapl_14109 PE=4 SV=1 - [R0LLK9_ANAPL]	35.57	3.4	2	0.951786	1.1282	1.11851	1.06616	0.848631	1.69844	0.997261	1.18144	1.10813	0.689484	0.762361
U3INB3	Uncharacterized protein (Fragment) OS=Anas platyrhynchos GN=PRTFDC1 PE=4 SV=1 - [U3INB3_ANAPL]	56.3	13.84	3	0.986232	0.986876	0.861481	0.944863	1.03683	1.05963	1.04427	1.04691	1.108	0.0730333	0.136756
R0LQG2	Dickkopf-related protein 3 (Fragment) OS=Anas platyrhynchos GN=Anapl_14334 PE=4 SV=1 - [R0LQG2_ANAPL]	234.86	21.28	5	0.949954	0.939769	0.93244	0.940721	1.05727	1.03454	1.03475	1.04218	1.10786	0.000367331	0.00453033
W8GPS8	Interferon-induced protein with tetratricopeptide repeats 5 OS=Anas platyrhynchos GN=LOC101797569 PE=2 SV=1 - [W8GPS8_ANAPL]	38.25	5.22	2	0.965601	0.889899	0.993056	0.949519	1.03815	1.07859	1.03802	1.05159	1.10749	0.0387301	0.0853489
U3ITQ1	Uncharacterized protein (Fragment) OS=Anas platyrhynchos GN=CPSF6 PE=4 SV=1 - [U3ITQ1_ANAPL]	142.98	14.29	4	0.898445	0.916313	1.08652	0.967094	1.02876	1.08863	1.0956	1.071	1.10744	0.177552	0.270337
U3IWS8	Uncharacterized protein (Fragment) OS=Anas platyrhynchos GN=HK2 PE=3 SV=1 - [U3IWS8_ANAPL]	251.1	10.5	3	0.971171	0.913638	0.977241	0.954016	1.0799	1.07231	1.01553	1.05591	1.10681	0.0237667	0.0607884
R0K0B1	Signal peptidase complex catalytic subunit SEC11A (Fragment) OS=Anas platyrhynchos GN=Anapl_01750 PE=4 SV=1 - [R0K0B1_ANAPL]	68.1	12.5	2	0.866664	0.980639	1.00668	0.951326	1.05109	1.05401	1.0532	1.05277	1.10663	0.0777474	0.143932
R0JJV1	Biogenesis of lysosome-related organelles complex-1 subunit 2 (Fragment) OS=Anas platyrhynchos GN=Anapl_06394 PE=4 SV=1 - [R0JJV1_ANAPL]	8.75	6.84	1	0.959658	0.952092	0.947939	0.95323	1.03596	1.04761	1.08016	1.05458	1.10632	0.00176426	0.0109026
R0JEN2	Vacuolar protein sorting-associated protein 13C (Fragment) OS=Anas platyrhynchos GN=Anapl_02701 PE=4 SV=1 - [R0JEN2_ANAPL]	29.7	0.46	2	0.940038	0.977457	0.93359	0.950362	1.04823	1.05644	1.04935	1.05134	1.10625	0.00191447	0.0115433
R0L6X1	Syndecan (Fragment) OS=Anas platyrhynchos GN=Anapl_03869 PE=3 SV=1 - [R0L6X1_ANAPL]	3.69	5.38	1	0.922852	0.843678	1.11085	0.959127	0.979005	1.01238	1.19018	1.06052	1.10572	0.379914	0.482958
U3IGJ1	Uncharacterized protein (Fragment) OS=Anas platyrhynchos GN=DEK PE=4 SV=1 - [U3IGJ1_ANAPL]	192.94	21.99	8	0.984809	0.973108	0.899461	0.95246	1.06936	1.07463	1.01496	1.05298	1.10554	0.0375692	0.0840707
R0KWL8	Splicing factor 3 subunit 1 (Fragment) OS=Anas platyrhynchos GN=Anapl_12513 PE=4 SV=1 - [R0KWL8_ANAPL]	107.37	6.02	4	0.949516	1.00976	0.90516	0.954812	1.08068	1.04912	1.0367	1.0555	1.10546	0.0380405	0.0844724
U3I8W8	Uncharacterized protein (Fragment) OS=Anas platyrhynchos GN=TGFBI PE=4 SV=1 - [U3I8W8_ANAPL]	204.06	12.26	8	0.958502	0.978462	0.915023	0.950662	1.0756	1.0436	1.03344	1.05088	1.10542	0.011435	0.0368743
P33110	Argininosuccinate lyase OS=Anser anser anser GN=ASL PE=1 SV=1 - [ARLY_ANSAN]	840.56	57.08	9	0.920672	0.935162	1.01032	0.955384	1.05186	1.0466	1.06969	1.05605	1.10537	0.0245858	0.0621096
U3HZL4	Uncharacterized protein (Fragment) OS=Anas platyrhynchos GN=NHP2L1 PE=4 SV=1 - [U3HZL4_ANAPL]	26.41	20.69	1	0.86629	0.977316	1.02233	0.95531	1.04258	1.05259	1.07204	1.05573	1.10512	0.100312	0.174454
R0KWE4	Actin-like protein 6A (Fragment) OS=Anas platyrhynchos GN=Anapl_03216 PE=3 SV=1 - [R0KWE4_ANAPL]	101.71	14.73	5	0.962982	0.938111	0.958832	0.953308	1.03617	1.06889	1.0551	1.05338	1.10498	0.00120794	0.00863206
U3I2M8	Uncharacterized protein (Fragment) OS=Anas platyrhynchos GN=BDH2 PE=4 SV=1 - [U3I2M8_ANAPL]	55.21	13.41	3	0.900472	0.876811	1.08125	0.952843	1.1204	0.993043	1.04462	1.05269	1.10478	0.250753	0.353935
R0KVT7	U6 snRNA-associated Sm-like protein LSm3 (Fragment) OS=Anas platyrhynchos GN=LSM3 PE=4 SV=1 - [R0KVT7_ANAPL]	43.52	12.63	1	0.94151	0.915073	1.03917	0.965252	1.07783	1.04619	1.07457	1.0662	1.10458	0.0610183	0.120066
R0KFP7	Glutathione S-transferase (Fragment) OS=Anas platyrhynchos GN=Anapl_07408 PE=4 SV=1 - [R0KFP7_ANAPL]	88.4	13.57	2	1.00935	0.971343	0.869319	0.950005	1.05549	1.03576	1.05673	1.04933	1.10455	0.0789574	0.145459
R0LUM3	Annexin (Fragment) OS=Anas platyrhynchos GN=Anapl_00198 PE=3 SV=1 - [R0LUM3_ANAPL]	418.32	26.34	1	1.042	0.959337	0.8516	0.950978	1.1191	1.06532	0.966089	1.05017	1.1043	0.235141	0.33676
U3J212	Uncharacterized protein (Fragment) OS=Anas platyrhynchos GN=PLXDC2 PE=4 SV=1 - [U3J212_ANAPL]	26.6	4.32	2	0.948646	0.905082	0.994309	0.949346	1.06676	1.01836	1.05995	1.04836	1.1043	0.0295323	0.0707761
U3I5V3	Uncharacterized protein (Fragment) OS=Anas platyrhynchos GN=LRRC47 PE=4 SV=1 - [U3I5V3_ANAPL]	71.9	10.26	3	0.964026	0.926843	0.977564	0.956144	1.03495	1.06163	1.07022	1.0556	1.10401	0.00579749	0.0233581
U3IBF3	Uncharacterized protein (Fragment) OS=Anas platyrhynchos GN=RAB3GAP2 PE=4 SV=1 - [U3IBF3_ANAPL]	23.38	1.91	2	0.958505	0.9042	0.985605	0.949437	1.06456	0.99737	1.0826	1.04818	1.104	0.0489056	0.101706
R0KCF0	Guanine nucleotide-binding protein G(S) subunit alpha (Fragment) OS=Anas platyrhynchos GN=Anapl_00257 PE=4 SV=1 - [R0KCF0_ANAPL]	216.08	25.15	5	0.956462	0.932053	0.980495	0.956337	1.04366	1.05743	1.06617	1.05575	1.10396	0.00299474	0.0151643
U3IN22	Uncharacterized protein (Fragment) OS=Anas platyrhynchos GN=NUP155 PE=4 SV=1 - [U3IN22_ANAPL]	193.05	6.74	8	0.927422	0.96121	0.98889	0.959174	1.00359	1.06268	1.10945	1.05857	1.10363	0.0484715	0.101045
U3ISP9	Uncharacterized protein (Fragment) OS=Anas platyrhynchos PE=4 SV=1 - [U3ISP9_ANAPL]	900.21	39.71	23	0.970958	0.968153	0.925535	0.954882	1.07618	1.04338	1.04143	1.05366	1.10345	0.00595155	0.0237583
U3ID88	Uncharacterized protein OS=Anas platyrhynchos GN=COL6A3 PE=4 SV=1 - [U3ID88_ANAPL]	2548.54	25.13	65	0.96301	0.95648	0.941483	0.953658	1.05823	1.05721	1.04111	1.05218	1.10331	0.000308972	0.00409565
U3ICL9	Uncharacterized protein OS=Anas platyrhynchos GN=TADA1 PE=4 SV=1 - [U3ICL9_ANAPL]	2.46	3.28	1	0.932288	0.944811	0.989753	0.955617	1.05788	1.09371	1.01033	1.05397	1.10292	0.029894	0.0711912
R0M0V9	Multifunctional protein ADE2 (Fragment) OS=Anas platyrhynchos GN=Anapl_00811 PE=4 SV=1 - [R0M0V9_ANAPL]	216.42	25.48	8	0.943984	0.918708	1.00018	0.95429	1.05178	1.05577	1.04986	1.05247	1.10288	0.0152573	0.0448676
R0KR25	Peptidyl-prolyl cis-trans isomerase (Fragment) OS=Anas platyrhynchos GN=Anapl_04241 PE=4 SV=1 - [R0KR25_ANAPL]	31.52	2.52	2	0.947465	0.950189	0.965461	0.954371	1.07782	1.06722	1.01245	1.0525	1.10282	0.00952289	0.0325716
R0JCP8	Calcium-binding mitochondrial carrier protein SCaMC-1 (Fragment) OS=Anas platyrhynchos GN=SLC25A24 PE=3 SV=1 - [R0JCP8_ANAPL]	226.78	22.3	7	0.923304	0.955494	0.975859	0.951552	1.04476	1.0063	1.09669	1.04925	1.10267	0.0322394	0.0753989
R0JGW8	Activated RNA polymerase II transcriptional coactivator p15 (Fragment) OS=Anas platyrhynchos GN=Anapl_14413 PE=4 SV=1 - [R0JGW8_ANAPL]	106.36	40.78	4	1.00629	0.902427	0.946071	0.951597	1.041	1.02194	1.08388	1.04894	1.10229	0.050745	0.104344
U3IRZ8	Uncharacterized protein (Fragment) OS=Anas platyrhynchos GN=PARP9 PE=4 SV=1 - [U3IRZ8_ANAPL]	14.31	1.06	1	0.981558	0.926652	0.958277	0.955496	0.972378	1.08086	1.10462	1.05262	1.10164	0.0903693	0.161281
R0K5I1	Proteasome subunit alpha type-6 (Fragment) OS=Anas platyrhynchos GN=Anapl_07883 PE=4 SV=1 - [R0K5I1_ANAPL]	141.39	27.94	6	0.96355	0.993371	0.914052	0.956991	1.07989	1.06016	1.02245	1.05417	1.10154	0.0273886	0.0669393
R0J8E6	Zinc finger CCCH domain-containing protein 15 (Fragment) OS=Anas platyrhynchos GN=Anapl_18004 PE=4 SV=1 - [R0J8E6_ANAPL]	30.62	8.91	3	0.928018	1.00586	0.936522	0.956799	1.04876	0.988049	1.12444	1.05375	1.10133	0.105533	0.181354
U3IIM5	Uncharacterized protein (Fragment) OS=Anas platyrhynchos GN=LAP3 PE=3 SV=1 - [U3IIM5_ANAPL]	143.4	13.29	6	0.996796	0.938594	0.947991	0.961127	1.06045	1.05957	1.05491	1.05831	1.10111	0.00583483	0.0234
U3IXI1	Uncharacterized protein (Fragment) OS=Anas platyrhynchos GN=ABHD12 PE=4 SV=1 - [U3IXI1_ANAPL]	119.07	16.27	5	0.982542	0.928191	0.961846	0.957526	1.06628	1.0463	1.05016	1.05425	1.10101	0.00469106	0.0204674
R0LLX6	NADH dehydrogenase [ubiquinone] 1 alpha subcomplex subunit 6 (Fragment) OS=Anas platyrhynchos GN=NDUFA6 PE=4 SV=1 - [R0LLX6_ANAPL]	33.75	9.64	1	1.06715	0.905549	0.882047	0.951582	1.13623	1.00348	1.00301	1.04757	1.10088	0.259641	0.362432
U3IZG3	Uncharacterized protein (Fragment) OS=Anas platyrhynchos GN=RAB10 PE=3 SV=1 - [U3IZG3_ANAPL]	183.03	48.13	6	1.01302	0.945608	0.912528	0.957051	1.06108	1.04964	1.0494	1.05338	1.10065	0.031964	0.0749062
R0JFP6	Transmembrane 6 superfamily member 1 (Fragment) OS=Anas platyrhynchos GN=Anapl_07380 PE=4 SV=1 - [R0JFP6_ANAPL]	12.78	2.05	1	0.931693	0.94003	0.998281	0.956668	1.04864	1.12601	0.984109	1.05292	1.10061	0.104855	0.18052
R0JKV2	Collagen alpha-4(IV) chain (Fragment) OS=Anas platyrhynchos GN=Anapl_15566 PE=4 SV=1 - [R0JKV2_ANAPL]	6.35	0.6	1	0.965357	0.923123	0.982394	0.956958	1.05192	1.05356	1.05404	1.05317	1.10054	0.005479	0.0226261
R0M5G4	DNA-directed RNA polymerase II subunit RPB11-a (Fragment) OS=Anas platyrhynchos GN=Anapl_01657 PE=4 SV=1 - [R0M5G4_ANAPL]	26.2	10.87	1	0.958547	0.967937	0.939553	0.955345	1.07681	1.05115	1.0253	1.05109	1.10021	0.00494531	0.0211516
R0JPM3	Immediate early response 3-interacting protein 1 (Fragment) OS=Anas platyrhynchos GN=Anapl_17490 PE=4 SV=1 - [R0JPM3_ANAPL]	7.87	20	1	0.936616	0.988004	0.939636	0.954752	1.02299	1.06338	1.06464	1.05034	1.10012	0.0113712	0.0367712
U3I0W5	Uncharacterized protein (Fragment) OS=Anas platyrhynchos PE=4 SV=1 - [U3I0W5_ANAPL]	426.39	24.61	10	0.962733	0.933716	0.916756	0.937735	1.04759	1.02657	1.02063	1.03159	1.10009	0.00395152	0.0182982
U3J3M5	Uncharacterized protein (Fragment) OS=Anas platyrhynchos GN=CEBPZ PE=4 SV=1 - [U3J3M5_ANAPL]	25.08	0.93	1	0.94241	1.17528	0.728864	0.948852	1.14347	0.952063	1.03559	1.04371	1.09997	0.536097	0.630499
R0L0I0	Host cell factor 2 (Fragment) OS=Anas platyrhynchos GN=Anapl_12568 PE=4 SV=1 - [R0L0I0_ANAPL]	17.49	2.94	2	0.917649	0.956476	0.997311	0.957145	0.991558	1.04331	1.12214	1.05234	1.09945	0.0985858	0.172314
U3I824	Uncharacterized protein (Fragment) OS=Anas platyrhynchos GN=VPS33B PE=4 SV=1 - [U3I824_ANAPL]	13.86	3.48	1	0.964754	0.981284	0.920764	0.955601	1.02089	1.00608	1.12466	1.05054	1.09935	0.0837986	0.152055
U3ILY4	Uncharacterized protein (Fragment) OS=Anas platyrhynchos GN=PSME3 PE=4 SV=1 - [U3ILY4_ANAPL]	26.6	19.74	1	0.965936	0.93103	0.974235	0.957067	0.981729	1.06335	1.11127	1.05212	1.09931	0.076622	0.142152
R0LDA2	ATP-binding cassette sub-family B member 7, mitochondrial (Fragment) OS=Anas platyrhynchos GN=Anapl_17711 PE=3 SV=1 - [R0LDA2_ANAPL]	78.93	7.9	4	0.956548	0.986257	0.925134	0.95598	1.04162	1.02604	1.08507	1.05091	1.0993	0.019072	0.0520322
U3I2N1	Uncharacterized protein (Fragment) OS=Anas platyrhynchos GN=TGM2 PE=3 SV=1 - [U3I2N1_ANAPL]	260.16	11.63	9	0.97842	0.947985	0.941171	0.955859	1.07384	1.03756	1.0405	1.05063	1.09915	0.00437707	0.0196911
R0LHG2	Putative RNA-binding protein 25 (Fragment) OS=Anas platyrhynchos GN=Anapl_01114 PE=4 SV=1 - [R0LHG2_ANAPL]	47.26	4.09	3	1.00832	0.954704	0.918021	0.960349	1.0281	1.1023	1.036	1.05547	1.09905	0.0540846	0.109764
C7EIT3	Hemoglobin alpha A subunit OS=Lophonetta specularioides alticola GN=HBA2 PE=3 SV=1 - [C7EIT3_LOPSP]	342.36	54.23	1	0.889842	0.924024	1.06333	0.959065	1.05418	1.04049	1.06736	1.05401	1.099	0.151332	0.238897
R0LIW2	Cystathionine gamma-lyase (Fragment) OS=Anas platyrhynchos GN=Anapl_10507 PE=3 SV=1 - [R0LIW2_ANAPL]	56.05	11.7	3	0.944826	0.968109	0.937244	0.95006	1.01532	1.07419	1.04202	1.04384	1.09871	0.00841719	0.0301105
U3I978	Uncharacterized protein (Fragment) OS=Anas platyrhynchos GN=LEPRE1 PE=4 SV=1 - [U3I978_ANAPL]	18.73	1.73	1	1.00442	0.978384	0.880933	0.954579	1.0725	1.05092	1.02269	1.0487	1.0986	0.0795292	0.14614
R0M4G2	Cell division cycle and apoptosis regulator protein 1 (Fragment) OS=Anas platyrhynchos GN=Anapl_06172 PE=4 SV=1 - [R0M4G2_ANAPL]	52.08	3.44	4	0.983336	1.00578	0.87439	0.954503	1.0816	1.02381	1.04041	1.04861	1.09859	0.0995704	0.173511
R0JEA9	NF-X1-type zinc finger protein NFXL1 (Fragment) OS=Anas platyrhynchos GN=Anapl_14093 PE=4 SV=1 - [R0JEA9_ANAPL]	1.31	1.35	1	0.996837	0.990162	0.877424	0.954808	1.07806	0.994851	1.07391	1.04894	1.09859	0.117214	0.196849
U3IES1	Annexin OS=Anas platyrhynchos GN=ANXA2 PE=3 SV=1 - [U3IES1_ANAPL]	763.54	62.35	22	0.943734	0.967198	0.936692	0.949208	1.0494	1.03358	1.04456	1.04251	1.0983	0.000835794	0.00723868
R0LDE2	Cleavage stimulation factor 77 kDa subunit (Fragment) OS=Anas platyrhynchos GN=CSTF3 PE=4 SV=1 - [R0LDE2_ANAPL]	17.72	1.84	1	0.96885	0.900392	1.00763	0.958957	1.03581	1.042	1.08161	1.05314	1.09822	0.0523391	0.1068
R0KX77	Keratin, type I cytoskeletal 19 (Fragment) OS=Anas platyrhynchos GN=Anapl_12195 PE=3 SV=1 - [R0KX77_ANAPL]	607.07	44.28	16	0.959612	0.949093	0.936665	0.948457	1.04481	1.0381	1.04154	1.04148	1.09808	0.000176045	0.00304379
U3J5W6	Uncharacterized protein (Fragment) OS=Anas platyrhynchos PE=4 SV=1 - [U3J5W6_ANAPL]	169.14	6.95	7	0.97942	0.945666	0.946079	0.957055	1.04414	1.04109	1.06678	1.05067	1.09782	0.00247232	0.0135646
R0L1J6	C1GALT1-specific chaperone 1 (Fragment) OS=Anas platyrhynchos GN=C1GALT1C1 PE=4 SV=1 - [R0L1J6_ANAPL]	2.7	3.46	1	0.962399	0.905139	1.00954	0.959026	1.00517	1.06408	1.08876	1.05267	1.09765	0.0745837	0.139184
R0KB36	Protein MRP-126 (Fragment) OS=Anas platyrhynchos GN=Anapl_15379 PE=4 SV=1 - [R0KB36_ANAPL]	98.28	27.68	3	0.960012	1.02387	0.879727	0.954538	1.10142	1.02944	1.01179	1.04755	1.09744	0.13581	0.220405
R0L782	Acyl-CoA desaturase (Fragment) OS=Anas platyrhynchos GN=Anapl_06391 PE=3 SV=1 - [R0L782_ANAPL]	5.73	3.34	1	1.02277	0.978694	0.863954	0.955138	1.07041	0.985483	1.08856	1.04815	1.09738	0.178097	0.270811
U3IW93	Uncharacterized protein (Fragment) OS=Anas platyrhynchos GN=RPL9 PE=4 SV=1 - [U3IW93_ANAPL]	207.91	47.73	7	0.979781	0.955602	0.891407	0.942263	1.06893	1.03055	1.00226	1.03391	1.09727	0.0486254	0.101184
R0KRL1	Villin-1 (Fragment) OS=Anas platyrhynchos GN=Anapl_13996 PE=4 SV=1 - [R0KRL1_ANAPL]	127.71	5.63	4	1.0334	0.937446	0.87946	0.950101	1.08127	1.06012	0.98588	1.04242	1.09717	0.15888	0.247662
R0KFE4	Protein-L-isoaspartate(D-aspartate) O-methyltransferase (Fragment) OS=Anas platyrhynchos GN=Anapl_05310 PE=4 SV=1 - [R0KFE4_ANAPL]	221.28	32.85	6	0.958265	0.933444	0.947384	0.946364	1.03214	1.0604	1.02186	1.03813	1.09697	0.00249977	0.0136595
U3IN65	Uncharacterized protein (Fragment) OS=Anas platyrhynchos PE=4 SV=1 - [U3IN65_ANAPL]	1973.81	21.59	75	0.974349	0.946529	0.943454	0.954777	1.05393	1.048	1.03998	1.04731	1.09691	0.000957715	0.00774551
R0L9V0	Cysteine desulfurase, mitochondrial (Fragment) OS=Anas platyrhynchos GN=Anapl_04461 PE=3 SV=1 - [R0L9V0_ANAPL]	138.76	17.39	4	0.986009	0.950769	0.963017	0.966598	1.03552	1.06799	1.07681	1.06011	1.09674	0.00453092	0.0199957
U3IG67	Uncharacterized protein (Fragment) OS=Anas platyrhynchos GN=COQ3 PE=4 SV=1 - [U3IG67_ANAPL]	80.03	11.62	2	0.87576	0.923303	1.06114	0.953402	0.992731	1.01474	1.12909	1.04552	1.09662	0.257574	0.360708
R0LWD4	Ras-related protein Ral-A (Fragment) OS=Anas platyrhynchos GN=Anapl_03269 PE=4 SV=1 - [R0LWD4_ANAPL]	26.17	7.28	1	1.03691	0.96652	0.861535	0.954989	1.05056	1.05827	1.03273	1.04719	1.09654	0.147982	0.235537
R0L318	Protein transport protein Sec23A (Fragment) OS=Anas platyrhynchos GN=SEC23A PE=4 SV=1 - [R0L318_ANAPL]	219.76	10.46	3	0.981595	0.983576	0.94311	0.969427	1.02464	1.06902	1.09454	1.06273	1.09625	0.0184683	0.0512305
R0J934	Integrin alpha-V (Fragment) OS=Anas platyrhynchos GN=Anapl_18005 PE=3 SV=1 - [R0J934_ANAPL]	77.45	4.34	4	0.938188	0.930324	0.971665	0.946725	1.03683	1.0161	1.05844	1.03712	1.09548	0.00681998	0.0260284
R0KZF0	Tuberin (Fragment) OS=Anas platyrhynchos GN=Anapl_17169 PE=4 SV=1 - [R0KZF0_ANAPL]	19.03	1.14	2	0.957265	0.922064	0.997427	0.958919	1.03558	1.06856	1.04681	1.05032	1.09532	0.0185234	0.0512499
U3IZ22	Uncharacterized protein OS=Anas platyrhynchos GN=INA PE=3 SV=1 - [U3IZ22_ANAPL]	810.15	46.09	21	0.963257	0.964948	0.942212	0.956805	1.0702	1.05225	1.0212	1.04789	1.09519	0.00478298	0.0207123
U3J3Q9	Uncharacterized protein OS=Anas platyrhynchos GN=AP1G1 PE=4 SV=1 - [U3J3Q9_ANAPL]	374.13	14.56	13	0.996796	0.962229	0.895527	0.951517	1.06671	1.03025	1.02902	1.04199	1.09508	0.0482863	0.100902
R0JD87	N-acetylgalactosamine-6-sulfatase (Fragment) OS=Anas platyrhynchos GN=Anapl_17675 PE=4 SV=1 - [R0JD87_ANAPL]	27.76	3.05	1	0.742788	0.984212	1.15953	0.962175	0.990828	1.25268	0.917377	1.05363	1.09505	0.593634	0.685403
U3J1U4	Uncharacterized protein (Fragment) OS=Anas platyrhynchos GN=PTPN23 PE=4 SV=1 - [U3J1U4_ANAPL]	33.86	4.88	4	0.922391	0.919234	1.01846	0.953361	0.979369	1.0687	1.08345	1.04384	1.0949	0.120691	0.200748
R0L832	Trifunctional enzyme subunit beta, mitochondrial (Fragment) OS=Anas platyrhynchos GN=Anapl_17629 PE=3 SV=1 - [R0L832_ANAPL]	436.2	26.74	11	0.969787	0.973794	0.923027	0.955536	1.07546	1.03804	1.02511	1.0462	1.09489	0.0150792	0.044652
U3J5J0	Actin-related protein 2/3 complex subunit 5 (Fragment) OS=Anas platyrhynchos GN=ARPC5 PE=3 SV=1 - [U3J5J0_ANAPL]	142.3	47.5	3	0.957564	0.905417	1.04605	0.969678	1.0523	1.08062	1.0517	1.06154	1.09473	0.0947682	0.167496
R0JD56	Splicing factor 3A subunit 3 (Fragment) OS=Anas platyrhynchos GN=Anapl_13792 PE=4 SV=1 - [R0JD56_ANAPL]	154.2	13.96	5	0.975942	0.971118	0.925024	0.957362	1.07291	1.04949	1.02112	1.04784	1.09451	0.0148803	0.0442083
R0JRH0	Acyl-coenzyme A thioesterase 2, mitochondrial (Fragment) OS=Anas platyrhynchos GN=Anapl_01122 PE=4 SV=1 - [R0JRH0_ANAPL]	88.47	9.52	3	0.981638	0.972796	0.919475	0.95797	1.03935	1.0475	1.05864	1.0485	1.0945	0.0109846	0.0359313
R0LQS4	Calpain-1 catalytic subunit (Fragment) OS=Anas platyrhynchos GN=Anapl_05703 PE=4 SV=1 - [R0LQS4_ANAPL]	179.19	11.22	7	0.971126	0.983179	0.92339	0.959232	1.0397	1.06098	1.0489	1.04986	1.09448	0.00928168	0.0322845
U3I9B9	Uncharacterized protein OS=Anas platyrhynchos GN=RAB7A PE=3 SV=1 - [U3I9B9_ANAPL]	382.85	62.15	1	0.955521	0.946744	0.976809	0.959691	1.11392	1.0296	1.00708	1.0502	1.09431	0.054982	0.110826
R0KBQ0	Adenosine 3'-phospho 5'-phosphosulfate transporter 2 (Fragment) OS=Anas platyrhynchos GN=Anapl_03782 PE=4 SV=1 - [R0KBQ0_ANAPL]	10.75	3.62	1	0.945527	1.00367	0.92436	0.957851	1.02447	0.999958	1.11972	1.04805	1.09417	0.107063	0.183349
T2HPU5	Chaperonin containing TCP1, subunit 5 (Epsilon) (Fragment) OS=Anas platyrhynchos GN=CCT5 PE=2 SV=1 - [T2HPU5_ANAPL]	492.7	42.36	1	0.917759	0.971638	0.989354	0.959584	1.02753	1.0462	1.07609	1.04994	1.09416	0.0247187	0.0622537
U3J6P0	Uncharacterized protein (Fragment) OS=Anas platyrhynchos GN=C3 PE=4 SV=1 - [U3J6P0_ANAPL]	447.17	13.52	20	0.96577	0.97363	0.909907	0.949769	1.05082	1.03976	1.02678	1.03912	1.09408	0.0135973	0.0414239
U3J079	Uncharacterized protein OS=Anas platyrhynchos GN=RTF1 PE=4 SV=1 - [U3J079_ANAPL]	26.6	1.74	1	1.01727	0.943275	0.914673	0.958405	1.09681	0.999507	1.04832	1.04821	1.0937	0.0965257	0.169395
R0L9V4	Ubiquinol-cytochrome c reductase complex chaperone CBP3-like protein (Fragment) OS=Anas platyrhynchos GN=Anapl_04471 PE=4 SV=1 - [R0L9V4_ANAPL]	35.78	3.41	1	0.934279	0.977615	0.967	0.959631	1.08094	1.00454	1.06223	1.04924	1.09337	0.0275351	0.0670614
U3I992	Uncharacterized protein OS=Anas platyrhynchos GN=TLN2 PE=4 SV=1 - [U3I992_ANAPL]	404.9	7.43	9	0.93639	0.899383	1.03247	0.95608	0.968918	1.11198	1.05496	1.04529	1.09331	0.195506	0.291038
U3IRY3	Uncharacterized protein OS=Anas platyrhynchos GN=APOH PE=4 SV=1 - [U3IRY3_ANAPL]	204.03	21.74	6	0.966051	0.985699	0.912142	0.954631	1.03456	1.0498	1.04659	1.04365	1.09325	0.0166576	0.0473033
R0JDK4	Serine/threonine-protein kinase PAK 2 (Fragment) OS=Anas platyrhynchos GN=PAK2 PE=4 SV=1 - [R0JDK4_ANAPL]	87.1	8	4	0.979057	0.95109	0.944398	0.958182	1.06094	1.02137	1.05959	1.0473	1.09301	0.00601755	0.0238572
R0LY56	40S ribosomal protein S20 (Fragment) OS=Anas platyrhynchos GN=Anapl_06695 PE=3 SV=1 - [R0LY56_ANAPL]	113.03	25.64	3	0.985786	0.949758	0.916997	0.950847	1.00441	1.03538	1.0773	1.03903	1.09274	0.0383495	0.0849412
U3IZN9	Uncharacterized protein (Fragment) OS=Anas platyrhynchos GN=ATP2B4 PE=3 SV=1 - [U3IZN9_ANAPL]	272.14	10.75	5	0.963533	0.929599	0.958851	0.950661	1.02751	1.06507	1.02372	1.03877	1.09268	0.00650918	0.0252022
R0L848	Fragile X mental retardation syndrome-related protein 1 (Fragment) OS=Anas platyrhynchos GN=Anapl_03207 PE=4 SV=1 - [R0L848_ANAPL]	113.27	9.33	4	0.958581	1.00816	0.921616	0.962785	1.0233	1.06838	1.06432	1.052	1.09266	0.0367208	0.0825445
R0LMV5	6-phosphofructo-2-kinase/fructose-2, 6-biphosphatase 2 (Fragment) OS=Anas platyrhynchos GN=Anapl_02997 PE=4 SV=1 - [R0LMV5_ANAPL]	71.75	6.09	3	0.961761	0.970846	0.917238	0.949948	1.03865	1.05703	1.01777	1.03782	1.0925	0.0119009	0.0380588
R0KWT0	Phosphoinositide 3-kinase regulatory subunit 4 (Fragment) OS=Anas platyrhynchos GN=Anapl_17862 PE=4 SV=1 - [R0KWT0_ANAPL]	25.99	0.66	1	1.09406	0.815171	0.972345	0.960527	1.07394	1.1551	0.918846	1.04929	1.09242	0.451029	0.54943
R0LVQ1	Chronic lymphocytic leukemia deletion region gene 6 protein-like protein (Fragment) OS=Anas platyrhynchos GN=SPRYD7 PE=4 SV=1 - [R0LVQ1_ANAPL]	11.01	4.97	1	0.942387	0.96738	0.972585	0.960784	1.1968	0.959819	0.991902	1.04951	1.09235	0.301263	0.404283
R0LD68	Adenosylhomocysteinase (Fragment) OS=Anas platyrhynchos GN=Anapl_02415 PE=3 SV=1 - [R0LD68_ANAPL]	690.36	38.8	15	0.999762	0.967186	0.89622	0.954389	1.0517	1.05075	1.02438	1.04227	1.09209	0.0508894	0.104533
R0L3H6	Enoyl-CoA hydratase domain-containing protein 2, mitochondrial (Fragment) OS=Anas platyrhynchos GN=Anapl_07037 PE=3 SV=1 - [R0L3H6_ANAPL]	2.65	3.04	1	0.988665	0.877881	1.02046	0.962335	1.01681	1.04709	1.08803	1.05064	1.09177	0.138938	0.224225
U3IZT0	Uncharacterized protein (Fragment) OS=Anas platyrhynchos GN=LAMC3 PE=4 SV=1 - [U3IZT0_ANAPL]	58.68	3.92	4	0.914724	0.955079	1.01494	0.96158	1.0383	1.0105	1.10062	1.04981	1.09175	0.0890358	0.159461
R0JIB7	Myosin-Ib (Fragment) OS=Anas platyrhynchos GN=MYO1B PE=4 SV=1 - [R0JIB7_ANAPL]	218.35	9.68	9	0.953143	0.983804	0.926124	0.954357	1.04019	1.03354	1.05192	1.04188	1.09171	0.00749216	0.0275347
R0JJ20	Replication protein A 32 kDa subunit (Fragment) OS=Anas platyrhynchos GN=Anapl_10836 PE=4 SV=1 - [R0JJ20_ANAPL]	28.85	5.45	1	0.905847	0.930679	1.06478	0.967103	1.00968	1.05388	1.10378	1.05578	1.09169	0.190694	0.285712
R0KXE0	Receptor-type tyrosine-protein phosphatase-like N (Fragment) OS=Anas platyrhynchos GN=Anapl_17451 PE=4 SV=1 - [R0KXE0_ANAPL]	45.48	11.81	1	0.95444	0.925661	1.00156	0.960552	1.03273	1.05552	1.05733	1.04853	1.09159	0.0200406	0.0539125
U3I8H1	Uncharacterized protein (Fragment) OS=Anas platyrhynchos GN=SNX1 PE=4 SV=1 - [U3I8H1_ANAPL]	237.41	16.81	1	0.905291	1.08331	0.882287	0.956964	1.07181	1.03457	1.02713	1.0445	1.09148	0.249355	0.352897
U3I423	Methionine aminopeptidase (Fragment) OS=Anas platyrhynchos GN=METAP1D PE=3 SV=1 - [U3I423_ANAPL]	0.64	2.86	1	1.00733	0.982998	0.883066	0.957799	1.05806	1.05702	1.02055	1.04521	1.09126	0.0940224	0.166602
R0M0P6	Apoptosis inhibitor 5 (Fragment) OS=Anas platyrhynchos GN=Anapl_17971 PE=4 SV=1 - [R0M0P6_ANAPL]	190.3	16.03	6	1.02821	0.969789	0.851704	0.949901	1.09482	1.0606	0.954314	1.03658	1.09125	0.265214	0.36814
R0LHC3	Dual specificity protein kinase CLK1 (Fragment) OS=Anas platyrhynchos GN=Anapl_12759 PE=4 SV=1 - [R0LHC3_ANAPL]	3.25	1.66	1	0.991822	0.971156	0.914134	0.959037	1.06511	1.03107	1.04302	1.0464	1.09109	0.0259162	0.0642906
R0LAR6	Succinyl-CoA ligase [GDP-forming] subunit alpha, mitochondrial (Fragment) OS=Anas platyrhynchos GN=Anapl_12293 PE=3 SV=1 - [R0LAR6_ANAPL]	138.88	19.22	5	0.995732	0.935354	0.93024	0.953775	1.03595	1.07124	1.01387	1.04035	1.09077	0.0321786	0.0753076
R0LYD9	Plexin-D1 (Fragment) OS=Anas platyrhynchos GN=Anapl_06420 PE=4 SV=1 - [R0LYD9_ANAPL]	48.5	0.78	1	0.967172	1.04327	0.859935	0.956794	1.05971	1.04394	1.02716	1.0436	1.09073	0.18323	0.276317
R0JSC1	Transmembrane protein 111 (Fragment) OS=Anas platyrhynchos GN=Anapl_15149 PE=4 SV=1 - [R0JSC1_ANAPL]	22.73	8.75	2	0.975728	0.993847	0.906293	0.958623	1.08331	1.00871	1.04418	1.0454	1.09053	0.064639	0.124441
U3J4Q2	Uncharacterized protein (Fragment) OS=Anas platyrhynchos GN=CAPZB PE=4 SV=1 - [U3J4Q2_ANAPL]	257.93	30.88	9	0.963454	0.973961	0.96613	0.967848	1.06	1.05766	1.04871	1.05546	1.09052	4.74284e-05	0.00177117
R0LC92	Chaperone activity of bc1 complex-like, mitochondrial (Fragment) OS=Anas platyrhynchos GN=Anapl_14732 PE=4 SV=1 - [R0LC92_ANAPL]	35.29	5.24	3	0.955173	0.9739	0.926979	0.952017	1.0559	1.00546	1.05304	1.03813	1.09046	0.0155595	0.0452064
R0JU22	Histone-binding protein RBBP4 (Fragment) OS=Anas platyrhynchos GN=Anapl_08974 PE=4 SV=1 - [R0JU22_ANAPL]	111.14	13.53	5	0.964193	0.948136	0.954221	0.955516	1.05326	1.03867	1.03291	1.04161	1.09011	0.000356031	0.00446182
U3I691	Uncharacterized protein (Fragment) OS=Anas platyrhynchos GN=HMGB2 PE=4 SV=1 - [U3I691_ANAPL]	50.47	14.36	2	0.967084	0.963355	0.949014	0.959818	1.06173	1.05714	1.01906	1.04598	1.08977	0.00412733	0.0188113
R0LUH0	Exportin-5 (Fragment) OS=Anas platyrhynchos GN=Anapl_05714 PE=4 SV=1 - [R0LUH0_ANAPL]	27.18	1.27	1	0.837762	0.900669	1.14416	0.960862	0.953328	1.07755	1.10967	1.04685	1.08949	0.458367	0.557196
U3IXU9	Uncharacterized protein (Fragment) OS=Anas platyrhynchos GN=LSM7 PE=4 SV=1 - [U3IXU9_ANAPL]	31.6	15.84	2	0.963485	0.985018	0.92813	0.958877	1.02845	1.03977	1.06516	1.04446	1.08925	0.0124643	0.0393273
R0KY06	Beta-catenin-like protein 1 (Fragment) OS=Anas platyrhynchos GN=Anapl_14957 PE=4 SV=1 - [R0KY06_ANAPL]	45.05	5.02	3	0.929953	0.997661	0.965125	0.964246	1.10335	0.992611	1.05445	1.05014	1.08908	0.0840094	0.152358
R0K3B6	Fibronectin type-III domain-containing protein 3a (Fragment) OS=Anas platyrhynchos GN=FNDC3A PE=4 SV=1 - [R0K3B6_ANAPL]	56.6	3	4	0.985286	0.96406	0.939754	0.963033	1.09132	1.0347	1.02022	1.04875	1.08901	0.0278195	0.0676118
R0LRZ7	Protein FAM98B (Fragment) OS=Anas platyrhynchos GN=Anapl_04424 PE=4 SV=1 - [R0LRZ7_ANAPL]	30.64	9.35	2	0.996462	0.948027	0.92748	0.957323	1.07722	1.02792	1.0221	1.04241	1.08888	0.0340965	0.078556
R0KF66	Uncharacterized protein (Fragment) OS=Anas platyrhynchos GN=STUB1 PE=4 SV=1 - [R0KF66_ANAPL]	80.31	14.34	4	0.944615	0.911356	1.06087	0.972279	1.05258	1.0482	1.07488	1.05855	1.08873	0.134412	0.218852
U3IGY6	Uncharacterized protein (Fragment) OS=Anas platyrhynchos GN=RAB33B PE=3 SV=1 - [U3IGY6_ANAPL]	51.57	9.87	1	1.0193	0.936327	0.924801	0.960144	1.05085	1.10961	0.975253	1.04524	1.08863	0.157279	0.245717
U3IA87	Uncharacterized protein OS=Anas platyrhynchos GN=SERPIND1 PE=3 SV=1 - [U3IA87_ANAPL]	73.04	3.69	2	1.00656	0.970706	0.90136	0.959543	1.0635	1.02892	1.03909	1.04384	1.08785	0.0606394	0.119508
Q6YMW7	Spindlin (Fragment) OS=Cygnus atratus PE=4 SV=1 - [Q6YMW7_CYGAT]	46.92	20.24	1	0.960955	0.95083	0.975449	0.962411	1.06332	1.0259	1.05158	1.04693	1.08782	0.00301909	0.0152402
U3HZJ9	Uncharacterized protein OS=Anas platyrhynchos GN=RRBP1 PE=4 SV=1 - [U3HZJ9_ANAPL]	236.62	14.78	13	1.00269	0.965983	0.928795	0.965821	1.06742	1.04542	1.03906	1.05064	1.08782	0.0210542	0.0558178
R0K8A0	Proteasome assembly chaperone 2 (Fragment) OS=Anas platyrhynchos GN=Anapl_11190 PE=4 SV=1 - [R0K8A0_ANAPL]	11.29	4.47	1	0.948227	0.923062	1.01971	0.963665	1.01304	1.07236	1.05833	1.04791	1.08742	0.0685461	0.130444
R0LYA8	Protein kinase C and casein kinase substrate in neurons protein 3 (Fragment) OS=Anas platyrhynchos GN=Anapl_06576 PE=4 SV=1 - [R0LYA8_ANAPL]	37.26	5.72	2	0.977255	0.921071	0.989171	0.962499	1.04657	1.05904	1.03353	1.04638	1.08715	0.0196097	0.0530823
R0LK74	Uncharacterized protein F13E9.13, mitochondrial (Fragment) OS=Anas platyrhynchos GN=Anapl_09829 PE=4 SV=1 - [R0LK74_ANAPL]	19.25	6.1	1	0.997926	0.929669	0.959898	0.962498	1.09013	1.03564	1.01291	1.04623	1.08699	0.0504223	0.103927
U3IQX6	Uncharacterized protein (Fragment) OS=Anas platyrhynchos GN=MYCBP PE=4 SV=1 - [U3IQX6_ANAPL]	11.82	16.67	1	1.00001	0.960413	0.92273	0.961052	1.03751	1.07446	1.02072	1.04423	1.08655	0.038494	0.0850985
U3IBQ2	Uncharacterized protein (Fragment) OS=Anas platyrhynchos GN=DAG1 PE=4 SV=1 - [U3IBQ2_ANAPL]	75.38	5.87	4	0.99106	0.950419	0.943342	0.961607	1.09338	1.01495	1.02592	1.04475	1.08646	0.0441435	0.0943448
R0M040	Tubulin beta-5 chain (Fragment) OS=Anas platyrhynchos GN=Anapl_11195 PE=3 SV=1 - [R0M040_ANAPL]	702.67	40.38	3	0.974288	0.933238	0.994809	0.967445	1.04165	1.08108	1.03041	1.05105	1.08642	0.0244138	0.0620022
U3I7A1	Uncharacterized protein (Fragment) OS=Anas platyrhynchos GN=SMAD5 PE=4 SV=1 - [U3I7A1_ANAPL]	13.47	3.21	1	0.78929	1.05274	1.05418	0.965405	0.971256	0.875325	1.29952	1.0487	1.08628	0.621064	0.706967
U3J6I0	Uncharacterized protein (Fragment) OS=Anas platyrhynchos GN=VPS25 PE=4 SV=1 - [U3J6I0_ANAPL]	15.17	14.71	1	0.929228	0.963994	0.997091	0.963438	1.03505	1.04925	1.05502	1.04644	1.08615	0.0154164	0.045028
U3IFE5	Uncharacterized protein (Fragment) OS=Anas platyrhynchos GN=MIA3 PE=4 SV=1 - [U3IFE5_ANAPL]	5.32	0.6	1	0.97811	0.923667	0.987708	0.963161	1.01322	1.09795	1.0272	1.04612	1.08614	0.0654841	0.125675
R0JX32	FRAS1-related extracellular matrix protein 2 (Fragment) OS=Anas platyrhynchos GN=Anapl_07236 PE=4 SV=1 - [R0JX32_ANAPL]	59.1	2.17	5	0.943052	0.949318	0.981118	0.957829	1.10159	1.00286	1.01537	1.03994	1.08572	0.0686932	0.130652
R0JM73	GTP-binding protein Rheb (Fragment) OS=Anas platyrhynchos GN=Anapl_16819 PE=4 SV=1 - [R0JM73_ANAPL]	115.62	25.75	5	1.02941	1.00253	0.850441	0.960795	1.07403	1.0628	0.992481	1.0431	1.08567	0.250404	0.353805
U3INL2	Uncharacterized protein OS=Anas platyrhynchos PE=4 SV=1 - [U3INL2_ANAPL]	4.17	0.97	1	0.944231	0.968005	0.975069	0.962435	1.01424	1.13221	0.987775	1.04474	1.08552	0.143817	0.230386
R0JKH1	Uncharacterized protein C9orf126 (Fragment) OS=Anas platyrhynchos GN=Anapl_08023 PE=4 SV=1 - [R0JKH1_ANAPL]	0.47	1.92	1	0.976586	0.957233	0.954867	0.962895	1.04097	1.01666	1.07793	1.04518	1.08546	0.0125497	0.0394435
R0KVI6	Heat shock factor-binding protein 1 (Fragment) OS=Anas platyrhynchos GN=Anapl_16217 PE=4 SV=1 - [R0KVI6_ANAPL]	71.18	47.62	2	0.942249	0.954226	0.963717	0.953397	1.02324	1.06049	1.02062	1.03478	1.08537	0.00470314	0.0204944
U3J7C4	Uncharacterized protein OS=Anas platyrhynchos GN=TINAG PE=3 SV=1 - [U3J7C4_ANAPL]	166.3	11.35	6	1.01434	0.961884	0.913812	0.963347	1.05611	1.04313	1.03662	1.04529	1.08506	0.050377	0.103927
R0JWB0	Quinone oxidoreductase-like protein 2 (Fragment) OS=Anas platyrhynchos GN=Anapl_05614 PE=4 SV=1 - [R0JWB0_ANAPL]	23.44	5.33	1	1.01513	0.955002	0.915668	0.961932	1.08862	1.05309	0.988595	1.04344	1.08473	0.118721	0.198804
R0LS85	Putative 2-oxoglutarate dehydrogenase E1 component DHKTD1, mitochondrial (Fragment) OS=Anas platyrhynchos GN=Anapl_05882 PE=4 SV=1 - [R0LS85_ANAPL]	46.15	2.05	1	0.86154	1.01612	1.01641	0.96469	1.14121	1.00382	0.993599	1.04621	1.0845	0.309977	0.413739
R0KJC4	Epididymis-specific alpha-mannosidase (Fragment) OS=Anas platyrhynchos GN=Anapl_17796 PE=4 SV=1 - [R0KJC4_ANAPL]	8.21	1.03	1	0.944647	0.996485	0.946943	0.962692	1.08215	1.05711	0.991564	1.04361	1.08405	0.0640219	0.123871
U3IW27	Uncharacterized protein (Fragment) OS=Anas platyrhynchos GN=C9orf64 PE=4 SV=1 - [U3IW27_ANAPL]	75.44	16.77	1	0.989075	0.94735	0.953693	0.963373	1.11432	1.05591	0.96273	1.04432	1.08403	0.153351	0.241098
R0M4I2	GDP-fucose protein O-fucosyltransferase 1 (Fragment) OS=Anas platyrhynchos GN=Anapl_09152 PE=4 SV=1 - [R0M4I2_ANAPL]	137.22	17.7	5	0.9981	0.958259	0.923226	0.959862	1.0596	1.02686	1.0349	1.04045	1.08396	0.02751	0.0670471
R0KYU4	Acidic mammalian chitinase (Fragment) OS=Anas platyrhynchos GN=Anapl_07622 PE=3 SV=1 - [R0KYU4_ANAPL]	36.55	2.13	1	1.01952	0.955642	0.903339	0.959501	1.08746	1.04438	0.987724	1.03986	1.08375	0.143907	0.230423
R0KUM4	Histone-arginine methyltransferase CARM1 (Fragment) OS=Anas platyrhynchos GN=CARM1 PE=4 SV=1 - [R0KUM4_ANAPL]	18.46	7.53	1	1.23208	0.869611	0.777016	0.959569	1.10764	1.02112	0.991022	1.03993	1.08375	0.60459	0.694359
U3I833	Histone H3 OS=Anas platyrhynchos PE=3 SV=1 - [U3I833_ANAPL]	125.17	30.19	1	1.08023	0.935811	0.868364	0.961467	1.11773	1.03753	0.970176	1.04181	1.08356	0.348122	0.451804
U3IIZ8	Uncharacterized protein OS=Anas platyrhynchos GN=TBC1D1 PE=4 SV=1 - [U3IIZ8_ANAPL]	15.42	0.85	1	0.91917	0.988836	0.984773	0.964259	1.00255	1.03178	1.09941	1.04458	1.0833	0.0926129	0.164777
U3I5P6	Uncharacterized protein (Fragment) OS=Anas platyrhynchos GN=M6PR PE=4 SV=1 - [U3I5P6_ANAPL]	19.2	3.33	1	1.0436	0.933869	0.90972	0.962398	1.06108	1.05467	1.01138	1.04238	1.0831	0.143639	0.230313
U3IJT5	Uncharacterized protein (Fragment) OS=Anas platyrhynchos GN=CXADR PE=4 SV=1 - [U3IJT5_ANAPL]	69.49	8.44	2	0.946746	0.973815	0.967453	0.962671	1.06298	0.994979	1.0689	1.04229	1.0827	0.0337307	0.0780458
R0KN24	Uncharacterized protein (Fragment) OS=Anas platyrhynchos GN=XPNPEP1 PE=3 SV=1 - [R0KN24_ANAPL]	203.05	15.06	8	0.993205	0.971277	0.908172	0.957551	1.05759	1.06127	0.988586	1.03582	1.08173	0.0875101	0.157618
B7S4P0	Hypoxanthine-guanine phosphoribosyltransferase OS=Cairina moschata GN=HPRT PE=4 SV=1 - [B7S4P0_CAIMO]	181.31	33.49	6	0.971194	0.988677	0.9211	0.960324	1.06413	1.01344	1.03886	1.03881	1.08173	0.0348074	0.0795303
R0LQD7	PRKCA-binding protein (Fragment) OS=Anas platyrhynchos GN=PICK1 PE=4 SV=1 - [R0LQD7_ANAPL]	64.56	11.25	4	0.969823	0.94372	0.992677	0.96874	1.05047	1.04465	1.04852	1.04788	1.08169	0.00513901	0.0217486
U3IAC2	Uncharacterized protein (Fragment) OS=Anas platyrhynchos GN=CPE PE=4 SV=1 - [U3IAC2_ANAPL]	461.58	41.98	14	0.976903	0.95848	0.939249	0.958211	1.06243	1.02498	1.02158	1.03633	1.08153	0.0100907	0.0339024
R0LE95	Phosphorylase (Fragment) OS=Anas platyrhynchos GN=Anapl_16320 PE=3 SV=1 - [R0LE95_ANAPL]	643.62	28.38	17	0.991483	0.985442	0.901698	0.959541	1.05991	1.03007	1.02315	1.03771	1.08147	0.0657636	0.126047
U3ICX3	Uncharacterized protein OS=Anas platyrhynchos GN=CYFIP1 PE=4 SV=1 - [U3ICX3_ANAPL]	297.46	12.48	5	0.930068	0.919405	1.02369	0.957721	1.05483	1.02477	1.02759	1.03573	1.08145	0.0864796	0.156023
U3IRP2	Uncharacterized protein (Fragment) OS=Anas platyrhynchos GN=PPA2 PE=4 SV=1 - [U3IRP2_ANAPL]	151.82	16.19	4	0.946947	0.976043	0.935976	0.952989	1.02162	1.01573	1.05376	1.03037	1.08119	0.0100067	0.0337084
R0KCT6	Peroxisomal acyl-coenzyme A oxidase 1 (Fragment) OS=Anas platyrhynchos GN=Anapl_10278 PE=4 SV=1 - [R0KCT6_ANAPL]	54.44	4.56	2	0.881394	0.941755	1.08247	0.968539	1.00914	1.00215	1.1301	1.04713	1.08114	0.340039	0.443968
R0KY89	Serine/threonine-protein phosphatase 5 (Fragment) OS=Anas platyrhynchos GN=Anapl_18173 PE=4 SV=1 - [R0KY89_ANAPL]	25.92	21.67	1	0.970416	0.969246	0.955398	0.96502	1.02207	0.990006	1.11731	1.04313	1.08094	0.112573	0.190715
U3ISE0	Uncharacterized protein (Fragment) OS=Anas platyrhynchos GN=SEPT11 PE=3 SV=1 - [U3ISE0_ANAPL]	292.43	23.06	3	0.921671	1.00369	0.966921	0.964094	1.03273	1.02486	1.06812	1.04191	1.08071	0.045875	0.0970896
R0JIZ1	Protein kinase C delta type (Fragment) OS=Anas platyrhynchos GN=Anapl_05028 PE=4 SV=1 - [R0JIZ1_ANAPL]	57.23	6.17	3	0.967886	0.957983	0.984287	0.970052	1.08258	1.05945	1.00294	1.04832	1.08069	0.0345981	0.0791042
U3J225	Uncharacterized protein OS=Anas platyrhynchos GN=C11orf73 PE=4 SV=1 - [U3J225_ANAPL]	37.01	6.6	1	0.916032	0.959277	1.02336	0.966223	1.03143	1.03245	1.06824	1.04404	1.08053	0.0805467	0.147542
U3J1N9	Uncharacterized protein OS=Anas platyrhynchos GN=RAN PE=4 SV=1 - [U3J1N9_ANAPL]	223.74	42.13	8	0.965525	0.973684	0.987488	0.975566	1.05275	1.04686	1.06161	1.05374	1.08013	0.000532729	0.00541352
R0M4A9	Uncharacterized protein (Fragment) OS=Anas platyrhynchos GN=PLEKHF2 PE=4 SV=1 - [R0M4A9_ANAPL]	18.39	4.02	1	1.03154	0.930418	0.932176	0.964712	1.039	1.06295	1.02311	1.04169	1.07979	0.0951256	0.167701
U3IGV2	Uncharacterized protein (Fragment) OS=Anas platyrhynchos PE=4 SV=1 - [U3IGV2_ANAPL]	78.99	11.52	4	0.972158	0.965487	0.966136	0.967927	1.05996	1.01844	1.05536	1.04458	1.0792	0.00451041	0.0199957
U3IBX3	Uncharacterized protein (Fragment) OS=Anas platyrhynchos GN=POLDIP3 PE=4 SV=1 - [U3IBX3_ANAPL]	10.89	3.24	1	0.927738	1.00929	0.957829	0.964951	0.933055	1.06265	1.12795	1.04122	1.07904	0.286214	0.390732
U3IQU7	Uncharacterized protein (Fragment) OS=Anas platyrhynchos GN=PRPF4B PE=4 SV=1 - [U3IQU7_ANAPL]	76.75	4.31	3	0.9026	0.997905	0.989627	0.963377	1.03472	1.0834	1.00028	1.03947	1.07898	0.121861	0.202113
R0LDB2	Chromobox protein-like protein 3 (Fragment) OS=Anas platyrhynchos GN=Anapl_07959 PE=4 SV=1 - [R0LDB2_ANAPL]	191.15	51.14	6	0.976315	0.934722	0.982818	0.964618	1.07776	1.03113	1.01315	1.04068	1.07885	0.0358318	0.0812297
U3IUG2	Uncharacterized protein (Fragment) OS=Anas platyrhynchos GN=PLS3 PE=4 SV=1 - [U3IUG2_ANAPL]	286.31	19.38	8	0.990334	0.95285	0.939912	0.961032	1.03046	1.0484	1.03128	1.03672	1.07875	0.00952858	0.0325716
U3J4E4	Uncharacterized protein (Fragment) OS=Anas platyrhynchos PE=4 SV=1 - [U3J4E4_ANAPL]	31	5.95	1	0.945656	0.952545	0.99924	0.965814	1.037	1.05391	1.03412	1.04168	1.07855	0.0133516	0.0408955
U3I4Z8	Uncharacterized protein (Fragment) OS=Anas platyrhynchos GN=DDX23 PE=3 SV=1 - [U3I4Z8_ANAPL]	147.7	15.09	10	0.918599	0.936906	1.02762	0.961043	1.02427	1.0584	1.02656	1.03641	1.07842	0.10073	0.175093
R0KCW7	Eukaryotic translation elongation factor 1 epsilon-1 (Fragment) OS=Anas platyrhynchos GN=Anapl_03783 PE=4 SV=1 - [R0KCW7_ANAPL]	71.55	13.1	2	0.99527	0.947985	0.954355	0.96587	1.00946	1.02067	1.09443	1.04152	1.07832	0.0681442	0.129822
R0LJN9	Protein NipSnap-like protein 3A (Fragment) OS=Anas platyrhynchos GN=Anapl_13155 PE=4 SV=1 - [R0LJN9_ANAPL]	25.64	4.89	1	0.998666	0.953589	0.940024	0.964093	1.05238	1.03231	1.03274	1.03915	1.07785	0.0165818	0.0471266
R0KDZ7	Syntaxin-7 (Fragment) OS=Anas platyrhynchos GN=Anapl_01824 PE=3 SV=1 - [R0KDZ7_ANAPL]	59.79	17.18	3	0.967937	0.952637	1.05056	0.990378	1.06483	1.06714	1.07019	1.06739	1.07776	0.0647547	0.124536
U3IHX7	Uncharacterized protein (Fragment) OS=Anas platyrhynchos GN=SH3GL2 PE=4 SV=1 - [U3IHX7_ANAPL]	63.12	12.97	2	0.970153	0.959968	0.968961	0.966361	1.02997	1.01603	1.07824	1.04141	1.07766	0.0171676	0.0483953
R0LNN4	Disco-interacting protein 2-like protein A (Fragment) OS=Anas platyrhynchos GN=Anapl_00698 PE=4 SV=1 - [R0LNN4_ANAPL]	1.18	1.05	1	0.896135	0.957475	1.05352	0.969042	1.06298	1.03371	1.03619	1.04429	1.07765	0.182748	0.275942
R0LBX6	ADP-ribosyl cyclase 2 (Fragment) OS=Anas platyrhynchos GN=Anapl_12402 PE=4 SV=1 - [R0LBX6_ANAPL]	104.11	10.33	2	0.989226	0.960332	0.922209	0.957256	1.05902	1.01434	1.02087	1.03141	1.07747	0.0360871	0.0815422
R0L8H3	N(4)-(Beta-N-acetylglucosaminyl)-L-asparaginase (Fragment) OS=Anas platyrhynchos GN=Anapl_17955 PE=4 SV=1 - [R0L8H3_ANAPL]	67.1	15.13	4	0.976616	0.993502	0.932921	0.96768	1.01523	1.02601	1.08603	1.04242	1.07724	0.0585046	0.116373
R0LBQ7	Nuclear pore complex protein Nup205 (Fragment) OS=Anas platyrhynchos GN=Anapl_05109 PE=4 SV=1 - [R0LBQ7_ANAPL]	193.61	4.49	8	0.93977	0.987677	0.97495	0.967466	1.09291	0.992843	1.04072	1.04216	1.07721	0.0815071	0.14883
R0LRI8	NADH dehydrogenase [ubiquinone] 1 alpha subcomplex subunit 2 (Fragment) OS=Anas platyrhynchos GN=NDUFA2 PE=4 SV=1 - [R0LRI8_ANAPL]	170.66	66.15	4	0.985667	0.993855	0.948735	0.976086	1.06708	1.01557	1.07138	1.05134	1.0771	0.0293926	0.0706451
U3IWK8	Uncharacterized protein (Fragment) OS=Anas platyrhynchos PE=4 SV=1 - [U3IWK8_ANAPL]	46.72	12.11	2	0.957283	1.02506	0.911641	0.964661	1.05675	0.990427	1.06919	1.03879	1.07684	0.145084	0.231881
R0L3D7	Phosphoinositide phospholipase C (Fragment) OS=Anas platyrhynchos GN=Anapl_13995 PE=4 SV=1 - [R0L3D7_ANAPL]	42.3	3.98	3	1.02077	0.946774	0.921562	0.963036	1.079	1.04202	0.989438	1.03682	1.07661	0.135274	0.219845
R0JWS4	Eukaryotic peptide chain release factor GTP-binding subunit ERF3A (Fragment) OS=Anas platyrhynchos GN=Anapl_00949 PE=4 SV=1 - [R0JWS4_ANAPL]	84.14	7.1	4	0.953196	1.00122	0.960716	0.971712	1.05739	1.05185	1.02914	1.04613	1.07658	0.0124787	0.0393273
R0LEU8	Branched-chain-amino-acid aminotransferase (Fragment) OS=Anas platyrhynchos GN=Anapl_02949 PE=1 SV=1 - [R0LEU8_ANAPL]	56.87	6.88	2	0.966136	0.988194	0.965394	0.973241	1.04815	1.04746	1.04767	1.04776	1.07657	0.000570936	0.00561864
B2BIA5	Growth hormone 1 (Fragment) OS=Biziura lobata GN=GH1 PE=3 SV=1 - [B2BIA5_BIZLO]	205.55	68.67	2	0.980117	0.976306	0.900501	0.952308	1.01137	1.02045	1.04213	1.02465	1.07596	0.0580688	0.115638
U3J6X7	Uncharacterized protein (Fragment) OS=Anas platyrhynchos GN=LMNB1 PE=3 SV=1 - [U3J6X7_ANAPL]	142.94	14.96	5	0.950037	0.942812	0.956789	0.949879	1.00821	1.02197	1.03589	1.02202	1.07595	0.00128672	0.00897347
U3I762	Uncharacterized protein OS=Anas platyrhynchos GN=RSU1 PE=4 SV=1 - [U3I762_ANAPL]	214.31	32.52	7	0.933885	0.984892	0.95404	0.957605	1.04097	1.03942	1.01043	1.03027	1.07589	0.0152064	0.0447938
R0K3P6	Protein tyrosine phosphatase-like protein PTPLAD1 (Fragment) OS=Anas platyrhynchos GN=Anapl_09717 PE=4 SV=1 - [R0K3P6_ANAPL]	62.02	6.05	2	0.975428	0.957119	0.96434	0.965629	0.997014	1.0799	1.0394	1.03877	1.07574	0.0405907	0.0884645
U3IMC5	Uncharacterized protein (Fragment) OS=Anas platyrhynchos PE=4 SV=1 - [U3IMC5_ANAPL]	101.65	25.22	2	0.997583	0.934524	0.951669	0.961259	1.00141	1.05287	1.04783	1.03403	1.07571	0.04339	0.0930206
R0KYB1	Putative saccharopine dehydrogenase (Fragment) OS=Anas platyrhynchos GN=SCCPDH PE=4 SV=1 - [R0KYB1_ANAPL]	130.53	25.58	6	1.01252	0.962102	0.900168	0.958264	1.03989	1.02932	1.02263	1.03062	1.0755	0.0925761	0.164777
R0KTZ1	Polypeptide N-acetylgalactosaminyltransferase 1 (Fragment) OS=Anas platyrhynchos GN=GALNT1 PE=3 SV=1 - [R0KTZ1_ANAPL]	30.4	2.86	2	0.885561	0.979683	1.03632	0.967188	1.04061	1.0439	1.03585	1.04012	1.07541	0.17297	0.265104
U3J491	Uncharacterized protein (Fragment) OS=Anas platyrhynchos GN=SRSF6 PE=4 SV=1 - [U3J491_ANAPL]	60.19	6.09	2	0.967264	0.970356	0.968562	0.968728	1.06085	1.02966	1.0341	1.04154	1.07516	0.00174261	0.010788
R0LR16	Nuclear migration protein nudC (Fragment) OS=Anas platyrhynchos GN=Anapl_13604 PE=4 SV=1 - [R0LR16_ANAPL]	172.94	33.78	9	1.0097	0.96761	0.917311	0.964872	1.03079	1.06613	1.01456	1.03716	1.07492	0.0783673	0.144771
U3IGZ4	Uncharacterized protein (Fragment) OS=Anas platyrhynchos GN=PCBP2 PE=4 SV=1 - [U3IGZ4_ANAPL]	11.44	10.28	1	0.952606	0.920117	1.03813	0.970283	1.00783	1.02205	1.0987	1.04286	1.0748	0.182928	0.275981
R0LNB0	Periodic tryptophan protein 1-like protein (Fragment) OS=Anas platyrhynchos GN=Anapl_11737 PE=4 SV=1 - [R0LNB0_ANAPL]	4.79	2.34	1	0.791948	0.848771	1.29252	0.977746	1.04578	1.0774	1.02859	1.05059	1.0745	0.67041	0.747549
R0KTT6	Ubiquitin-protein ligase E3C (Fragment) OS=Anas platyrhynchos GN=Anapl_10812 PE=4 SV=1 - [R0KTT6_ANAPL]	20	0.78	1	0.946423	1.03173	0.920805	0.966321	1.05466	1.02037	1.03922	1.03808	1.07426	0.109406	0.186349
U3ICM4	Uncharacterized protein (Fragment) OS=Anas platyrhynchos PE=4 SV=1 - [U3ICM4_ANAPL]	3.96	4.55	1	1.00555	0.899406	1.00434	0.969765	1.05468	1.04125	1.02886	1.0416	1.07407	0.116459	0.196056
R0K1W9	Sulfurtransferase (Fragment) OS=Anas platyrhynchos GN=Anapl_01383 PE=4 SV=1 - [R0K1W9_ANAPL]	332.27	47.64	10	0.979442	0.982101	0.924936	0.96216	1.03244	1.03664	1.03096	1.03335	1.07399	0.01901	0.0519039
U3ISZ0	Uncharacterized protein OS=Anas platyrhynchos GN=DDX42 PE=3 SV=1 - [U3ISZ0_ANAPL]	44.45	6.13	4	0.926705	0.956738	1.00189	0.961777	1.03128	1.04284	1.02443	1.03285	1.0739	0.0342226	0.078556
U3I321	Uncharacterized protein (Fragment) OS=Anas platyrhynchos GN=CNP PE=4 SV=1 - [U3I321_ANAPL]	223.49	22.04	8	1.01944	0.996069	0.879095	0.964867	1.06442	1.00889	1.0351	1.03614	1.07386	0.198427	0.294377
U3HZF9	Uncharacterized protein (Fragment) OS=Anas platyrhynchos PE=4 SV=1 - [U3HZF9_ANAPL]	23.56	1.6	1	1.03039	0.945729	0.926216	0.967444	1.06847	1.05835	0.98805	1.03829	1.07323	0.157226	0.245717
R0KYY1	60S ribosomal protein L18a (Fragment) OS=Anas platyrhynchos GN=RPL18A PE=3 SV=1 - [R0KYY1_ANAPL]	283.88	42.14	7	1.00287	0.989138	0.911771	0.967926	1.06142	1.04409	1.01005	1.03852	1.07294	0.0928751	0.165159
R0KEE7	Myosin regulatory light chain 2, smooth muscle minor isoform (Fragment) OS=Anas platyrhynchos GN=Anapl_02265 PE=4 SV=1 - [R0KEE7_ANAPL]	305.09	60.8	5	1.0296	0.934015	0.978312	0.980643	1.07417	1.05385	1.02759	1.05187	1.07263	0.0813509	0.148623
R0KW04	Succinate dehydrogenase [ubiquinone] flavoprotein subunit, mitochondrial (Fragment) OS=Anas platyrhynchos GN=Anapl_09619 PE=4 SV=1 - [R0KW04_ANAPL]	430.15	28.62	13	0.967633	0.974462	0.962008	0.968035	1.04342	1.03376	1.03768	1.03829	1.07257	0.000104062	0.00243869
U3J7N2	Uncharacterized protein OS=Anas platyrhynchos GN=CPNE3 PE=4 SV=1 - [U3J7N2_ANAPL]	192.2	10.13	4	1.04491	0.933801	0.921264	0.966657	1.06821	1.01526	1.02693	1.0368	1.07256	0.173772	0.265981
R0JJS9	Mitochondrial inner membrane protein OS=Anas platyrhynchos GN=Anapl_17135 PE=4 SV=1 - [R0JJS9_ANAPL]	224.14	36.4	7	0.995564	1.00464	0.879038	0.959748	1.07134	1.02383	0.992769	1.02931	1.07248	0.208561	0.306402
U3I9M7	Uncharacterized protein (Fragment) OS=Anas platyrhynchos GN=TBC1D4 PE=4 SV=1 - [U3I9M7_ANAPL]	16.18	0.97	1	0.999269	1.00165	0.899306	0.966742	1.05472	1.02875	1.02696	1.03681	1.07248	0.115087	0.194311
R0KDU5	BRI3-binding protein (Fragment) OS=Anas platyrhynchos GN=BRI3BP PE=4 SV=1 - [R0KDU5_ANAPL]	2.55	5.11	1	0.976777	0.901802	1.03577	0.97145	1.00892	1.031	1.08519	1.0417	1.07232	0.19273	0.288264
R0JPJ8	Serpin H1 (Fragment) OS=Anas platyrhynchos GN=Anapl_15585 PE=3 SV=1 - [R0JPJ8_ANAPL]	274.09	26.42	8	1.01149	0.940765	0.918478	0.956911	1.0597	1.02891	0.989429	1.02601	1.07221	0.11678	0.19631
U3IQ13	Uncharacterized protein OS=Anas platyrhynchos GN=PAM PE=4 SV=1 - [U3IQ13_ANAPL]	235.9	13.17	9	0.991197	0.980928	0.903302	0.958476	1.01887	1.03212	1.03065	1.02721	1.07172	0.0704725	0.133162
R0LTG5	NADH dehydrogenase [ubiquinone] 1 beta subcomplex subunit 3 (Fragment) OS=Anas platyrhynchos GN=Anapl_12754 PE=4 SV=1 - [R0LTG5_ANAPL]	32.08	11	1	1.01107	1.00414	0.862123	0.959112	1.03946	1.03968	1.00454	1.02789	1.07171	0.240343	0.342657
R0JXI9	Ribosomal L1 domain-containing protein 1 (Fragment) OS=Anas platyrhynchos GN=Anapl_00950 PE=4 SV=1 - [R0JXI9_ANAPL]	1.85	1.89	1	0.947665	0.928327	1.03876	0.971583	1.07985	1.04517	0.998417	1.04115	1.0716	0.168395	0.259005
R0LH74	Myosin light chain 1, skeletal muscle isoform (Fragment) OS=Anas platyrhynchos GN=Anapl_06332 PE=4 SV=1 - [R0LH74_ANAPL]	35.33	15.15	2	0.9637	0.989516	0.946311	0.966509	1.02941	1.02252	1.05418	1.03537	1.07124	0.0121034	0.0385289
R0JDH5	Aldehyde oxidase (Fragment) OS=Anas platyrhynchos GN=Anapl_14910 PE=4 SV=1 - [R0JDH5_ANAPL]	14.19	1.35	2	0.86816	0.828983	1.22529	0.974145	1.01057	1.01719	1.10268	1.04348	1.07117	0.620823	0.706967
R0K4D5	Putative EGF-like domain-containing protein FLJ14712 (Fragment) OS=Anas platyrhynchos GN=Anapl_02772 PE=4 SV=1 - [R0K4D5_ANAPL]	49.13	21.48	3	0.976314	0.994609	0.946397	0.97244	1.05103	1.04208	1.0309	1.04134	1.07085	0.0105813	0.0349433
U3IQ79	Uncharacterized protein (Fragment) OS=Anas platyrhynchos GN=POLR2H PE=4 SV=1 - [U3IQ79_ANAPL]	16.97	10.78	1	0.997212	0.996741	0.910576	0.968176	1.08597	1.00086	1.02288	1.03657	1.07064	0.150061	0.237649
R0LTD2	Cationic amino acid transporter 4 (Fragment) OS=Anas platyrhynchos GN=Anapl_01765 PE=4 SV=1 - [R0LTD2_ANAPL]	22.83	2.02	1	0.92297	0.950258	1.04262	0.97195	1.01734	1.0392	1.06505	1.04053	1.07056	0.1514	0.238897
R0L626	Autophagy-related protein 3 (Fragment) OS=Anas platyrhynchos GN=Anapl_14289 PE=3 SV=1 - [R0L626_ANAPL]	66.19	5.63	1	0.878264	0.921898	1.12291	0.974357	1.04302	1.00679	1.07864	1.04282	1.07026	0.430429	0.529536
R0KPF7	Inorganic pyrophosphatase OS=Anas platyrhynchos GN=Anapl_06672 PE=4 SV=1 - [R0KPF7_ANAPL]	219.07	30.53	6	1.00324	0.953	0.940583	0.965607	1.06354	1.01858	1.01814	1.03342	1.07023	0.0496601	0.102967
U3IKU2	Uncharacterized protein (Fragment) OS=Anas platyrhynchos GN=SCP2 PE=4 SV=1 - [U3IKU2_ANAPL]	253.96	16.94	8	0.986038	0.961992	0.94427	0.9641	1.01107	1.06423	1.01967	1.03165	1.07007	0.0298044	0.0711413
R0L1V2	Pre-mRNA-processing factor 19 (Fragment) OS=Anas platyrhynchos GN=Anapl_15303 PE=4 SV=1 - [R0L1V2_ANAPL]	118.06	13	4	0.994432	1.00464	0.925472	0.974847	1.07455	1.04313	1.01127	1.04298	1.06989	0.0917836	0.163637
U3I517	Uncharacterized protein (Fragment) OS=Anas platyrhynchos GN=ADRBK1 PE=4 SV=1 - [U3I517_ANAPL]	5.19	1.78	1	0.965844	0.862823	1.09397	0.974214	1.15114	1.09803	0.877406	1.04219	1.06978	0.560488	0.653432
U3IVF3	Uncharacterized protein (Fragment) OS=Anas platyrhynchos GN=MTX1 PE=4 SV=1 - [U3IVF3_ANAPL]	15.22	6.52	1	0.990913	0.940394	0.980614	0.97064	1.0259	1.05325	1.03553	1.03823	1.06963	0.0176777	0.0493923
U3I047	Uncharacterized protein (Fragment) OS=Anas platyrhynchos GN=IVD PE=3 SV=1 - [U3I047_ANAPL]	89.79	9.57	3	0.953985	0.956629	1.00595	0.972187	1.04005	1.02489	1.05466	1.03986	1.06961	0.0233766	0.0601384
R0M2X7	N-acetylneuraminate lyase (Fragment) OS=Anas platyrhynchos GN=Anapl_09236 PE=4 SV=1 - [R0M2X7_ANAPL]	21.17	5.68	1	0.969162	0.98947	0.950019	0.96955	1.04961	1.03438	1.02694	1.03698	1.06954	0.0069446	0.0263016
U3IC53	Uncharacterized protein (Fragment) OS=Anas platyrhynchos GN=CAPN1 PE=4 SV=1 - [U3IC53_ANAPL]	57.34	3.94	3	0.974349	0.982511	0.911923	0.956261	1.03497	1.04311	0.989882	1.02265	1.06943	0.0750844	0.139897
R0LBP4	Rho GDP-dissociation inhibitor 2 (Fragment) OS=Anas platyrhynchos GN=Anapl_05117 PE=4 SV=1 - [R0LBP4_ANAPL]	218.8	50.25	6	0.971321	0.991618	0.939051	0.96733	1.07656	1.03383	0.993054	1.03448	1.06942	0.0783819	0.144771
R0L1S2	Vacuolar protein sorting-associated protein 45 OS=Anas platyrhynchos GN=Anapl_16791 PE=4 SV=1 - [R0L1S2_ANAPL]	8.65	19.05	1	0.880564	1.02835	1.0035	0.970804	1.02802	1.04554	1.03997	1.03784	1.06905	0.218582	0.318096
R0LYA1	Integrin alpha-9 (Fragment) OS=Anas platyrhynchos GN=ITGA9 PE=3 SV=1 - [R0LYA1_ANAPL]	34.34	1.64	1	0.944526	1.06229	0.896853	0.96789	1.08244	1.0281	0.992511	1.03435	1.06867	0.29862	0.401824
R0LRQ3	Glucosamine-6-phosphate isomerase 2 (Fragment) OS=Anas platyrhynchos GN=Anapl_10656 PE=3 SV=1 - [R0LRQ3_ANAPL]	104.06	22.96	3	0.979468	1.008	0.929753	0.972407	1.06037	1.02969	1.02721	1.03909	1.06858	0.0573748	0.114542
U3I4X8	Uncharacterized protein (Fragment) OS=Anas platyrhynchos GN=NRP2 PE=4 SV=1 - [U3I4X8_ANAPL]	39.59	3.62	3	0.899249	0.885851	1.09902	0.961374	0.996767	1.08738	0.997315	1.02715	1.06842	0.431236	0.530153
U3IYL9	Uncharacterized protein OS=Anas platyrhynchos GN=EPB41L3 PE=4 SV=1 - [U3IYL9_ANAPL]	411.15	12.73	9	0.973341	0.902425	0.973971	0.949913	1.01639	1.00895	1.01874	1.01469	1.0682	0.0536788	0.109021
R0LQ16	Alpha-2-macroglobulin receptor-associated protein (Fragment) OS=Anas platyrhynchos GN=Anapl_00090 PE=4 SV=1 - [R0LQ16_ANAPL]	27.33	9	3	0.928074	1.13801	0.830668	0.965582	1.05155	1.02856	1.01392	1.03134	1.06811	0.511375	0.608674
R0KCQ8	Dystrobrevin alpha (Fragment) OS=Anas platyrhynchos GN=Anapl_11335 PE=4 SV=1 - [R0KCQ8_ANAPL]	27.3	3.78	2	0.952025	1.00325	0.950997	0.968757	1.00313	1.02684	1.07378	1.03458	1.06795	0.0712816	0.134398
U3IG03	Uncharacterized protein (Fragment) OS=Anas platyrhynchos GN=PHC2 PE=4 SV=1 - [U3IG03_ANAPL]	34.57	7.18	1	0.939484	0.972	1.00451	0.971997	1.05767	1.03303	1.02327	1.03799	1.06789	0.0366905	0.0825445
U3J6L8	Uncharacterized protein OS=Anas platyrhynchos GN=CAPZA1 PE=4 SV=1 - [U3J6L8_ANAPL]	169.62	32.75	5	0.928386	0.952196	1.0484	0.976327	1.08151	1.04259	1.00353	1.04254	1.06782	0.198772	0.294763
U3I3U4	Uncharacterized protein OS=Anas platyrhynchos PE=4 SV=1 - [U3I3U4_ANAPL]	8.08	0.78	1	1.02557	0.993139	0.887461	0.968723	1.0702	1.02124	1.01156	1.03433	1.06773	0.222575	0.323027
R0LFV8	Tryptophanyl-tRNA synthetase, cytoplasmic (Fragment) OS=Anas platyrhynchos GN=Anapl_00748 PE=3 SV=1 - [R0LFV8_ANAPL]	65.83	9.3	5	0.9736	0.987683	0.968062	0.976448	1.05924	1.04138	1.02708	1.04257	1.06771	0.00383847	0.017918
U3IDF0	Uncharacterized protein (Fragment) OS=Anas platyrhynchos GN=EIF4A1 PE=4 SV=1 - [U3IDF0_ANAPL]	173.22	42.77	2	0.898184	0.935639	1.08563	0.97315	0.951885	1.01665	1.14805	1.03886	1.06752	0.46428	0.563201
U3IFB0	Uncharacterized protein (Fragment) OS=Anas platyrhynchos GN=DECR1 PE=4 SV=1 - [U3IFB0_ANAPL]	36.6	3.6	1	0.992728	0.992216	0.924214	0.969719	1.07804	1.04656	0.980641	1.03508	1.0674	0.148855	0.236493
U3IXG6	Uncharacterized protein OS=Anas platyrhynchos GN=EPB41L1 PE=4 SV=1 - [U3IXG6_ANAPL]	175.03	10.54	6	0.994736	0.955065	0.962915	0.970905	1.05287	1.02	1.03608	1.03632	1.06737	0.0131886	0.0405504
R0M884	Glutathione S-transferase (Fragment) OS=Anas platyrhynchos GN=Anapl_07409 PE=4 SV=1 - [R0M884_ANAPL]	119.14	18.47	3	1.03616	0.977918	0.871629	0.961904	1.06166	1.043	0.974945	1.02653	1.06719	0.304401	0.407853
R0JFS9	Inosine-5'-monophosphate dehydrogenase (Fragment) OS=Anas platyrhynchos GN=Anapl_05421 PE=3 SV=1 - [R0JFS9_ANAPL]	395.76	27.06	8	0.970644	0.953298	1.00011	0.974683	1.05024	1.0258	1.04427	1.0401	1.06712	0.0135176	0.0412535
R0J7A6	Inositol-3-phosphate synthase (Fragment) OS=Anas platyrhynchos GN=Anapl_18461 PE=4 SV=1 - [R0J7A6_ANAPL]	49.26	33.33	1	1.08973	0.995781	0.836269	0.973926	1.11568	0.94206	1.06012	1.03928	1.06711	0.507763	0.606208
U3J773	Uncharacterized protein (Fragment) OS=Anas platyrhynchos GN=OSBP2 PE=4 SV=1 - [U3J773_ANAPL]	47.77	2.9	1	0.952202	0.940369	1.02794	0.973505	0.925603	0.989007	1.20187	1.03883	1.0671	0.498859	0.598459
R0L2H7	Leucine-rich repeat-containing protein 57 (Fragment) OS=Anas platyrhynchos GN=Anapl_01137 PE=4 SV=1 - [R0L2H7_ANAPL]	51.95	13.33	3	0.986704	0.968379	0.945708	0.96693	1.03372	1.0181	1.04354	1.03178	1.06707	0.00974141	0.0331036
U3ILK4	Uncharacterized protein (Fragment) OS=Anas platyrhynchos GN=ECI1 PE=3 SV=1 - [U3ILK4_ANAPL]	167.14	24.6	5	0.979568	0.983984	0.93689	0.966814	1.04357	1.02973	1.02163	1.03165	1.06706	0.0165237	0.0470371
U3INR9	Uncharacterized protein OS=Anas platyrhynchos GN=NUTF2 PE=4 SV=1 - [U3INR9_ANAPL]	96.48	24	2	1.02916	0.948408	0.916415	0.964661	1.00359	1.04729	1.03713	1.02934	1.06705	0.147254	0.234508
R0LXF6	60S ribosomal protein L6 (Fragment) OS=Anas platyrhynchos GN=Anapl_14193 PE=3 SV=1 - [R0LXF6_ANAPL]	156.18	30.07	9	0.978738	0.996729	0.935053	0.970173	1.04052	1.05558	1.00839	1.03483	1.06665	0.0482534	0.100893
U3IRX8	Uncharacterized protein OS=Anas platyrhynchos GN=SEC31A PE=4 SV=1 - [U3IRX8_ANAPL]	249.02	9.3	9	0.966243	0.99991	0.920189	0.962114	1.02306	1.0346	1.02089	1.02618	1.06659	0.0526095	0.107289
R0LQB0	Elongator complex protein 2 (Fragment) OS=Anas platyrhynchos GN=Anapl_14179 PE=4 SV=1 - [R0LQB0_ANAPL]	12.73	3.16	2	0.956616	0.961975	0.991036	0.969875	1.02952	1.03215	1.04117	1.03428	1.06641	0.00462181	0.0203184
R0KDU3	WW domain-binding protein 2 (Fragment) OS=Anas platyrhynchos GN=Anapl_10273 PE=4 SV=1 - [R0KDU3_ANAPL]	15.98	9.6	2	0.907641	0.935446	1.08116	0.97475	0.991025	1.03019	1.09718	1.03946	1.06639	0.356182	0.459176
R0JG34	Carnitine O-palmitoyltransferase 2, mitochondrial (Fragment) OS=Anas platyrhynchos GN=Anapl_07043 PE=3 SV=1 - [R0JG34_ANAPL]	213.7	13.49	5	0.975825	0.920972	1.02712	0.974639	1.0058	1.03853	1.07347	1.03927	1.06631	0.150006	0.237649
R0KYX5	Sulfhydryl oxidase (Fragment) OS=Anas platyrhynchos GN=Anapl_11440 PE=3 SV=1 - [R0KYX5_ANAPL]	33.63	6.67	1	1.0263	0.990538	0.888816	0.968552	1.07218	1.07781	0.947936	1.03264	1.06617	0.339141	0.443174
U3IYE9	Uncharacterized protein (Fragment) OS=Anas platyrhynchos GN=RPA1 PE=4 SV=1 - [U3IYE9_ANAPL]	172.69	11.57	7	0.996559	0.922503	0.981559	0.966874	1.02102	1.02872	1.0427	1.03081	1.06613	0.0528024	0.107556
U3IZT8	Uncharacterized protein (Fragment) OS=Anas platyrhynchos GN=KIAA1279 PE=4 SV=1 - [U3IZT8_ANAPL]	36.2	3.47	1	1.02393	0.918731	0.975134	0.972598	1.01568	1.01343	1.08151	1.03687	1.06608	0.163538	0.253444
R0LHY1	Trafficking protein particle complex subunit 6B (Fragment) OS=Anas platyrhynchos GN=Anapl_05671 PE=4 SV=1 - [R0LHY1_ANAPL]	9.24	6.11	1	1.03619	1.00551	0.858797	0.966832	1.09672	1.00658	0.988678	1.03066	1.06602	0.376015	0.479053
R0JYP9	KTEL motif-containing protein 1 (Fragment) OS=Anas platyrhynchos GN=Anapl_01613 PE=4 SV=1 - [R0JYP9_ANAPL]	30.61	12.01	4	0.96658	0.960486	0.998426	0.975164	1.04917	1.04163	1.02671	1.03917	1.06564	0.0090001	0.0317012
R0KZX3	Prostaglandin E synthase 3 (Fragment) OS=Anas platyrhynchos GN=Anapl_17326 PE=4 SV=1 - [R0KZX3_ANAPL]	159.92	36	4	0.964033	1.01548	0.910097	0.963203	1.03809	1.03277	1.00776	1.02621	1.06541	0.118872	0.198873
R0LG89	Vacuolar proton pump subunit G 1 (Fragment) OS=Anas platyrhynchos GN=Anapl_13707 PE=4 SV=1 - [R0LG89_ANAPL]	78.26	23.33	2	0.974564	0.950105	1.01732	0.980664	1.05231	1.01851	1.06231	1.04438	1.06497	0.0547184	0.110423
R0LT21	Sorting nexin-3 (Fragment) OS=Anas platyrhynchos GN=SNX3 PE=4 SV=1 - [R0LT21_ANAPL]	120.06	51.38	5	0.969972	0.993017	0.927927	0.963639	1.02787	1.02263	1.02791	1.02614	1.06486	0.0309034	0.0730371
R0M0E4	Microtubule-associated protein RP/EB family member 1 (Fragment) OS=Anas platyrhynchos GN=MAPRE1 PE=4 SV=1 - [R0M0E4_ANAPL]	317.37	36.28	5	1.01591	0.978546	0.902737	0.965732	1.05741	1.00268	1.02468	1.02826	1.06474	0.16539	0.255857
U3J7R2	Uncharacterized protein (Fragment) OS=Anas platyrhynchos GN=ITGA6 PE=3 SV=1 - [U3J7R2_ANAPL]	143.52	6.36	5	0.891099	0.930592	1.09702	0.972904	0.991082	1.04244	1.07406	1.03586	1.06471	0.40423	0.505543
R0KL21	Tetraspanin-15 (Fragment) OS=Anas platyrhynchos GN=TSPAN15 PE=4 SV=1 - [R0KL21_ANAPL]	7.5	4.07	1	1.01126	1.00781	0.892138	0.970403	1.09783	0.993574	1.00776	1.03305	1.06456	0.286388	0.390746
R0M019	PRA1 family protein 3 (Fragment) OS=Anas platyrhynchos GN=Anapl_03594 PE=4 SV=1 - [R0M019_ANAPL]	96.46	25.58	3	0.998325	0.972334	0.954987	0.975215	1.06468	1.03823	1.01145	1.03812	1.06451	0.0339743	0.0784527
D9IVE6	Invariant chain OS=Anser anser GN=Ii PE=2 SV=1 - [D9IVE6_9AVES]	53.15	10.81	2	0.86475	0.868464	1.14844	0.960552	0.966958	1.04363	1.05655	1.02238	1.06437	0.56244	0.655268
U3I4E6	Uncharacterized protein (Fragment) OS=Anas platyrhynchos GN=EXOC5 PE=4 SV=1 - [U3I4E6_ANAPL]	71.93	4.44	3	0.990704	0.991922	0.908835	0.963821	1.09606	1.05509	0.926383	1.02584	1.06435	0.345458	0.449691
R0L3J7	Gamma-aminobutyric acid receptor-associated protein-like 2 (Fragment) OS=Anas platyrhynchos GN=Anapl_08461 PE=3 SV=1 - [R0L3J7_ANAPL]	32.77	9.2	1	0.915627	1.02075	0.981046	0.972474	1.02858	1.03764	1.03885	1.03502	1.06432	0.112262	0.190468
U3IC54	Uncharacterized protein (Fragment) OS=Anas platyrhynchos PE=4 SV=1 - [U3IC54_ANAPL]	921.74	15.75	36	0.957042	0.944979	1.02177	0.974597	1.03666	1.03695	1.03752	1.03704	1.06407	0.0588622	0.116818
R0LU60	Pyruvate dehydrogenase E1 component subunit alpha (Fragment) OS=Anas platyrhynchos GN=Anapl_05433 PE=3 SV=1 - [R0LU60_ANAPL]	278.38	37.68	15	0.991281	0.96548	0.96648	0.974414	1.01742	1.04772	1.0451	1.03675	1.06397	0.00833639	0.0299403
R0LA96	Thioredoxin-like protein 1 (Fragment) OS=Anas platyrhynchos GN=Anapl_17861 PE=4 SV=1 - [R0LA96_ANAPL]	166.98	25.3	5	0.998106	0.995173	0.92826	0.973846	1.03635	1.02225	1.04812	1.03557	1.06339	0.0618761	0.121273
U3IKR7	Uncharacterized protein (Fragment) OS=Anas platyrhynchos GN=ALDH1L2 PE=3 SV=1 - [U3IKR7_ANAPL]	62.06	4.41	3	0.938762	0.989494	0.96605	0.964769	0.966243	1.0169	1.09457	1.02591	1.06337	0.201981	0.298756
R0KPT0	Diablo-like protein, mitochondrial (Fragment) OS=Anas platyrhynchos GN=Anapl_05514 PE=4 SV=1 - [R0KPT0_ANAPL]	112.33	19.42	3	0.98741	0.975316	0.946598	0.969774	1.03112	1.0325	1.02925	1.03096	1.06309	0.00728083	0.0270442
R0LZT3	Uncharacterized protein OS=Anas platyrhynchos GN=Anapl_09684 PE=4 SV=1 - [R0LZT3_ANAPL]	2.6	0.96	1	1.00668	0.981915	0.92756	0.972052	1.06289	1.02239	1.01482	1.03337	1.06308	0.0914596	0.163143
U3IGC8	Uncharacterized protein OS=Anas platyrhynchos GN=AP2M1 PE=4 SV=1 - [U3IGC8_ANAPL]	286.76	25.52	10	0.998129	0.960067	0.957589	0.971928	1.03158	1.04992	1.0181	1.0332	1.06304	0.0187682	0.051568
R0M223	Heme-binding protein 1 (Fragment) OS=Anas platyrhynchos GN=Anapl_01044 PE=4 SV=1 - [R0M223_ANAPL]	11.54	6.13	1	0.904563	0.895552	1.13516	0.978426	0.984959	1.04448	1.09075	1.04006	1.063	0.504615	0.604113
U3J7Q3	Uncharacterized protein (Fragment) OS=Anas platyrhynchos GN=SSRP1 PE=4 SV=1 - [U3J7Q3_ANAPL]	187.1	10.33	5	0.952028	0.992644	1.01558	0.986751	1.07801	1.04082	1.02755	1.0488	1.06288	0.0606085	0.119508
R0LZ25	Oxysterol-binding protein (Fragment) OS=Anas platyrhynchos GN=Anapl_04758 PE=3 SV=1 - [R0LZ25_ANAPL]	35.65	1.08	1	0.888893	1.05331	0.976496	0.972899	0.975982	1.00858	1.11755	1.03404	1.06284	0.393113	0.495925
R0LLV8	Alpha-parvin (Fragment) OS=Anas platyrhynchos GN=Anapl_14337 PE=4 SV=1 - [R0LLV8_ANAPL]	114.18	19.57	5	0.974117	0.938317	0.980809	0.964415	1.01532	1.05651	1.00222	1.02468	1.06249	0.045568	0.0966163
R0LHN8	Multisynthetase complex auxiliary component p43 (Fragment) OS=Anas platyrhynchos GN=Anapl_04771 PE=4 SV=1 - [R0LHN8_ANAPL]	196.66	23.66	7	0.966712	0.919647	1.03684	0.974399	1.02475	1.03949	1.04119	1.03514	1.06234	0.152617	0.240328
R0LXN1	Microfibrillar-associated protein 5 (Fragment) OS=Anas platyrhynchos GN=Anapl_11243 PE=4 SV=1 - [R0LXN1_ANAPL]	22.98	11.83	1	0.992316	0.925457	1.0064	0.974723	1.01693	1.07044	1.01892	1.03543	1.06228	0.117371	0.197018
U3I9V3	Uncharacterized protein (Fragment) OS=Anas platyrhynchos GN=ATP2A3 PE=3 SV=1 - [U3I9V3_ANAPL]	440.69	14.73	2	0.997337	0.924997	0.991548	0.971294	0.987656	1.05233	1.05521	1.03173	1.06222	0.132093	0.216172
R0JEP2	F-box only protein 22 (Fragment) OS=Anas platyrhynchos GN=Anapl_02672 PE=4 SV=1 - [R0JEP2_ANAPL]	12.49	6.35	2	0.993576	0.994337	0.927569	0.971827	1.05052	1.01478	1.03091	1.03207	1.06199	0.069212	0.131352
P62800	Histone H4 OS=Cairina moschata PE=3 SV=2 - [H4_CAIMO]	353.3	52.43	7	1.02127	0.985342	0.905167	0.970591	1.05351	1.02677	1.01191	1.03073	1.06196	0.173958	0.266031
R0LV07	Putative helicase MOV-10 (Fragment) OS=Anas platyrhynchos GN=Anapl_02056 PE=4 SV=1 - [R0LV07_ANAPL]	3.1	2.3	1	0.902921	1.01023	1.01022	0.97446	1.03217	1.0421	1.0301	1.03479	1.06191	0.168719	0.259275
R0LQE0	Protein NDRG1 (Fragment) OS=Anas platyrhynchos GN=Anapl_08512 PE=4 SV=1 - [R0LQE0_ANAPL]	219.28	22.43	6	0.947091	0.942454	1.02445	0.971331	0.999823	1.04424	1.04949	1.03118	1.06162	0.124888	0.206506
R0K3C4	DNA-directed RNA polymerase (Fragment) OS=Anas platyrhynchos GN=Anapl_00176 PE=3 SV=1 - [R0K3C4_ANAPL]	20.87	1.09	1	0.937651	0.980844	1.00881	0.975767	1.16157	0.938294	1.00764	1.03583	1.06156	0.434048	0.532668
U3IMD1	Uncharacterized protein OS=Anas platyrhynchos GN=CTNNA1 PE=4 SV=1 - [U3IMD1_ANAPL]	964.01	40.66	22	0.998432	0.955275	0.956145	0.969951	1.0754	1.00112	1.0122	1.02957	1.06147	0.0932119	0.165504
U3ICZ1	Uncharacterized protein OS=Anas platyrhynchos GN=PBRM1 PE=4 SV=1 - [U3ICZ1_ANAPL]	30.83	1.04	2	0.990942	0.976208	0.942144	0.969765	1.03476	1.0416	1.01161	1.02932	1.06142	0.0251125	0.0629261
R0LIK7	Cell differentiation protein RCD1-like protein (Fragment) OS=Anas platyrhynchos GN=RQCD1 PE=4 SV=1 - [R0LIK7_ANAPL]	62.77	3.72	1	0.906919	0.92296	1.10468	0.978188	1.01365	1.04068	1.05998	1.0381	1.06125	0.40765	0.508903
R0K4I2	TPR repeat-containing protein LOC90826 (Fragment) OS=Anas platyrhynchos GN=PRMT10 PE=4 SV=1 - [R0K4I2_ANAPL]	9.82	0.95	1	1.0378	0.985198	0.892511	0.971835	1.06769	1.04058	0.985269	1.03118	1.06106	0.291711	0.395722
R0M3E0	Pantetheinase (Fragment) OS=Anas platyrhynchos GN=Anapl_01821 PE=4 SV=1 - [R0M3E0_ANAPL]	32.29	1.82	1	0.996979	0.976321	0.948151	0.973817	1.05793	0.994758	1.04711	1.03327	1.06105	0.0691699	0.131352
U3IXP7	Uncharacterized protein OS=Anas platyrhynchos GN=HRAS PE=4 SV=1 - [U3IXP7_ANAPL]	69.21	23.17	3	1.02594	0.970475	0.929723	0.975378	1.04955	0.997987	1.05718	1.03491	1.06103	0.15032	0.237733
U3J3I8	Uncharacterized protein (Fragment) OS=Anas platyrhynchos GN=PLBD2 PE=4 SV=1 - [U3J3I8_ANAPL]	23.61	12.2	1	0.997531	0.916022	1.01486	0.976138	1.0857	1.02163	0.999314	1.03555	1.06086	0.211526	0.309971
U3IMZ0	Uncharacterized protein (Fragment) OS=Anas platyrhynchos GN=APP PE=4 SV=1 - [U3IMZ0_ANAPL]	5.17	7.73	1	0.940616	0.989042	0.99467	0.974776	1.02497	1.03445	1.04273	1.03405	1.06081	0.0296535	0.0709208
R0LLG6	Mps one binder kinase activator-like 2 (Fragment) OS=Anas platyrhynchos GN=MOB2 PE=4 SV=1 - [R0LLG6_ANAPL]	4.59	3.04	1	0.84334	0.961062	1.13274	0.979047	1.03778	1.01544	1.06252	1.03858	1.06081	0.522834	0.619516
R0K8J5	Alpha-2-macroglobulin-like protein 1 (Fragment) OS=Anas platyrhynchos GN=Anapl_11247 PE=4 SV=1 - [R0K8J5_ANAPL]	24.25	2.38	2	1.14044	0.939534	1.08005	1.05334	1.04959	1.12548	1.17631	1.11713	1.06056	0.413604	0.513751
R0KAQ6	Follistatin-related protein 4 (Fragment) OS=Anas platyrhynchos GN=Anapl_09849 PE=4 SV=1 - [R0KAQ6_ANAPL]	23.62	1.28	1	1.00167	0.953738	0.967771	0.974393	1.01741	1.05	1.03243	1.03328	1.06043	0.0260226	0.0644166
R0KXQ9	T-complex protein 1 subunit eta (Fragment) OS=Anas platyrhynchos GN=Anapl_15069 PE=3 SV=1 - [R0KXQ9_ANAPL]	643.89	38.26	19	1.00623	0.974122	0.947794	0.976047	1.05222	1.01161	1.04108	1.03497	1.06037	0.047147	0.0990573
R0LV52	Centrin-1 (Fragment) OS=Anas platyrhynchos GN=Anapl_04708 PE=4 SV=1 - [R0LV52_ANAPL]	26.89	11.43	1	0.996852	0.941572	0.986723	0.975049	1.04322	1.06244	0.995714	1.03379	1.06025	0.0877026	0.157737
R0KNN1	Ribosome maturation protein SBDS (Fragment) OS=Anas platyrhynchos GN=Anapl_15975 PE=4 SV=1 - [R0KNN1_ANAPL]	12.89	9.76	2	1.02143	0.961886	0.931118	0.971478	1.03863	1.02197	1.02933	1.02998	1.06022	0.0956749	0.168257
R0LII4	COP9 signalosome complex subunit 3 (Fragment) OS=Anas platyrhynchos GN=COPS3 PE=4 SV=1 - [R0LII4_ANAPL]	73.79	8.59	2	0.978612	1.00514	0.932513	0.972087	1.00565	0.997417	1.0884	1.03049	1.06008	0.179813	0.272584
U3IE58	Uncharacterized protein (Fragment) OS=Anas platyrhynchos GN=RNF169 PE=4 SV=1 - [U3IE58_ANAPL]	15.63	1.32	1	0.95661	1.00271	0.963177	0.974167	1.02444	1.03282	1.04053	1.03259	1.05998	0.0181241	0.0504323
R0LJ44	Charged multivesicular body protein 4b (Fragment) OS=Anas platyrhynchos GN=Anapl_11560 PE=4 SV=1 - [R0LJ44_ANAPL]	154.03	26.43	3	1.03058	0.938857	0.971383	0.980272	1.05623	1.05832	1.00261	1.03906	1.05997	0.144314	0.230756
R0KSW9	26S protease regulatory subunit S10B (Fragment) OS=Anas platyrhynchos GN=Anapl_14308 PE=3 SV=1 - [R0KSW9_ANAPL]	257.9	37.87	9	0.990141	0.950516	0.965506	0.968721	1.02877	1.02512	1.02574	1.02654	1.05969	0.00758768	0.0277682
R0JWK3	Lipoamide acyltransferase component of branched-chain alpha-keto acid dehydrogenase complex, mitochondrial (Fragment) OS=Anas platyrhynchos GN=DBT PE=3 SV=1 - [R0JWK3_ANAPL]	118.35	7.77	3	1.01009	0.994597	0.919087	0.974591	1.05445	1.02406	1.01974	1.03275	1.05967	0.126032	0.207671
U3J929	Uncharacterized protein (Fragment) OS=Anas platyrhynchos GN=UBE2I PE=3 SV=1 - [U3J929_ANAPL]	65.35	19.75	4	1.01365	0.964597	0.934382	0.970877	1.06886	1.04865	0.968643	1.02872	1.05958	0.205872	0.303349
R0LH42	ATP-binding cassette sub-family E member 1 (Fragment) OS=Anas platyrhynchos GN=Anapl_03332 PE=3 SV=1 - [R0LH42_ANAPL]	238.64	18.36	8	0.967765	0.991473	0.966691	0.97531	1.02969	1.04977	1.02025	1.03324	1.05939	0.00818772	0.0295691
R0KQH4	Transcription initiation factor TFIID subunit 7 (Fragment) OS=Anas platyrhynchos GN=Anapl_10076 PE=4 SV=1 - [R0KQH4_ANAPL]	32.73	3.65	1	1.17718	1.01166	0.71093	0.966589	0.877998	1.11778	1.07571	1.02383	1.05922	0.730968	0.797566
U3IM50	Uncharacterized protein (Fragment) OS=Anas platyrhynchos GN=SEPT9 PE=3 SV=1 - [U3IM50_ANAPL]	256.74	17.37	8	1.02127	0.991924	0.920468	0.977887	1.04679	1.02465	1.03493	1.03546	1.05887	0.133165	0.217229
U3II67	Uncharacterized protein OS=Anas platyrhynchos GN=DDX6 PE=3 SV=1 - [U3II67_ANAPL]	293.9	21.53	9	0.986991	0.955235	1.006	0.982741	1.05485	1.04192	1.02367	1.04014	1.05841	0.0296988	0.0709381
U3IQ62	Uncharacterized protein (Fragment) OS=Anas platyrhynchos PE=4 SV=1 - [U3IQ62_ANAPL]	241.37	12.81	11	1.0154	0.968708	0.959203	0.981103	1.06145	1.02201	1.03157	1.03834	1.05834	0.0529536	0.107794
R0L271	H/ACA ribonucleoprotein complex subunit 4 (Fragment) OS=Anas platyrhynchos GN=Anapl_10082 PE=4 SV=1 - [R0L271_ANAPL]	130.32	19.74	5	0.985804	1.00595	0.945767	0.979174	1.0345	1.01364	1.06074	1.0363	1.05834	0.0627424	0.122556
R0KV57	Splicing factor, proline-and glutamine-rich (Fragment) OS=Anas platyrhynchos GN=Anapl_11567 PE=4 SV=1 - [R0KV57_ANAPL]	267.96	26.68	9	0.961123	0.995754	0.969461	0.975446	1.02233	1.0609	1.01378	1.03234	1.05833	0.0333527	0.0773258
R0KS82	Mitochondrial carnitine/acylcarnitine carrier protein (Fragment) OS=Anas platyrhynchos GN=Anapl_05415 PE=3 SV=1 - [R0KS82_ANAPL]	10.85	3.54	1	0.905562	0.967926	1.05911	0.977531	0.971828	1.07844	1.05335	1.03454	1.05832	0.358389	0.461507
R0JUE0	2-hydroxyacyl-CoA lyase 1 (Fragment) OS=Anas platyrhynchos GN=Anapl_11508 PE=3 SV=1 - [R0JUE0_ANAPL]	0.47	1.45	1	0.913406	1.01782	0.996459	0.975896	0.995809	1.02578	1.0759	1.0325	1.058	0.225148	0.326215
A3E048	Cytochrome c oxidase subunit 1 (Fragment) OS=Melanitta fusca GN=COI PE=3 SV=1 - [A3E048_MELFS]	33.35	6.96	1	0.893809	0.985688	1.0263	0.968598	1.03776	1.00509	1.03067	1.02451	1.05772	0.238841	0.341356
U3IFP7	Uncharacterized protein (Fragment) OS=Anas platyrhynchos GN=HRG PE=4 SV=1 - [U3IFP7_ANAPL]	54.09	10.87	2	1.01022	1.00619	0.906078	0.974162	1.04056	1.04235	1.00781	1.03024	1.05756	0.192953	0.288302
R0K7T7	Down syndrome critical region protein 3 (Fragment) OS=Anas platyrhynchos GN=Anapl_07743 PE=4 SV=1 - [R0K7T7_ANAPL]	32.12	6.12	1	0.844801	0.82459	1.28768	0.985692	0.982359	1.06642	1.07848	1.04242	1.05755	0.731447	0.797838
U3J051	Uncharacterized protein (Fragment) OS=Anas platyrhynchos GN=GRIA2 PE=4 SV=1 - [U3J051_ANAPL]	21.48	2.09	1	0.983271	0.963308	0.980459	0.97568	1.00929	1.09525	0.990676	1.03174	1.05746	0.162678	0.252448
R0LEL7	Myotrophin (Fragment) OS=Anas platyrhynchos GN=MTPN PE=4 SV=1 - [R0LEL7_ANAPL]	96.1	26.53	2	1.07452	0.925973	0.924513	0.975003	1.08769	1.0395	0.965581	1.03092	1.05736	0.412064	0.512755
R0JWF4	CUG-BP-and ETR-3-like factor 1 (Fragment) OS=Anas platyrhynchos GN=Anapl_13551 PE=4 SV=1 - [R0JWF4_ANAPL]	18.97	1.63	1	0.974145	1.12121	0.817718	0.971024	1.09416	0.938005	1.04793	1.0267	1.05734	0.604273	0.694359
U3IBU3	Uncharacterized protein (Fragment) OS=Anas platyrhynchos GN=PHB2 PE=4 SV=1 - [U3IBU3_ANAPL]	263.3	44.59	11	1.01516	0.949514	0.950255	0.971641	1.02467	1.02891	1.0279	1.02716	1.05714	0.0634818	0.123238
R0K7I9	Heterogeneous nuclear ribonucleoprotein D-like (Fragment) OS=Anas platyrhynchos GN=Anapl_05954 PE=4 SV=1 - [R0K7I9_ANAPL]	124.32	20.15	2	0.946613	0.925224	1.06084	0.97756	1.01578	1.06113	1.02314	1.03335	1.05707	0.277128	0.381023
R0KMP4	Uncharacterized protein (Fragment) OS=Anas platyrhynchos GN=NSUN2 PE=4 SV=1 - [R0KMP4_ANAPL]	47.77	2.66	1	1.00052	0.868104	1.06421	0.977611	0.949062	1.14706	1.00325	1.03312	1.05678	0.538452	0.63284
U3IS10	Uncharacterized protein (Fragment) OS=Anas platyrhynchos PE=4 SV=1 - [U3IS10_ANAPL]	213.89	51.85	4	0.90586	0.981742	1.04584	0.977816	1.00897	1.0614	1.02883	1.03307	1.0565	0.270525	0.374124
R0L173	Gelsolin (Fragment) OS=Anas platyrhynchos GN=Anapl_16652 PE=4 SV=1 - [R0L173_ANAPL]	465.35	20.05	13	0.971197	0.991126	0.952319	0.971547	1.05326	1.01129	1.01462	1.02639	1.05644	0.0351811	0.0801733
R0JLQ7	Remodeling and spacing factor 1 (Fragment) OS=Anas platyrhynchos GN=Anapl_06079 PE=4 SV=1 - [R0JLQ7_ANAPL]	81.08	3.29	4	0.996958	1.01261	0.906479	0.972014	1.04048	1.02163	1.01794	1.02669	1.05625	0.181138	0.274353
R0JH44	Conserved oligomeric Golgi complex subunit 3 (Fragment) OS=Anas platyrhynchos GN=Anapl_18164 PE=4 SV=1 - [R0JH44_ANAPL]	18.86	4.78	1	0.919461	0.868515	1.15797	0.981983	0.938072	1.10315	1.07017	1.03713	1.05616	0.61905	0.70583
U3I976	Uncharacterized protein (Fragment) OS=Anas platyrhynchos PE=4 SV=1 - [U3I976_ANAPL]	27.24	1.15	1	0.978703	0.869846	1.09401	0.980853	0.999127	1.05074	1.0566	1.03549	1.0557	0.462121	0.560974
R0LL76	Cytoplasmic dynein 1 light intermediate chain 1 (Fragment) OS=Anas platyrhynchos GN=Anapl_06228 PE=4 SV=1 - [R0LL76_ANAPL]	121.16	15.93	5	0.996583	0.941358	0.970803	0.969581	1.05578	1.00931	1.00465	1.02325	1.05535	0.0784088	0.144771
R0KD36	28S ribosomal protein S17, mitochondrial (Fragment) OS=Anas platyrhynchos GN=Anapl_01689 PE=4 SV=1 - [R0KD36_ANAPL]	32.34	6.57	1	0.972396	1.00023	0.956373	0.976333	1.07651	1.02939	0.984441	1.03011	1.05508	0.142456	0.228734
U3IS46	Uncharacterized protein (Fragment) OS=Anas platyrhynchos GN=LAMA5 PE=4 SV=1 - [U3IS46_ANAPL]	1038.91	10.94	31	0.969523	0.972923	0.976107	0.972851	1.02939	1.03587	1.01329	1.02619	1.05482	0.00157169	0.0100525
U3J720	Uncharacterized protein (Fragment) OS=Anas platyrhynchos GN=EIF5B PE=4 SV=1 - [U3J720_ANAPL]	186.63	6.61	7	0.967908	0.961217	0.979489	0.969538	1.02768	1.01689	1.02338	1.02265	1.05478	0.00101304	0.0079256
U3IWZ0	Uncharacterized protein (Fragment) OS=Anas platyrhynchos GN=RPS13 PE=3 SV=1 - [U3IWZ0_ANAPL]	148.57	30.46	4	1.02934	0.972818	0.944344	0.982166	1.08148	1.04971	0.975525	1.03557	1.05438	0.253905	0.356625
R0LCC9	Nucleolar protein 5 (Fragment) OS=Anas platyrhynchos GN=Anapl_00682 PE=4 SV=1 - [R0LCC9_ANAPL]	366.54	29.23	10	0.955111	0.998424	0.960253	0.971263	1.03422	1.02526	1.01265	1.02404	1.05434	0.024619	0.062138
R0LU56	Casein kinase I isoform epsilon (Fragment) OS=Anas platyrhynchos GN=Anapl_01348 PE=3 SV=1 - [R0LU56_ANAPL]	45.52	9.38	3	1.04866	0.994118	0.868375	0.970384	1.02612	1.03966	1.00313	1.02297	1.05419	0.388697	0.491783
R0KXS9	Aspartate aminotransferase, cytoplasmic (Fragment) OS=Anas platyrhynchos GN=Anapl_18280 PE=4 SV=1 - [R0KXS9_ANAPL]	45.92	27.4	1	1.00402	0.95082	0.976969	0.977271	1.09822	1.04427	0.947553	1.03002	1.05397	0.321627	0.42569
U3I2H6	Uncharacterized protein OS=Anas platyrhynchos GN=RBM12B PE=4 SV=1 - [U3I2H6_ANAPL]	144.67	8.37	5	0.954808	1.00014	0.985272	0.980073	1.03111	1.02438	1.04337	1.03295	1.05395	0.0216088	0.0569749
R0KX46	Translin-associated protein X (Fragment) OS=Anas platyrhynchos GN=Anapl_11752 PE=4 SV=1 - [R0KX46_ANAPL]	192.22	18.25	4	1.04698	0.963253	0.934194	0.981477	1.07049	1.04723	0.984845	1.03419	1.0537	0.281606	0.38599
R0JJW5	Collagen alpha-2(VI) chain (Fragment) OS=Anas platyrhynchos GN=Anapl_09440 PE=4 SV=1 - [R0JJW5_ANAPL]	566.38	17.84	17	0.964688	0.981205	0.989463	0.978452	1.03035	1.03522	1.02729	1.03096	1.05366	0.00234921	0.0131693
R0KC59	Tyrosine-protein kinase receptor (Fragment) OS=Anas platyrhynchos GN=Anapl_02004 PE=3 SV=1 - [R0KC59_ANAPL]	36.76	2.22	2	1.10464	0.947357	0.869604	0.973867	1.04599	0.968423	1.06361	1.02601	1.05354	0.525498	0.621825
U3IX30	Uncharacterized protein (Fragment) OS=Anas platyrhynchos GN=HPS1 PE=4 SV=1 - [U3IX30_ANAPL]	3.09	2.54	1	0.850171	0.832578	1.28193	0.988227	0.994701	0.957286	1.1711	1.04103	1.05343	0.759462	0.818371
R0LVY9	Torsin-1B (Fragment) OS=Anas platyrhynchos GN=Anapl_00546 PE=4 SV=1 - [R0LVY9_ANAPL]	51.39	11.43	2	0.976385	0.982012	0.95559	0.971329	1.07657	0.946272	1.0468	1.02322	1.05342	0.266659	0.369703
R0M048	Ras-related protein Rab-12 (Fragment) OS=Anas platyrhynchos GN=Anapl_06617 PE=3 SV=1 - [R0M048_ANAPL]	66.2	22.54	2	0.990864	0.990985	0.944819	0.975556	0.960172	1.02499	1.09717	1.02745	1.05319	0.288638	0.392734
U3IB66	Uncharacterized protein (Fragment) OS=Anas platyrhynchos GN=TRIM25 PE=4 SV=1 - [U3IB66_ANAPL]	11.57	1.49	1	0.842519	0.924231	1.1855	0.984083	1.00632	1.05852	1.04416	1.03633	1.05309	0.643644	0.726716
R0JC61	Uncharacterized protein (Fragment) OS=Anas platyrhynchos GN=IST1 PE=4 SV=1 - [R0JC61_ANAPL]	36.54	4.1	2	1.00431	0.990366	0.93265	0.975776	1.02848	1.04305	1.01075	1.02743	1.05294	0.0961785	0.168957
U3IP37	Uncharacterized protein (Fragment) OS=Anas platyrhynchos GN=AIFM1 PE=4 SV=1 - [U3IP37_ANAPL]	244.62	22.53	11	0.956029	0.96128	0.980753	0.966021	1.03436	0.977905	1.03907	1.01711	1.05289	0.0721192	0.135674
R0LLL7	Charged multivesicular body protein 1a (Fragment) OS=Anas platyrhynchos GN=Anapl_12163 PE=4 SV=1 - [R0LLL7_ANAPL]	5.36	4.37	1	0.981152	0.929105	1.03033	0.980195	1.00551	1.00802	1.08239	1.03197	1.05283	0.250904	0.353935
R0LF09	Tricarboxylate transport protein, mitochondrial (Fragment) OS=Anas platyrhynchos GN=Anapl_06897 PE=3 SV=1 - [R0LF09_ANAPL]	216.74	34.05	10	0.99903	0.976287	0.957717	0.977678	1.0183	1.04948	1.02016	1.02931	1.05281	0.0299073	0.0711912
R0JGL8	Glutamine-rich protein 1 (Fragment) OS=Anas platyrhynchos GN=Anapl_05422 PE=4 SV=1 - [R0JGL8_ANAPL]	39.18	2.71	2	0.962851	0.982057	0.984463	0.976457	1.02259	1.02684	1.03453	1.02799	1.05277	0.00256694	0.0138432
R0KYK5	Charged multivesicular body protein 2a (Fragment) OS=Anas platyrhynchos GN=Anapl_18796 PE=4 SV=1 - [R0KYK5_ANAPL]	7.01	18.6	1	1.05631	0.98705	0.883403	0.975587	1.03137	1.0173	1.03215	1.02694	1.05264	0.366495	0.469561
U3IUB7	Uncharacterized protein (Fragment) OS=Anas platyrhynchos GN=LMNB2 PE=3 SV=1 - [U3IUB7_ANAPL]	676.46	37.7	21	0.980374	0.957808	0.99064	0.976274	1.03603	1.03038	1.01575	1.02739	1.05235	0.0110474	0.0360258
R0JSB0	UPF0553 protein C9orf64-like protein (Fragment) OS=Anas platyrhynchos GN=Anapl_17211 PE=4 SV=1 - [R0JSB0_ANAPL]	65.69	14.1	1	0.893457	0.964109	1.08724	0.981604	0.970884	1.02922	1.09819	1.03277	1.05212	0.490831	0.59005
R0K8A2	Protein RCC2 (Fragment) OS=Anas platyrhynchos GN=Anapl_03449 PE=4 SV=1 - [R0K8A2_ANAPL]	67.87	6.82	3	0.964547	0.927539	1.00077	0.964285	0.995722	1.00378	1.0441	1.01454	1.05211	0.124371	0.205882
R0K9L0	Succinyl-CoA:3-ketoacid-coenzyme A transferase 1, mitochondrial (Fragment) OS=Anas platyrhynchos GN=Anapl_12777 PE=4 SV=1 - [R0K9L0_ANAPL]	486.96	24.74	10	0.993358	0.979083	0.957525	0.976655	1.02091	1.04033	1.02138	1.02754	1.0521	0.0141074	0.0426413
R0JG80	Cytochrome c oxidase subunit 6A, mitochondrial (Fragment) OS=Anas platyrhynchos GN=Anapl_02167 PE=3 SV=1 - [R0JG80_ANAPL]	11.94	19.3	1	1.05967	1.01823	0.841235	0.973043	1.05423	1.03507	0.981857	1.02372	1.05208	0.511405	0.608674
R0K8T8	Sterile alpha motif domain-containing protein 9-like (Fragment) OS=Anas platyrhynchos GN=Anapl_03170 PE=4 SV=1 - [R0K8T8_ANAPL]	9.73	0.98	1	0.978209	0.914096	1.05148	0.981263	1.0217	1.036	1.03821	1.03197	1.05168	0.27394	0.377388
R0KVK6	Methyltransferase-like protein 10 (Fragment) OS=Anas platyrhynchos GN=Anapl_15383 PE=4 SV=1 - [R0KVK6_ANAPL]	17.96	6.95	1	0.967937	1.07839	0.879354	0.975227	1.02508	1.00465	1.04679	1.02551	1.05156	0.440982	0.539651
U3I562	Uncharacterized protein OS=Anas platyrhynchos GN=SEC61G PE=3 SV=1 - [U3I562_ANAPL]	36.02	19.12	1	0.917557	1.14483	0.832268	0.964884	1.07005	1.02305	0.950326	1.01447	1.0514	0.644586	0.727305
R0KDK5	Transcription elongation factor SPT6 (Fragment) OS=Anas platyrhynchos GN=Anapl_11183 PE=4 SV=1 - [R0KDK5_ANAPL]	54.61	2.16	3	0.992786	0.998506	0.954336	0.981876	0.997204	1.0484	1.05096	1.03219	1.05124	0.0873934	0.157508
U3IU71	Uncharacterized protein (Fragment) OS=Anas platyrhynchos GN=MAP2K2 PE=4 SV=1 - [U3IU71_ANAPL]	57.51	12.42	1	0.984358	0.965221	0.98712	0.9789	0.992068	1.08116	1.01343	1.02888	1.05106	0.145728	0.232589
U3IAC8	Uncharacterized protein (Fragment) OS=Anas platyrhynchos GN=NPNT PE=4 SV=1 - [U3IAC8_ANAPL]	16.92	2.3	1	0.910469	0.855632	1.1913	0.9858	0.989777	1.06932	1.04881	1.03597	1.05089	0.66259	0.742314
R0KJM7	Splicing factor U2AF 65 kDa subunit (Fragment) OS=Anas platyrhynchos GN=Anapl_18874 PE=4 SV=1 - [R0KJM7_ANAPL]	54.47	61.11	1	1.01889	0.952795	0.964966	0.978884	1.07886	1.04132	0.965779	1.02865	1.05084	0.270601	0.374124
U3J0W2	Uncharacterized protein (Fragment) OS=Anas platyrhynchos GN=IQSEC1 PE=4 SV=1 - [U3J0W2_ANAPL]	13.86	0.76	1	0.989449	1.03927	0.899572	0.976097	0.98025	1.04983	1.04708	1.02572	1.05084	0.348597	0.451914
U3IBV7	Uncharacterized protein (Fragment) OS=Anas platyrhynchos GN=MYO1D PE=4 SV=1 - [U3IBV7_ANAPL]	388.99	22.64	18	0.982358	0.982845	0.980371	0.981858	1.05909	1.03845	0.997488	1.03168	1.05074	0.0513934	0.105366
U3J7D3	Uncharacterized protein (Fragment) OS=Anas platyrhynchos GN=SCFD1 PE=4 SV=1 - [U3J7D3_ANAPL]	167.64	13.37	6	1.01309	0.977985	0.946213	0.979096	1.0466	1.01566	1.02401	1.02876	1.05072	0.0811885	0.148404
R0LWF1	Adenylyl cyclase-associated protein (Fragment) OS=Anas platyrhynchos GN=Anapl_06060 PE=3 SV=1 - [R0LWF1_ANAPL]	183.08	20.3	7	0.998523	0.976737	0.996452	0.99057	1.04732	1.04573	1.02923	1.04076	1.05067	0.00514127	0.0217486
R0LAN6	Isocitrate dehydrogenase [NAD] subunit beta, mitochondrial (Fragment) OS=Anas platyrhynchos GN=Anapl_13759 PE=3 SV=1 - [R0LAN6_ANAPL]	200.76	22.37	7	1.03205	0.951037	0.938125	0.973737	1.01493	1.04514	1.00812	1.02273	1.05031	0.195055	0.290616
U3IS17	Uncharacterized protein OS=Anas platyrhynchos PE=4 SV=1 - [U3IS17_ANAPL]	10.79	9.49	1	0.913828	0.973203	1.05371	0.980246	0.913591	1.0064	1.16793	1.02931	1.05005	0.593249	0.685403
R0L552	NADH-cytochrome b5 reductase 3 (Fragment) OS=Anas platyrhynchos GN=Anapl_11234 PE=4 SV=1 - [R0L552_ANAPL]	182.12	22.41	6	0.992431	0.995012	0.916152	0.967865	1.01656	1.01562	1.0166	1.01626	1.05	0.134714	0.219063
R0JVP7	Suppressor of tumorigenicity protein 14 (Fragment) OS=Anas platyrhynchos GN=Anapl_04014 PE=3 SV=1 - [R0JVP7_ANAPL]	9.25	0.97	1	0.855606	0.999193	1.09401	0.982935	1.07193	0.992253	1.03148	1.03189	1.0498	0.539285	0.633555
R0M1D2	1,2-dihydroxy-3-keto-5-methylthiopentene dioxygenase (Fragment) OS=Anas platyrhynchos GN=Anapl_12842 PE=3 SV=1 - [R0M1D2_ANAPL]	73.46	17.02	2	0.95693	0.957542	1.02553	0.98	1.01792	1.04189	1.02644	1.02875	1.04975	0.11012	0.187382
U3I6C1	Uncharacterized protein (Fragment) OS=Anas platyrhynchos GN=SMARCB1 PE=4 SV=1 - [U3I6C1_ANAPL]	52.03	7.61	2	1.03341	0.993533	0.879353	0.968765	1.00095	1.03909	1.01076	1.01693	1.04972	0.368441	0.47148
R0JH61	39S ribosomal protein L22, mitochondrial (Fragment) OS=Anas platyrhynchos GN=Anapl_10047 PE=3 SV=1 - [R0JH61_ANAPL]	14.94	6.45	1	0.890191	0.916288	1.148	0.984826	0.973929	1.0404	1.08678	1.0337	1.04963	0.609127	0.697954
R0JMR5	Mitogen-activated protein kinase 14 (Fragment) OS=Anas platyrhynchos GN=Anapl_06281 PE=4 SV=1 - [R0JMR5_ANAPL]	63.92	15.06	3	0.922356	0.996651	0.956906	0.958638	0.983985	1.04626	0.987812	1.00602	1.04942	0.182822	0.275942
R0M159	Aspartyl/asparaginyl beta-hydroxylase (Fragment) OS=Anas platyrhynchos GN=Anapl_13714 PE=4 SV=1 - [R0M159_ANAPL]	91.15	7.58	4	0.955928	0.965002	0.998333	0.973087	1.03543	1.00889	1.01898	1.0211	1.04934	0.0330963	0.0769883
U3J3F6	Uncharacterized protein (Fragment) OS=Anas platyrhynchos GN=RAB18 PE=3 SV=1 - [U3J3F6_ANAPL]	54.29	8.97	2	0.960275	0.931411	1.05373	0.981807	1.00247	1.03302	1.05321	1.02957	1.04865	0.295861	0.399194
U3IBQ4	Uncharacterized protein OS=Anas platyrhynchos GN=PPM1A PE=3 SV=1 - [U3IBQ4_ANAPL]	0.75	2.36	1	0.959835	0.979367	1.00357	0.980923	0.993464	1.01493	1.07716	1.02852	1.04852	0.165632	0.255962
U3IDF6	Uncharacterized protein OS=Anas platyrhynchos PE=3 SV=1 - [U3IDF6_ANAPL]	57.86	23.81	4	1.01343	0.983384	0.964794	0.987204	1.08883	1.0313	0.984878	1.035	1.04842	0.22381	0.324548
R0JMK3	Oxysterol-binding protein (Fragment) OS=Anas platyrhynchos GN=Anapl_17008 PE=3 SV=1 - [R0JMK3_ANAPL]	71.23	3.9	2	1.03515	0.790249	1.1161	0.980499	1.07991	1.01024	0.99374	1.02796	1.04841	0.664243	0.743416
R0KA83	Charged multivesicular body protein 1b (Fragment) OS=Anas platyrhynchos GN=Anapl_05814 PE=4 SV=1 - [R0KA83_ANAPL]	15.47	6.31	1	0.972674	1.05098	0.910454	0.978034	1.05331	0.981708	1.04101	1.02534	1.04837	0.364427	0.467826
R0JHW5	Proline synthetase co-transcribed bacterial-like protein (Fragment) OS=Anas platyrhynchos GN=PROSC PE=3 SV=1 - [R0JHW5_ANAPL]	33.88	12.02	3	1.00874	0.948883	0.955899	0.971174	1.00839	1.05341	0.992372	1.01806	1.04827	0.149032	0.236666
U3I475	Uncharacterized protein OS=Anas platyrhynchos GN=MYO6 PE=4 SV=1 - [U3I475_ANAPL]	338.09	11.21	14	0.989503	0.972919	0.964501	0.975641	1.03203	1.04255	0.993172	1.02259	1.04812	0.0484061	0.10097
R0KGK6	RNA polymerase II subunit A C-terminal domain phosphatase SSU72 (Fragment) OS=Anas platyrhynchos GN=Anapl_04508 PE=4 SV=1 - [R0KGK6_ANAPL]	36.47	7.14	1	0.899559	0.939855	1.09909	0.9795	0.878396	1.01837	1.18273	1.0265	1.04798	0.683124	0.757742
R0L5I6	Nuclear pore complex protein Nup133 (Fragment) OS=Anas platyrhynchos GN=Anapl_05253 PE=4 SV=1 - [R0L5I6_ANAPL]	30.97	2.57	2	0.95985	1.03028	0.94357	0.977901	0.987458	0.969494	1.11745	1.0248	1.04796	0.431556	0.530359
U3IH21	Uncharacterized protein OS=Anas platyrhynchos GN=TPST1 PE=4 SV=1 - [U3IH21_ANAPL]	25.97	2.67	1	1.06012	1.00911	0.862547	0.977258	1.1386	0.996224	0.937402	1.02408	1.04791	0.607435	0.696704
U3J3W5	Uncharacterized protein (Fragment) OS=Anas platyrhynchos GN=TDRD3 PE=4 SV=1 - [U3J3W5_ANAPL]	19.96	1.48	1	1.0498	0.990588	0.895558	0.978648	0.917106	0.941916	1.21697	1.02533	1.0477	0.682588	0.757455
U3ISE5	Uncharacterized protein OS=Anas platyrhynchos GN=CSE1L PE=4 SV=1 - [U3ISE5_ANAPL]	313.22	14.21	11	0.995977	0.999218	0.930332	0.975175	1.07487	0.999189	0.990838	1.02163	1.04764	0.25394	0.356625
R0JXD3	DCC-interacting protein 13-alpha (Fragment) OS=Anas platyrhynchos GN=Anapl_17130 PE=4 SV=1 - [R0JXD3_ANAPL]	72.64	5.66	3	0.915096	0.892315	1.1474	0.984936	0.996148	1.03273	1.06619	1.03169	1.04747	0.607357	0.696704
U3IQA0	Uncharacterized protein (Fragment) OS=Anas platyrhynchos GN=IGFBP7 PE=4 SV=1 - [U3IQA0_ANAPL]	142.5	30.21	5	1.00956	0.870569	1.11206	0.997396	1.04426	1.03225	1.05711	1.04454	1.04727	0.539425	0.633555
R0LCH1	Ribokinase (Fragment) OS=Anas platyrhynchos GN=RBKS PE=3 SV=1 - [R0LCH1_ANAPL]	59.34	8.41	2	1.02648	1.00903	0.883993	0.97317	1.01398	1.06051	0.982915	1.01913	1.04723	0.411819	0.512634
R0L2X9	NmrA-like family domain-containing protein 1 (Fragment) OS=Anas platyrhynchos GN=Anapl_15595 PE=4 SV=1 - [R0L2X9_ANAPL]	33.24	7.34	1	1.02014	0.96958	0.950566	0.980096	1.01469	1.02208	1.04234	1.02637	1.04722	0.107132	0.183376
U3IT22	Uncharacterized protein (Fragment) OS=Anas platyrhynchos GN=CAPZA2 PE=4 SV=1 - [U3IT22_ANAPL]	265.14	38.46	6	0.987687	0.989908	0.984433	0.987342	1.05684	1.0123	1.03222	1.03379	1.04704	0.0231992	0.0599041
R0KRG6	Eukaryotic translation initiation factor 4H (Fragment) OS=Anas platyrhynchos GN=Anapl_10247 PE=4 SV=1 - [R0KRG6_ANAPL]	121.74	17.45	3	0.988264	0.981033	0.999548	0.989615	1.04843	1.01925	1.04046	1.03605	1.04692	0.0105468	0.0348849
R0J7F0	Tubulin--tyrosine ligase-like protein 12 (Fragment) OS=Anas platyrhynchos GN=Anapl_16844 PE=4 SV=1 - [R0J7F0_ANAPL]	91.29	7.47	4	0.972034	1.00474	0.973593	0.983457	1.08653	1.01114	0.990771	1.02948	1.0468	0.211963	0.310349
R0LHP1	Hydroxyacyl-coenzyme A dehydrogenase, mitochondrial (Fragment) OS=Anas platyrhynchos GN=Anapl_04781 PE=4 SV=1 - [R0LHP1_ANAPL]	146.63	23.08	6	1.04094	0.984131	0.905325	0.9768	1.04194	1.00634	1.01901	1.02243	1.04672	0.324724	0.428646
R0LNY4	Neuroligin-3 (Fragment) OS=Anas platyrhynchos GN=Anapl_04080 PE=4 SV=1 - [R0LNY4_ANAPL]	21.54	1.56	1	0.886204	0.885148	1.19215	0.987835	1.02964	1.0365	1.03561	1.03391	1.04665	0.675392	0.751084
U3J3Z3	Uncharacterized protein (Fragment) OS=Anas platyrhynchos GN=COL15A1 PE=4 SV=1 - [U3J3Z3_ANAPL]	27.06	1.2	1	1.0524	0.928242	0.962598	0.981081	1.17808	1.04493	0.857424	1.02681	1.04661	0.671496	0.74795
U3ILT8	Uncharacterized protein OS=Anas platyrhynchos GN=COL14A1 PE=4 SV=1 - [U3ILT8_ANAPL]	615.61	13.62	21	0.987157	0.971216	0.978133	0.978836	1.06239	1.02629	0.983865	1.02418	1.04633	0.121799	0.202113
R0LK17	Xylosyltransferase 1 (Fragment) OS=Anas platyrhynchos GN=Anapl_00967 PE=4 SV=1 - [R0LK17_ANAPL]	30.69	2.05	2	0.987792	1.01089	0.93504	0.977909	1.004	1.03174	1.03378	1.02317	1.04629	0.137381	0.222435
R0KIZ3	Mitochondrial inner membrane protein OS=Anas platyrhynchos GN=Anapl_18793 PE=4 SV=1 - [R0KIZ3_ANAPL]	152.32	28.48	5	1.04578	0.93106	0.958394	0.978413	1.02616	1.0383	1.00641	1.02362	1.04621	0.275509	0.379097
R0LHH2	Programmed cell death protein 4 (Fragment) OS=Anas platyrhynchos GN=Anapl_03524 PE=4 SV=1 - [R0LHH2_ANAPL]	85.04	16.55	6	0.92896	0.974398	1.02563	0.976329	0.987872	1.02883	1.04647	1.02106	1.04581	0.245308	0.347977
R0JXZ1	Uncharacterized protein (Fragment) OS=Anas platyrhynchos GN=CMC1 PE=4 SV=1 - [R0JXZ1_ANAPL]	16.99	9.18	1	0.952863	0.941814	1.05566	0.983444	1.00273	1.08988	0.992794	1.02847	1.04578	0.397678	0.499852
U3I7B3	Uncharacterized protein (Fragment) OS=Anas platyrhynchos PE=3 SV=1 - [U3I7B3_ANAPL]	13.19	10.31	1	0.94374	1.05309	0.941108	0.979312	0.963187	1.07114	1.03807	1.02413	1.04577	0.410307	0.511302
R0JY70	Long-chain fatty acid transport protein 1 (Fragment) OS=Anas platyrhynchos GN=Anapl_10624 PE=4 SV=1 - [R0JY70_ANAPL]	16.11	2.03	1	0.969853	0.955189	1.02443	0.983157	1.04783	1.0097	1.02664	1.02805	1.04567	0.132047	0.216172
U3J805	Uncharacterized protein (Fragment) OS=Anas platyrhynchos PE=4 SV=1 - [U3J805_ANAPL]	98.96	15.67	4	1.04373	0.960208	0.911194	0.97171	1.01284	1.00239	1.03302	1.01608	1.04567	0.326494	0.430001
U3IZF2	Uncharacterized protein (Fragment) OS=Anas platyrhynchos GN=TPR PE=4 SV=1 - [U3IZF2_ANAPL]	294.01	5.61	11	0.963917	0.982244	0.957174	0.967778	1.00598	1.01748	1.01213	1.01186	1.04555	0.00576931	0.0232986
U3HYS7	Uncharacterized protein (Fragment) OS=Anas platyrhynchos GN=EFHD1 PE=4 SV=1 - [U3HYS7_ANAPL]	141.96	32.39	3	1.00315	0.986111	0.887269	0.958842	1.02017	1.02139	0.965863	1.00248	1.04551	0.341927	0.446173
U3I8U0	Uncharacterized protein (Fragment) OS=Anas platyrhynchos PE=4 SV=1 - [U3I8U0_ANAPL]	450.85	26.89	15	0.993566	0.981757	0.95795	0.977758	1.01402	1.03916	1.01321	1.02213	1.04538	0.0303081	0.0719973
R0LYC0	Prothrombin (Fragment) OS=Anas platyrhynchos GN=Anapl_06581 PE=3 SV=1 - [R0LYC0_ANAPL]	98.3	9.31	5	0.996629	0.925874	1.02894	0.983813	1.05512	1.0266	1.00363	1.02845	1.04537	0.258106	0.361161
R0JFU5	26S proteasome non-ATPase regulatory subunit 14 (Fragment) OS=Anas platyrhynchos GN=Anapl_07605 PE=4 SV=1 - [R0JFU5_ANAPL]	123.44	18.03	4	0.990035	1.01437	0.920438	0.974948	1.02352	1.02016	1.0136	1.01909	1.04528	0.193743	0.288908
R0JH21	2-oxoglutarate dehydrogenase E1 component-like, mitochondrial (Fragment) OS=Anas platyrhynchos GN=OGDHL PE=4 SV=1 - [R0JH21_ANAPL]	163.15	8.28	3	1.02168	0.901392	0.986918	0.969997	1.06267	1.01941	0.958903	1.01366	1.04501	0.402917	0.504323
R0KCS0	40S ribosomal protein S16 (Fragment) OS=Anas platyrhynchos GN=Anapl_06739 PE=3 SV=1 - [R0KCS0_ANAPL]	233.47	53.85	9	0.992795	0.997543	0.978782	0.989706	1.04027	1.04352	1.01847	1.03409	1.04484	0.0101196	0.0339568
U3IJS2	Uncharacterized protein (Fragment) OS=Anas platyrhynchos GN=HBS1L PE=4 SV=1 - [U3IJS2_ANAPL]	8.92	4.14	2	0.999151	0.948248	0.990079	0.97916	0.951469	1.00401	1.1133	1.02293	1.0447	0.432304	0.531026
U3IRH7	Uncharacterized protein (Fragment) OS=Anas platyrhynchos GN=ARHGAP17 PE=4 SV=1 - [U3IRH7_ANAPL]	73.33	3.82	3	0.937387	0.949667	1.00389	0.963647	0.979598	0.993298	1.0472	1.0067	1.04468	0.212296	0.310574
U3I350	Uncharacterized protein (Fragment) OS=Anas platyrhynchos GN=DARS PE=3 SV=1 - [U3I350_ANAPL]	241.55	26.1	12	0.991115	0.999781	0.955009	0.981968	1.02555	1.02478	1.02631	1.02555	1.04438	0.0336271	0.0778579
U3J8H3	Uncharacterized protein (Fragment) OS=Anas platyrhynchos GN=UBXN4 PE=4 SV=1 - [U3J8H3_ANAPL]	83.31	5.75	2	0.890856	0.963286	1.09348	0.982541	1.00556	1.03795	1.03493	1.02615	1.04438	0.508776	0.606955
R0K4R2	Cell division control protein 42-like protein (Fragment) OS=Anas platyrhynchos GN=CDC42 PE=3 SV=1 - [R0K4R2_ANAPL]	224.46	41.15	6	1.02148	1.01819	0.896393	0.978689	1.03444	1.02423	1.00764	1.0221	1.04436	0.358593	0.461598
R0M1L2	ADP/ATP translocase 3 (Fragment) OS=Anas platyrhynchos GN=Anapl_05645 PE=3 SV=1 - [R0M1L2_ANAPL]	371.22	36.88	2	0.97758	0.981652	0.940942	0.966725	1.01522	0.997169	1.01633	1.00957	1.04432	0.0405659	0.0884645
R0L601	Xaa-Pro dipeptidase (Fragment) OS=Anas platyrhynchos GN=Anapl_00378 PE=3 SV=1 - [R0L601_ANAPL]	155.81	17.98	9	1.01867	0.952276	0.973042	0.981329	1.04202	1.02321	1.0083	1.02451	1.044	0.119954	0.2
R0KXH1	DnaJ-like protein subfamily A member 2 (Fragment) OS=Anas platyrhynchos GN=DNAJA2 PE=4 SV=1 - [R0KXH1_ANAPL]	143.52	15.06	3	1.05344	0.924167	0.971521	0.983043	1.03078	1.05958	0.988494	1.02628	1.04399	0.371847	0.475138
R0KKV8	Protein YIPF4 (Fragment) OS=Anas platyrhynchos GN=Anapl_17724 PE=4 SV=1 - [R0KKV8_ANAPL]	0.74	5.96	1	0.898846	0.951834	1.10741	0.986031	1.04839	1.04869	0.991017	1.02937	1.04395	0.544159	0.638037
R0L1N6	Nuclear transport factor 2 (Fragment) OS=Anas platyrhynchos GN=Anapl_14694 PE=4 SV=1 - [R0L1N6_ANAPL]	14.52	6.4	1	0.990191	1.04708	0.901683	0.979651	1.04315	1.03271	0.990431	1.0221	1.04333	0.401497	0.503393
U3IK27	Uncharacterized protein (Fragment) OS=Anas platyrhynchos GN=GALNT10 PE=3 SV=1 - [U3IK27_ANAPL]	2.52	2.17	1	0.975506	0.999628	0.971877	0.982337	1.02867	1.01219	1.03376	1.02488	1.0433	0.0173555	0.0488063
R0JYQ3	UBX domain-containing protein 8 (Fragment) OS=Anas platyrhynchos GN=Anapl_14301 PE=4 SV=1 - [R0JYQ3_ANAPL]	33.5	5.69	2	0.964112	0.931706	1.0581	0.984641	0.921653	0.998349	1.16142	1.02714	1.04316	0.624279	0.709928
U3ISE1	Uncharacterized protein (Fragment) OS=Anas platyrhynchos GN=VAC14 PE=4 SV=1 - [U3ISE1_ANAPL]	12.11	2.14	1	0.94958	0.888612	1.12446	0.987552	1.00728	1.03161	1.05163	1.03017	1.04316	0.584879	0.677095
R0K048	Gamma-tubulin complex component 2 (Fragment) OS=Anas platyrhynchos GN=Anapl_05331 PE=4 SV=1 - [R0K048_ANAPL]	6.71	1.39	1	1.0146	1.00425	0.923954	0.980934	1.02612	1.03068	1.01259	1.02313	1.04302	0.221384	0.321563
U3IZX9	Uncharacterized protein (Fragment) OS=Anas platyrhynchos GN=PSMA7 PE=4 SV=1 - [U3IZX9_ANAPL]	231.92	31.94	5	1.01772	0.973203	0.948904	0.979941	1.01659	1.0226	1.0267	1.02196	1.04288	0.107992	0.184484
R0JYB0	mRNA cap guanine-N7 methyltransferase (Fragment) OS=Anas platyrhynchos GN=Anapl_15051 PE=4 SV=1 - [R0JYB0_ANAPL]	136.22	16.35	4	0.984179	0.992215	0.954063	0.976819	1.0319	1.00322	1.0191	1.01807	1.04223	0.0445238	0.0947945
R0LCZ3	Nidogen-1 (Fragment) OS=Anas platyrhynchos GN=Anapl_11042 PE=4 SV=1 - [R0LCZ3_ANAPL]	668.3	20.63	20	0.968118	0.998586	0.993639	0.986781	1.02785	1.00249	1.05477	1.02837	1.04214	0.0797487	0.146466
R0M3Q6	Nuclear pore membrane glycoprotein 210 (Fragment) OS=Anas platyrhynchos GN=Anapl_09057 PE=4 SV=1 - [R0M3Q6_ANAPL]	372.38	9.51	13	1.00382	0.961472	1.0017	0.988997	1.04485	1.02768	1.01936	1.03063	1.0421	0.0567316	0.113561
R0KLF1	Ras-related protein Rab-14 (Fragment) OS=Anas platyrhynchos GN=Anapl_16651 PE=3 SV=1 - [R0KLF1_ANAPL]	205.57	43.58	6	0.967612	0.941295	1.0201	0.976337	1.01779	1.02664	1.00779	1.01741	1.04207	0.159434	0.248302
U3ITT6	Uncharacterized protein OS=Anas platyrhynchos PE=4 SV=1 - [U3ITT6_ANAPL]	438.59	32.55	1	0.910054	1.03788	1.04124	0.996391	1.06869	1.01687	1.02928	1.03828	1.04204	0.413259	0.513506
R0JEF7	Mannose-1-phosphate guanyltransferase beta (Fragment) OS=Anas platyrhynchos GN=GMPPB PE=4 SV=1 - [R0JEF7_ANAPL]	46.35	16.09	2	0.914022	0.96927	1.06264	0.981978	1.01706	1.01856	1.03379	1.02314	1.04192	0.399569	0.501518
R0L904	CAP-Gly domain-containing linker protein 2 (Fragment) OS=Anas platyrhynchos GN=Anapl_17851 PE=4 SV=1 - [R0L904_ANAPL]	20.7	2.77	2	0.96268	0.999196	0.983977	0.981951	1.0732	1.04266	0.953039	1.02296	1.04177	0.336451	0.440111
R0JHM9	Squamous cell carcinoma antigen recognized by T-cells 3 (Fragment) OS=Anas platyrhynchos GN=Anapl_15694 PE=4 SV=1 - [R0JHM9_ANAPL]	138.46	13.35	9	0.957145	0.976864	1.00943	0.981148	0.99609	1.05171	1.01824	1.02201	1.04165	0.139779	0.225244
R0L951	3'(2'),5'-bisphosphate nucleotidase 1 (Fragment) OS=Anas platyrhynchos GN=BPNT1 PE=4 SV=1 - [R0L951_ANAPL]	185.09	25	7	0.996487	0.975865	0.947048	0.973133	1.00746	1.00171	1.03167	1.01361	1.0416	0.0761474	0.141574
U3IFR0	Malic enzyme (Fragment) OS=Anas platyrhynchos GN=ME3 PE=3 SV=1 - [U3IFR0_ANAPL]	139.87	11.79	3	1.03295	0.98761	0.951596	0.990718	1.0741	0.983521	1.03817	1.03193	1.0416	0.308092	0.411447
U3IPH6	Uncharacterized protein (Fragment) OS=Anas platyrhynchos GN=PRKCA PE=4 SV=1 - [U3IPH6_ANAPL]	175	17.69	9	0.990636	1.02039	0.92267	0.977899	1.00524	1.02683	1.02306	1.01837	1.04139	0.244301	0.347046
R0J739	Peptidyl-prolyl cis-trans isomerase (Fragment) OS=Anas platyrhynchos GN=Anapl_18692 PE=4 SV=1 - [R0J739_ANAPL]	26.67	40.54	1	1.04558	0.978552	0.921636	0.981924	1.06062	1.02945	0.977533	1.02253	1.04136	0.400901	0.503009
U3I5X1	Histone H2A (Fragment) OS=Anas platyrhynchos GN=H2AFV PE=3 SV=1 - [U3I5X1_ANAPL]	166.2	31.01	2	1.03642	0.947414	0.898767	0.960867	1.02677	1.00259	0.972369	1.00058	1.04133	0.410659	0.511556
U3IVX2	Uncharacterized protein (Fragment) OS=Anas platyrhynchos GN=APIP PE=3 SV=1 - [U3IVX2_ANAPL]	29.28	7.59	1	1.05016	0.95556	0.942664	0.982796	1.0297	1.03368	1.00612	1.02317	1.04108	0.312511	0.416322
R0JTR9	Proteasome subunit beta type (Fragment) OS=Anas platyrhynchos GN=PSMB1 PE=3 SV=1 - [R0JTR9_ANAPL]	125.68	36.45	6	1.02217	0.946244	0.960871	0.97643	0.993322	1.05518	1.00064	1.01638	1.04092	0.258559	0.361649
U3J0D3	Uncharacterized protein OS=Anas platyrhynchos GN=EPN2 PE=4 SV=1 - [U3J0D3_ANAPL]	120.75	5.27	4	1.03477	1.03803	0.890285	0.987694	1.04929	1.03008	1.00465	1.02801	1.04082	0.468586	0.567038
R0JN48	Disco-interacting protein 2-like protein B (Fragment) OS=Anas platyrhynchos GN=Anapl_12855 PE=4 SV=1 - [R0JN48_ANAPL]	9.27	0.78	1	0.859576	1.01987	1.07931	0.986253	1.00117	1.02169	1.05662	1.02649	1.0408	0.583647	0.67657
U3IGC1	Uncharacterized protein OS=Anas platyrhynchos GN=SEC24C PE=4 SV=1 - [U3IGC1_ANAPL]	484.67	19.71	17	0.998233	0.96483	0.980111	0.981058	1.01159	1.01733	1.03376	1.02089	1.04061	0.0272996	0.0667686
U3IF36	Uncharacterized protein (Fragment) OS=Anas platyrhynchos GN=PSPC1 PE=4 SV=1 - [U3IF36_ANAPL]	189.65	20.54	5	0.937263	0.994951	1.03183	0.988016	1.06466	1.03242	0.987238	1.0281	1.04057	0.322132	0.426034
R0J6S6	RNA-binding protein 4 (Fragment) OS=Anas platyrhynchos GN=Anapl_18315 PE=4 SV=1 - [R0J6S6_ANAPL]	132.31	47.71	6	1.04173	0.969022	0.942216	0.984324	1.06178	1.00959	1.00126	1.02421	1.04052	0.321045	0.425081
R0JGW6	Coronin (Fragment) OS=Anas platyrhynchos GN=Anapl_15692 PE=3 SV=1 - [R0JGW6_ANAPL]	166.45	17.26	8	0.991637	1.00415	0.959143	0.984978	1.05386	1.01015	1.01021	1.02474	1.04037	0.115026	0.194303
U3I2C3	Uncharacterized protein (Fragment) OS=Anas platyrhynchos GN=NTS PE=4 SV=1 - [U3I2C3_ANAPL]	15.95	8.43	1	0.983887	1.03254	0.930992	0.982473	1.02749	0.985631	1.05319	1.0221	1.04034	0.324641	0.428646
R0JX77	Putative oxidoreductase KIAA1576 (Fragment) OS=Anas platyrhynchos GN=Anapl_05366 PE=4 SV=1 - [R0JX77_ANAPL]	459.49	40.05	14	1.02854	0.987558	0.920143	0.978747	1.02106	1.0186	1.0144	1.01802	1.04012	0.282614	0.386881
U3IXD4	Uncharacterized protein (Fragment) OS=Anas platyrhynchos GN=FAM98A PE=4 SV=1 - [U3IXD4_ANAPL]	70.67	6.07	2	0.873855	0.974957	1.11092	0.986576	1.01913	0.994597	1.06474	1.02616	1.04012	0.610266	0.698798
U3IGA8	Uncharacterized protein OS=Anas platyrhynchos GN=TRRAP PE=4 SV=1 - [U3IGA8_ANAPL]	13.79	0.47	1	0.867483	1.00458	1.09002	0.98736	0.989972	0.98567	1.10478	1.02681	1.03995	0.62957	0.714308
U3IMY5	Uncharacterized protein (Fragment) OS=Anas platyrhynchos GN=VRK3 PE=4 SV=1 - [U3IMY5_ANAPL]	68.81	11.34	3	0.977878	1.01207	0.959736	0.983227	1.02947	0.995465	1.04156	1.02216	1.0396	0.132205	0.216172
R0J8U9	Ectonucleotide pyrophosphatase/phosphodiesterase family member 6 (Fragment) OS=Anas platyrhynchos GN=Anapl_09741 PE=4 SV=1 - [R0J8U9_ANAPL]	203.74	15.51	6	1.00095	1.01774	0.950306	0.989665	1.04405	1.04371	0.998706	1.02882	1.03956	0.195881	0.291472
R0LJ39	Peroxiredoxin-1 (Fragment) OS=Anas platyrhynchos GN=PRDX1 PE=4 SV=1 - [R0LJ39_ANAPL]	272.95	36.32	7	1.01375	0.98412	0.920738	0.972869	1.03236	1.00544	0.995629	1.01114	1.03934	0.264913	0.367882
U3J6K2	Uncharacterized protein OS=Anas platyrhynchos GN=SEC31B PE=4 SV=1 - [U3J6K2_ANAPL]	44.52	4.27	4	0.959095	0.994577	1.00542	0.986363	0.975304	1.04183	1.05764	1.02492	1.03909	0.252247	0.355352
R0M1Z7	Receptor-type tyrosine-protein phosphatase F (Fragment) OS=Anas platyrhynchos GN=Anapl_04695 PE=4 SV=1 - [R0M1Z7_ANAPL]	11.31	1.92	2	0.949557	0.845172	1.17716	0.990631	0.945756	1.04829	1.09401	1.02935	1.03909	0.736614	0.801209
U3ISA8	Uncharacterized protein (Fragment) OS=Anas platyrhynchos GN=PRPF8 PE=4 SV=1 - [U3ISA8_ANAPL]	557.93	14.46	26	1.01751	0.966797	0.946947	0.977084	1.01393	1.00441	1.02699	1.01511	1.03892	0.159031	0.247786
U3IBI9	Uncharacterized protein (Fragment) OS=Anas platyrhynchos GN=NUMA1 PE=4 SV=1 - [U3IBI9_ANAPL]	143.98	3.37	5	0.997377	0.97494	0.952483	0.974933	1.0066	1.02963	1.00237	1.01287	1.03891	0.0704403	0.133162
R0KXB3	Catenin delta-1 (Fragment) OS=Anas platyrhynchos GN=Anapl_10608 PE=4 SV=1 - [R0KXB3_ANAPL]	101.51	8.77	6	0.988896	0.972476	0.977716	0.979696	0.972664	1.03766	1.04302	1.01778	1.03887	0.174911	0.267135
R0J9D1	Guanine nucleotide-binding protein G(I), alpha-2 subunit (Fragment) OS=Anas platyrhynchos GN=Anapl_18149 PE=4 SV=1 - [R0J9D1_ANAPL]	362.33	42.72	8	0.954064	0.977453	1.01717	0.982894	1.03139	1.00588	1.02516	1.02081	1.03858	0.130214	0.213823
U3I3C9	Uncharacterized protein OS=Anas platyrhynchos GN=CLASP1 PE=4 SV=1 - [U3I3C9_ANAPL]	94.69	5.02	6	0.983489	0.994418	0.983536	0.987148	1.04406	1.01143	1.02012	1.0252	1.03855	0.0216845	0.0570966
R0KIU3	Proliferation-associated protein 2G4 (Fragment) OS=Anas platyrhynchos GN=Anapl_18426 PE=4 SV=1 - [R0KIU3_ANAPL]	262.32	32.73	11	1.00816	0.99403	0.943891	0.982029	1.04995	1.01624	0.993247	1.01981	1.03847	0.212885	0.311173
U3ICG2	DNA topoisomerase (Fragment) OS=Anas platyrhynchos GN=TOP3B PE=3 SV=1 - [U3ICG2_ANAPL]	10.29	1.85	1	0.908953	0.977106	1.07701	0.987689	0.951539	1.01762	1.10772	1.02563	1.03841	0.599178	0.689991
R0K441	Cytochrome c oxidase subunit 7A-related protein, mitochondrial (Fragment) OS=Anas platyrhynchos GN=Anapl_01434 PE=4 SV=1 - [R0K441_ANAPL]	46.77	15.22	1	0.997548	0.98668	0.966705	0.983644	0.98734	1.05446	1.02223	1.02135	1.03833	0.152653	0.240328
U3J8L7	Uncharacterized protein (Fragment) OS=Anas platyrhynchos GN=ACSS2 PE=4 SV=1 - [U3J8L7_ANAPL]	10.9	1.8	1	1.01945	0.989358	0.942801	0.983871	1.0545	1.02695	0.983192	1.02155	1.03829	0.283845	0.38826
R0JP64	Heat shock 70 kDa protein 4 (Fragment) OS=Anas platyrhynchos GN=Anapl_15153 PE=3 SV=1 - [R0JP64_ANAPL]	742.06	33.84	20	0.972413	0.974116	0.989136	0.978555	1.0098	1.01689	1.01942	1.01537	1.03762	0.00367368	0.0174699
R0KUZ2	Dynactin subunit 3 (Fragment) OS=Anas platyrhynchos GN=Anapl_18897 PE=4 SV=1 - [R0KUZ2_ANAPL]	55.24	16.15	2	0.964535	0.980718	1.03652	0.993925	0.976321	1.06198	1.05554	1.03128	1.03758	0.347539	0.451216
U3I481	Uncharacterized protein (Fragment) OS=Anas platyrhynchos GN=GTF2A1 PE=4 SV=1 - [U3I481_ANAPL]	17.8	3.01	1	1.05726	0.923622	0.977661	0.98618	1.03714	0.986267	1.04576	1.02305	1.03739	0.439703	0.538276
U3IM85	Uncharacterized protein (Fragment) OS=Anas platyrhynchos GN=SPG11 PE=4 SV=1 - [U3IM85_ANAPL]	21.9	0.64	1	0.9004	0.921801	1.14854	0.990246	0.952389	1.08343	1.04567	1.02716	1.03728	0.697749	0.769296
R0M743	Serine/threonine-protein phosphatase (Fragment) OS=Anas platyrhynchos GN=Anapl_08363 PE=3 SV=1 - [R0M743_ANAPL]	331.09	35.65	2	0.924672	0.948863	1.08068	0.984739	0.997853	1.02592	1.03994	1.02124	1.03707	0.506082	0.605369
U3IDM0	Uncharacterized protein (Fragment) OS=Anas platyrhynchos GN=YARS PE=4 SV=1 - [U3IDM0_ANAPL]	168.32	16.03	8	1.03315	0.98835	0.938583	0.986695	1.04109	1.04086	0.987854	1.02327	1.03707	0.324062	0.42826
R0M8G7	Uncharacterized protein (Fragment) OS=Anas platyrhynchos GN=ZMYND11 PE=4 SV=1 - [R0M8G7_ANAPL]	13.14	2.33	1	0.846703	0.953094	1.17429	0.991363	1.04455	1.02158	1.01815	1.02809	1.03705	0.72375	0.790915
U3IMR0	Uncharacterized protein OS=Anas platyrhynchos GN=CBX5 PE=4 SV=1 - [U3IMR0_ANAPL]	30.13	7.07	1	0.926508	0.991579	1.04359	0.987227	1.00935	1.03615	1.02554	1.02368	1.03693	0.353427	0.456472
R0KDS6	Microtubule-associated protein RP/EB family member 2 (Fragment) OS=Anas platyrhynchos GN=Anapl_11337 PE=4 SV=1 - [R0KDS6_ANAPL]	105.64	28.68	5	0.985068	0.994583	0.957428	0.979026	1.02942	1.02263	0.993367	1.01514	1.03689	0.0829363	0.150805
U3ISZ8	Uncharacterized protein (Fragment) OS=Anas platyrhynchos PE=4 SV=1 - [U3ISZ8_ANAPL]	3.04	2.01	1	0.967475	0.926053	1.07273	0.988754	0.975795	1.02728	1.0723	1.02513	1.03679	0.521298	0.618119
U3J4T5	Uncharacterized protein (Fragment) OS=Anas platyrhynchos GN=ESD PE=4 SV=1 - [U3J4T5_ANAPL]	290.46	37.5	7	0.986223	1.01716	0.964697	0.98936	1.02998	1.02019	1.02691	1.02569	1.03672	0.0789911	0.145459
R0KVI3	NADH dehydrogenase [ubiquinone] 1 beta subcomplex subunit 8, mitochondrial (Fragment) OS=Anas platyrhynchos GN=Anapl_06387 PE=4 SV=1 - [R0KVI3_ANAPL]	20.77	6.06	1	0.997162	0.932798	1.03164	0.987198	0.998633	1.05623	1.01544	1.02343	1.03671	0.341985	0.446173
U3I937	Uncharacterized protein (Fragment) OS=Anas platyrhynchos PE=4 SV=1 - [U3I937_ANAPL]	150.98	5.31	5	1.00552	0.996196	0.95997	0.98723	1.00816	1.03363	1.02838	1.02339	1.03663	0.0855224	0.154617
U3IWD1	Uncharacterized protein OS=Anas platyrhynchos GN=RPAP1 PE=4 SV=1 - [U3IWD1_ANAPL]	24.21	1.5	1	0.862113	0.945436	1.16822	0.991924	1.1115	0.975954	0.997033	1.02816	1.03653	0.736918	0.801289
R0JS60	Proteasome subunit alpha type-1 (Fragment) OS=Anas platyrhynchos GN=Anapl_08736 PE=4 SV=1 - [R0JS60_ANAPL]	246.31	35.37	9	1.00248	1.01519	0.935092	0.984254	1.03067	1.02473	1.0048	1.02007	1.03639	0.241269	0.343695
R0KNW7	Exportin-4 (Fragment) OS=Anas platyrhynchos GN=Anapl_15941 PE=4 SV=1 - [R0KNW7_ANAPL]	30.39	1.76	1	0.927948	0.981648	1.05427	0.987955	0.977325	1.0237	1.07057	1.02387	1.03635	0.473504	0.572192
R0L9Z5	Heterogeneous nuclear ribonucleoprotein U (Fragment) OS=Anas platyrhynchos GN=Anapl_11362 PE=4 SV=1 - [R0L9Z5_ANAPL]	398.91	23.57	12	1.01919	0.989067	0.953411	0.987223	1.04225	1.01814	1.00837	1.02292	1.03616	0.17237	0.2643
R0KY78	PERQ amino acid-rich with GYF domain-containing protein 2 (Fragment) OS=Anas platyrhynchos GN=Anapl_07308 PE=4 SV=1 - [R0KY78_ANAPL]	24.72	1.59	1	0.968106	1.01141	0.976586	0.985368	0.995738	1.05505	1.01211	1.02096	1.03613	0.182506	0.275704
R0KRB8	Uncharacterized protein (Fragment) OS=Anas platyrhynchos GN=Anapl_06649 PE=4 SV=1 - [R0KRB8_ANAPL]	220.42	24.08	4	0.997862	1.01753	0.960109	0.991834	1.05955	1.03905	0.984355	1.02765	1.03611	0.270908	0.374151
U3J6I5	Uncharacterized protein (Fragment) OS=Anas platyrhynchos GN=RAB39A PE=3 SV=1 - [U3J6I5_ANAPL]	61.34	15.67	4	1.01688	0.986475	0.937335	0.980231	1.0494	1.02414	0.973019	1.01552	1.036	0.335687	0.439442
P00020	Cytochrome c OS=Anas platyrhynchos GN=CYC PE=1 SV=2 - [CYC_ANAPL]	139.28	54.29	5	1.02225	1.01399	0.929583	0.988609	1.04305	1.03485	0.994602	1.02417	1.03597	0.344198	0.448219
R0KKF7	Complement factor H-related protein 3 (Fragment) OS=Anas platyrhynchos GN=Anapl_18312 PE=4 SV=1 - [R0KKF7_ANAPL]	36.85	20.63	1	0.977651	1.00122	0.975675	0.984849	0.953373	1.05436	1.05273	1.02015	1.03585	0.362595	0.466032
R0JIH2	Isoleucyl-tRNA synthetase, mitochondrial (Fragment) OS=Anas platyrhynchos GN=Anapl_13174 PE=3 SV=1 - [R0JIH2_ANAPL]	172.6	11.82	9	1.02502	0.991623	0.929124	0.981922	1.01085	1.00206	1.03759	1.01683	1.03555	0.310213	0.413895
R0JYV3	Sorcin (Fragment) OS=Anas platyrhynchos GN=Anapl_05172 PE=4 SV=1 - [R0JYV3_ANAPL]	113.94	38.56	5	0.980142	1.02322	0.949637	0.984333	1.04655	1.02016	0.991268	1.01932	1.03555	0.259494	0.362432
U3J1L1	Uncharacterized protein (Fragment) OS=Anas platyrhynchos PE=3 SV=1 - [U3J1L1_ANAPL]	681.88	52.85	14	0.990847	0.993117	0.97829	0.987418	1.04016	1.01806	1.00915	1.02246	1.03549	0.0272781	0.0667631
U3IQ07	Uncharacterized protein (Fragment) OS=Anas platyrhynchos GN=SCARB2 PE=4 SV=1 - [U3IQ07_ANAPL]	125.01	14.71	6	0.959543	0.96596	1.03203	0.985845	1.00732	1.02298	1.03195	1.02075	1.03541	0.223585	0.324356
R0LVN5	Echinoderm microtubule-associated protein-like 4 (Fragment) OS=Anas platyrhynchos GN=Anapl_01435 PE=4 SV=1 - [R0LVN5_ANAPL]	95.78	6.08	6	0.981924	0.952978	0.994338	0.976413	0.993303	1.02072	1.01828	1.01077	1.03518	0.0847215	0.153489
U3I729	Uncharacterized protein (Fragment) OS=Anas platyrhynchos GN=RAC1 PE=3 SV=1 - [U3I729_ANAPL]	129.62	30.39	5	1.03355	0.999542	0.922585	0.985227	1.04463	1.0136	1.00062	1.01961	1.0349	0.385451	0.488745
R0LC13	Serine/threonine-protein phosphatase 2A 56 kDa regulatory subunit epsilon isoform (Fragment) OS=Anas platyrhynchos GN=Anapl_09513 PE=4 SV=1 - [R0LC13_ANAPL]	99.6	10.73	4	0.971232	0.957366	1.02503	0.984544	0.994635	1.02327	1.03862	1.01884	1.03484	0.231435	0.332963
U3IUX2	Uncharacterized protein (Fragment) OS=Anas platyrhynchos GN=IQGAP1 PE=4 SV=1 - [U3IUX2_ANAPL]	1636.18	31.81	39	0.998355	0.977248	0.972516	0.982706	0.996723	1.02076	1.03324	1.01691	1.0348	0.0623679	0.121938
U3IN59	Phosphoinositide phospholipase C (Fragment) OS=Anas platyrhynchos PE=4 SV=1 - [U3IN59_ANAPL]	12.27	0.7	1	0.956706	0.961661	1.04747	0.988612	0.970473	1.03813	1.06013	1.02291	1.03469	0.439	0.537604
U3IS69	Uncharacterized protein (Fragment) OS=Anas platyrhynchos PE=4 SV=1 - [U3IS69_ANAPL]	332.35	23.96	8	0.987576	0.937481	1.03094	0.985333	1.02442	1.02471	1.00938	1.01951	1.03468	0.281477	0.38599
R0LAI4	Transmembrane 9 superfamily member 3 (Fragment) OS=Anas platyrhynchos GN=Anapl_06370 PE=4 SV=1 - [R0LAI4_ANAPL]	54.32	5.35	3	1.00213	1.005	0.935296	0.980809	1.01045	1.02874	1.00501	1.01473	1.03459	0.228414	0.329985
U3IZH0	Uncharacterized protein (Fragment) OS=Anas platyrhynchos GN=TAGLN2 PE=4 SV=1 - [U3IZH0_ANAPL]	103.19	20.63	2	0.944581	1.01074	0.978805	0.978042	1.01436	0.981608	1.03928	1.01175	1.03446	0.254761	0.357489
R0L8I7	Uncharacterized protein (Fragment) OS=Anas platyrhynchos GN=SNF8 PE=4 SV=1 - [R0L8I7_ANAPL]	29.17	8.85	2	1.00561	0.958291	0.985456	0.983118	1.00094	1.01286	1.03696	1.01692	1.03438	0.12284	0.203444
R0LFF0	Prostaglandin E synthase 2 (Fragment) OS=Anas platyrhynchos GN=PTGES2 PE=4 SV=1 - [R0LFF0_ANAPL]	21.95	6.79	2	0.999378	0.997752	0.957965	0.985032	1.01113	1.03513	1.01031	1.01886	1.03434	0.0990071	0.172877
R0M6T0	Histidyl-tRNA synthetase, cytoplasmic (Fragment) OS=Anas platyrhynchos GN=Anapl_05756 PE=3 SV=1 - [R0M6T0_ANAPL]	169.41	16.18	6	0.987946	1.00064	0.98754	0.992041	1.00983	1.00122	1.06694	1.026	1.03423	0.182303	0.275636
R0L734	Pyruvate dehydrogenase E1 component subunit beta, mitochondrial (Fragment) OS=Anas platyrhynchos GN=Anapl_05406 PE=4 SV=1 - [R0L734_ANAPL]	214.22	24.82	6	0.954435	0.979349	1.01334	0.982376	0.980527	1.03271	1.03336	1.01553	1.03375	0.246582	0.349258
U3IHD1	Uncharacterized protein (Fragment) OS=Anas platyrhynchos GN=RHOT1 PE=4 SV=1 - [U3IHD1_ANAPL]	119.47	11.31	5	0.936796	0.987233	1.04116	0.988395	1.02421	0.997953	1.04196	1.02137	1.03337	0.370658	0.473792
R0LZL3	Signal transducer and activator of transcription 1-alpha/beta (Fragment) OS=Anas platyrhynchos GN=Anapl_10025 PE=4 SV=1 - [R0LZL3_ANAPL]	109.98	42.16	4	0.948099	0.992646	1.02038	0.987042	0.966347	1.02846	1.06489	1.0199	1.03329	0.408871	0.51006
R0KTS6	Poly(U)-binding-splicing factor PUF60 (Fragment) OS=Anas platyrhynchos GN=PUF60 PE=4 SV=1 - [R0KTS6_ANAPL]	213.25	21.65	9	1.01896	0.985533	0.962278	0.988922	1.04196	1.01032	1.01286	1.02171	1.03316	0.165036	0.255424
R0LBE0	Splicing factor 4 (Fragment) OS=Anas platyrhynchos GN=Anapl_14552 PE=4 SV=1 - [R0LBE0_ANAPL]	11.44	2.3	1	0.98249	0.983894	0.998815	0.9884	1.04975	0.982087	1.03085	1.02089	1.03288	0.193643	0.288908
U3J1P1	Uncharacterized protein (Fragment) OS=Anas platyrhynchos GN=ADAM10 PE=4 SV=1 - [U3J1P1_ANAPL]	38.37	3.42	2	0.971331	0.938284	1.05365	0.987755	0.919397	1.05657	1.08456	1.02017	1.03282	0.62591	0.711318
R0JHA7	Mitochondrial import receptor subunit TOM70 (Fragment) OS=Anas platyrhynchos GN=Anapl_11843 PE=4 SV=1 - [R0JHA7_ANAPL]	118.63	10.18	5	1.02261	1.03228	0.890808	0.981902	1.03006	0.99657	1.01544	1.01402	1.03271	0.528991	0.62468
U3I8J6	Uncharacterized protein (Fragment) OS=Anas platyrhynchos GN=VAT1 PE=4 SV=1 - [U3I8J6_ANAPL]	486.51	52.96	13	0.985864	1.01323	0.942134	0.980409	1.02002	0.994659	1.02249	1.01239	1.03262	0.228816	0.330291
U3IBC2	Uncharacterized protein (Fragment) OS=Anas platyrhynchos GN=SMAD2 PE=4 SV=1 - [U3IBC2_ANAPL]	31.65	5.96	1	1.00125	0.970463	0.987161	0.98629	1.00665	0.970584	1.07795	1.01839	1.03255	0.382795	0.486087
U3ITN4	Uncharacterized protein (Fragment) OS=Anas platyrhynchos PE=4 SV=1 - [U3ITN4_ANAPL]	30.72	3.61	1	0.889769	0.951702	1.13462	0.992029	1.05555	1.08285	0.933914	1.0241	1.03233	0.729849	0.796595
R0LC16	WD40 repeat-containing protein SMU1 (Fragment) OS=Anas platyrhynchos GN=Anapl_10785 PE=4 SV=1 - [R0LC16_ANAPL]	129.95	14.98	5	0.917496	0.95532	1.102	0.991604	0.950167	1.0518	1.0689	1.02362	1.03229	0.659381	0.739197
R0JJ15	Isoleucyl-tRNA synthetase, cytoplasmic (Fragment) OS=Anas platyrhynchos GN=Anapl_11392 PE=3 SV=1 - [R0JJ15_ANAPL]	275.64	11.28	13	1.02533	1.00318	0.928843	0.985782	1.02898	1.03783	0.985729	1.01751	1.03219	0.394917	0.497316
R0LSP4	Tyrosine-protein kinase Yes (Fragment) OS=Anas platyrhynchos GN=YES1 PE=4 SV=1 - [R0LSP4_ANAPL]	62.6	5.73	3	1.00178	0.967767	0.948194	0.972581	1.01446	1.00723	0.989953	1.00388	1.03218	0.143974	0.230425
R0JPT1	Glycogen synthase kinase-3 beta (Fragment) OS=Anas platyrhynchos GN=Anapl_13534 PE=4 SV=1 - [R0JPT1_ANAPL]	34.49	9.11	2	0.947772	0.938974	1.07872	0.988489	1.04366	0.983785	1.03344	1.02029	1.03217	0.55033	0.644402
R0L0W4	Prenylcysteine oxidase (Fragment) OS=Anas platyrhynchos GN=Anapl_16005 PE=4 SV=1 - [R0L0W4_ANAPL]	166.52	13.74	5	1.02253	1.0221	0.926159	0.990265	1.05252	1.0096	1.00379	1.02197	1.03202	0.422843	0.522238
R0LME5	28S ribosomal protein S7, mitochondrial (Fragment) OS=Anas platyrhynchos GN=Anapl_03641 PE=4 SV=1 - [R0LME5_ANAPL]	46.31	5.14	1	1.07543	0.989276	0.893314	0.986008	1.01917	0.958636	1.07436	1.01739	1.03183	0.641041	0.724012
R0JRZ4	Golgin subfamily A member 5 (Fragment) OS=Anas platyrhynchos GN=GOLGA5 PE=4 SV=1 - [R0JRZ4_ANAPL]	37.15	2.31	1	0.928959	0.972066	1.07314	0.991387	1.04364	0.948475	1.07657	1.02289	1.03178	0.612594	0.70054
U3J3P1	Uncharacterized protein (Fragment) OS=Anas platyrhynchos GN=KIAA1429 PE=4 SV=1 - [U3J3P1_ANAPL]	90.8	2.73	3	0.916497	0.946292	1.09754	0.986778	0.96698	1.00613	1.08103	1.01805	1.03169	0.656915	0.737384
R0K373	Eukaryotic translation initiation factor 3 subunit F (Fragment) OS=Anas platyrhynchos GN=Anapl_00124 PE=4 SV=1 - [R0K373_ANAPL]	173.27	33.5	6	0.974289	0.976297	0.958829	0.969805	1.00989	0.999286	0.992235	1.00047	1.03162	0.0152245	0.0448092
R0KP63	Syntaxin-binding protein 3 (Fragment) OS=Anas platyrhynchos GN=Anapl_12460 PE=4 SV=1 - [R0KP63_ANAPL]	96.85	8.04	4	0.984077	1.03851	0.922729	0.981771	1.05213	1.01031	0.975975	1.0128	1.03161	0.481581	0.580145
U3I6R1	Annexin (Fragment) OS=Anas platyrhynchos GN=ANXA6 PE=3 SV=1 - [U3I6R1_ANAPL]	1106.02	46.96	29	1.01027	1.00259	0.949178	0.987348	1.04551	1.00976	1.00033	1.01853	1.03158	0.257443	0.360708
R0JG98	Developmentally-regulated GTP-binding protein 1 (Fragment) OS=Anas platyrhynchos GN=DRG1 PE=4 SV=1 - [R0JG98_ANAPL]	178.15	22.12	5	0.919475	0.990477	1.04081	0.983589	1.00628	0.958778	1.07883	1.01463	1.03156	0.565169	0.658006
R0LEH9	Ataxin-3 (Fragment) OS=Anas platyrhynchos GN=Anapl_03281 PE=4 SV=1 - [R0LEH9_ANAPL]	22.82	2.54	1	0.971308	0.973074	1.02395	0.989443	1.01173	1.03128	1.01883	1.02062	1.0315	0.161579	0.251259
R0L7P2	Coatomer subunit delta (Fragment) OS=Anas platyrhynchos GN=Anapl_06751 PE=4 SV=1 - [R0L7P2_ANAPL]	79.67	12.11	2	0.950254	0.951744	1.02726	0.976419	1.04112	1.00363	0.976779	1.00718	1.0315	0.384597	0.488171
U3IP77	Uncharacterized protein (Fragment) OS=Anas platyrhynchos GN=ARSB PE=4 SV=1 - [U3IP77_ANAPL]	18.5	1.62	1	1.04376	0.958855	0.96084	0.987817	1.03397	1.03192	0.990838	1.01891	1.03148	0.376829	0.479738
R0KXZ5	Desmin (Fragment) OS=Anas platyrhynchos GN=Anapl_18133 PE=4 SV=1 - [R0KXZ5_ANAPL]	270.73	38.5	2	0.949421	0.988531	1.01365	0.983867	0.982472	1.01246	1.04914	1.01469	1.03133	0.314925	0.418895
U3IKL7	Uncharacterized protein OS=Anas platyrhynchos PE=3 SV=1 - [U3IKL7_ANAPL]	37.57	6.74	2	0.911771	0.854535	1.19478	0.98703	0.926635	1.02639	1.10069	1.0179	1.03128	0.804334	0.855312
R0JIY3	Protein FAM49B (Fragment) OS=Anas platyrhynchos GN=Anapl_15743 PE=4 SV=1 - [R0JIY3_ANAPL]	137.37	15.36	3	0.962656	0.98865	1.00488	0.985395	0.943576	1.01118	1.09383	1.01619	1.03126	0.532619	0.627532
R0LDX2	Prefoldin subunit 5 (Fragment) OS=Anas platyrhynchos GN=Anapl_18065 PE=4 SV=1 - [R0LDX2_ANAPL]	66.83	23.48	3	1.03873	1.00399	0.935777	0.992833	1.07218	1.01908	0.979366	1.02354	1.03093	0.490159	0.589446
U3J894	Proteasome subunit alpha type (Fragment) OS=Anas platyrhynchos PE=3 SV=1 - [U3J894_ANAPL]	270.12	31.76	9	0.985083	1.0026	0.952888	0.980189	1.00265	1.01229	1.01593	1.01029	1.03071	0.116774	0.19631
R0K221	Huntingtin-interacting protein 1 (Fragment) OS=Anas platyrhynchos GN=Anapl_04889 PE=4 SV=1 - [R0K221_ANAPL]	20.22	1.03	1	0.938574	0.933192	1.10493	0.992233	1.02179	1.07424	0.971632	1.02256	1.03056	0.658784	0.738934
R0LVD8	Stearoyl-CoA desaturase 5 (Fragment) OS=Anas platyrhynchos GN=Anapl_05950 PE=3 SV=1 - [R0LVD8_ANAPL]	29.48	5.41	1	1.02787	0.95423	0.982844	0.988316	0.96629	1.02618	1.06305	1.01851	1.03055	0.441981	0.540298
R0LFN3	Nucleoporin p58/p45 (Fragment) OS=Anas platyrhynchos GN=Anapl_08851 PE=4 SV=1 - [R0LFN3_ANAPL]	81.03	8.7	4	0.956497	1.0247	0.935706	0.9723	0.97752	0.996305	1.03192	1.00192	1.03046	0.397019	0.499221
U3IG64	Uncharacterized protein (Fragment) OS=Anas platyrhynchos GN=G3BP1 PE=4 SV=1 - [U3IG64_ANAPL]	108.75	10.9	3	0.973219	1.05269	0.939167	0.98836	1.01776	1.01609	1.02144	1.01843	1.03043	0.422293	0.521745
R0LT36	Endothelial differentiation-related factor 1-like protein (Fragment) OS=Anas platyrhynchos GN=Anapl_03074 PE=4 SV=1 - [R0LT36_ANAPL]	18.44	17.65	1	1.00795	0.998435	0.957559	0.987981	1.03652	1.01711	1.00044	1.01802	1.03041	0.182402	0.275666
R0L7T9	Transketolase (Fragment) OS=Anas platyrhynchos GN=Anapl_07219 PE=4 SV=1 - [R0L7T9_ANAPL]	845.44	43.82	22	0.991991	1.00214	0.955355	0.983161	1.03706	1.00105	1.00091	1.01301	1.03036	0.184111	0.27711
U3I6A8	Uncharacterized protein (Fragment) OS=Anas platyrhynchos GN=LAMTOR3 PE=4 SV=1 - [U3I6A8_ANAPL]	24.14	8.55	1	0.967251	0.984284	1.01434	0.988625	0.999427	1.0009	1.05545	1.01859	1.03031	0.262644	0.365597
U3II78	Uncharacterized protein (Fragment) OS=Anas platyrhynchos GN=LOC101794385 PE=4 SV=1 - [U3II78_ANAPL]	5.97	6.72	1	0.998907	0.975889	0.991754	0.98885	1.01186	1.06456	0.979815	1.01875	1.03023	0.308141	0.411447
U3I683	T-complex protein 1 subunit delta OS=Anas platyrhynchos GN=CCT4 PE=3 SV=1 - [U3I683_ANAPL]	686.56	43.45	15	1.04138	0.98188	0.962845	0.995369	1.05338	1.0305	0.992493	1.02546	1.03023	0.366536	0.469561
U3I361	Uncharacterized protein (Fragment) OS=Anas platyrhynchos PE=4 SV=1 - [U3I361_ANAPL]	27.9	33.33	1	0.936562	1.01059	1.02147	0.989542	0.991023	1.05759	1.00891	1.01918	1.02995	0.423496	0.522673
R0L2D1	40S ribosomal protein S11 (Fragment) OS=Anas platyrhynchos GN=Anapl_17496 PE=3 SV=1 - [R0L2D1_ANAPL]	101.17	22.07	3	1.00195	0.976637	0.989754	0.989448	1.06155	1.01492	0.980085	1.01885	1.02972	0.29978	0.402605
U3IAD3	Uncharacterized protein OS=Anas platyrhynchos GN=TPT1 PE=4 SV=1 - [U3IAD3_ANAPL]	78.08	25.36	4	1.06673	0.999738	0.891517	0.985997	1.04285	1.02264	0.98016	1.01522	1.02964	0.618938	0.70583
U3IQ97	Uncharacterized protein (Fragment) OS=Anas platyrhynchos GN=COL4A2 PE=4 SV=1 - [U3IQ97_ANAPL]	238.05	4.41	3	0.97934	1.06304	0.902905	0.98176	1.01589	0.994201	1.02158	1.01056	1.02933	0.573104	0.665459
R0LUR9	Dihydrolipoyllysine-residue succinyltransferase component of 2-oxoglutarate dehydrogenase complex, mitochondrial (Fragment) OS=Anas platyrhynchos GN=Anapl_01272 PE=3 SV=1 - [R0LUR9_ANAPL]	185.25	21.52	7	0.95938	0.981313	1.01404	0.984909	0.972398	1.00613	1.06262	1.01372	1.02925	0.401751	0.50353
U3ICV0	Uncharacterized protein (Fragment) OS=Anas platyrhynchos GN=RDH10 PE=3 SV=1 - [U3ICV0_ANAPL]	26.78	8.41	2	0.839603	0.978007	1.16211	0.993241	0.947518	1.04009	1.07872	1.02211	1.02906	0.789618	0.844057
R0JD83	Lambda-crystallin-like protein (Fragment) OS=Anas platyrhynchos GN=Anapl_15936 PE=4 SV=1 - [R0JD83_ANAPL]	218.21	30.39	7	1.00067	1.00074	0.966626	0.989343	1.032	1.02054	1.00116	1.0179	1.02886	0.12012	0.20018
U3IC15	Uncharacterized protein (Fragment) OS=Anas platyrhynchos GN=ACO2 PE=4 SV=1 - [U3IC15_ANAPL]	991.67	42.37	26	1.00736	0.975591	0.979761	0.987569	1.02834	1.00122	1.01861	1.01605	1.02884	0.0889894	0.159461
R0LTN8	UPF0364 protein C6orf211-like protein (Fragment) OS=Anas platyrhynchos GN=Anapl_05325 PE=4 SV=1 - [R0LTN8_ANAPL]	40.38	3.55	2	1.0449	0.992175	0.919479	0.985519	1.02732	1.03213	0.98188	1.01378	1.02867	0.516173	0.613508
R0LSL2	DnaJ-like protein subfamily C member 16 (Fragment) OS=Anas platyrhynchos GN=Anapl_04394 PE=4 SV=1 - [R0LSL2_ANAPL]	8.19	2.1	1	0.982295	1.01935	0.966246	0.989298	0.975224	0.966571	1.11049	1.01743	1.02844	0.597932	0.689219
U3I6H4	Uncharacterized protein (Fragment) OS=Anas platyrhynchos GN=GLO1 PE=4 SV=1 - [U3I6H4_ANAPL]	240.98	48.65	10	1.03358	0.989532	0.951788	0.991634	1.02532	1.02536	1.00823	1.01963	1.02824	0.313614	0.417631
U3ID71	Uncharacterized protein (Fragment) OS=Anas platyrhynchos GN=RAB2A PE=3 SV=1 - [U3ID71_ANAPL]	484.09	56.07	11	1.01498	0.982958	0.949276	0.982405	1.01863	1.00339	1.0084	1.01014	1.02823	0.227861	0.329383
U3J815	Uncharacterized protein (Fragment) OS=Anas platyrhynchos GN=PDXP PE=4 SV=1 - [U3J815_ANAPL]	8.36	5.03	1	0.97301	1.00675	0.990399	0.990053	0.95308	1.00506	1.09477	1.01764	1.02786	0.551825	0.645065
U3IAM8	Uncharacterized protein (Fragment) OS=Anas platyrhynchos GN=TM9SF2 PE=4 SV=1 - [U3IAM8_ANAPL]	156.94	10.66	5	1.0247	0.980617	0.953991	0.986437	1.01296	1.06082	0.96754	1.01377	1.02771	0.465481	0.564461
U3J6L3	Uncharacterized protein (Fragment) OS=Anas platyrhynchos GN=VDAC1 PE=4 SV=1 - [U3J6L3_ANAPL]	480.77	58.78	11	1.00861	0.997728	0.929839	0.978725	0.992359	1.00766	1.01742	1.00581	1.02768	0.351345	0.454289
R0KZS6	Abhydrolase domain-containing protein 10, mitochondrial (Fragment) OS=Anas platyrhynchos GN=Anapl_13398 PE=4 SV=1 - [R0KZS6_ANAPL]	48.07	7.28	2	1.03501	0.974182	0.954862	0.988018	1.06585	1.04936	0.930229	1.01515	1.02746	0.609855	0.698558
R0L5F1	Vesicle-fusing ATPase (Fragment) OS=Anas platyrhynchos GN=Anapl_13813 PE=3 SV=1 - [R0L5F1_ANAPL]	520.98	29.89	19	1.00358	0.9987	0.965805	0.98936	1.01963	1.01815	1.01171	1.0165	1.02743	0.0885055	0.158853
R0JLZ0	DNA topoisomerase 1 (Fragment) OS=Anas platyrhynchos GN=Anapl_08949 PE=4 SV=1 - [R0JLZ0_ANAPL]	235.26	11.94	7	1.02088	0.927178	0.96169	0.969915	1.00958	0.998502	0.98106	0.99638	1.02729	0.407021	0.508484
R0JDY0	Ubiquitin-like domain-containing CTD phosphatase 1 (Fragment) OS=Anas platyrhynchos GN=Anapl_11004 PE=4 SV=1 - [R0JDY0_ANAPL]	30.94	7.74	2	0.955025	0.984471	1.03456	0.991353	1.11426	0.968499	0.972229	1.01833	1.02721	0.63939	0.722617
R0LS45	Uncharacterized protein OS=Anas platyrhynchos GN=Anapl_13961 PE=4 SV=1 - [R0LS45_ANAPL]	1.05	3.8	1	0.954742	1.01325	1.00493	0.990977	1.02666	0.996625	1.02977	1.01769	1.02695	0.274507	0.378018
R0JGJ5	Hepatoma-derived growth factor-related protein 3 (Fragment) OS=Anas platyrhynchos GN=Anapl_07381 PE=4 SV=1 - [R0JGJ5_ANAPL]	178.71	31.43	5	0.997329	1.01572	0.955841	0.98963	1.01546	1.08655	0.946793	1.01627	1.02692	0.578088	0.670798
U3IBU5	Uncharacterized protein (Fragment) OS=Anas platyrhynchos GN=NECAB2 PE=4 SV=1 - [U3IBU5_ANAPL]	7.75	5.14	1	0.932068	0.839231	1.22475	0.998684	0.954981	1.02663	1.09419	1.02527	1.02662	0.839372	0.882573
U3I6C2	Uncharacterized protein (Fragment) OS=Anas platyrhynchos GN=EPRS PE=3 SV=1 - [U3I6C2_ANAPL]	411.14	12.51	18	0.988564	0.98952	1.01561	0.997899	1.05776	1.02626	0.989351	1.02446	1.02661	0.287479	0.391535
R0K8I7	Proliferating cell nuclear antigen (Fragment) OS=Anas platyrhynchos GN=Anapl_08958 PE=3 SV=1 - [R0K8I7_ANAPL]	118.47	17.72	3	1.03126	0.95019	0.981955	0.987803	1.02826	0.985692	1.02811	1.01402	1.02654	0.394543	0.497188
U3IN41	Uncharacterized protein OS=Anas platyrhynchos GN=SUMO1 PE=4 SV=1 - [U3IN41_ANAPL]	11.53	11.76	1	0.995364	1.01437	0.959781	0.989838	1.02854	1.00769	1.01183	1.01602	1.02645	0.203062	0.299972
R0K0C6	S-methyl-5'-thioadenosine phosphorylase (Fragment) OS=Anas platyrhynchos GN=Anapl_18707 PE=3 SV=1 - [R0K0C6_ANAPL]	102.05	14.29	2	0.962777	0.974742	1.02586	0.987791	1.04467	0.958913	1.03806	1.01388	1.02641	0.481588	0.580145
R0L1F1	4-trimethylaminobutyraldehyde dehydrogenase (Fragment) OS=Anas platyrhynchos GN=Anapl_10594 PE=3 SV=1 - [R0L1F1_ANAPL]	334.33	21.83	9	1.00444	0.982694	0.942157	0.97643	1.01636	1.00862	0.981466	1.00215	1.02634	0.28976	0.393562
R0LH63	Lipopolysaccharide-responsive and beige-like anchor protein (Fragment) OS=Anas platyrhynchos GN=Anapl_03356 PE=4 SV=1 - [R0LH63_ANAPL]	252.43	4.51	9	0.96203	0.994457	0.977317	0.977935	1.00054	1.03777	0.972687	1.00366	1.02631	0.288699	0.392734
U3IIX9	Uncharacterized protein (Fragment) OS=Anas platyrhynchos PE=4 SV=1 - [U3IIX9_ANAPL]	48.58	3.31	3	0.866186	1.01418	1.20012	1.02683	1.04755	1.06433	1.04955	1.05381	1.02627	0.794195	0.847125
R0K6M4	FK506-binding protein 9 (Fragment) OS=Anas platyrhynchos GN=FKBP9 PE=4 SV=1 - [R0K6M4_ANAPL]	167.89	16.23	6	0.951278	0.981457	1.0149	0.982545	1.04643	0.954767	1.02345	1.00822	1.02613	0.48134	0.580145
U3IEA3	Uncharacterized protein (Fragment) OS=Anas platyrhynchos GN=TNPO3 PE=4 SV=1 - [U3IEA3_ANAPL]	41.13	6.04	3	1.06633	0.943292	0.976813	0.995478	1.01923	1.03348	1.01133	1.02135	1.02599	0.526063	0.622281
R0L379	F-box only protein 2 (Fragment) OS=Anas platyrhynchos GN=Anapl_03377 PE=4 SV=1 - [R0L379_ANAPL]	13.65	4.84	1	1.04386	0.97384	0.954154	0.990617	1.09896	0.979519	0.970255	1.01625	1.02587	0.632519	0.717045
R0LP01	Protein BUD31-like protein (Fragment) OS=Anas platyrhynchos GN=BUD31 PE=4 SV=1 - [R0LP01_ANAPL]	28.31	5.56	1	1.07155	1.01007	0.881687	0.98777	1.0382	1.03077	0.970981	1.01332	1.02586	0.691421	0.763531
U3IY64	Uncharacterized protein (Fragment) OS=Anas platyrhynchos GN=PGRMC1 PE=4 SV=1 - [U3IY64_ANAPL]	98.14	44.94	4	1.02722	1.01059	0.951175	0.996328	1.02403	1.02739	1.01441	1.02194	1.02571	0.335255	0.439209
R0JQX4	Heat shock 70 kDa protein 12A (Fragment) OS=Anas platyrhynchos GN=Anapl_11528 PE=4 SV=1 - [R0JQX4_ANAPL]	247.88	14.33	8	1.01054	0.954315	0.995672	0.986843	1.02681	0.996676	1.01303	1.01217	1.02567	0.252141	0.355352
U3ICQ7	Acetyltransferase component of pyruvate dehydrogenase complex (Fragment) OS=Anas platyrhynchos GN=DLAT PE=3 SV=1 - [U3ICQ7_ANAPL]	216.62	19.53	9	1.02078	0.948358	0.987279	0.985473	0.967242	1.04761	1.0174	1.01075	1.02565	0.466184	0.565116
U3IHY5	Uncharacterized protein (Fragment) OS=Anas platyrhynchos GN=DDB1 PE=4 SV=1 - [U3IHY5_ANAPL]	533.61	20.26	18	0.980902	0.986111	1.02204	0.996351	1.00654	1.01785	1.04125	1.02188	1.02562	0.196372	0.291578
U3I8V8	Uncharacterized protein (Fragment) OS=Anas platyrhynchos GN=CNNM4 PE=4 SV=1 - [U3I8V8_ANAPL]	23.96	1.73	1	0.95474	0.975506	1.0493	0.993181	1.13145	1.02228	0.901815	1.01851	1.02551	0.743587	0.806772
R0JLD1	Baculoviral IAP repeat-containing protein 6 (Fragment) OS=Anas platyrhynchos GN=Anapl_15575 PE=4 SV=1 - [R0JLD1_ANAPL]	0.96	0.5	1	0.954132	0.9459	1.08295	0.994326	1.01983	1.01917	1.02004	1.01968	1.0255	0.598305	0.689421
R0L7N0	Stress-70 protein, mitochondrial (Fragment) OS=Anas platyrhynchos GN=Anapl_04961 PE=3 SV=1 - [R0L7N0_ANAPL]	767.85	44.12	21	0.990228	0.983974	0.985202	0.986468	1.00475	1.02407	1.00587	1.01156	1.02544	0.0185743	0.0512499
R0L0P0	Creatine kinase B-type (Fragment) OS=Anas platyrhynchos GN=CKB PE=3 SV=1 - [R0L0P0_ANAPL]	536.45	46.72	11	0.983615	0.999603	0.998459	0.993892	1.04708	0.973015	1.0374	1.01916	1.02543	0.348294	0.451858
R0LEM6	Malic enzyme (Fragment) OS=Anas platyrhynchos GN=Anapl_13090 PE=3 SV=1 - [R0LEM6_ANAPL]	135.54	14.63	6	1.03363	0.969662	0.990871	0.998056	1.04103	1.02648	1.00268	1.02339	1.02539	0.311341	0.41509
U3J8F2	Uncharacterized protein (Fragment) OS=Anas platyrhynchos GN=CRELD2 PE=4 SV=1 - [U3J8F2_ANAPL]	12.57	3.41	1	1.1153	0.908504	0.949584	0.99113	1.08342	0.978987	0.986452	1.01629	1.02538	0.743053	0.806444
R0L0I1	HEAT repeat-containing protein KIAA1833 (Fragment) OS=Anas platyrhynchos GN=Anapl_15115 PE=4 SV=1 - [R0L0I1_ANAPL]	27.96	1.54	2	0.970001	0.966017	1.03683	0.99095	1.00502	1.046	0.997156	1.01606	1.02534	0.413017	0.513506
R0M4H5	Splicing factor 3B subunit 3 (Fragment) OS=Anas platyrhynchos GN=Anapl_07490 PE=4 SV=1 - [R0M4H5_ANAPL]	230.9	13.37	11	0.974015	0.971582	1.02314	0.989578	1.00765	1.00995	1.02603	1.01454	1.02523	0.23257	0.334043
R0LXE8	Succinate dehydrogenase [ubiquinone] iron-sulfur subunit, mitochondrial (Fragment) OS=Anas platyrhynchos GN=Anapl_03445 PE=4 SV=1 - [R0LXE8_ANAPL]	88.86	23.61	5	0.921995	0.997042	1.01311	0.977381	0.949199	1.02264	1.03418	1.00201	1.02519	0.559043	0.652405
R0L6V0	Proteasome subunit beta type-2 (Fragment) OS=Anas platyrhynchos GN=Anapl_16023 PE=4 SV=1 - [R0L6V0_ANAPL]	89.36	23.98	4	1.00383	1.05334	0.903185	0.986786	1.03325	1.03476	0.966171	1.01139	1.02494	0.646036	0.727995
P36189	Fatty acid synthase (Fragment) OS=Anser anser anser GN=FASN PE=1 SV=1 - [FAS_ANSAN]	178.89	24.15	4	0.926319	1.02349	0.974175	0.97466	1.01834	0.990031	0.988374	0.998915	1.02488	0.459816	0.558567
U3ILW3	Uncharacterized protein OS=Anas platyrhynchos GN=AARS PE=3 SV=1 - [U3ILW3_ANAPL]	370.14	14.63	14	1.02203	1.00656	0.920204	0.982929	1.03456	1.00415	0.98329	1.00733	1.02483	0.524069	0.620556
U3ITA9	Uncharacterized protein (Fragment) OS=Anas platyrhynchos GN=ACADM PE=3 SV=1 - [U3ITA9_ANAPL]	93.1	15.88	5	1.05399	0.949412	0.905351	0.969586	0.981969	1.00911	0.989747	0.993609	1.02478	0.620319	0.706814
R0LHZ1	3-ketoacyl-CoA thiolase, mitochondrial (Fragment) OS=Anas platyrhynchos GN=ACAA2 PE=3 SV=1 - [R0LHZ1_ANAPL]	417.66	37.03	11	0.971878	0.997293	0.989567	0.986246	0.981914	1.01296	1.03717	1.01068	1.02477	0.238961	0.341387
R0L4G7	Endophilin-A2 (Fragment) OS=Anas platyrhynchos GN=Anapl_18029 PE=4 SV=1 - [R0L4G7_ANAPL]	128.15	15.58	3	0.967148	1.04859	0.986882	1.00087	1.05684	1.02129	0.998528	1.02555	1.02466	0.454496	0.552848
U3INP2	Uncharacterized protein (Fragment) OS=Anas platyrhynchos GN=DCTN1 PE=4 SV=1 - [U3INP2_ANAPL]	285.62	18.77	10	0.975885	1.02275	1.02392	1.00752	1.03414	1.01601	1.0462	1.03212	1.02442	0.245458	0.347977
R0JH14	Glutamate dehydrogenase 1, mitochondrial (Fragment) OS=Anas platyrhynchos GN=Anapl_04306 PE=3 SV=1 - [R0JH14_ANAPL]	579.12	40.73	14	1.01665	0.984224	0.946226	0.982367	1.02055	1.01419	0.982741	1.00583	1.02388	0.374073	0.476929
U3I0E9	Uncharacterized protein (Fragment) OS=Anas platyrhynchos GN=UBE2O PE=4 SV=1 - [U3I0E9_ANAPL]	114.38	4.68	5	1.02239	0.97011	1.0141	1.0022	1.05749	1.01853	1.00232	1.02612	1.02386	0.358037	0.461347
U3IPR9	Uncharacterized protein (Fragment) OS=Anas platyrhynchos GN=EIF3H PE=3 SV=1 - [U3IPR9_ANAPL]	96.21	15.58	4	0.988388	0.964741	0.949065	0.967398	1.03526	1.06141	0.874103	0.990256	1.02363	0.721152	0.788942
R0LSU6	Sorting nexin-12 (Fragment) OS=Anas platyrhynchos GN=SNX12 PE=4 SV=1 - [R0LSU6_ANAPL]	171.63	51.38	5	0.996777	0.985994	0.995888	0.992886	1.00491	1.01023	1.03386	1.01633	1.02361	0.0699848	0.132673
U3IY50	Uncharacterized protein (Fragment) OS=Anas platyrhynchos GN=CHMP6 PE=4 SV=1 - [U3IY50_ANAPL]	32.94	9.79	2	1.0568	1.03552	0.870674	0.987663	1.03893	1.00917	0.984139	1.01075	1.02337	0.723961	0.790915
R0JYH1	RalBP1-associated Eps domain-containing protein 1 (Fragment) OS=Anas platyrhynchos GN=Anapl_06961 PE=4 SV=1 - [R0JYH1_ANAPL]	8.58	1.1	1	0.835073	1.02927	1.12259	0.995643	0.933633	1.04842	1.07308	1.01838	1.02284	0.822535	0.869874
R0M665	DnaJ-like protein subfamily B member 4 (Fragment) OS=Anas platyrhynchos GN=Anapl_04664 PE=4 SV=1 - [R0M665_ANAPL]	46.95	8.19	2	0.871816	0.960757	1.15402	0.995533	0.960351	0.964884	1.12937	1.0182	1.02277	0.832023	0.877236
R0LM78	Neurexin-1-alpha (Fragment) OS=Anas platyrhynchos GN=Anapl_04868 PE=4 SV=1 - [R0LM78_ANAPL]	12.51	1.65	1	1.01007	0.980754	0.986607	0.992475	0.988583	1.02724	1.02939	1.01507	1.02277	0.230749	0.332527
R0LGG5	ATP-dependent RNA helicase DDX19A (Fragment) OS=Anas platyrhynchos GN=Anapl_04388 PE=4 SV=1 - [R0LGG5_ANAPL]	79.85	8.35	3	0.948629	1.00259	1.09444	1.01522	1.00127	1.04996	1.06374	1.03833	1.02276	0.645946	0.727995
U3J086	Uncharacterized protein (Fragment) OS=Anas platyrhynchos GN=HOOK3 PE=4 SV=1 - [U3J086_ANAPL]	34.19	4.18	2	1.00186	0.97151	1.00306	0.992144	1.06064	0.975833	1.00717	1.01455	1.02258	0.450551	0.549232
R0JTS8	FERM, RhoGEF and pleckstrin domain-containing protein 1 (Fragment) OS=Anas platyrhynchos GN=Anapl_17550 PE=4 SV=1 - [R0JTS8_ANAPL]	281.95	11.69	8	0.986541	1.03305	0.98864	1.00274	1.04975	1.0025	1.02391	1.02539	1.02258	0.329518	0.432999
R4HF03	Muscle creatine kinase (Fragment) OS=Anas platyrhynchos GN=MCK PE=2 SV=1 - [R4HF03_ANAPL]	85.99	17.06	2	1.00582	0.982802	0.960306	0.982976	1.02701	1.02224	0.965892	1.00505	1.02245	0.402965	0.504323
R0K6N9	Rho GTPase-activating protein 1 (Fragment) OS=Anas platyrhynchos GN=ARHGAP1 PE=4 SV=1 - [R0K6N9_ANAPL]	197.6	19.32	8	1.02026	0.984154	0.98356	0.995991	1.0304	1.01567	1.00889	1.01832	1.02242	0.178326	0.27104
U3J0I0	Uncharacterized protein (Fragment) OS=Anas platyrhynchos GN=PITHD1 PE=4 SV=1 - [U3J0I0_ANAPL]	64.46	36.08	3	0.968179	1.0723	0.918629	0.986369	1.0252	0.997309	1.0025	1.00833	1.02227	0.658506	0.738931
R0L4P3	Serine/threonine-protein phosphatase (Fragment) OS=Anas platyrhynchos GN=Anapl_05527 PE=3 SV=1 - [R0L4P3_ANAPL]	306.91	33.77	1	0.934447	1.07749	0.958677	0.990203	0.995787	0.995907	1.04442	1.01204	1.02205	0.666868	0.745184
R0L7M4	Ubiquinone biosynthesis methyltransferase COQ5, mitochondrial (Fragment) OS=Anas platyrhynchos GN=COQ5 PE=3 SV=1 - [R0L7M4_ANAPL]	18.54	3.83	1	1.04167	0.971076	0.964475	0.992405	1.02462	1.02714	0.990532	1.0141	1.02186	0.472531	0.571326
U3IU08	Uncharacterized protein (Fragment) OS=Anas platyrhynchos GN=STAM PE=4 SV=1 - [U3IU08_ANAPL]	27.48	2.28	1	1.05126	0.968319	0.958145	0.992575	1.11182	0.99677	0.934218	1.01427	1.02186	0.73508	0.800292
U3IV87	Uncharacterized protein (Fragment) OS=Anas platyrhynchos GN=SRSF1 PE=4 SV=1 - [U3IV87_ANAPL]	190.71	47.75	8	0.989369	0.992502	0.989429	0.990433	0.999925	1.015	1.02078	1.0119	1.02168	0.0271123	0.0665449
R0K6Z8	Androgen-induced proliferation inhibitor (Fragment) OS=Anas platyrhynchos GN=Anapl_06926 PE=4 SV=1 - [R0K6Z8_ANAPL]	254.15	6.92	7	1.01895	0.998345	0.948014	0.988435	0.991718	1.01486	1.02247	1.00968	1.0215	0.408005	0.509163
U3J9Z8	Uncharacterized protein (Fragment) OS=Anas platyrhynchos GN=GBE1 PE=4 SV=1 - [U3J9Z8_ANAPL]	186.4	12.57	6	0.978742	0.97493	1.00933	0.987668	0.98614	1.02312	1.01694	1.00873	1.02133	0.253105	0.355994
U3IL01	Uncharacterized protein (Fragment) OS=Anas platyrhynchos GN=HMOX1 PE=4 SV=1 - [U3IL01_ANAPL]	58.28	7.85	2	1.02869	0.968713	0.987257	0.994885	1.04478	1.02025	0.982973	1.016	1.02122	0.449932	0.548671
R0KGJ5	45 kDa calcium-binding protein (Fragment) OS=Anas platyrhynchos GN=Anapl_04485 PE=4 SV=1 - [R0KGJ5_ANAPL]	101.08	14.89	6	1.00901	1.04406	0.939466	0.997512	0.998221	1.00475	1.05304	1.01867	1.02121	0.580852	0.673555
R0JBZ4	Coiled-coil domain-containing protein 47 (Fragment) OS=Anas platyrhynchos GN=CCDC47 PE=4 SV=1 - [R0JBZ4_ANAPL]	63.83	4.15	2	0.980054	0.987036	1.01442	0.993835	0.990957	1.00646	1.04718	1.01487	1.02116	0.347508	0.451216
R0L1D3	Vacuolar protein sorting-associated protein 33A (Fragment) OS=Anas platyrhynchos GN=Anapl_05515 PE=4 SV=1 - [R0L1D3_ANAPL]	23.31	1.65	1	1.02968	0.991619	0.956722	0.992672	1.07054	0.993049	0.977228	1.01361	1.02109	0.589191	0.681632
U3J1H6	Uncharacterized protein (Fragment) OS=Anas platyrhynchos GN=WRNIP1 PE=4 SV=1 - [U3J1H6_ANAPL]	15.95	2.17	1	1.08919	1.00243	0.878362	0.989994	0.975678	1.02753	1.02931	1.01084	1.02106	0.759746	0.818424
U3J3R0	Uncharacterized protein (Fragment) OS=Anas platyrhynchos PE=3 SV=1 - [U3J3R0_ANAPL]	489.81	29.92	16	0.984399	1.00374	1.02036	1.00283	1.00056	1.02346	1.04766	1.0239	1.021	0.285803	0.390324
U3IB16	Uncharacterized protein (Fragment) OS=Anas platyrhynchos GN=ACAP2 PE=4 SV=1 - [U3IB16_ANAPL]	52.91	3.53	2	0.943504	0.95398	1.08216	0.993214	1.02775	1.02106	0.993078	1.01396	1.02089	0.674202	0.750001
R0LFW0	Importin subunit alpha-3 (Fragment) OS=Anas platyrhynchos GN=Anapl_09276 PE=4 SV=1 - [R0LFW0_ANAPL]	85.29	8.9	2	1.07025	0.948892	0.939762	0.9863	1.05719	0.998491	0.964884	1.00686	1.02084	0.701852	0.771615
R0LF03	Uncharacterized protein (Fragment) OS=Anas platyrhynchos GN=WDR37 PE=4 SV=1 - [R0LF03_ANAPL]	55.34	7.47	3	0.97856	1.03039	0.975696	0.994881	0.979794	1.0555	1.01135	1.01555	1.02078	0.504895	0.604239
U3J437	Uncharacterized protein (Fragment) OS=Anas platyrhynchos GN=TBC1D8B PE=4 SV=1 - [U3J437_ANAPL]	17.39	1.75	2	1.24608	0.814634	0.85743	0.972716	1.28412	0.84849	0.845889	0.992833	1.02068	0.924766	0.946849
U3HZC6	Uncharacterized protein (Fragment) OS=Anas platyrhynchos GN=SGTA PE=4 SV=1 - [U3HZC6_ANAPL]	157.35	30.85	7	0.953678	0.999196	0.975677	0.976184	0.991582	0.996476	1.00104	0.996365	1.02067	0.207147	0.304839
R0JG91	Short-chain specific acyl-CoA dehydrogenase, mitochondrial (Fragment) OS=Anas platyrhynchos GN=Anapl_02180 PE=3 SV=1 - [R0JG91_ANAPL]	155.99	18.55	5	0.949522	1.00835	1.05914	1.00567	1.05288	1.023	1.00313	1.02634	1.02055	0.584702	0.677095
U3IGS2	Uncharacterized protein OS=Anas platyrhynchos GN=RANGAP1 PE=4 SV=1 - [U3IGS2_ANAPL]	228	12.86	6	0.96366	0.965801	1.01774	0.9824	1.01214	0.990739	1.00486	1.00258	1.02054	0.342737	0.446819
R0JES8	Signal peptidase complex subunit 3 (Fragment) OS=Anas platyrhynchos GN=Anapl_14963 PE=4 SV=1 - [R0JES8_ANAPL]	41.9	14.71	2	1.01221	0.988558	0.973906	0.991558	1.05165	1.00703	0.977036	1.01191	1.02052	0.450856	0.549412
R0K6C9	Titin (Fragment) OS=Anas platyrhynchos GN=Anapl_04762 PE=4 SV=1 - [R0K6C9_ANAPL]	33.22	0.08	2	0.971056	1.09885	0.886963	0.985622	0.938673	0.877165	1.20159	1.00581	1.02048	0.871411	0.906654
U3I0F9	Pyruvate kinase (Fragment) OS=Anas platyrhynchos GN=PKM PE=3 SV=1 - [U3I0F9_ANAPL]	1469.92	69.57	34	1.01321	0.981421	0.980491	0.991706	1.03653	1.01877	0.980266	1.01186	1.02032	0.366025	0.469252
R0M4W3	A-kinase anchor protein 12 (Fragment) OS=Anas platyrhynchos GN=Anapl_05319 PE=4 SV=1 - [R0M4W3_ANAPL]	12.56	1.04	1	1.01667	0.972657	0.99252	0.993949	0.975518	1.03669	1.02931	1.01384	1.02001	0.437759	0.536603
E2D780	Long-chain fatty acyl-CoA synthetase 1 OS=Anser cygnoides GN=ACSL1 PE=2 SV=1 - [E2D780_ANSCY]	123.16	7.59	5	0.985945	1.02838	0.993177	1.0025	0.949222	1.06595	1.05248	1.02255	1.02	0.635394	0.719271
R0JQW6	Focal adhesion kinase 1 (Fragment) OS=Anas platyrhynchos GN=Anapl_01084 PE=4 SV=1 - [R0JQW6_ANAPL]	33.1	1.78	2	0.990735	0.988472	1.00205	0.993751	1.02566	1.04015	0.974442	1.01342	1.01979	0.388941	0.491913
U3I6D2	Uncharacterized protein (Fragment) OS=Anas platyrhynchos GN=ACTR1A PE=3 SV=1 - [U3I6D2_ANAPL]	306	27.95	8	0.99011	0.996555	0.991272	0.992645	1.02324	1.0042	1.00896	1.01213	1.01963	0.0323058	0.0754527
U3IGS9	Uncharacterized protein (Fragment) OS=Anas platyrhynchos GN=GYG1 PE=4 SV=1 - [U3IGS9_ANAPL]	48.53	9.34	3	0.996052	0.991814	0.981218	0.989695	0.992729	0.999092	1.03521	1.00901	1.01952	0.238215	0.340602
R0LBL3	Tetratricopeptide repeat protein 35 (Fragment) OS=Anas platyrhynchos GN=Anapl_16160 PE=4 SV=1 - [R0LBL3_ANAPL]	50.19	10.58	2	0.889963	0.96794	1.09663	0.984843	1.00799	0.970349	1.03368	1.00401	1.01946	0.77615	0.83248
R0LFP0	Ribonucleoside-diphosphate reductase (Fragment) OS=Anas platyrhynchos GN=Anapl_17273 PE=3 SV=1 - [R0LFP0_ANAPL]	16.97	1.82	1	0.739184	0.945089	1.3278	1.00402	0.810867	1.0212	1.23835	1.02347	1.01937	0.931343	0.95106
R0K3Q2	Protein FAM49A (Fragment) OS=Anas platyrhynchos GN=Anapl_05013 PE=4 SV=1 - [R0K3Q2_ANAPL]	54	14.05	2	0.890709	1.02226	1.06319	0.992053	1.05766	1.05458	0.921557	1.01127	1.01937	0.793607	0.846811
R0JAH4	Phosphoglucomutase-2 (Fragment) OS=Anas platyrhynchos GN=Anapl_13696 PE=3 SV=1 - [R0JAH4_ANAPL]	421.9	26.28	12	1.02683	1.01048	0.953542	0.99695	1.02098	1.03046	0.997196	1.01621	1.01932	0.472623	0.571326
R0J6Z5	60S acidic ribosomal protein P0 (Fragment) OS=Anas platyrhynchos GN=Anapl_18743 PE=3 SV=1 - [R0J6Z5_ANAPL]	323.88	58.39	5	1.08234	0.987123	0.880836	0.983433	1.0581	1.00623	0.94273	1.00235	1.01924	0.791904	0.845981
R0LGI8	ATP synthase subunit gamma (Fragment) OS=Anas platyrhynchos GN=Anapl_17212 PE=3 SV=1 - [R0LGI8_ANAPL]	211.48	29.21	8	0.995531	0.995843	0.979896	0.990423	1.01408	0.995738	1.01862	1.00948	1.01924	0.0950922	0.167701
U3J389	Uncharacterized protein (Fragment) OS=Anas platyrhynchos GN=FMNL3 PE=4 SV=1 - [U3J389_ANAPL]	21.89	2.4	1	1.00651	1.04672	0.922447	0.991893	1.04905	1.01692	0.966756	1.01091	1.01917	0.686191	0.759936
R0KYD1	Profilin-2 (Fragment) OS=Anas platyrhynchos GN=PFN2 PE=4 SV=1 - [R0KYD1_ANAPL]	305.4	69.07	7	0.996902	0.988697	0.954718	0.980106	1.01766	0.995931	0.983031	0.998874	1.01915	0.316193	0.42026
R0M7S9	Ceroid-lipofuscinosis neuronal protein 5 (Fragment) OS=Anas platyrhynchos GN=CLN5 PE=4 SV=1 - [R0M7S9_ANAPL]	33.42	2.66	1	0.986581	1.03	0.955917	0.990833	1.02129	0.979136	1.02873	1.00972	1.01906	0.514907	0.612421
R0J775	Cytoplasmic aconitate hydratase (Fragment) OS=Anas platyrhynchos GN=ACO1 PE=4 SV=1 - [R0J775_ANAPL]	199.81	15.97	10	1.02672	1.00052	0.957222	0.994821	1.0398	1.01052	0.990506	1.01361	1.01888	0.491052	0.590096
U3I5Q8	Uncharacterized protein (Fragment) OS=Anas platyrhynchos GN=IQGAP2 PE=4 SV=1 - [U3I5Q8_ANAPL]	656.76	17.69	19	1.0132	1.00058	0.977221	0.997002	1.02994	1.00857	1.00879	1.01577	1.01882	0.213665	0.312183
R0LPC4	Strumpellin (Fragment) OS=Anas platyrhynchos GN=Anapl_09363 PE=4 SV=1 - [R0LPC4_ANAPL]	33.28	1.56	2	0.979254	0.969259	0.996631	0.981714	1.01408	0.953432	1.03293	1.00015	1.01878	0.506332	0.605369
R0LFA7	N-acetyltransferase 10 (Fragment) OS=Anas platyrhynchos GN=Anapl_05155 PE=4 SV=1 - [R0LFA7_ANAPL]	23.02	3.25	2	0.91749	0.982034	1.08659	0.995371	1.06888	0.907697	1.06537	1.01398	1.0187	0.810012	0.859509
R0K433	Leucine-rich PPR motif-containing protein, mitochondrial (Fragment) OS=Anas platyrhynchos GN=Anapl_01412 PE=4 SV=1 - [R0K433_ANAPL]	398.35	12.9	15	1.00682	1.00223	0.960992	0.990014	1.01241	1.02335	0.989608	1.00846	1.01863	0.35476	0.457853
R0LBX2	Proteasome subunit beta type-7 (Fragment) OS=Anas platyrhynchos GN=Anapl_08029 PE=4 SV=1 - [R0LBX2_ANAPL]	50.07	9.29	2	1.04931	1.00949	0.918915	0.992572	1.04873	1.02094	0.963497	1.01106	1.01862	0.708481	0.777672
R0M882	Glutamate--cysteine ligase catalytic subunit (Fragment) OS=Anas platyrhynchos GN=Anapl_07400 PE=4 SV=1 - [R0M882_ANAPL]	119.78	8.87	5	1.00543	0.988831	0.941123	0.978462	0.978745	1.00891	1.00228	0.996646	1.01858	0.442133	0.540298
R0L8G6	La-related protein 1 (Fragment) OS=Anas platyrhynchos GN=Anapl_10051 PE=4 SV=1 - [R0L8G6_ANAPL]	4.81	2.34	2	1.02428	0.981097	0.915044	0.973474	0.977222	0.9987	0.998694	0.991538	1.01856	0.608591	0.697679
R0JNM7	SHC-transforming protein 1 (Fragment) OS=Anas platyrhynchos GN=Anapl_06546 PE=4 SV=1 - [R0JNM7_ANAPL]	14.54	2.7	1	1.07587	0.945144	0.961781	0.994266	1.03828	1.02533	0.973971	1.01253	1.01837	0.708874	0.777858
R0L7Z8	Cyclin G-associated kinase (Fragment) OS=Anas platyrhynchos GN=Anapl_08691 PE=4 SV=1 - [R0L7Z8_ANAPL]	0.85	1.46	1	0.979526	1.02415	0.977247	0.993642	1.01739	1.06558	0.952704	1.01189	1.01836	0.639707	0.72274
U3IUX5	Uncharacterized protein (Fragment) OS=Anas platyrhynchos GN=FAM129B PE=4 SV=1 - [U3IUX5_ANAPL]	196.83	17.14	8	1.03705	1.0101	0.925852	0.991001	1.02974	1.00227	0.995354	1.00912	1.01829	0.63285	0.717092
R0L2Q7	Nicastrin (Fragment) OS=Anas platyrhynchos GN=NCSTN PE=4 SV=1 - [R0L2Q7_ANAPL]	50.98	4.87	2	0.976704	0.999915	0.989767	0.988795	0.976981	1.02109	1.02251	1.00686	1.01827	0.332104	0.435573
R0K218	Transducin beta-like 2 protein (Fragment) OS=Anas platyrhynchos GN=Anapl_04881 PE=4 SV=1 - [R0K218_ANAPL]	99.62	11.78	4	1.07982	0.969617	0.918787	0.989408	1.08254	0.973584	0.965683	1.00727	1.01805	0.783076	0.838096
U3IVP2	Uncharacterized protein (Fragment) OS=Anas platyrhynchos GN=ROCK2 PE=4 SV=1 - [U3IVP2_ANAPL]	25.32	3.13	4	0.991452	0.993336	0.994062	0.99295	0.972067	1.02244	1.03782	1.01077	1.01795	0.420444	0.520015
U3J9S3	Uncharacterized protein (Fragment) OS=Anas platyrhynchos GN=ATP1B1 PE=3 SV=1 - [U3J9S3_ANAPL]	196.29	25.27	1	1.10799	0.9153	0.959941	0.99441	1.00739	1.06035	0.9689	1.01221	1.0179	0.794616	0.847314
R0LMT7	Creatine kinase, sarcomeric mitochondrial (Fragment) OS=Anas platyrhynchos GN=Anapl_15730 PE=3 SV=1 - [R0LMT7_ANAPL]	64.97	8.11	1	0.942114	0.885787	1.17534	1.00108	1.00337	1.03174	1.02169	1.01893	1.01783	0.850867	0.89169
U3IJW2	Uncharacterized protein (Fragment) OS=Anas platyrhynchos GN=NADK2 PE=4 SV=1 - [U3IJW2_ANAPL]	8.46	3.8	1	1.00969	0.979407	0.996786	0.995293	1.02579	1.01435	0.998871	1.01301	1.0178	0.205855	0.303349
R0LYJ5	Trifunctional purine biosynthetic protein adenosine-3 (Fragment) OS=Anas platyrhynchos GN=Anapl_04532 PE=3 SV=1 - [R0LYJ5_ANAPL]	65.86	3.59	3	1.15868	0.947097	0.952223	1.01933	1.08745	0.989626	1.03513	1.0374	1.01772	0.821945	0.869514
R0JFK5	Cytochrome b-c1 complex subunit 7 (Fragment) OS=Anas platyrhynchos GN=UQCRB PE=4 SV=1 - [R0JFK5_ANAPL]	36.94	28.7	3	0.99961	1.00908	0.938473	0.982389	1.02383	0.981321	0.994107	0.999752	1.01767	0.532681	0.627532
R0JCT4	Nucleolysin TIA-1 isoform p40 (Fragment) OS=Anas platyrhynchos GN=Anapl_16004 PE=4 SV=1 - [R0JCT4_ANAPL]	43.73	6.15	1	1.00811	1.05039	0.915395	0.991298	1.01089	1.03015	0.985417	1.00882	1.01767	0.697441	0.769201
R0KPC7	L-lactate dehydrogenase (Fragment) OS=Anas platyrhynchos GN=Anapl_07274 PE=3 SV=1 - [R0KPC7_ANAPL]	566.77	45.35	13	1.04731	0.977845	0.955633	0.993595	1.04443	1.01452	0.974501	1.01115	1.01767	0.635213	0.719271
R0L671	Androgen-induced protein 1 (Fragment) OS=Anas platyrhynchos GN=AIG1 PE=4 SV=1 - [R0L671_ANAPL]	6.21	5.03	1	1.04624	0.773119	1.18803	1.00246	0.896301	1.04613	1.11738	1.01994	1.01743	0.905394	0.932236
R0LVY8	Programmed cell death 6-interacting protein (Fragment) OS=Anas platyrhynchos GN=Anapl_15296 PE=4 SV=1 - [R0LVY8_ANAPL]	697.26	28.6	23	1.00447	1.00767	0.961329	0.991156	0.991558	1.00787	1.02588	1.00843	1.01743	0.389805	0.492825
R0KYC2	Nucleoporin p54 (Fragment) OS=Anas platyrhynchos GN=Anapl_15014 PE=4 SV=1 - [R0KYC2_ANAPL]	57.5	11.83	3	1.07723	0.977931	0.908186	0.987783	0.99262	1.02184	1.00046	1.00497	1.0174	0.747423	0.809669
R0JDR4	Pterin-4-alpha-carbinolamine dehydratase (Fragment) OS=Anas platyrhynchos GN=Anapl_06668 PE=3 SV=1 - [R0JDR4_ANAPL]	102.37	36.54	3	0.976208	0.96662	1.04177	0.994865	0.99233	1.03192	1.01192	1.01206	1.01728	0.548063	0.64218
R0L516	Protein LZIC (Fragment) OS=Anas platyrhynchos GN=Anapl_10894 PE=4 SV=1 - [R0L516_ANAPL]	71.93	26.16	3	0.928836	0.9286	1.07475	0.977396	1.00624	0.982666	0.993555	0.994152	1.01714	0.750338	0.810741
U3I396	Guanine nucleotide-binding protein subunit gamma OS=Anas platyrhynchos GN=GNG7 PE=3 SV=1 - [U3I396_ANAPL]	84.57	54.41	3	0.968823	0.968066	1.05511	0.997332	0.996876	1.03924	1.00632	1.01415	1.01686	0.623006	0.708713
R0LLP7	Low molecular weight phosphotyrosine protein phosphatase (Fragment) OS=Anas platyrhynchos GN=Anapl_09312 PE=4 SV=1 - [R0LLP7_ANAPL]	32.67	7.48	1	1.00351	1.01089	0.967411	0.993938	1.02413	0.988868	1.01853	1.01051	1.01667	0.392963	0.495916
R0KAW3	Gamma-soluble NSF attachment protein (Fragment) OS=Anas platyrhynchos GN=Anapl_06604 PE=4 SV=1 - [R0KAW3_ANAPL]	238.31	42.7	9	1.00783	0.988598	0.975647	0.990692	0.988655	1.03533	0.995991	1.00666	1.01612	0.406899	0.508484
U3ID99	Annexin (Fragment) OS=Anas platyrhynchos GN=ANXA4 PE=3 SV=1 - [U3ID99_ANAPL]	416.26	35.64	10	1.03159	0.966273	0.981923	0.993263	1.04197	1.00735	0.977924	1.00908	1.01593	0.589727	0.681798
R0JXM5	Malate dehydrogenase (Fragment) OS=Anas platyrhynchos GN=MDH1 PE=3 SV=1 - [R0JXM5_ANAPL]	530.02	39.22	13	1.01405	1.01975	0.970613	1.00147	1.02748	1.02662	0.998121	1.0174	1.01591	0.432405	0.531026
U3I6V7	Ubiquitin carboxyl-terminal hydrolase (Fragment) OS=Anas platyrhynchos GN=USP5 PE=3 SV=1 - [U3I6V7_ANAPL]	342.4	14.85	11	1.00902	0.993812	1.01007	1.0043	1.01335	1.01723	1.03014	1.02024	1.01587	0.0944704	0.16714
U3J2F7	Uncharacterized protein (Fragment) OS=Anas platyrhynchos GN=GMDS PE=3 SV=1 - [U3J2F7_ANAPL]	78.61	9.91	3	0.967417	0.95964	1.11587	1.01431	1.02535	1.09055	0.975061	1.03032	1.01578	0.805452	0.855977
R0K4C7	Endoplasmic reticulum mannosyl-oligosaccharide 1,2-alpha-mannosidase (Fragment) OS=Anas platyrhynchos GN=MAN1B1 PE=4 SV=1 - [R0K4C7_ANAPL]	28.88	3.18	2	0.955878	1.01012	1.02281	0.996269	0.961927	0.980258	1.09366	1.01195	1.01574	0.750513	0.810741
R0JWC0	Optineurin (Fragment) OS=Anas platyrhynchos GN=Anapl_09766 PE=4 SV=1 - [R0JWC0_ANAPL]	70.19	10.97	5	1.0862	0.869822	0.915681	0.957235	0.885432	0.953193	1.07826	0.972294	1.01573	0.87059	0.906614
R0LJH4	Selenide, water dikinase 1 (Fragment) OS=Anas platyrhynchos GN=SEPHS1 PE=4 SV=1 - [R0LJH4_ANAPL]	95.72	9.67	3	0.988323	1.11298	0.870726	0.990677	0.987428	1.00885	1.02223	1.00617	1.01564	0.837217	0.880869
R0LVV1	Basic leucine zipper and W2 domain-containing protein 2 (Fragment) OS=Anas platyrhynchos GN=Anapl_02794 PE=4 SV=1 - [R0LVV1_ANAPL]	181.05	19.75	5	0.998243	1.01704	0.931805	0.982364	1.02537	1.01199	0.955625	0.997664	1.01557	0.671986	0.748253
R0K2V5	Eukaryotic translation initiation factor 3 subunit E-interacting protein (Fragment) OS=Anas platyrhynchos GN=Anapl_01358 PE=3 SV=1 - [R0K2V5_ANAPL]	201.25	15.08	8	1.0091	1.01861	0.950915	0.992876	1.03235	0.991405	1.0007	1.00815	1.01539	0.567054	0.659537
R0M1N0	Ras-related GTP-binding protein D (Fragment) OS=Anas platyrhynchos GN=RRAGD PE=4 SV=1 - [R0M1N0_ANAPL]	54.3	8.55	3	1.05024	1.03434	0.928231	1.00427	0.993529	1.01502	1.04993	1.0195	1.01516	0.733386	0.799443
U3INM6	Uncharacterized protein OS=Anas platyrhynchos GN=RAD21 PE=4 SV=1 - [U3INM6_ANAPL]	56.57	7.22	3	0.817022	0.95844	1.16496	0.980139	1.0012	1.01125	0.971676	0.99471	1.01487	0.89302	0.923603
U3IJ99	Uncharacterized protein (Fragment) OS=Anas platyrhynchos GN=ABCC1 PE=3 SV=1 - [U3IJ99_ANAPL]	128.25	3.93	4	0.923343	0.969954	1.14353	1.01228	0.980582	1.06769	1.03367	1.02731	1.01486	0.843958	0.886054
U3J1E0	Uncharacterized protein (Fragment) OS=Anas platyrhynchos GN=TBL1XR1 PE=4 SV=1 - [U3J1E0_ANAPL]	46.08	5.88	2	0.967458	0.944499	1.08409	0.998683	1.01457	0.969646	1.05601	1.01341	1.01475	0.782543	0.837925
R0M4H3	COMM domain-containing protein 7 (Fragment) OS=Anas platyrhynchos GN=Anapl_09146 PE=4 SV=1 - [R0M4H3_ANAPL]	33.16	13.67	2	1.02023	1.02484	0.929095	0.991391	1.01899	0.989883	1.0088	1.00589	1.01463	0.676945	0.752571
U3IBA9	Uncharacterized protein (Fragment) OS=Anas platyrhynchos PE=4 SV=1 - [U3IBA9_ANAPL]	18.28	2.77	1	1.00507	0.946728	1.04378	0.998524	1.03119	1.00815	1	1.01311	1.01461	0.649157	0.730588
R0M1X2	Parafibromin (Fragment) OS=Anas platyrhynchos GN=Anapl_07590 PE=4 SV=1 - [R0M1X2_ANAPL]	24.79	2.09	1	0.863523	1.19028	0.926723	0.993508	1.0608	0.938322	1.02483	1.00798	1.01457	0.898413	0.926697
R0LF92	28S ribosomal protein S29, mitochondrial (Fragment) OS=Anas platyrhynchos GN=Anapl_06569 PE=4 SV=1 - [R0LF92_ANAPL]	10.06	5.09	1	0.942281	1.03698	1.01077	0.996679	0.968592	1.0242	1.04015	1.01098	1.01435	0.708408	0.777672
U3I031	Uncharacterized protein (Fragment) OS=Anas platyrhynchos GN=G6PD PE=4 SV=1 - [U3I031_ANAPL]	56.27	37.97	2	1.03024	0.994999	0.954452	0.99323	0.987423	1.01241	1.02245	1.00743	1.01429	0.58963	0.681798
R0J8S9	ATP-dependent DNA helicase 2 subunit 2 (Fragment) OS=Anas platyrhynchos GN=Anapl_16631 PE=4 SV=1 - [R0J8S9_ANAPL]	19.07	1.49	1	1.0144	0.979396	0.99906	0.997618	1.07071	0.946741	1.01815	1.01187	1.01428	0.72204	0.789436
R0LTI7	Sarcoplasmic/endoplasmic reticulum calcium ATPase 2 (Fragment) OS=Anas platyrhynchos GN=Anapl_01816 PE=3 SV=1 - [R0LTI7_ANAPL]	827.64	26.3	13	0.993047	0.997256	0.988726	0.99301	0.993272	1.02553	1.00222	1.00701	1.0141	0.231195	0.332887
U3I662	Uncharacterized protein (Fragment) OS=Anas platyrhynchos GN=PEX11B PE=4 SV=1 - [U3I662_ANAPL]	16.14	6.47	1	0.995985	0.972328	1.02503	0.997781	1.04908	1.03881	0.947624	1.01184	1.01409	0.713567	0.782265
R0L513	Eukaryotic translation initiation factor 3 subunit I (Fragment) OS=Anas platyrhynchos GN=EIF3I PE=3 SV=1 - [R0L513_ANAPL]	125.49	20	6	1.03978	0.97289	0.993517	1.00206	1.01575	1.04541	0.987303	1.01615	1.01406	0.615692	0.703086
R0L4K8	GRAM domain-containing protein 1B (Fragment) OS=Anas platyrhynchos GN=Anapl_06770 PE=4 SV=1 - [R0L4K8_ANAPL]	4.6	1.55	1	0.970016	1.00586	1.01662	0.997496	1.08242	1.01255	0.939497	1.01149	1.01403	0.764306	0.821552
R0KEJ4	Rho-related GTP-binding protein RhoQ (Fragment) OS=Anas platyrhynchos GN=Anapl_08355 PE=3 SV=1 - [R0KEJ4_ANAPL]	35.07	10.07	1	1.16972	1.01179	0.79605	0.992522	1.019	0.828624	1.1716	1.00641	1.01399	0.929212	0.949721
R0LNU6	Periostin (Fragment) OS=Anas platyrhynchos GN=Anapl_07240 PE=4 SV=1 - [R0LNU6_ANAPL]	70.04	7.99	4	0.916546	1.00726	1.24832	1.05738	0.988573	1.25057	0.977136	1.07209	1.01392	0.917423	0.94183
U3IDT0	Uncharacterized protein (Fragment) OS=Anas platyrhynchos GN=PPM1G PE=3 SV=1 - [U3IDT0_ANAPL]	28.6	5.48	2	1.01705	1.01313	0.954534	0.994902	1.00632	0.980633	1.03917	1.00871	1.01388	0.628327	0.713131
R0LN01	Fibulin-7 (Fragment) OS=Anas platyrhynchos GN=Anapl_01568 PE=4 SV=1 - [R0LN01_ANAPL]	0.65	6.85	1	1.10267	0.974733	0.906015	0.994473	0.947006	1.0278	1.04982	1.00821	1.01381	0.844237	0.886079
R0JMZ7	T-complex protein 1 subunit theta (Fragment) OS=Anas platyrhynchos GN=Anapl_15803 PE=3 SV=1 - [R0JMZ7_ANAPL]	612.09	36.93	17	1.01513	0.980043	0.977493	0.990888	1.02218	0.997783	0.993747	1.00457	1.01381	0.414536	0.51454
R0L320	Methylmalonate-semialdehyde dehydrogenase [acylating], mitochondrial (Fragment) OS=Anas platyrhynchos GN=Anapl_05681 PE=3 SV=1 - [R0L320_ANAPL]	289.83	25.9	9	1.03856	1.00736	0.959232	1.00172	1.02278	1.01845	1.00506	1.01543	1.01369	0.593521	0.685403
R0JL46	Putative asparaginyl-tRNA synthetase, mitochondrial (Fragment) OS=Anas platyrhynchos GN=Anapl_06069 PE=3 SV=1 - [R0JL46_ANAPL]	11.29	1.62	1	0.981517	0.910506	1.1098	1.00061	0.989846	1.08579	0.966897	1.01418	1.01356	0.853152	0.893545
R0LDH3	EH domain-containing protein 3 (Fragment) OS=Anas platyrhynchos GN=EHD3 PE=4 SV=1 - [R0LDH3_ANAPL]	500.34	33.08	12	0.994872	0.983474	1.0235	1.00061	1.01379	1.0182	1.01047	1.01415	1.01353	0.326426	0.430001
R0JAI4	Phosphatidylinositol transfer protein beta isoform (Fragment) OS=Anas platyrhynchos GN=Anapl_12032 PE=4 SV=1 - [R0JAI4_ANAPL]	183.83	23.02	4	1.04433	1.01944	0.889101	0.98429	1.03042	0.980361	0.981948	0.997576	1.0135	0.806812	0.857161
U3J380	Uncharacterized protein (Fragment) OS=Anas platyrhynchos GN=LNPEP PE=4 SV=1 - [U3J380_ANAPL]	143.52	6.43	6	0.996764	1.00243	0.946539	0.981911	0.959814	1.00048	1.02516	0.995152	1.01349	0.637949	0.721223
R0JFE0	60S ribosomal protein L12 (Fragment) OS=Anas platyrhynchos GN=Anapl_04238 PE=3 SV=1 - [R0JFE0_ANAPL]	130.03	30	3	1.00463	0.990167	0.959928	0.984908	1.0036	1.01763	0.97304	0.998093	1.01339	0.517974	0.614806
R0K0M8	Cofilin-2 (Fragment) OS=Anas platyrhynchos GN=CFL2 PE=4 SV=1 - [R0K0M8_ANAPL]	176.13	40.96	5	1.06271	1.02532	0.923951	1.00399	1.07135	1.0205	0.959953	1.01727	1.01322	0.812766	0.86144
U3IIZ7	Uncharacterized protein (Fragment) OS=Anas platyrhynchos PE=4 SV=1 - [U3IIZ7_ANAPL]	15.45	3.83	2	1.01219	0.995723	0.977981	0.995296	0.978742	1.02709	1.01895	1.00826	1.01303	0.509262	0.606955
U3J428	Uncharacterized protein (Fragment) OS=Anas platyrhynchos GN=PRUNE PE=4 SV=1 - [U3J428_ANAPL]	29.88	6.67	2	0.959251	0.973237	1.07843	1.00364	0.970435	1.00848	1.071	1.01664	1.01295	0.7987	0.850363
U3IXP6	Uncharacterized protein OS=Anas platyrhynchos GN=GNB4 PE=4 SV=1 - [U3IXP6_ANAPL]	359.78	24.34	5	0.981642	0.998882	1.01369	0.99807	1.01564	1.00175	1.01556	1.01098	1.01294	0.280066	0.384302
R0L1N1	Kinesin light chain 1 (Fragment) OS=Anas platyrhynchos GN=Anapl_13490 PE=4 SV=1 - [R0L1N1_ANAPL]	188.08	16.57	2	0.982938	1.02354	0.979692	0.995389	0.998837	1.04993	0.975721	1.00816	1.01283	0.649813	0.730671
R0LDZ5	WD repeat-containing protein SAZD (Fragment) OS=Anas platyrhynchos GN=Anapl_11438 PE=4 SV=1 - [R0LDZ5_ANAPL]	10.72	2.04	1	1.02635	0.98569	0.978265	0.99677	1.00472	1.06395	0.95949	1.00939	1.01266	0.72742	0.794193
U3IPM3	Uncharacterized protein (Fragment) OS=Anas platyrhynchos GN=ACTR2 PE=3 SV=1 - [U3IPM3_ANAPL]	247.19	24.36	7	0.999575	0.971024	1.02261	0.997737	1.00728	1.01165	1.01197	1.0103	1.01259	0.449287	0.548269
R0JBI6	Calcium homeostasis endoplasmic reticulum protein (Fragment) OS=Anas platyrhynchos GN=Anapl_05923 PE=4 SV=1 - [R0JBI6_ANAPL]	104.64	4.86	4	1.00324	0.965512	1.00479	0.99118	1.02043	0.99159	0.998736	1.00359	1.01252	0.468232	0.567004
R0LIV9	Importin-9 (Fragment) OS=Anas platyrhynchos GN=Anapl_02075 PE=4 SV=1 - [R0LIV9_ANAPL]	85.85	5.06	4	1.07538	0.99357	0.945218	1.00472	1.06104	0.960304	1.03041	1.01725	1.01247	0.808128	0.857772
R0K0S8	Guanine nucleotide-binding protein G(Q) subunit alpha (Fragment) OS=Anas platyrhynchos GN=Anapl_16083 PE=4 SV=1 - [R0K0S8_ANAPL]	187.94	26.9	1	1.04393	0.938935	1.01155	0.99814	0.982606	0.986737	1.06184	1.01039	1.01228	0.776415	0.832507
U3IAH7	Uncharacterized protein (Fragment) OS=Anas platyrhynchos GN=TBC1D13 PE=4 SV=1 - [U3IAH7_ANAPL]	21.07	2.72	1	0.971533	1.03344	0.985824	0.996934	1.04152	1.0469	0.938852	1.00909	1.01219	0.775387	0.831918
R0KZ49	NADH dehydrogenase [ubiquinone] iron-sulfur protein 2, mitochondrial (Fragment) OS=Anas platyrhynchos GN=NDUFS2 PE=4 SV=1 - [R0KZ49_ANAPL]	16.22	21.28	2	1.0087	1.05133	0.937774	0.999268	0.987646	1.03119	1.01547	1.01144	1.01218	0.748929	0.810038
R0LIL9	ATP synthase subunit O, mitochondrial (Fragment) OS=Anas platyrhynchos GN=Anapl_04525 PE=3 SV=1 - [R0LIL9_ANAPL]	198.07	45.11	6	0.999345	0.988285	1.02149	1.00304	1.03478	1.0227	0.987052	1.01484	1.01177	0.533387	0.627634
R0JZL4	Acetyl-coenzyme A synthetase 2-like, mitochondrial (Fragment) OS=Anas platyrhynchos GN=Anapl_08314 PE=4 SV=1 - [R0JZL4_ANAPL]	13.71	1.9	1	1.0006	0.976786	1.01837	0.998585	1.00858	1.04988	0.972287	1.01025	1.01168	0.67052	0.747549
U3I6X9	Uncharacterized protein (Fragment) OS=Anas platyrhynchos GN=UFD1L PE=4 SV=1 - [U3I6X9_ANAPL]	12.62	5.73	1	1.00251	0.980407	1.01394	0.99895	1.03472	0.998762	0.997743	1.01041	1.01147	0.504496	0.604113
R0M2T3	Uncharacterized protein (Fragment) OS=Anas platyrhynchos GN=Anapl_08394 PE=4 SV=1 - [R0M2T3_ANAPL]	15.08	10.53	1	1.00973	1.00474	0.978578	0.997682	1.04887	1.00708	0.971288	1.00908	1.01143	0.664796	0.743416
R0JHB4	ERO1-like protein alpha (Fragment) OS=Anas platyrhynchos GN=Anapl_14307 PE=4 SV=1 - [R0JHB4_ANAPL]	197.37	18.29	7	0.977029	1.06044	0.960537	0.999335	1.02752	1.02059	0.984063	1.01073	1.0114	0.752556	0.812695
U3IMF4	Uncharacterized protein (Fragment) OS=Anas platyrhynchos GN=TSPAN6 PE=4 SV=1 - [U3IMF4_ANAPL]	59.13	5.41	1	0.999093	1.05006	0.938712	0.995954	1.02255	1.00704	0.991688	1.00709	1.01118	0.755432	0.81504
O57314	Estradiol 17-beta-dehydrogenase 12 OS=Anas platyrhynchos GN=HSD17B12 PE=2 SV=1 - [DHB12_ANAPL]	73.31	11.54	4	1.01739	0.952133	1.02102	0.996849	0.983749	1.02663	1.01346	1.00795	1.01113	0.68844	0.761692
R0JXM8	Synaptotagmin-17 (Fragment) OS=Anas platyrhynchos GN=Anapl_00973 PE=4 SV=1 - [R0JXM8_ANAPL]	63.43	8.62	4	0.950805	1.00434	1.02238	0.992508	1.00107	0.995467	1.01404	1.00352	1.0111	0.645558	0.72793
U3I2G0	Uncharacterized protein (Fragment) OS=Anas platyrhynchos GN=PSMD4 PE=4 SV=1 - [U3I2G0_ANAPL]	41.46	7.18	1	0.939277	1.0438	1.01065	0.99791	0.991447	1.023	1.01242	1.00895	1.01107	0.748883	0.810038
U3IR82	Uncharacterized protein (Fragment) OS=Anas platyrhynchos GN=NBEA PE=4 SV=1 - [U3IR82_ANAPL]	9.98	2.76	1	0.987577	0.906896	1.1135	1.00266	0.869751	0.990851	1.18014	1.01358	1.01089	0.924657	0.946849
R0LGG9	High mobility group protein B3 (Fragment) OS=Anas platyrhynchos GN=Anapl_02492 PE=4 SV=1 - [R0LGG9_ANAPL]	217.31	26.45	5	1.00675	0.982773	0.981265	0.990264	1.02175	1.00394	0.977453	1.00105	1.01089	0.519464	0.616365
U3IPR3	Uncharacterized protein OS=Anas platyrhynchos GN=LMNA PE=3 SV=1 - [U3IPR3_ANAPL]	726.65	37.33	25	1.0035	0.994256	0.98687	0.994875	1.0199	0.995416	1.00117	1.0055	1.01068	0.294819	0.397942
R0KE80	Cadherin-2 (Fragment) OS=Anas platyrhynchos GN=CDH2 PE=3 SV=1 - [R0KE80_ANAPL]	164.27	11.6	8	0.935176	0.998925	1.07052	1.00154	1.00716	1.01482	1.01458	1.01219	1.01063	0.799231	0.850668
U3ICH0	Uncharacterized protein (Fragment) OS=Anas platyrhynchos GN=HSPE1 PE=3 SV=1 - [U3ICH0_ANAPL]	222.98	76.47	9	1.0029	1.00723	0.974991	0.995041	1.03147	0.987196	0.997831	1.0055	1.01051	0.565932	0.658452
U3J0I8	Uncharacterized protein (Fragment) OS=Anas platyrhynchos GN=LYPLA2 PE=4 SV=1 - [U3J0I8_ANAPL]	53.21	26.14	3	1.07563	0.970425	0.960002	1.00202	1.02462	0.998044	1.01442	1.01236	1.01032	0.797564	0.850196
U3IF14	Uncharacterized protein (Fragment) OS=Anas platyrhynchos GN=TCTN3 PE=4 SV=1 - [U3IF14_ANAPL]	20.35	2.03	1	1.0236	0.920478	1.05757	1.00055	0.94379	1.0883	1.00037	1.01082	1.01027	0.869991	0.906358
U3IP10	Uncharacterized protein (Fragment) OS=Anas platyrhynchos GN=SLC44A2 PE=4 SV=1 - [U3IP10_ANAPL]	170.45	7.38	4	0.936159	0.947894	1.10977	0.997942	0.973258	1.02242	1.02863	1.0081	1.01018	0.870942	0.906654
U3IJP0	Uncharacterized protein (Fragment) OS=Anas platyrhynchos PE=3 SV=1 - [U3IJP0_ANAPL]	455.68	49.13	5	0.964757	0.985314	1.04119	0.997087	0.959742	1.01898	1.04238	1.00704	1.00998	0.781656	0.83735
R0K9L9	LIM and senescent cell antigen-like-containing domain protein 1 (Fragment) OS=Anas platyrhynchos GN=Anapl_15274 PE=4 SV=1 - [R0K9L9_ANAPL]	117.96	11.25	2	0.975797	0.978034	1.04168	0.998503	0.976717	1.03712	1.01132	1.00839	1.0099	0.740139	0.804036
R0KPT5	Uncharacterized protein (Fragment) OS=Anas platyrhynchos GN=VPS29 PE=4 SV=1 - [R0KPT5_ANAPL]	164.69	39.78	7	1.03068	1.00554	0.959174	0.998465	1.01742	1.01528	0.991996	1.00823	1.00978	0.686196	0.759936
R0KAM8	Integrin beta (Fragment) OS=Anas platyrhynchos GN=Anapl_03655 PE=3 SV=1 - [R0KAM8_ANAPL]	312.98	9.92	13	0.973035	0.981704	1.03197	0.995569	1.00559	0.983905	1.02545	1.00498	1.00946	0.690005	0.762695
U3ITB9	Uncharacterized protein (Fragment) OS=Anas platyrhynchos GN=WDR44 PE=4 SV=1 - [U3ITB9_ANAPL]	12.08	1.18	1	1.00964	1.04599	0.935589	0.997071	1.00255	0.995329	1.02156	1.00648	1.00944	0.792189	0.846024
R0K9F9	GMP synthase [glutamine-hydrolyzing] (Fragment) OS=Anas platyrhynchos GN=GMPS PE=4 SV=1 - [R0K9F9_ANAPL]	111.24	12.81	4	1.00002	0.956359	1.01214	0.989505	0.969343	1.03988	0.987126	0.998783	1.00938	0.749485	0.810387
R0JV60	Uncharacterized protein (Fragment) OS=Anas platyrhynchos GN=Anapl_08926 PE=4 SV=1 - [R0JV60_ANAPL]	23.06	19.61	1	1.0161	0.99212	0.988316	0.998847	0.976393	0.986158	1.06193	1.00816	1.00932	0.75941	0.818371
R0LHK8	Enhancer of yellow 2 transcription factor-like protein (Fragment) OS=Anas platyrhynchos GN=ENY2 PE=3 SV=1 - [R0LHK8_ANAPL]	16.64	17	1	0.867161	1.00073	1.14115	1.00302	1.02008	1.05865	0.95803	1.01225	1.00921	0.918099	0.941967
U3IWC9	Uncharacterized protein OS=Anas platyrhynchos GN=PRPSAP2 PE=4 SV=1 - [U3IWC9_ANAPL]	165.61	20.73	5	1.03266	0.96911	0.991367	0.997713	1.01616	1.0107	0.993684	1.00685	1.00916	0.668674	0.746722
U3IM39	Uncharacterized protein OS=Anas platyrhynchos GN=SLC27A4 PE=4 SV=1 - [U3IM39_ANAPL]	121.36	7.91	4	1.01659	1.02605	0.933356	0.991999	1.03047	0.991308	0.981354	1.00104	1.00912	0.79786	0.850251
R0LDS8	LETM1 and EF-hand domain-containing protein 1, mitochondrial (Fragment) OS=Anas platyrhynchos GN=Anapl_00057 PE=4 SV=1 - [R0LDS8_ANAPL]	333.29	20.67	13	0.993522	0.985952	1.03077	1.00341	1.03659	1.01086	0.989377	1.01228	1.00883	0.6722	0.748253
R0JWJ4	Glycogen debranching enzyme (Fragment) OS=Anas platyrhynchos GN=Anapl_05994 PE=4 SV=1 - [R0JWJ4_ANAPL]	117.79	5.92	7	0.929905	0.966357	1.05556	0.98394	0.925388	1.0098	1.04261	0.992599	1.0088	0.873678	0.908293
R0LFD5	Axin interactor, dorsalization associated protein (Fragment) OS=Anas platyrhynchos GN=Anapl_06010 PE=4 SV=1 - [R0LFD5_ANAPL]	58.83	6.69	1	0.971534	0.92104	1.10817	1.00025	0.991303	1.00223	1.03336	1.00896	1.00871	0.886449	0.918448
R0M489	Glutathione S-transferase 3 (Fragment) OS=Anas platyrhynchos GN=Anapl_07406 PE=4 SV=1 - [R0M489_ANAPL]	210.94	32.16	6	1.03389	1.03481	0.916698	0.995133	1.02774	0.993058	0.990581	1.00379	1.0087	0.843104	0.885609
R0JUQ2	Cytohesin-3 (Fragment) OS=Anas platyrhynchos GN=Anapl_00429 PE=4 SV=1 - [R0JUQ2_ANAPL]	32.51	4.93	1	0.973693	0.992061	1.03602	1.00059	0.947198	1.02456	1.05572	1.00916	1.00856	0.829058	0.874906
U3IMD9	Uncharacterized protein OS=Anas platyrhynchos GN=NUDT16L1 PE=4 SV=1 - [U3IMD9_ANAPL]	44.98	16.25	2	1.00902	1.05918	0.911992	0.993395	1.02543	0.970604	1.00946	1.00183	1.00849	0.863902	0.901271
R0JB00	N-acetylglucosamine-6-sulfatase (Fragment) OS=Anas platyrhynchos GN=Anapl_14688 PE=3 SV=1 - [R0JB00_ANAPL]	14.85	2.71	1	1.01178	1.04582	0.935055	0.997551	1.01324	0.9954	1.00926	1.00597	1.00844	0.812369	0.86144
U3IJC0	Uncharacterized protein (Fragment) OS=Anas platyrhynchos GN=AVL9 PE=4 SV=1 - [U3IJC0_ANAPL]	10.95	1.48	1	0.984477	1.03836	0.97328	0.998705	1.0392	1.00109	0.981058	1.00712	1.00842	0.765519	0.822601
R0LU38	Nucleoside diphosphate kinase (Fragment) OS=Anas platyrhynchos GN=Anapl_09604 PE=3 SV=1 - [R0LU38_ANAPL]	259.76	45.08	9	1.01599	1.00073	0.976329	0.997681	1.0207	1.01368	0.983747	1.00604	1.00838	0.632602	0.717045
U3IYB4	Uncharacterized protein (Fragment) OS=Anas platyrhynchos GN=GLDC PE=4 SV=1 - [U3IYB4_ANAPL]	0.06	2.08	1	0.851714	0.985867	1.17751	1.00503	0.949374	0.998315	1.09246	1.01338	1.00831	0.939519	0.957439
U3I5D5	Uncharacterized protein (Fragment) OS=Anas platyrhynchos PE=3 SV=1 - [U3I5D5_ANAPL]	21.39	3.43	3	0.980663	1.04605	0.940769	0.989161	1.04833	0.997042	0.946044	0.997139	1.00807	0.860522	0.898555
R0JMZ3	NADH dehydrogenase [ubiquinone] 1 beta subcomplex subunit 10 (Fragment) OS=Anas platyrhynchos GN=NDUFB10 PE=4 SV=1 - [R0JMZ3_ANAPL]	17	13.92	1	1.11217	0.965764	0.914698	0.997543	1.02334	1.044	0.949311	1.00555	1.00803	0.908992	0.9353
U3IZI6	Uncharacterized protein (Fragment) OS=Anas platyrhynchos GN=NEFM PE=3 SV=1 - [U3IZI6_ANAPL]	607.74	31.41	15	0.988413	1.00818	1.02136	1.00598	1.02714	1.00941	1.00527	1.01394	1.00791	0.53348	0.627634
U3IWG0	Uncharacterized protein OS=Anas platyrhynchos GN=FN3KRP PE=4 SV=1 - [U3IWG0_ANAPL]	45.48	5.79	2	1.00332	0.989479	1.00392	0.998906	0.944417	0.997957	1.07778	1.00672	1.00782	0.85114	0.891707
U3ISY1	Uncharacterized protein (Fragment) OS=Anas platyrhynchos PE=4 SV=1 - [U3ISY1_ANAPL]	83.23	3.55	2	1.10454	0.973678	0.887336	0.988518	0.996296	1.04313	0.949269	0.996231	1.0078	0.916025	0.94095
U3J5X4	Uncharacterized protein OS=Anas platyrhynchos GN=DNAJC5 PE=4 SV=1 - [U3J5X4_ANAPL]	138.88	18.03	3	1.07737	1.00853	0.896377	0.994093	1.02377	0.961998	1.01972	1.00183	1.00778	0.897516	0.926047
U3J284	Uncharacterized protein (Fragment) OS=Anas platyrhynchos GN=KBTBD11 PE=4 SV=1 - [U3J284_ANAPL]	28.18	4.25	2	0.980333	0.992036	1.02157	0.997979	0.985594	0.988343	1.04312	1.00569	1.00772	0.748059	0.810038
U3J8Q8	Uncharacterized protein (Fragment) OS=Anas platyrhynchos GN=THRA PE=4 SV=1 - [U3J8Q8_ANAPL]	0.04	8.21	1	1.00309	0.984879	1.0138	1.00059	1.02965	1.01816	0.97696	1.00826	1.00767	0.693333	0.764912
R0LD83	Putative global transcription activator SNF2L1 (Fragment) OS=Anas platyrhynchos GN=Anapl_07171 PE=4 SV=1 - [R0LD83_ANAPL]	98.87	6.25	5	1.00595	0.890538	1.05224	0.982908	0.859994	1.05215	1.05915	0.990429	1.00765	0.930525	0.950504
U3IYG3	Uncharacterized protein OS=Anas platyrhynchos GN=CDC42BPA PE=4 SV=1 - [U3IYG3_ANAPL]	94.94	2.44	2	1.06289	0.97315	0.943935	0.993324	0.998775	1.03846	0.96551	1.00092	1.00764	0.863872	0.901271
R0L1J0	Chloride intracellular channel protein 4 (Fragment) OS=Anas platyrhynchos GN=Anapl_07061 PE=4 SV=1 - [R0L1J0_ANAPL]	119.55	23.28	4	0.899821	1.01512	1.03061	0.98185	0.969369	0.983617	1.01459	0.989192	1.00748	0.873771	0.908293
R0KFX1	Heterogeneous nuclear ribonucleoprotein H3 (Fragment) OS=Anas platyrhynchos GN=HNRNPH3 PE=4 SV=1 - [R0KFX1_ANAPL]	374.98	34.11	8	1.02121	0.977166	1.01753	1.0053	0.957948	1.05975	1.02015	1.01262	1.00728	0.834519	0.879067
R0K5N8	Dual specificity mitogen-activated protein kinase kinase 4 (Fragment) OS=Anas platyrhynchos GN=Anapl_13374 PE=4 SV=1 - [R0K5N8_ANAPL]	5.02	4.41	1	0.962741	0.936451	1.11371	1.0043	1.03155	0.994798	1.00833	1.01156	1.00723	0.903535	0.930874
R0K8Z2	Double-strand break repair protein MRE11 (Fragment) OS=Anas platyrhynchos GN=Anapl_03766 PE=3 SV=1 - [R0K8Z2_ANAPL]	38.95	1.19	1	1.011	0.843675	1.16511	1.0066	0.805683	0.976022	1.25968	1.0138	1.00715	0.966617	0.976458
R0M4F8	Uncharacterized protein (Fragment) OS=Anas platyrhynchos GN=VPS26A PE=4 SV=1 - [R0M4F8_ANAPL]	119.14	10.7	3	0.977927	0.907013	1.06627	0.983735	0.960698	0.992172	1.01921	0.990695	1.00707	0.894074	0.924095
U3J091	Uncharacterized protein OS=Anas platyrhynchos GN=KTN1 PE=4 SV=1 - [U3J091_ANAPL]	560.58	16.9	20	0.981016	1.00472	0.994762	0.993499	0.984078	1.01003	1.00731	1.00047	1.00702	0.550991	0.644739
U3IYI1	Uncharacterized protein (Fragment) OS=Anas platyrhynchos PE=4 SV=1 - [U3IYI1_ANAPL]	116.41	13.79	4	1.02181	0.988491	0.978813	0.99637	1.0243	0.990651	0.994911	1.00329	1.00694	0.701201	0.77134
U3I826	Uncharacterized protein (Fragment) OS=Anas platyrhynchos GN=TPP2 PE=4 SV=1 - [U3I826_ANAPL]	22.5	1.78	2	1.0074	0.992245	0.992401	0.997348	0.991264	1.01571	1.00526	1.00408	1.00675	0.481584	0.580145
R0JH19	Uncharacterized protein (Fragment) OS=Anas platyrhynchos GN=WAPAL PE=4 SV=1 - [R0JH19_ANAPL]	27.05	0.91	1	1.06453	1.00693	0.924391	0.998619	1.05858	0.977126	0.980334	1.00535	1.00674	0.896643	0.925965
R0M163	von Willebrand factor (Fragment) OS=Anas platyrhynchos GN=Anapl_04024 PE=4 SV=1 - [R0M163_ANAPL]	29.16	0.47	1	0.982492	0.96322	1.05435	1.00002	1.01566	0.985635	1.01849	1.00659	1.00657	0.835421	0.879484
U3J5H2	Uncharacterized protein (Fragment) OS=Anas platyrhynchos GN=SCAMP5 PE=4 SV=1 - [U3J5H2_ANAPL]	18.84	3.36	1	1.06097	0.998518	0.937796	0.999094	1.07052	0.993722	0.952427	1.00556	1.00647	0.902659	0.930247
Q2PMX0	GTP-binding protein OS=Anas platyrhynchos GN=Rab PE=2 SV=1 - [Q2PMX0_ANAPL]	156.31	26.44	2	1.01432	0.99841	0.975799	0.996177	1.00257	1.04547	0.959791	1.00261	1.00646	0.824278	0.870921
R0JEV6	Alpha-galactosidase A (Fragment) OS=Anas platyrhynchos GN=Anapl_10070 PE=4 SV=1 - [R0JEV6_ANAPL]	15.98	5.1	1	1.07152	1.09522	0.8179	0.994879	1.10639	0.984079	0.913378	1.00128	1.00644	0.954349	0.967724
R0KD03	ADP-ribosylation factor-like protein 5A (Fragment) OS=Anas platyrhynchos GN=Anapl_10149 PE=4 SV=1 - [R0KD03_ANAPL]	42.39	11.98	2	1.00024	1.05942	0.930724	0.996795	0.976338	1.02373	1.00848	1.00285	1.00607	0.886276	0.918448
U3IQ48	Uncharacterized protein (Fragment) OS=Anas platyrhynchos GN=GPR107 PE=4 SV=1 - [U3IQ48_ANAPL]	5.84	2.07	1	1.01954	1.01555	0.964859	0.999981	1.03015	0.992922	0.994386	1.00582	1.00584	0.798442	0.85035
R0LTA5	Uncharacterized protein C14orf24 (Fragment) OS=Anas platyrhynchos GN=Anapl_07880 PE=4 SV=1 - [R0LTA5_ANAPL]	15.01	8.15	1	1.0112	0.980137	1.01321	1.00152	0.93544	1.01236	1.0739	1.00723	1.00571	0.896999	0.925965
P13743	L-lactate dehydrogenase B chain OS=Anas platyrhynchos GN=LDHB PE=1 SV=2 - [LDHB_ANAPL]	449.53	40.24	12	1.04001	0.996973	0.967994	1.00166	1.03342	0.998158	0.990335	1.0073	1.00564	0.830881	0.876298
U3I9L2	Uncharacterized protein (Fragment) OS=Anas platyrhynchos GN=PFKL PE=4 SV=1 - [U3I9L2_ANAPL]	237.05	19.5	9	0.994757	1.01359	1.01053	1.00629	1.01382	0.973727	1.04809	1.01188	1.00555	0.814162	0.862332
R0LHU9	Alpha-1-antiproteinase (Fragment) OS=Anas platyrhynchos GN=Anapl_03302 PE=3 SV=1 - [R0LHU9_ANAPL]	117.23	12.47	4	1.05284	0.995237	0.939777	0.995951	1.01069	0.995602	0.997424	1.00124	1.00531	0.880421	0.913565
R0KEF8	Small glutamine-rich tetratricopeptide repeat-containing protein beta (Fragment) OS=Anas platyrhynchos GN=Anapl_06432 PE=4 SV=1 - [R0KEF8_ANAPL]	3.95	4.87	1	0.955531	0.908326	1.15546	1.00644	0.929463	1.0177	1.08803	1.01173	1.00526	0.955187	0.968009
U3I4W9	Uncharacterized protein (Fragment) OS=Anas platyrhynchos GN=DHX8 PE=4 SV=1 - [U3I4W9_ANAPL]	26.32	1.69	1	1.03305	1.08502	0.865332	0.994467	0.845289	1.2672	0.886361	0.999617	1.00518	0.974218	0.981326
R0LA68	SWI/SNF-related matrix-associated actin-dependent regulator of chromatin subfamily D member 2 (Fragment) OS=Anas platyrhynchos GN=Anapl_16591 PE=4 SV=1 - [R0LA68_ANAPL]	64.52	5.86	2	0.889469	0.936878	1.18705	1.00447	0.970619	1.02286	1.03547	1.00965	1.00516	0.958847	0.970302
U3J0Z0	Uncharacterized protein (Fragment) OS=Anas platyrhynchos GN=SORL1 PE=4 SV=1 - [U3J0Z0_ANAPL]	168.37	4.72	7	0.946525	1.02567	1.05612	1.00944	1.02917	0.999016	1.01573	1.01464	1.00515	0.885231	0.917733
R0LSN6	Platelet glycoprotein 4 (Fragment) OS=Anas platyrhynchos GN=Anapl_15472 PE=4 SV=1 - [R0LSN6_ANAPL]	47.97	3.61	2	1.05636	1.05394	0.889303	0.999866	1.02649	1.01911	0.969166	1.00492	1.00506	0.934878	0.953548
R0KQQ5	Thioredoxin domain-containing protein 4 (Fragment) OS=Anas platyrhynchos GN=Anapl_12939 PE=4 SV=1 - [R0KQQ5_ANAPL]	234.01	27.22	8	1.0052	1.02798	0.960996	0.998058	1.00561	1.00207	1.00145	1.00304	1.00499	0.812824	0.86144
U3IU70	Uncharacterized protein OS=Anas platyrhynchos GN=XDH PE=4 SV=1 - [U3IU70_ANAPL]	40.05	2.06	2	0.980353	0.927745	1.10681	1.00497	0.963824	0.984009	1.08209	1.00998	1.00498	0.941856	0.959257
U3I3N0	Uncharacterized protein (Fragment) OS=Anas platyrhynchos GN=U2SURP PE=4 SV=1 - [U3I3N0_ANAPL]	54.72	3.44	3	0.943592	1.09924	0.957502	1.00011	1.03386	0.96902	1.01229	1.00506	1.00495	0.93045	0.950504
U3IAR1	Uncharacterized protein (Fragment) OS=Anas platyrhynchos GN=UNC45A PE=4 SV=1 - [U3IAR1_ANAPL]	45.07	5.51	3	0.935434	1.00148	1.03373	0.990215	0.960523	0.981397	1.04266	0.994861	1.00469	0.908617	0.935278
U3IMY6	Uncharacterized protein (Fragment) OS=Anas platyrhynchos GN=LARGE PE=4 SV=1 - [U3IMY6_ANAPL]	10.45	1.58	1	0.93227	0.955452	1.12806	1.00526	0.970029	1.05725	1.00241	1.0099	1.00461	0.948009	0.963828
R0JIW4	Poly(ADP-ribose) glycohydrolase ARH3 (Fragment) OS=Anas platyrhynchos GN=ADPRHL2 PE=4 SV=1 - [R0JIW4_ANAPL]	86.81	21.43	5	0.989119	1.02605	1.005	1.00672	1.00334	1.02244	1.0077	1.01116	1.0044	0.73384	0.799443
R0K4Q0	Beta-galactosidase (Fragment) OS=Anas platyrhynchos GN=Anapl_14224 PE=3 SV=1 - [R0K4Q0_ANAPL]	117.96	8.29	4	0.989101	0.93195	1.06817	0.996407	1.02236	0.976343	1.00318	1.00063	1.00423	0.924268	0.946849
R0LBH0	Cytochrome c oxidase subunit 5A, mitochondrial (Fragment) OS=Anas platyrhynchos GN=Anapl_01698 PE=4 SV=1 - [R0LBH0_ANAPL]	115.49	31.9	3	1.01397	1.03175	0.958706	1.00148	1.01022	0.986871	1.01993	1.00567	1.00419	0.870083	0.906358
U3I966	Uncharacterized protein (Fragment) OS=Anas platyrhynchos PE=4 SV=1 - [U3I966_ANAPL]	48.87	6.83	1	1.01846	0.994253	0.992669	1.00179	1.03156	0.992621	0.993725	1.00597	1.00417	0.798259	0.85035
R0KDB1	Dynactin subunit 4 (Fragment) OS=Anas platyrhynchos GN=Anapl_09338 PE=4 SV=1 - [R0KDB1_ANAPL]	98.47	7.96	3	0.985962	0.974278	1.05931	1.00652	1.00557	0.988494	1.03801	1.01069	1.00415	0.89717	0.925965
R0LRI5	Calpain-2 catalytic subunit (Fragment) OS=Anas platyrhynchos GN=Anapl_06017 PE=4 SV=1 - [R0LRI5_ANAPL]	87.24	5.9	3	0.950147	0.995191	1.08965	1.01166	0.983509	1.02231	1.04121	1.01568	1.00397	0.932401	0.951361
R0JF96	Serine/threonine-protein phosphatase (Fragment) OS=Anas platyrhynchos GN=Anapl_12370 PE=3 SV=1 - [R0JF96_ANAPL]	137.69	13.53	2	1.02867	0.945129	1.03595	1.00325	1.00966	0.983778	1.02779	1.00708	1.00381	0.91004	0.935911
R0JD86	Cathepsin B (Fragment) OS=Anas platyrhynchos GN=CTSB PE=3 SV=1 - [R0JD86_ANAPL]	152.38	14.41	4	0.911972	1.00106	1.08509	0.999374	1.00502	0.99293	1.01128	1.00308	1.00371	0.944794	0.961649
R0JI10	Syntaxin-8 (Fragment) OS=Anas platyrhynchos GN=Anapl_12315 PE=4 SV=1 - [R0JI10_ANAPL]	15	12.5	1	1.00784	0.894069	1.10583	1.00258	1.177	0.965405	0.876461	1.00629	1.0037	0.974262	0.981326
U3J099	Uncharacterized protein (Fragment) OS=Anas platyrhynchos GN=NACAD PE=4 SV=1 - [U3J099_ANAPL]	12.1	8.44	1	1.0586	1.04179	0.894115	0.998167	1.04811	0.87131	1.08537	1.0016	1.00344	0.969449	0.978749
R0K2S8	Stathmin (Fragment) OS=Anas platyrhynchos GN=Anapl_16109 PE=3 SV=1 - [R0K2S8_ANAPL]	14.63	12.34	2	1.00323	0.986365	1.0144	1.00133	1.00736	1.00878	0.99796	1.0047	1.00336	0.722153	0.789436
R0JM88	Guanylate kinase (Fragment) OS=Anas platyrhynchos GN=Anapl_08719 PE=4 SV=1 - [R0JM88_ANAPL]	33.68	10.88	1	0.93888	0.975249	1.09499	1.00304	1.01193	1.03885	0.9682	1.00633	1.00328	0.952152	0.96606
R0M348	FK506-binding protein 4 (Fragment) OS=Anas platyrhynchos GN=Anapl_12448 PE=4 SV=1 - [R0M348_ANAPL]	359.1	39.6	13	1.03271	1.01483	0.949248	0.998929	1.00615	1.013	0.98689	1.00201	1.00309	0.913087	0.938766
U3IHR4	Uncharacterized protein OS=Anas platyrhynchos GN=CLIP1 PE=4 SV=1 - [U3IHR4_ANAPL]	98.7	5.03	5	1.01141	1.00654	1.0535	1.02382	1.04271	1.01647	1.02159	1.02692	1.00303	0.863406	0.901271
R0LH50	40S ribosomal protein S3a (Fragment) OS=Anas platyrhynchos GN=Anapl_03357 PE=3 SV=1 - [R0LH50_ANAPL]	284.91	38.68	9	1.00145	1.00265	0.998364	1.00082	1.00271	0.988272	1.02057	1.00385	1.00303	0.763875	0.821343
R0L6R2	DmX-like protein 2 (Fragment) OS=Anas platyrhynchos GN=Anapl_16717 PE=4 SV=1 - [R0L6R2_ANAPL]	61.15	1.59	3	0.91774	0.914026	1.21148	1.01442	0.972819	1.05029	1.02878	1.0173	1.00284	0.978637	0.98345
R0JUN2	Dynamin-1-like protein (Fragment) OS=Anas platyrhynchos GN=Anapl_15337 PE=3 SV=1 - [R0JUN2_ANAPL]	305.08	23.26	14	1.00924	1.02059	0.993474	1.00777	0.990762	1.02761	1.01351	1.01063	1.00284	0.840256	0.883235
U3IM52	Uncharacterized protein (Fragment) OS=Anas platyrhynchos GN=PRKAR1A PE=4 SV=1 - [U3IM52_ANAPL]	186.36	21.5	4	0.985228	1.05662	0.926628	0.989491	1.00096	0.968615	1.00686	0.992146	1.00268	0.949532	0.964529
R0LL58	RNA-binding protein 12 (Fragment) OS=Anas platyrhynchos GN=RBM12 PE=4 SV=1 - [R0LL58_ANAPL]	201.59	12.61	11	1.01013	1.00743	0.975392	0.997649	0.993501	1.02315	0.983898	1.00018	1.00254	0.883588	0.916303
R0L0M3	Coatomer subunit beta (Fragment) OS=Anas platyrhynchos GN=Anapl_07771 PE=4 SV=1 - [R0L0M3_ANAPL]	496.6	24.79	20	1.02925	0.984406	0.975183	0.996279	1.03015	0.999127	0.966733	0.998669	1.0024	0.927807	0.948617
R0LBG3	NADH dehydrogenase [ubiquinone] 1 beta subcomplex subunit 5, mitochondrial OS=Anas platyrhynchos GN=Anapl_03214 PE=4 SV=1 - [R0LBG3_ANAPL]	39.31	7.35	1	1.03969	1.04459	0.914981	0.999755	0.985546	0.996383	1.02441	1.00211	1.00236	0.959794	0.970977
R0KVF5	DnaJ-like protein subfamily C member 8 (Fragment) OS=Anas platyrhynchos GN=Anapl_10841 PE=4 SV=1 - [R0KVF5_ANAPL]	44.37	7.89	2	1.02423	0.974969	1.00746	1.00222	1.00655	1.01997	0.986789	1.00444	1.00221	0.904676	0.931773
U3I840	Uncharacterized protein (Fragment) OS=Anas platyrhynchos GN=PIGT PE=4 SV=1 - [U3I840_ANAPL]	12.52	1.69	1	0.870958	1.03324	1.11307	1.00576	0.944004	0.994906	1.0849	1.00794	1.00217	0.98014	0.984368
R0KV04	Putative threonyl-tRNA synthetase 2, cytoplasmic (Fragment) OS=Anas platyrhynchos GN=Anapl_06141 PE=3 SV=1 - [R0KV04_ANAPL]	100.18	6.2	2	1.00281	0.94889	1.06099	1.00423	0.979499	1.03712	1.00221	1.00628	1.00204	0.957854	0.970171
R0JSG1	Reversion-inducing cysteine-rich protein with Kazal motifs (Fragment) OS=Anas platyrhynchos GN=Anapl_12797 PE=4 SV=1 - [R0JSG1_ANAPL]	40.04	1.31	1	1.10088	0.954679	0.95146	1.00234	1.07892	0.964618	0.96926	1.00427	1.00192	0.97664	0.982215
R0JLZ8	Macrophage migration inhibitory factor (Fragment) OS=Anas platyrhynchos GN=MIF PE=4 SV=1 - [R0JLZ8_ANAPL]	49.95	20	3	1.02279	1.0281	0.894992	0.981959	0.995611	0.956783	0.998943	0.983779	1.00185	0.970057	0.978793
U3I8X6	Uncharacterized protein OS=Anas platyrhynchos GN=RPL32 PE=4 SV=1 - [U3I8X6_ANAPL]	112.26	33.33	5	1.02236	1.01119	0.94659	0.993379	1.00695	0.995361	0.982894	0.995069	1.0017	0.94857	0.963834
R0K3G2	Neuroendocrine convertase 1 (Fragment) OS=Anas platyrhynchos GN=PCSK1 PE=3 SV=1 - [R0K3G2_ANAPL]	104.34	7.95	4	1.02349	0.986354	0.968665	0.992835	1.01716	0.951064	1.01529	0.994506	1.00168	0.953769	0.967418
R0L3V0	Trafficking protein particle complex subunit 2-like protein (Fragment) OS=Anas platyrhynchos GN=Anapl_17674 PE=4 SV=1 - [R0L3V0_ANAPL]	47.42	23.48	2	0.932249	0.943817	1.10625	0.994105	0.982935	1.0697	0.934246	0.995628	1.00153	0.983381	0.985367
R0LRP9	Transmembrane protein 33 (Fragment) OS=Anas platyrhynchos GN=Anapl_10647 PE=4 SV=1 - [R0LRP9_ANAPL]	108.11	15.95	4	1.02187	0.98052	1.06526	1.02255	1.01118	1.04328	1.01693	1.02379	1.00122	0.964685	0.974789
U3IRL6	Uncharacterized protein OS=Anas platyrhynchos GN=S100A6 PE=4 SV=1 - [U3IRL6_ANAPL]	192.42	42.39	4	0.99442	0.997302	1.00694	0.999556	1.0116	1.00394	0.986611	1.00072	1.00116	0.895515	0.925082
U3IL06	Uncharacterized protein OS=Anas platyrhynchos PE=4 SV=1 - [U3IL06_ANAPL]	62.68	32.05	2	1.056	0.9479	1.02007	1.00799	1.00227	1.06444	0.960755	1.00916	1.00116	0.980018	0.984368
R0KXT9	Dolichyl-diphosphooligosaccharide--protein glycosyltransferase subunit DAD1 (Fragment) OS=Anas platyrhynchos GN=Anapl_17266 PE=3 SV=1 - [R0KXT9_ANAPL]	35.7	37.5	2	1.01743	0.988933	0.990075	0.998813	0.996624	1.00156	1.00106	0.999747	1.00094	0.925971	0.947804
R0M413	Pterin-4-alpha-carbinolamine dehydratase 2 (Fragment) OS=Anas platyrhynchos GN=PCBD2 PE=3 SV=1 - [R0M413_ANAPL]	75.6	21.57	2	1.03942	1.01076	0.951499	1.00056	1.01095	1.00457	0.98863	1.00139	1.00082	0.976842	0.982215
R0JL85	Ras-related protein Rab-21 (Fragment) OS=Anas platyrhynchos GN=Anapl_12601 PE=4 SV=1 - [R0JL85_ANAPL]	117.13	25	3	1.00292	1.04434	0.979101	1.00879	1.0759	0.984644	0.967951	1.0095	1.00071	0.986147	0.987568
U3I4G3	Uncharacterized protein (Fragment) OS=Anas platyrhynchos GN=RPS6KA5 PE=4 SV=1 - [U3I4G3_ANAPL]	51.11	3.98	3	1.03775	1.03021	0.93111	0.999691	1.00246	1.02609	0.972422	1.00032	1.00063	0.987443	0.988296
U3J4J3	Uncharacterized protein (Fragment) OS=Anas platyrhynchos GN=ACAT1 PE=3 SV=1 - [U3J4J3_ANAPL]	404.36	37.1	11	1.00906	1.027	0.981144	1.00574	1.02601	0.989802	1.00306	1.00629	1.00055	0.975596	0.982096
R0JHP4	6-phosphogluconate dehydrogenase, decarboxylating (Fragment) OS=Anas platyrhynchos GN=Anapl_10889 PE=3 SV=1 - [R0JHP4_ANAPL]	613.63	36.92	15	0.97898	1.01057	0.983847	0.991131	0.965427	1.01207	0.997056	0.991516	1.00039	0.982906	0.985367
R0LGP7	Propionyl-CoA carboxylase alpha chain, mitochondrial (Fragment) OS=Anas platyrhynchos GN=Anapl_10981 PE=3 SV=1 - [R0LGP7_ANAPL]	172.08	15.77	8	0.893432	0.991751	1.05928	0.981486	1.00441	0.937376	1.00339	0.981726	1.00024	0.996606	0.996893
U3IA70	Uncharacterized protein (Fragment) OS=Anas platyrhynchos GN=UTRN PE=4 SV=1 - [U3IA70_ANAPL]	278.92	4.03	9	0.98839	0.974887	1.01779	0.99369	1.00832	0.978211	0.993143	0.993225	0.999532	0.977278	0.98237
R0J805	Vacuolar protein sorting-associated protein 18-like protein (Fragment) OS=Anas platyrhynchos GN=Anapl_16152 PE=4 SV=1 - [R0J805_ANAPL]	20.03	1.15	1	1.07987	0.999496	0.927046	1.00214	1.02663	0.997108	0.980877	1.00154	0.999403	0.990267	0.990838
R0LNA5	Prominin-1 (Fragment) OS=Anas platyrhynchos GN=Anapl_12407 PE=4 SV=1 - [R0LNA5_ANAPL]	12.81	1.08	1	1.23494	0.917134	0.855732	1.0026	1.06165	0.780511	1.16376	1.00197	0.999373	0.997127	0.997127
R0M722	Protein unc-119-like protein A (Fragment) OS=Anas platyrhynchos GN=UNC119 PE=4 SV=1 - [R0M722_ANAPL]	20.04	10.65	1	0.997057	0.974688	1.04434	1.00536	0.999431	1.04946	0.965064	1.00465	0.999293	0.983328	0.985367
R0JUU9	Cytoskeleton-associated protein 4 (Fragment) OS=Anas platyrhynchos GN=CKAP4 PE=4 SV=1 - [R0JUU9_ANAPL]	143.52	16.22	7	1.03819	0.973176	0.98949	1.00029	0.980949	0.966427	1.05105	0.999477	0.999191	0.981385	0.985072
R0KZF5	Coatomer subunit alpha (Fragment) OS=Anas platyrhynchos GN=Anapl_15943 PE=4 SV=1 - [R0KZF5_ANAPL]	734.9	28.46	24	1.01533	1.00317	0.972278	0.996926	1.00527	1.00809	0.974941	0.996101	0.999172	0.962804	0.973172
R0JBT4	RING finger protein 213 (Fragment) OS=Anas platyrhynchos GN=Anapl_14508 PE=4 SV=1 - [R0JBT4_ANAPL]	38.44	0.65	2	0.998961	0.977616	1.03305	1.00321	0.968502	1.01167	1.0268	1.00232	0.999116	0.972049	0.97995
R0JBK1	NADH dehydrogenase [ubiquinone] 1 alpha subcomplex subunit 8 (Fragment) OS=Anas platyrhynchos GN=Anapl_11326 PE=4 SV=1 - [R0JBK1_ANAPL]	72.73	7.88	2	1.0309	1.05491	0.908736	0.998181	1.01525	1.0273	0.949327	0.997292	0.999109	0.987006	0.988144
U3IYP8	Uncharacterized protein (Fragment) OS=Anas platyrhynchos GN=XPO7 PE=4 SV=1 - [U3IYP8_ANAPL]	87.33	5.52	5	1.01214	1.01771	0.989213	1.00635	0.929577	1.03099	1.05579	1.00545	0.999105	0.982925	0.985367
R0M1E3	Peripheral plasma membrane protein CASK (Fragment) OS=Anas platyrhynchos GN=Anapl_03687 PE=4 SV=1 - [R0M1E3_ANAPL]	231.14	16.45	12	1.00735	1.02238	0.991108	1.00695	1.02358	0.987022	1.00723	1.00594	0.999005	0.945992	0.962059
U3J568	Uncharacterized protein (Fragment) OS=Anas platyrhynchos PE=4 SV=1 - [U3J568_ANAPL]	23.18	10.77	1	1.04294	1.04314	0.918525	1.00153	1.00908	0.987149	1.00534	1.00052	0.998987	0.981913	0.985318
R0KNR1	Flotillin-1 OS=Anas platyrhynchos GN=Anapl_16688 PE=4 SV=1 - [R0KNR1_ANAPL]	120.73	30.85	2	0.938396	0.952971	1.09878	0.996715	0.988573	0.982214	1.01585	0.995546	0.998826	0.983207	0.985367
R0L0P7	Protein YIPF5 (Fragment) OS=Anas platyrhynchos GN=Anapl_07314 PE=4 SV=1 - [R0L0P7_ANAPL]	30.54	4.09	1	1.01507	1.01343	0.98164	1.00338	0.996419	1.00088	1.00902	1.00211	0.99873	0.91705	0.941725
U3IIB9	Uncharacterized protein (Fragment) OS=Anas platyrhynchos GN=MYH9 PE=4 SV=1 - [U3IIB9_ANAPL]	2894.76	44.47	55	0.994346	1.01334	0.972194	0.993294	0.988732	1.00106	0.985675	0.991823	0.99852	0.914002	0.939429
U3IQ19	Uncharacterized protein (Fragment) OS=Anas platyrhynchos GN=OLFM1 PE=4 SV=1 - [U3IQ19_ANAPL]	19.49	5.06	2	1.02074	1.02782	0.957434	1.002	1.03837	0.912339	1.05052	1.00041	0.998414	0.975933	0.982096
R0K2A0	40S ribosomal protein S24 (Fragment) OS=Anas platyrhynchos GN=RPS24 PE=3 SV=1 - [R0K2A0_ANAPL]	72.94	30	4	1.04394	0.988432	0.965044	0.999138	0.97221	1.03019	0.989748	0.997381	0.998242	0.954647	0.967743
R0JS25	Platelet-activating factor acetylhydrolase IB subunit alpha (Fragment) OS=Anas platyrhynchos GN=Anapl_05838 PE=3 SV=1 - [R0JS25_ANAPL]	218.03	25.56	9	1.03459	1.03725	0.965931	1.01259	1.01033	1.02563	0.996335	1.01077	0.998201	0.945035	0.961649
R0K5V8	Quinone oxidoreductase-like protein 1 (Fragment) OS=Anas platyrhynchos GN=Anapl_04529 PE=4 SV=1 - [R0K5V8_ANAPL]	3.41	3.3	1	0.996435	1.00881	1.00931	1.00485	1.00188	1.01708	0.990002	1.00299	0.998149	0.8446	0.886192
R0K2F2	GrpE protein homolog (Fragment) OS=Anas platyrhynchos GN=Anapl_00109 PE=3 SV=1 - [R0K2F2_ANAPL]	56.75	20	4	1.04108	1.02431	0.928447	0.997947	0.992381	1.01507	0.980611	0.996022	0.998071	0.96049	0.971399
R0LR45	Exocyst complex component 7 (Fragment) OS=Anas platyrhynchos GN=Anapl_10284 PE=4 SV=1 - [R0LR45_ANAPL]	14.35	2.61	2	0.974144	1.04081	0.991908	1.00229	1.03579	0.984114	0.981134	1.00035	0.998062	0.945469	0.961808
U3IC00	Uncharacterized protein (Fragment) OS=Anas platyrhynchos GN=TM9SF4 PE=4 SV=1 - [U3IC00_ANAPL]	57.59	5.53	3	1.01617	0.992559	0.997747	1.00216	1.02199	0.978588	1.00004	1.00021	0.998053	0.898988	0.927015
R0K523	UPF0131 protein (Fragment) OS=Anas platyrhynchos GN=GGACT PE=4 SV=1 - [R0K523_ANAPL]	5.57	5.96	1	1.16196	1.00855	0.829152	0.999887	0.994704	0.9969	1.00206	0.997887	0.998	0.984408	0.986112
U3I4U1	Uncharacterized protein OS=Anas platyrhynchos GN=SNAP29 PE=4 SV=1 - [U3I4U1_ANAPL]	26.2	4.03	1	1.01525	1.01738	0.979174	1.00393	0.982853	1.02259	1.0002	1.00188	0.997954	0.909178	0.9353
R0L5E5	ATP synthase lipid-binding protein, mitochondrial (Fragment) OS=Anas platyrhynchos GN=ATP5G1 PE=3 SV=1 - [R0L5E5_ANAPL]	22.09	5.74	1	0.962122	1.01354	1.04046	1.00537	1.02292	1.07467	0.912332	1.00331	0.997945	0.97083	0.979232
Q2KM25	MHC class II antigen (Fragment) OS=Anas platyrhynchos GN=DRA PE=2 SV=1 - [Q2KM25_ANAPL]	27.14	4.85	1	0.993576	0.909117	1.12005	1.00758	0.955938	1.04818	1.01159	1.00523	0.99767	0.973692	0.981321
R0LSA7	Anterior gradient protein 2-like protein (Fragment) OS=Anas platyrhynchos GN=Anapl_02797 PE=4 SV=1 - [R0LSA7_ANAPL]	152.07	30.81	4	1.01666	0.973302	1.02206	1.00401	1.00613	0.96689	1.03194	1.00165	0.997657	0.927858	0.948617
R0L125	Prolyl 4-hydroxylase subunit alpha-1 (Fragment) OS=Anas platyrhynchos GN=Anapl_06681 PE=4 SV=1 - [R0L125_ANAPL]	70.53	4.68	2	1.02533	1.06487	0.908205	0.999468	0.991433	0.988197	1.01136	0.996998	0.997529	0.961106	0.971738
U3IT20	Uncharacterized protein OS=Anas platyrhynchos GN=CDKL5 PE=4 SV=1 - [U3IT20_ANAPL]	36.68	0.99	1	0.942266	0.956222	1.125	1.00783	0.962515	0.998406	1.05509	1.00534	0.997525	0.971056	0.979232
U3ICI6	Uncharacterized protein (Fragment) OS=Anas platyrhynchos GN=RINT1 PE=4 SV=1 - [U3ICI6_ANAPL]	10.43	0.91	1	0.988365	1.05082	0.971854	1.00368	1.00979	1.01955	0.974192	1.00118	0.997509	0.93246	0.951361
R0KVA6	WD repeat-containing protein 7 (Fragment) OS=Anas platyrhynchos GN=Anapl_17860 PE=4 SV=1 - [R0KVA6_ANAPL]	22.23	1.81	2	0.974465	1.00176	1.02202	0.999415	0.986948	0.998095	1.00554	0.996859	0.997443	0.87126	0.906654
U3I6H8	Uncharacterized protein (Fragment) OS=Anas platyrhynchos GN=LAMC1 PE=4 SV=1 - [U3I6H8_ANAPL]	930.98	21.5	29	1.02324	1.00804	0.978016	1.0031	0.998112	1.01401	0.989214	1.00045	0.997355	0.869386	0.906358
U3ICT6	Uncharacterized protein (Fragment) OS=Anas platyrhynchos GN=NPLOC4 PE=4 SV=1 - [U3ICT6_ANAPL]	97.71	9.06	4	0.986265	1.0064	1.0017	0.99812	0.962034	1.01362	1.01065	0.995436	0.997311	0.887398	0.919157
R0J9A4	SWI/SNF-related matrix-associated actin-dependent regulator of chromatin subfamily E member 1 (Fragment) OS=Anas platyrhynchos GN=Anapl_12189 PE=4 SV=1 - [R0J9A4_ANAPL]	43.83	7.09	2	0.915587	0.966971	1.17103	1.01786	0.87774	1.02396	1.1433	1.015	0.997189	0.9804	0.984368
R0KXA1	RUN and FYVE domain-containing protein 1 (Fragment) OS=Anas platyrhynchos GN=RUFY1 PE=4 SV=1 - [R0KXA1_ANAPL]	4.99	1.62	1	0.947442	1.05123	1.01744	1.00537	0.973907	0.997885	1.03526	1.00235	0.996997	0.936128	0.954543
U3J1Q2	Uncharacterized protein (Fragment) OS=Anas platyrhynchos GN=AKAP8L PE=4 SV=1 - [U3J1Q2_ANAPL]	89.91	5.45	2	0.991774	0.959577	1.05793	1.00309	0.908912	1.04573	1.04555	1.00006	0.996979	0.957937	0.970171
R0LM57	Cohesin subunit SA-1 (Fragment) OS=Anas platyrhynchos GN=Anapl_07816 PE=4 SV=1 - [R0LM57_ANAPL]	63.05	3.39	2	0.927425	0.937196	1.16266	1.00909	0.994771	1.00878	1.01442	1.00599	0.996923	0.969787	0.978793
R0KC12	Succinyl-CoA ligase [GDP-forming] subunit beta, mitochondrial (Fragment) OS=Anas platyrhynchos GN=Anapl_03603 PE=3 SV=1 - [R0KC12_ANAPL]	103.32	14.36	4	0.981969	0.974075	1.02108	0.992375	0.989108	0.956291	1.02219	0.989197	0.996797	0.900797	0.928604
R0JTW6	Nucleoporin 50 kDa (Fragment) OS=Anas platyrhynchos GN=Anapl_15551 PE=4 SV=1 - [R0JTW6_ANAPL]	45.17	4.64	1	1.00413	0.836287	1.19214	1.01085	0.984541	0.986188	1.05181	1.00751	0.996693	0.976157	0.982096
R0JE49	Eukaryotic translation initiation factor 4 gamma 3 (Fragment) OS=Anas platyrhynchos GN=Anapl_13058 PE=4 SV=1 - [R0JE49_ANAPL]	144.39	2.82	3	1.08635	1.02012	0.894153	1.00021	1.10566	0.929168	0.955731	0.996854	0.996646	0.968048	0.977619
R0M8A4	Calcium-regulated heat stable protein 1 (Fragment) OS=Anas platyrhynchos GN=Anapl_03947 PE=4 SV=1 - [R0M8A4_ANAPL]	49.07	12.12	1	1.03133	1.05713	0.970052	1.0195	0.930504	1.02419	1.09342	1.01604	0.996602	0.95176	0.965945
R0K915	Histone H2B (Fragment) OS=Anas platyrhynchos GN=Anapl_01039 PE=3 SV=1 - [R0K915_ANAPL]	291.92	53.17	5	1.02704	1.02352	0.974556	1.00837	1.00924	1.01486	0.990428	1.00484	0.996499	0.85779	0.896241
U3IQZ7	Uncharacterized protein (Fragment) OS=Anas platyrhynchos GN=ERLEC1 PE=4 SV=1 - [U3IQZ7_ANAPL]	42.61	4.84	2	1.01412	1.01651	0.983434	1.00469	1.00179	1.0104	0.991123	1.0011	0.996432	0.780372	0.836234
R0LNT0	Semaphorin-3C (Fragment) OS=Anas platyrhynchos GN=Anapl_15471 PE=4 SV=1 - [R0LNT0_ANAPL]	59.23	4.86	3	1.02191	1.02572	0.947564	0.998397	0.996941	0.990286	0.996904	0.99471	0.996308	0.892205	0.923035
R0K5N5	Basic leucine zipper and W2 domain-containing protein 1 (Fragment) OS=Anas platyrhynchos GN=Anapl_12760 PE=4 SV=1 - [R0K5N5_ANAPL]	127.79	16.58	4	1.05965	1.01291	0.933605	1.00206	1.00826	1.00562	0.981154	0.998347	0.996299	0.926533	0.948099
U3IVH0	Uncharacterized protein (Fragment) OS=Anas platyrhynchos PE=4 SV=1 - [U3IVH0_ANAPL]	140.82	18.39	6	1.04786	1.0116	0.948391	1.00262	1.03929	0.965492	0.991865	0.998882	0.996276	0.922822	0.945975
R0L1Y3	60 kDa heat shock protein, mitochondrial (Fragment) OS=Anas platyrhynchos GN=Anapl_04561 PE=3 SV=1 - [R0L1Y3_ANAPL]	901.46	53.93	21	1.02752	1.00791	0.988521	1.00798	1.02564	1	0.986642	1.00409	0.996142	0.820467	0.86848
R0KYU6	Golgin subfamily A member 7 (Fragment) OS=Anas platyrhynchos GN=Anapl_08262 PE=4 SV=1 - [R0KYU6_ANAPL]	13.13	17.24	1	0.939845	0.999862	1.0842	1.00797	0.951054	1.02616	1.03492	1.00404	0.996106	0.940749	0.95841
U3IMQ1	Uncharacterized protein OS=Anas platyrhynchos GN=PPM1B PE=3 SV=1 - [U3IMQ1_ANAPL]	48.4	6.72	2	1.08135	0.998895	0.930009	1.00342	1.04409	1.01278	0.941053	0.999308	0.995905	0.942281	0.959409
U3IJ51	Uncharacterized protein (Fragment) OS=Anas platyrhynchos PE=3 SV=1 - [U3IJ51_ANAPL]	608.38	40.97	3	0.901933	1.05818	0.980438	0.980184	0.902879	1.02437	1.00119	0.976147	0.995882	0.94829	0.963831
R0L5I1	Endothelin-converting enzyme 1 (Fragment) OS=Anas platyrhynchos GN=Anapl_13053 PE=4 SV=1 - [R0L5I1_ANAPL]	54.89	5.47	3	1.0512	1.04851	0.921539	1.00708	0.995322	0.976103	1.03719	1.00287	0.99582	0.932112	0.951361
R0L9U8	26S proteasome non-ATPase regulatory subunit 5 (Fragment) OS=Anas platyrhynchos GN=PSMD5 PE=4 SV=1 - [R0L9U8_ANAPL]	63.38	7.08	3	1.02579	0.993388	0.994357	1.00451	0.998215	1.01421	0.98842	1.00028	0.99579	0.761741	0.820024
R0LUK6	Voltage-dependent anion-selective channel protein 2 (Fragment) OS=Anas platyrhynchos GN=Anapl_00152 PE=4 SV=1 - [R0LUK6_ANAPL]	492.45	48.59	10	1.01313	1.02098	0.967354	1.00049	1.02621	0.992038	0.969572	0.995939	0.995454	0.855772	0.89521
R0LB85	Serine incorporator 1 (Fragment) OS=Anas platyrhynchos GN=Anapl_08675 PE=4 SV=1 - [R0LB85_ANAPL]	24.81	3.79	1	0.976943	0.825521	1.2411	1.01452	0.872033	1.00964	1.14792	1.00986	0.995411	0.97596	0.982096
U3HZD9	Uncharacterized protein (Fragment) OS=Anas platyrhynchos GN=RMDN1 PE=4 SV=1 - [U3HZD9_ANAPL]	92.27	12.26	2	1.0709	0.994645	0.947415	1.00432	1.06231	0.952576	0.98334	0.999408	0.995109	0.924357	0.946849
R0JAP1	Ovostatin (Fragment) OS=Anas platyrhynchos GN=Anapl_17579 PE=4 SV=1 - [R0JAP1_ANAPL]	34.94	1.59	1	0.978718	1.06893	0.967135	1.00493	1.03052	0.982037	0.98708	0.999879	0.994977	0.894294	0.924095
R0JCU5	Cytochrome c oxidase polypeptide 7A2, mitochondrial (Fragment) OS=Anas platyrhynchos GN=COX7A2 PE=4 SV=1 - [R0JCU5_ANAPL]	104.36	37.7	2	1.02827	1.03084	0.962957	1.00736	0.999516	1.00158	1.00572	1.00227	0.994953	0.830752	0.876298
R0KDL4	26S proteasome non-ATPase regulatory subunit 1 (Fragment) OS=Anas platyrhynchos GN=Anapl_07569 PE=4 SV=1 - [R0KDL4_ANAPL]	352.63	18.18	13	0.967465	0.978965	1.04626	0.997564	1.00645	0.982085	0.989026	0.992522	0.994945	0.853562	0.893705
R0K5T1	Enhanced at puberty protein 1 OS=Anas platyrhynchos GN=Anapl_01297 PE=4 SV=1 - [R0K5T1_ANAPL]	75.5	3.81	4	0.946671	0.956428	1.04047	0.98119	0.92092	0.966529	1.04112	0.976191	0.994905	0.918656	0.94226
U3HZ68	Uncharacterized protein (Fragment) OS=Anas platyrhynchos GN=SLIRP PE=4 SV=1 - [U3HZ68_ANAPL]	17.76	24.32	1	0.992207	0.980666	1.05013	1.00767	0.964524	1.0401	1.00294	1.00252	0.994889	0.874617	0.908628
R0L8X6	STAM-binding protein (Fragment) OS=Anas platyrhynchos GN=Anapl_12672 PE=4 SV=1 - [R0L8X6_ANAPL]	9.07	2.82	1	1.00498	1.08335	0.922999	1.00377	1.01196	0.967025	1.01624	0.99841	0.994656	0.91792	0.941967
R0JSM9	Heat shock protein HSP 90-alpha (Fragment) OS=Anas platyrhynchos GN=Anapl_00734 PE=3 SV=1 - [R0JSM9_ANAPL]	1272.42	49.45	33	1.02859	1.00382	0.970772	1.00106	0.993974	0.9965	0.996395	0.995623	0.994567	0.76194	0.820024
R0LFY5	Dihydropyrimidinase-related protein 3 (Fragment) OS=Anas platyrhynchos GN=Anapl_07325 PE=4 SV=1 - [R0LFY5_ANAPL]	663.91	44.8	13	1.03185	0.974767	1.0022	1.00294	0.997282	1.00173	0.993221	0.997412	0.994489	0.756802	0.816162
U3ING3	Uncharacterized protein (Fragment) OS=Anas platyrhynchos GN=SRCIN1 PE=4 SV=1 - [U3ING3_ANAPL]	7.51	1.4	1	0.90305	0.929502	1.20615	1.0129	0.927248	1.04517	1.04873	1.00705	0.994223	0.95816	0.970171
R0LGZ6	Actin, alpha skeletal muscle (Fragment) OS=Anas platyrhynchos GN=Anapl_05254 PE=3 SV=1 - [R0LGZ6_ANAPL]	723.08	52.5	2	0.825046	1.00311	1.20703	1.01173	0.96786	0.988354	1.06012	1.00545	0.993792	0.958647	0.970302
U3IUC0	Sulfhydryl oxidase (Fragment) OS=Anas platyrhynchos GN=QSOX1 PE=3 SV=1 - [U3IUC0_ANAPL]	38.28	4.58	2	0.95019	1.02779	1.04433	1.00744	0.983105	1.06334	0.957085	1.00118	0.993788	0.89177	0.92286
U3J730	Uncharacterized protein OS=Anas platyrhynchos GN=OAT PE=3 SV=1 - [U3J730_ANAPL]	141.37	23.17	6	1.00129	0.98389	1.0159	1.00036	0.956348	0.975379	1.05063	0.994119	0.993763	0.846595	0.887749
R0JEJ7	Negative elongation factor B (Fragment) OS=Anas platyrhynchos GN=NELFB PE=4 SV=1 - [R0JEJ7_ANAPL]	101.62	8.99	4	1.01382	1.00658	0.968294	0.99623	0.987933	0.993381	0.988488	0.989934	0.99368	0.681009	0.756362
U3IEQ8	Uncharacterized protein OS=Anas platyrhynchos GN=SSB PE=4 SV=1 - [U3IEQ8_ANAPL]	194.8	19.86	8	1.044	1.0332	0.942157	1.00645	1.01192	1.00772	0.980138	0.999926	0.993518	0.85636	0.895555
R0JD09	Noelin-3 (Fragment) OS=Anas platyrhynchos GN=Anapl_15033 PE=4 SV=1 - [R0JD09_ANAPL]	6.53	2.53	1	0.996081	1.04194	0.980243	1.00609	0.97758	1.01354	1.00686	0.999328	0.993281	0.769392	0.826507
R0JYR8	Adenylosuccinate synthetase (Fragment) OS=Anas platyrhynchos GN=Anapl_11358 PE=3 SV=1 - [R0JYR8_ANAPL]	25.95	6.3	2	0.960883	0.997459	1.00548	0.987942	0.993517	0.984725	0.965536	0.981259	0.993236	0.697999	0.769327
R0LWB1	Amphiphysin (Fragment) OS=Anas platyrhynchos GN=Anapl_03275 PE=4 SV=1 - [R0LWB1_ANAPL]	179.4	13.66	8	1.02019	1.02586	0.97491	1.00699	1.00951	1.02002	0.970938	1.00016	0.993219	0.771457	0.82847
R0LK29	Peptidyl-prolyl cis-trans isomerase (Fragment) OS=Anas platyrhynchos GN=Anapl_13311 PE=3 SV=1 - [R0LK29_ANAPL]	29.03	8.28	1	1.10719	1.06072	0.838639	1.00218	1.10809	0.995692	0.882041	0.995273	0.993105	0.950911	0.965365
R0L3P7	60S ribosomal protein L14 (Fragment) OS=Anas platyrhynchos GN=RPL14 PE=4 SV=1 - [R0L3P7_ANAPL]	69.15	19.05	2	0.908359	1.05026	0.989049	0.982556	0.950678	0.960215	1.0162	0.975699	0.993021	0.888463	0.919986
U3IQU1	Uncharacterized protein (Fragment) OS=Anas platyrhynchos GN=TPPP PE=4 SV=1 - [U3IQU1_ANAPL]	80.48	18.29	3	1.11206	0.985862	0.906303	1.00141	1.01368	1.00388	0.965514	0.994359	0.992961	0.914521	0.939683
U3J4E5	Uncharacterized protein OS=Anas platyrhynchos GN=RPS3 PE=4 SV=1 - [U3J4E5_ANAPL]	305.08	42.11	9	1.01089	0.988235	1.03135	1.01016	1.00074	0.997756	1.01018	1.00289	0.992805	0.605941	0.695681
R0JV81	N-acetylgalactosamine kinase (Fragment) OS=Anas platyrhynchos GN=Anapl_06873 PE=3 SV=1 - [R0JV81_ANAPL]	10.54	2.17	1	0.840683	0.997978	1.20168	1.01345	0.956653	0.977344	1.08413	1.00604	0.992692	0.95032	0.965048
U3IF72	Uncharacterized protein OS=Anas platyrhynchos PE=4 SV=1 - [U3IF72_ANAPL]	231.84	36.39	5	1.04322	1.0302	0.913691	0.995702	0.995629	1.0114	0.958211	0.988412	0.992679	0.876718	0.910539
R0JQ16	Prefoldin subunit 3 (Fragment) OS=Anas platyrhynchos GN=Anapl_07174 PE=4 SV=1 - [R0JQ16_ANAPL]	126.84	33.73	5	0.95012	1.03017	1.02567	1.00199	0.952635	0.973389	1.05777	0.994597	0.992625	0.866766	0.903988
R0JC86	40S ribosomal protein S5 (Fragment) OS=Anas platyrhynchos GN=Anapl_16687 PE=3 SV=1 - [R0JC86_ANAPL]	202.97	31.63	6	1.06489	1.0035	0.959909	1.00943	1.04844	0.991189	0.966265	1.00197	0.992603	0.857408	0.896111
R0LC82	Cyclin-Y-like protein 1-B (Fragment) OS=Anas platyrhynchos GN=Anapl_00672 PE=3 SV=1 - [R0LC82_ANAPL]	29.46	5.9	1	1.04305	1.04684	0.924726	1.00487	1.02229	1.01019	0.959664	0.997381	0.992546	0.874321	0.908593
U3IM48	Uncharacterized protein (Fragment) OS=Anas platyrhynchos GN=INPP5K PE=4 SV=1 - [U3IM48_ANAPL]	19.08	2.27	1	1.08739	0.97698	0.956553	1.00697	1.01565	0.949179	1.03323	0.999356	0.992434	0.881645	0.914562
R0KR20	Delta-aminolevulinic acid dehydratase (Fragment) OS=Anas platyrhynchos GN=Anapl_04248 PE=3 SV=1 - [R0KR20_ANAPL]	171.69	29.68	5	1.03731	1.0052	0.98266	1.00839	1.00298	1.01482	0.983678	1.00049	0.992166	0.687777	0.761202
R0JH54	Erlin-2 (Fragment) OS=Anas platyrhynchos GN=Anapl_16834 PE=4 SV=1 - [R0JH54_ANAPL]	188.1	25.88	3	1.01041	0.973025	1.00048	0.99464	0.979391	0.97056	1.01045	0.9868	0.992118	0.658934	0.738934
U3IRX7	Uncharacterized protein OS=Anas platyrhynchos GN=ATG7 PE=4 SV=1 - [U3IRX7_ANAPL]	177.62	11.75	6	0.999353	1.01448	0.996489	1.00344	0.973438	0.99314	1.01997	0.995514	0.9921	0.615833	0.703086
U3IQJ1	Uncharacterized protein (Fragment) OS=Anas platyrhynchos GN=SKIV2L2 PE=4 SV=1 - [U3IQJ1_ANAPL]	28.1	3.73	3	0.984084	1.03533	1.0231	1.01417	1.00288	1.08268	0.932878	1.00615	0.992085	0.869808	0.906358
R0JT11	Ubiquitin carboxyl-terminal hydrolase (Fragment) OS=Anas platyrhynchos GN=Anapl_15148 PE=3 SV=1 - [R0JT11_ANAPL]	8.99	1.33	1	1.09157	1.00611	0.918363	1.00535	1.00413	0.996105	0.991037	0.99709	0.991786	0.877193	0.910759
O99735	NADH-ubiquinone oxidoreductase chain 3 (Fragment) OS=Dendrocygna arcuata PE=3 SV=1 - [O99735_DENAC]	41.23	13.89	1	0.957925	0.97635	1.0972	1.01049	0.93116	1.02709	1.04827	1.00217	0.99177	0.890327	0.921641
R0L2N6	Tubulin beta-4 chain (Fragment) OS=Anas platyrhynchos GN=Anapl_04221 PE=3 SV=1 - [R0L2N6_ANAPL]	762.82	54.39	1	0.930964	1.13604	0.962483	1.00983	1.03279	0.887292	1.08408	1.00139	0.991642	0.927242	0.948545
U3IYW4	Beta-galactosidase (Fragment) OS=Anas platyrhynchos PE=3 SV=1 - [U3IYW4_ANAPL]	4.59	1.55	1	0.98862	1.14639	0.873501	1.00284	0.97207	1.02025	0.990627	0.994316	0.991503	0.920633	0.944009
R0L8T0	40S ribosomal protein S15a (Fragment) OS=Anas platyrhynchos GN=Anapl_00970 PE=3 SV=1 - [R0L8T0_ANAPL]	116.46	27.61	4	1.00711	1.00848	0.984603	1.00006	1.01715	0.98065	0.976706	0.991502	0.991438	0.599197	0.689991
R0L275	Transmembrane protein 35 (Fragment) OS=Anas platyrhynchos GN=TMEM35 PE=4 SV=1 - [R0L275_ANAPL]	82.33	33.53	4	0.971377	1.03497	1.02619	1.01085	0.948184	1.03556	1.02243	1.00206	0.991305	0.807132	0.857238
U3I9W6	Uncharacterized protein OS=Anas platyrhynchos GN=SCRN1 PE=4 SV=1 - [U3I9W6_ANAPL]	351.06	26.81	9	1.02983	0.967088	1.03139	1.00944	0.988908	1.01019	1.00254	1.00054	0.99119	0.707653	0.777254
R0LEW8	60S ribosomal protein L7 (Fragment) OS=Anas platyrhynchos GN=Anapl_06203 PE=3 SV=1 - [R0LEW8_ANAPL]	283.23	45.19	9	1.00775	0.997229	1.02723	1.01074	1.02087	0.990571	0.994038	1.00183	0.991186	0.530685	0.626468
R0M765	Elongation factor 1-alpha (Fragment) OS=Anas platyrhynchos GN=EEF1A1 PE=3 SV=1 - [R0M765_ANAPL]	633.23	42.21	13	1.03527	1.02841	0.951702	1.00513	1.00748	0.997447	0.98352	0.996148	0.991064	0.761782	0.820024
R0K6S3	Transmembrane protein 63C (Fragment) OS=Anas platyrhynchos GN=Anapl_01300 PE=4 SV=1 - [R0K6S3_ANAPL]	137.52	8.55	6	1.01654	0.988962	1.01606	1.00719	1.00835	0.970091	1.01585	0.998096	0.990972	0.618032	0.705365
R0L9D7	Proteasome subunit beta type-4 (Fragment) OS=Anas platyrhynchos GN=PSMB4 PE=4 SV=1 - [R0L9D7_ANAPL]	32.76	11.81	2	1.02295	1.00819	0.979385	1.00351	1.01155	0.994132	0.977379	0.994355	0.990878	0.601239	0.691654
R0JC09	Serine/threonine-protein kinase N2 (Fragment) OS=Anas platyrhynchos GN=Anapl_08654 PE=4 SV=1 - [R0JC09_ANAPL]	8.54	1.65	2	0.943294	1.07577	1.00088	1.00665	0.992423	0.991688	1.00786	0.997323	0.990734	0.821439	0.869244
R0K051	Phosphatidylinositol-3,4,5-trisphosphate 3-phosphatase and dual-specificity protein phosphatase PTEN (Fragment) OS=Anas platyrhynchos GN=PTEN PE=4 SV=1 - [R0K051_ANAPL]	14.98	4.46	1	0.992241	0.989946	1.04677	1.00965	0.938858	1.02806	1.03364	1.00019	0.990625	0.804986	0.855744
U3J2R0	Uncharacterized protein OS=Anas platyrhynchos GN=VTN PE=4 SV=1 - [U3J2R0_ANAPL]	55.28	6.04	4	1.08659	1.02532	0.913474	1.00846	1.04298	1.0141	0.93936	0.998812	0.990429	0.878689	0.91204
U3IQD8	Uncharacterized protein (Fragment) OS=Anas platyrhynchos GN=COPS4 PE=4 SV=1 - [U3IQD8_ANAPL]	110.58	8.53	3	1.08026	0.952694	0.954073	0.995674	0.998384	0.98737	0.972598	0.986118	0.990402	0.834807	0.879104
R0M1S7	Retinoid-inducible serine carboxypeptidase (Fragment) OS=Anas platyrhynchos GN=Anapl_03156 PE=4 SV=1 - [R0M1S7_ANAPL]	145.4	14.98	4	0.993699	1.06178	0.962359	1.00595	1.01952	0.982411	0.986518	0.996151	0.990263	0.772134	0.82894
U3IGG2	Uncharacterized protein (Fragment) OS=Anas platyrhynchos GN=SH3GLB2 PE=4 SV=1 - [U3IGG2_ANAPL]	132.86	17.45	4	0.957356	0.986287	1.06721	1.00362	0.938853	0.998639	1.04391	0.9938	0.990218	0.837244	0.880869
R0K971	General vesicular transport factor p115 (Fragment) OS=Anas platyrhynchos GN=Anapl_00838 PE=4 SV=1 - [R0K971_ANAPL]	289.47	13.9	11	0.973371	1.04034	0.993821	1.00251	1.00273	0.96882	1.00642	0.992657	0.990172	0.692243	0.763953
R0LTB8	Uncharacterized protein FLJ10769 (Fragment) OS=Anas platyrhynchos GN=Anapl_12487 PE=3 SV=1 - [R0LTB8_ANAPL]	86.93	18.52	4	1.00944	0.984289	1.03508	1.0096	0.996734	0.980882	1.02102	0.999546	0.990037	0.619937	0.70661
U3I225	Uncharacterized protein (Fragment) OS=Anas platyrhynchos GN=CNOT3 PE=4 SV=1 - [U3I225_ANAPL]	12.04	19.12	1	0.825893	0.982169	1.23929	1.01579	1.00087	1.01033	1.00579	1.00566	0.990033	0.937105	0.955259
R0LD44	Fatty acid-binding protein, epidermal (Fragment) OS=Anas platyrhynchos GN=FABP5 PE=4 SV=1 - [R0LD44_ANAPL]	26.95	22.94	3	0.990705	0.997132	1.06042	1.01609	1.01109	1.0332	0.972917	1.00574	0.989814	0.733716	0.799443
R0KT93	Ubiquitin conjugation factor E4 B (Fragment) OS=Anas platyrhynchos GN=Anapl_10891 PE=4 SV=1 - [R0KT93_ANAPL]	94.17	4.08	4	1.0671	0.999616	0.966029	1.01092	0.934356	1.03563	1.03162	1.00054	0.989733	0.826986	0.872986
R0JJK7	Eukaryotic peptide chain release factor subunit 1 (Fragment) OS=Anas platyrhynchos GN=Anapl_04962 PE=4 SV=1 - [R0JJK7_ANAPL]	184.49	25.25	9	1.01941	0.989823	1.00848	1.00591	1.04468	0.978952	0.962988	0.995541	0.989697	0.715152	0.783428
R0LGF1	Mitogen-activated protein kinase kinase kinase kinase 4 (Fragment) OS=Anas platyrhynchos GN=Anapl_02483 PE=4 SV=1 - [R0LGF1_ANAPL]	12.8	0.57	1	0.990725	1.0096	1.02844	1.00959	0.96564	1.0084	1.02343	0.99916	0.989668	0.636879	0.720717
U3ICK1	Uncharacterized protein (Fragment) OS=Anas platyrhynchos PE=4 SV=1 - [U3ICK1_ANAPL]	183.4	46.98	7	0.998287	1.05169	0.985018	1.01166	0.998804	0.984753	1.02002	1.00119	0.989647	0.669914	0.747549
R0LA56	Superoxide dismutase [Cu-Zn] (Fragment) OS=Anas platyrhynchos GN=Anapl_13286 PE=3 SV=1 - [R0LA56_ANAPL]	164.98	33.08	4	1.05268	0.999489	0.957044	1.00307	1.01002	0.981364	0.986629	0.99267	0.98963	0.738257	0.802493
R0K0A0	Sorbitol dehydrogenase (Fragment) OS=Anas platyrhynchos GN=Anapl_01745 PE=3 SV=1 - [R0K0A0_ANAPL]	16.78	5.25	2	1.01602	0.975941	1.02707	1.00634	0.983062	1.01736	0.987112	0.995844	0.989567	0.608686	0.697679
R0KVL6	Adenylate kinase isoenzyme 1 (Fragment) OS=Anas platyrhynchos GN=Anapl_18179 PE=4 SV=1 - [R0KVL6_ANAPL]	58.24	28.07	1	1.05663	1.04079	0.916925	1.00478	1.03753	0.985829	0.959497	0.994286	0.989552	0.843224	0.885609
U3J947	Uncharacterized protein (Fragment) OS=Anas platyrhynchos PE=3 SV=1 - [U3J947_ANAPL]	168.2	17.24	7	0.99098	1.01983	1.03061	1.01381	0.992205	1.01281	1.00459	1.0032	0.989538	0.468564	0.567038
U3IVG2	Uncharacterized protein (Fragment) OS=Anas platyrhynchos GN=SERPINF1 PE=3 SV=1 - [U3IVG2_ANAPL]	487.48	38.24	12	1.00675	1.00517	0.994348	1.00209	1.01107	0.978218	0.984757	0.99135	0.989281	0.375094	0.478056
R0LFK5	Putative phospholipid-transporting ATPase IA (Fragment) OS=Anas platyrhynchos GN=Anapl_10650 PE=4 SV=1 - [R0LFK5_ANAPL]	576.15	20.3	19	0.987222	1.00344	1.03709	1.00925	0.974167	0.9915	1.02954	0.998403	0.989251	0.647478	0.729148
R0JW34	Gamma-aminobutyric acid receptor subunit beta-2 (Fragment) OS=Anas platyrhynchos GN=Anapl_14451 PE=3 SV=1 - [R0JW34_ANAPL]	9.15	2.95	1	0.95112	0.937595	1.15476	1.01449	0.968413	0.971621	1.07029	1.00344	0.989106	0.893901	0.924095
U3IZI5	Uncharacterized protein (Fragment) OS=Anas platyrhynchos GN=ACTR3 PE=3 SV=1 - [U3IZI5_ANAPL]	382.37	30.62	5	1.05995	0.979059	1.02972	1.02291	1.00312	1.03136	1.00021	1.01157	0.988908	0.680603	0.756153
R0L110	GTP-binding protein SAR1a (Fragment) OS=Anas platyrhynchos GN=Anapl_06673 PE=3 SV=1 - [R0L110_ANAPL]	206.64	47.69	4	1.04772	1.01681	0.950472	1.005	0.975625	0.976476	1.02901	0.993705	0.988762	0.754258	0.81428
U3I7L3	Uncharacterized protein (Fragment) OS=Anas platyrhynchos GN=DYSF PE=4 SV=1 - [U3I7L3_ANAPL]	61.87	2.11	4	0.985679	1.00083	1.04847	1.01166	0.994416	0.982041	1.02365	1.00004	0.988509	0.633882	0.718028
U3IJX2	Uncharacterized protein (Fragment) OS=Anas platyrhynchos GN=CBX1 PE=4 SV=1 - [U3IJX2_ANAPL]	80.67	15.49	1	0.959635	1.07062	0.997361	1.0092	1.04076	0.967896	0.983435	0.997363	0.988266	0.778731	0.834732
R0M3E5	Band 4.1-like protein 2 (Fragment) OS=Anas platyrhynchos GN=Anapl_01837 PE=4 SV=1 - [R0M3E5_ANAPL]	283.37	13.81	9	0.916013	0.977768	1.1235	1.00576	0.960309	0.986753	1.03338	0.99348	0.98779	0.859588	0.89785
U3J9S1	Proteasome subunit alpha type (Fragment) OS=Anas platyrhynchos GN=PSMA4 PE=3 SV=1 - [U3J9S1_ANAPL]	346.52	39.46	8	1.02955	1.03082	0.947033	1.00246	0.970151	0.997985	1.00239	0.990176	0.987741	0.698356	0.769388
R0K734	Surfeit locus protein 4 (Fragment) OS=Anas platyrhynchos GN=Anapl_00598 PE=4 SV=1 - [R0K734_ANAPL]	90.47	12.25	3	0.943225	1.02931	1.06959	1.01404	1.0051	1.01076	0.988628	1.00149	0.987627	0.756942	0.816162
R0KZM0	Epidermal growth factor receptor substrate 15-like 1 (Fragment) OS=Anas platyrhynchos GN=Anapl_05920 PE=4 SV=1 - [R0KZM0_ANAPL]	115.4	7.31	6	1.045	0.943221	1.04688	1.0117	1.00263	1.01523	0.979401	0.999086	0.98753	0.742443	0.806035
R0JL23	T-cell immunomodulatory protein (Fragment) OS=Anas platyrhynchos GN=Anapl_10479 PE=4 SV=1 - [R0JL23_ANAPL]	63.91	6.5	3	1.00579	0.932835	1.07726	1.00529	0.953674	0.994325	1.02849	0.992164	0.986938	0.793657	0.846811
R0M4P0	Coiled-coil domain-containing protein 132 (Fragment) OS=Anas platyrhynchos GN=Anapl_02582 PE=4 SV=1 - [R0M4P0_ANAPL]	121.58	6.01	6	0.98757	1.04074	1.00779	1.01203	0.982077	0.994059	1.0202	0.998777	0.986901	0.526871	0.622813
U3IWZ4	Uncharacterized protein (Fragment) OS=Anas platyrhynchos PE=4 SV=1 - [U3IWZ4_ANAPL]	130.75	3.3	1	1.01072	0.960895	1.0672	1.01294	1.01149	0.988364	0.997961	0.999272	0.986508	0.686141	0.759936
R0L937	Oxidation resistance protein 1 OS=Anas platyrhynchos GN=Anapl_16254 PE=4 SV=1 - [R0L937_ANAPL]	19.15	9.2	1	0.968613	1.03464	1.03012	1.01112	1.04433	1.00285	0.945049	0.997411	0.986438	0.721247	0.788942
R0L8D3	SCY1-like protein 2 (Fragment) OS=Anas platyrhynchos GN=Anapl_05098 PE=4 SV=1 - [R0L8D3_ANAPL]	32.49	2.47	2	0.871085	1.04347	1.09294	1.0025	0.987437	0.959287	1.01994	0.988889	0.986423	0.854257	0.894041
U3II36	Uncharacterized protein OS=Anas platyrhynchos GN=NUMB PE=4 SV=1 - [U3II36_ANAPL]	25.86	2.92	2	0.977902	0.940529	1.12292	1.01378	0.958893	0.979685	1.06123	0.999935	0.986341	0.838769	0.882206
R0KMH8	AP-3 complex subunit mu-2 (Fragment) OS=Anas platyrhynchos GN=AP3M2 PE=4 SV=1 - [R0KMH8_ANAPL]	62.99	8.41	1	1.05078	1.05306	0.919915	1.00792	1.02569	0.989576	0.967015	0.994094	0.986282	0.784176	0.839015
R0KYC6	U4/U6 small nuclear ribonucleoprotein Prp3 (Fragment) OS=Anas platyrhynchos GN=PRPF3 PE=4 SV=1 - [R0KYC6_ANAPL]	17.88	2.78	1	1.03615	0.977225	1.02098	1.01145	1.00612	1.00488	0.981542	0.997516	0.986222	0.512052	0.609234
U3I622	Uncharacterized protein (Fragment) OS=Anas platyrhynchos GN=AP3B2 PE=4 SV=1 - [U3I622_ANAPL]	127.98	9.02	5	0.972477	1.00502	1.06708	1.01486	0.995657	1.02489	0.98187	1.0008	0.986148	0.66892	0.746757
R0J815	Actin-related protein 2/3 complex subunit 2 (Fragment) OS=Anas platyrhynchos GN=Anapl_16910 PE=4 SV=1 - [R0J815_ANAPL]	208.8	30.08	9	1.05859	1.04041	0.921087	1.0067	1.00689	1.0071	0.964235	0.992743	0.986141	0.774031	0.83072
R0JM15	Small nuclear ribonucleoprotein Sm D3 (Fragment) OS=Anas platyrhynchos GN=Anapl_06123 PE=4 SV=1 - [R0JM15_ANAPL]	111.57	46.3	3	1.01514	0.996993	1.00241	1.00485	0.962637	1.03999	0.96862	0.990417	0.98564	0.600662	0.691376
R0LUQ0	Serine/threonine-protein kinase Nek9 (Fragment) OS=Anas platyrhynchos GN=Anapl_01280 PE=4 SV=1 - [R0LUQ0_ANAPL]	31.03	3.22	2	1.0563	1.05096	0.90569	1.00431	0.957701	1.02645	0.985449	0.989868	0.985615	0.799492	0.850685
R0LZZ2	NADH dehydrogenase [ubiquinone] 1 alpha subcomplex subunit 5 (Fragment) OS=Anas platyrhynchos GN=Anapl_11464 PE=4 SV=1 - [R0LZZ2_ANAPL]	65.79	23.16	2	0.977392	1.07056	0.97071	1.00622	0.969172	0.967145	1.0388	0.991706	0.985574	0.734536	0.799951
R0KFK5	ATPase family AAA domain-containing protein 3 (Fragment) OS=Anas platyrhynchos GN=Anapl_04506 PE=4 SV=1 - [R0KFK5_ANAPL]	180.13	16.87	8	0.959117	1.00336	1.01624	0.992906	0.965549	0.970813	0.998714	0.978359	0.985349	0.509857	0.60734
R0L497	Cullin-associated NEDD8-dissociated protein 1 (Fragment) OS=Anas platyrhynchos GN=Anapl_07430 PE=4 SV=1 - [R0L497_ANAPL]	604.63	19.09	21	1.02088	0.984997	1.024	1.00996	1.00602	0.97977	0.999586	0.995125	0.985311	0.372829	0.476042
R0LQ91	Canalicular multispecific organic anion transporter 2 (Fragment) OS=Anas platyrhynchos GN=Anapl_09596 PE=3 SV=1 - [R0LQ91_ANAPL]	71.86	3.44	4	0.978543	1.00096	1.08326	1.02092	0.966323	1.04088	1.01047	1.00589	0.985277	0.716094	0.784046
R0JIW7	Dipeptidase (Fragment) OS=Anas platyrhynchos GN=Anapl_06521 PE=3 SV=1 - [R0JIW7_ANAPL]	28.69	4.34	1	0.982496	0.962039	1.09777	1.0141	0.919393	1.01754	1.06057	0.999166	0.985271	0.813897	0.862314
R0LNM2	Elongation factor 2 kinase (Fragment) OS=Anas platyrhynchos GN=Anapl_01005 PE=4 SV=1 - [R0LNM2_ANAPL]	18.13	2.17	1	0.919093	1.0204	1.10353	1.01434	0.982367	0.951178	1.06445	0.99933	0.9852	0.823712	0.870587
U3J030	Uncharacterized protein OS=Anas platyrhynchos GN=GOLIM4 PE=4 SV=1 - [U3J030_ANAPL]	8.59	1.3	1	1.1122	1.03137	0.878851	1.00747	1.04998	0.99589	0.931648	0.992505	0.985144	0.854397	0.894041
R0JBR1	Flap endonuclease 1 (Fragment) OS=Anas platyrhynchos GN=FEN1 PE=3 SV=1 - [R0JBR1_ANAPL]	7.9	2.62	1	1.02402	1.0014	1.00955	1.01166	1.0384	0.980458	0.971001	0.99662	0.985137	0.533303	0.627634
U3II00	Uncharacterized protein OS=Anas platyrhynchos GN=ITSN1 PE=4 SV=1 - [U3II00_ANAPL]	33.82	0.7	1	0.900521	1.04696	1.09586	1.01445	1.06647	0.89579	1.0357	0.999322	0.98509	0.857053	0.89601
A9LPC7	Follicle-stimulating hormone beta (Fragment) OS=Anser anser PE=3 SV=1 - [A9LPC7_9AVES]	41.47	20.95	2	1.03511	1.00403	1.02145	1.0202	1.00958	1.0031	1.00205	1.00491	0.985015	0.175406	0.267774
R0JQN1	THO complex subunit 2 (Fragment) OS=Anas platyrhynchos GN=Anapl_07164 PE=4 SV=1 - [R0JQN1_ANAPL]	93.99	4.28	5	0.995865	1.03341	1.02118	1.01682	0.994697	0.984729	1.02361	1.00101	0.984457	0.381032	0.484202
R0KCQ2	Spermine synthase (Fragment) OS=Anas platyrhynchos GN=Anapl_14424 PE=3 SV=1 - [R0KCQ2_ANAPL]	76.59	12.98	4	1.00953	0.999889	1.00385	1.00442	0.968974	0.990905	1.00653	0.988802	0.984446	0.237094	0.339138
U3J5A4	Uncharacterized protein (Fragment) OS=Anas platyrhynchos GN=LRIG1 PE=4 SV=1 - [U3J5A4_ANAPL]	0.71	1.97	1	0.980133	1.01387	1.04491	1.01297	0.941585	0.963276	1.08661	0.997158	0.984391	0.762561	0.820438
R0JI87	CCR4-NOT transcription complex subunit 1 (Fragment) OS=Anas platyrhynchos GN=Anapl_11370 PE=4 SV=1 - [R0JI87_ANAPL]	120.39	3.41	7	0.956731	1.03794	1.05713	1.01727	0.996125	0.983524	1.0243	1.00132	0.984317	0.654505	0.735154
U3IIK5	Uncharacterized protein OS=Anas platyrhynchos GN=RNF20 PE=4 SV=1 - [U3IIK5_ANAPL]	30.96	2.85	2	0.922044	0.988001	1.12684	1.01229	0.985241	0.97801	1.02518	0.996145	0.984047	0.807696	0.857575
U3J446	Uncharacterized protein (Fragment) OS=Anas platyrhynchos PE=4 SV=1 - [U3J446_ANAPL]	40.29	5.41	2	0.975465	0.970235	1.09215	1.01262	0.917661	1.01281	1.05831	0.996262	0.98385	0.790041	0.84425
R0LN30	Aldo-keto reductase family 1 member B10 (Fragment) OS=Anas platyrhynchos GN=Anapl_05590 PE=4 SV=1 - [R0LN30_ANAPL]	52.4	9.12	1	1.05834	1.02058	0.951671	1.0102	0.980834	1.00739	0.993208	0.993812	0.98378	0.637202	0.720786
R0L386	Ankyrin repeat and FYVE domain-containing protein 1 (Fragment) OS=Anas platyrhynchos GN=Anapl_10242 PE=4 SV=1 - [R0L386_ANAPL]	187.59	8.08	8	1.02517	0.998251	0.986961	1.00346	0.981367	0.981097	0.998468	0.986977	0.983573	0.264312	0.367476
U3IZC4	Uncharacterized protein (Fragment) OS=Anas platyrhynchos GN=GLRX3 PE=4 SV=1 - [U3IZC4_ANAPL]	73.44	9.58	3	1.00801	1.02213	0.972036	1.00072	1.00508	0.97813	0.969392	0.984201	0.983489	0.419441	0.518959
B4ZAE7	Eukaryotic translation elongation factor 2 (Fragment) OS=Anser erythropus GN=EEF2 PE=4 SV=1 - [B4ZAE7_9AVES]	274.71	47.34	2	1.08428	1.01216	0.933888	1.01011	1.01164	1.01559	0.952999	0.993409	0.983465	0.744967	0.807765
R0LXP8	NADH dehydrogenase [ubiquinone] 1 alpha subcomplex subunit 12 (Fragment) OS=Anas platyrhynchos GN=Anapl_08596 PE=4 SV=1 - [R0LXP8_ANAPL]	26.6	14.17	2	1.03076	1.04979	0.945894	1.00881	0.971175	1.02522	0.979998	0.992132	0.983463	0.667652	0.74582
U3IMK8	Uncharacterized protein (Fragment) OS=Anas platyrhynchos GN=CAMK2G PE=4 SV=1 - [U3IMK8_ANAPL]	166.61	10.67	3	0.942354	1.0762	1.10036	1.03964	1.00696	1.04181	1.01839	1.02239	0.983407	0.748411	0.810038
U3I653	Uncharacterized protein (Fragment) OS=Anas platyrhynchos GN=MYO5A PE=4 SV=1 - [U3I653_ANAPL]	321.49	8.86	12	1.0155	1.01102	0.968246	0.998256	0.982224	0.962457	0.998588	0.98109	0.982804	0.401993	0.503651
R0L612	Nck-associated protein 1 (Fragment) OS=Anas platyrhynchos GN=Anapl_14800 PE=4 SV=1 - [R0L612_ANAPL]	144.75	6.96	6	1.01726	0.990127	1.01009	1.00582	0.944219	1.02539	0.995856	0.988489	0.982765	0.527321	0.623132
R0L8Q7	UPF0505 protein C16orf62 (Fragment) OS=Anas platyrhynchos GN=Anapl_00980 PE=4 SV=1 - [R0L8Q7_ANAPL]	63.78	4.91	4	1.06721	1.01675	0.939097	1.00768	0.99572	0.999283	0.975883	0.990295	0.982744	0.670706	0.747549
R0LMD6	Complement C1q tumor necrosis factor-related protein 4 (Fragment) OS=Anas platyrhynchos GN=Anapl_13554 PE=4 SV=1 - [R0LMD6_ANAPL]	1.58	2.4	1	0.985224	1.01796	1.03614	1.01311	0.92661	1.01424	1.04584	0.995562	0.982681	0.673383	0.749331
R0LJ97	Enolase-phosphatase E1 (Fragment) OS=Anas platyrhynchos GN=ENOPH1 PE=4 SV=1 - [R0LJ97_ANAPL]	53.96	16	2	1.03062	0.927373	1.05064	1.00288	0.991684	1.02149	0.943195	0.985456	0.982627	0.715303	0.783428
U3J5N5	Uncharacterized protein (Fragment) OS=Anas platyrhynchos GN=PREP PE=4 SV=1 - [U3J5N5_ANAPL]	499.17	25.8	16	1.03252	1.01058	0.994449	1.01252	1.00491	0.995837	0.983731	0.994825	0.982527	0.233713	0.33513
R0KS65	Lamin-L(III) (Fragment) OS=Anas platyrhynchos GN=Anapl_07385 PE=3 SV=1 - [R0KS65_ANAPL]	109.71	11.03	6	0.983418	0.996892	1.03867	1.00633	0.965216	0.998103	1.00243	0.988584	0.982369	0.432801	0.531325
U3IG17	Uncharacterized protein (Fragment) OS=Anas platyrhynchos PE=4 SV=1 - [U3IG17_ANAPL]	219.66	72.82	6	1.07962	1.00925	0.97645	1.02177	1.03317	1.00111	0.976147	1.00347	0.982091	0.625086	0.710613
U3ICP8	Uncharacterized protein (Fragment) OS=Anas platyrhynchos GN=NANS PE=4 SV=1 - [U3ICP8_ANAPL]	36.42	9.84	2	1.10851	0.984413	0.930949	1.00796	1.0009	0.92555	1.04319	0.989881	0.982066	0.787909	0.84249
U3J3N5	Uncharacterized protein (Fragment) OS=Anas platyrhynchos GN=DDHD2 PE=4 SV=1 - [U3J3N5_ANAPL]	39.31	5.7	3	1.00165	0.940983	1.04994	0.997522	0.924769	1.00988	1.00416	0.979603	0.982036	0.690279	0.762755
U3IYD4	Uncharacterized protein OS=Anas platyrhynchos GN=TMLHE PE=4 SV=1 - [U3IYD4_ANAPL]	80.02	9.86	3	1.04921	1.11694	0.924259	1.03014	1.06541	0.959062	1.01042	1.01163	0.982036	0.787627	0.842448
R0L3Q2	Uncharacterized protein C7orf24-like protein (Fragment) OS=Anas platyrhynchos GN=Anapl_12563 PE=4 SV=1 - [R0L3Q2_ANAPL]	10.03	4.83	1	1.05557	1.02749	0.950555	1.01121	1.00479	0.981948	0.99228	0.993007	0.982003	0.600798	0.691376
R0KPM3	Thy-1 membrane glycoprotein (Fragment) OS=Anas platyrhynchos GN=THY1 PE=4 SV=1 - [R0KPM3_ANAPL]	82.68	14.29	2	1.05163	0.995061	0.976862	1.00785	1.05484	0.959733	0.954488	0.989687	0.981978	0.670492	0.747549
R0LQS9	DNA-directed RNA polymerases I and III subunit RPAC1 (Fragment) OS=Anas platyrhynchos GN=POLR1C PE=4 SV=1 - [R0LQS9_ANAPL]	45.9	7	1	0.97941	0.98789	1.07509	1.01413	1.00361	1.12404	0.859621	0.995758	0.981884	0.834337	0.879067
U3IGS0	Uncharacterized protein (Fragment) OS=Anas platyrhynchos GN=PAK1 PE=4 SV=1 - [U3IGS0_ANAPL]	38.62	5.67	2	1.04002	1.01011	0.971384	1.00717	0.991258	0.999236	0.975881	0.988791	0.98175	0.431203	0.530153
[truncated: 1,630 more rows]
