# Supplementary material for: Comparative proteomic analysis of pituitary glands from Huoyan geese between pre-laying and laying periods using an iTRAQ-based approach
Source: PLoS One. 2017 Sep 25;12(9):e0185253. doi: 10.1371/journal.pone.0185253 (PMC5612699; doi:10.1371/journal.pone.0185253)
Supplement: S4 Table — (XLS) [file pone.0185253.s004.xls]

## Sheet: Sheet1
Supplemental Table 4. Significant differentially expressed proteins (DEPs) in pituitary between pre-laying period and laying period
Accession	Description	Score	Coverage	# Unique Peptides	prelaying1	prelaying2	prelaying3	prelaying mean	laying1	laying2	laying3	laying mean	laying/prelaying	p value	FDR
R0LGU9	Uncharacterized protein (Fragment) OS=Anas platyrhynchos GN=Anapl_14654 PE=4 SV=1 - [R0LGU9_ANAPL]	54.74	33.33	2	0.321077	0.324712	0.275816	0.307202	1.83241	1.67985	1.58897	1.70041	5.53516	4.3791e-05	0.00171922
U3HZ38	Uncharacterized protein (Fragment) OS=Anas platyrhynchos PE=4 SV=1 - [U3HZ38_ANAPL]	45.91	11.76	1	0.373861	0.333033	0.304615	0.33717	1.75724	1.66055	1.59544	1.67108	4.95619	1.28154e-05	0.00103507
R0KJT8	Splicing factor 3A subunit 2 (Fragment) OS=Anas platyrhynchos GN=Anapl_15176 PE=4 SV=1 - [R0KJT8_ANAPL]	43.7	6.83	1	0.375575	0.341646	0.310932	0.342717	1.60032	1.56328	1.83639	1.66666	4.86309	0.000111461	0.00251366
D4P3M2	Beta-actin (Fragment) OS=Anas platyrhynchos PE=4 SV=1 - [D4P3M2_ANAPL]	410.24	62.63	1	0.394895	0.38421	0.375303	0.384803	1.64345	1.57527	1.64019	1.61963	4.209	7.09737e-07	0.000408914
R0L6U2	Proteasome inhibitor PI31 subunit (Fragment) OS=Anas platyrhynchos GN=PSMF1 PE=4 SV=1 - [R0L6U2_ANAPL]	29.5	5.73	1	0.393467	0.418245	0.493879	0.435197	1.56536	1.57676	1.58936	1.57716	3.62402	3.23645e-06	0.000659182
U3IUD9	Uncharacterized protein (Fragment) OS=Anas platyrhynchos PE=4 SV=1 - [U3IUD9_ANAPL]	16.89	0.18	1	0.464196	0.451574	0.388731	0.434833	1.57536	1.57535	1.56397	1.57156	3.61417	1.11982e-06	0.000472238
R0LGE6	NF-kappa-B-repressing factor (Fragment) OS=Anas platyrhynchos GN=NKRF PE=4 SV=1 - [R0LGE6_ANAPL]	26.85	0.85	1	0.442156	0.433288	0.447053	0.440832	1.7205	1.53733	1.45199	1.56994	3.56131	0.00014137	0.00277389
B2YI99	Follicle stimulating hormone alpha polypeptide OS=Anser cygnoides PE=2 SV=1 - [B2YI99_ANSCY]	27.71	21.67	2	0.465009	0.505492	0.411758	0.460753	1.53034	1.52922	1.54155	1.5337	3.32868	2.55029e-06	0.000641614
U3I6T2	Uncharacterized protein (Fragment) OS=Anas platyrhynchos GN=HMGN3 PE=4 SV=1 - [U3I6T2_ANAPL]	24.78	6.45	1	0.543185	0.470389	0.405264	0.472946	1.60761	1.54966	1.43988	1.53238	3.24008	7.4643e-05	0.00209061
R0LIV4	Nuclear ubiquitous casein and cyclin-dependent kinases substrate (Fragment) OS=Anas platyrhynchos GN=Anapl_02066 PE=4 SV=1 - [R0LIV4_ANAPL]	48.82	5.9	2	0.492459	0.503084	0.436279	0.477274	1.56777	1.48944	1.48239	1.5132	3.17051	7.17964e-06	0.000831163
U3ISN3	Uncharacterized protein (Fragment) OS=Anas platyrhynchos GN=FBXO7 PE=4 SV=1 - [U3ISN3_ANAPL]	27.97	2.35	1	0.501866	0.503751	0.48036	0.495326	1.50418	1.60218	1.42806	1.51147	3.05147	3.72993e-05	0.00163975
U3IKV6	Uncharacterized protein (Fragment) OS=Anas platyrhynchos PE=4 SV=1 - [U3IKV6_ANAPL]	29.24	9.01	1	0.549241	0.500735	0.444088	0.498021	1.47553	1.49453	1.5084	1.49282	2.9975	6.25632e-06	0.000808217
U3J6E8	Uncharacterized protein (Fragment) OS=Anas platyrhynchos PE=4 SV=1 - [U3J6E8_ANAPL]	116.11	35.37	2	0.561515	0.543759	0.446889	0.517388	1.52148	1.52725	1.54137	1.53003	2.95723	9.61574e-06	0.00090258
P35519	Neurophysin 1 OS=Anser anser anser PE=1 SV=1 - [NEU1_ANSAN]	216.55	83.87	5	0.502302	0.483953	0.539581	0.508612	1.50196	1.52634	1.45015	1.49282	2.93508	3.79604e-06	0.000659182
R0M172	CD9 antigen (Fragment) OS=Anas platyrhynchos GN=Anapl_04023 PE=4 SV=1 - [R0M172_ANAPL]	72.56	7.35	1	0.598828	0.490872	0.434736	0.508145	1.56042	1.51362	1.38525	1.48643	2.9252	0.000161981	0.00293
U3IUY4	Uncharacterized protein OS=Anas platyrhynchos GN=UBE2E3 PE=3 SV=1 - [U3IUY4_ANAPL]	28.48	6.28	1	0.481104	0.549196	0.523012	0.517771	1.48946	1.58823	1.3911	1.4896	2.87694	8.64858e-05	0.00222493
R0M352	PEST proteolytic signal-containing nuclear protein (Fragment) OS=Anas platyrhynchos GN=PCNP PE=4 SV=1 - [R0M352_ANAPL]	17.47	5.63	1	0.499012	0.468547	0.616351	0.52797	1.4878	1.50607	1.46778	1.48722	2.81686	3.2326e-05	0.00158381
P19630	Neurophysin 2 OS=Anser anser anser PE=1 SV=1 - [NEU2_ANSAN]	280.92	55.73	6	0.542733	0.548275	0.513501	0.534836	1.41579	1.47397	1.46001	1.44992	2.71097	1.53269e-06	0.000483912
U3J3J4	Uncharacterized protein (Fragment) OS=Anas platyrhynchos GN=CCDC50 PE=4 SV=1 - [U3J3J4_ANAPL]	34.87	4.3	1	0.511413	0.531873	0.615939	0.553075	1.47311	1.44205	1.46617	1.46044	2.64059	1.08367e-05	0.000965022
U3J651	Uncharacterized protein (Fragment) OS=Anas platyrhynchos GN=CRIP2 PE=4 SV=1 - [U3J651_ANAPL]	39.33	9.36	1	0.648886	0.559429	0.468681	0.558999	1.61624	1.43624	1.28351	1.44533	2.58557	0.00125864	0.00885335
U3IV85	Uncharacterized protein (Fragment) OS=Anas platyrhynchos PE=4 SV=1 - [U3IV85_ANAPL]	33.41	10.09	1	0.576512	0.561633	0.52531	0.554485	1.51945	1.40955	1.35834	1.42911	2.57737	6.2216e-05	0.00196852
U3I982	Uncharacterized protein (Fragment) OS=Anas platyrhynchos PE=4 SV=1 - [U3I982_ANAPL]	76.33	43.9	1	0.503499	0.5596	0.544961	0.53602	1.41009	1.35374	1.37453	1.37945	2.57351	3.60644e-06	0.000659182
R0L8E3	Matrix Gla protein OS=Anas platyrhynchos GN=Anapl_05119 PE=4 SV=1 - [R0L8E3_ANAPL]	17.06	10.99	1	0.567707	0.479489	0.658833	0.568676	1.4573	1.4011	1.48598	1.44813	2.54649	0.000106314	0.00243869
U3IN24	Uncharacterized protein (Fragment) OS=Anas platyrhynchos PE=4 SV=1 - [U3IN24_ANAPL]	17.49	2.27	1	0.654521	0.557163	0.489351	0.567012	1.5211	1.41887	1.37467	1.43821	2.53647	0.000175336	0.00304379
R0K0Z7	Myelin P2 protein (Fragment) OS=Anas platyrhynchos GN=Anapl_14852 PE=3 SV=1 - [R0K0Z7_ANAPL]	146.84	45.38	5	0.584995	0.575859	0.543286	0.568046	1.46845	1.38281	1.39864	1.41664	2.49387	8.33951e-06	0.000844314
U3ICL0	Uncharacterized protein (Fragment) OS=Anas platyrhynchos GN=RPS27A PE=4 SV=1 - [U3ICL0_ANAPL]	199.41	36.54	2	0.519718	0.557161	0.548648	0.541842	1.36707	1.30528	1.25801	1.31012	2.4179	2.15429e-05	0.00140548
R0M1S3	Phosphatidylcholine transfer protein (Fragment) OS=Anas platyrhynchos GN=Anapl_03147 PE=4 SV=1 - [R0M1S3_ANAPL]	8.23	6.29	1	0.631961	0.582509	0.5829	0.599124	1.5126	1.40222	1.31391	1.40958	2.35273	0.000171261	0.00303464
U3IEA5	Uncharacterized protein (Fragment) OS=Anas platyrhynchos GN=CTTN PE=4 SV=1 - [U3IEA5_ANAPL]	115.72	11.69	5	0.579173	0.579557	0.660304	0.606345	1.35397	1.41927	1.38862	1.38729	2.28795	1.87228e-05	0.00140548
R0K9M9	Adaptin ear-binding coat-associated protein 1 (Fragment) OS=Anas platyrhynchos GN=Anapl_11238 PE=4 SV=1 - [R0K9M9_ANAPL]	21.65	5.03	1	0.642442	0.580931	0.629141	0.617504	1.45186	1.38923	1.3345	1.39186	2.25401	3.68628e-05	0.00163975
R0M0H3	Syndecan (Fragment) OS=Anas platyrhynchos GN=Anapl_01210 PE=3 SV=1 - [R0M0H3_ANAPL]	18.6	3.8	1	0.60919	0.571646	0.681662	0.620832	1.35952	1.41758	1.39927	1.39212	2.24235	2.9822e-05	0.00158381
U3I9X9	Uncharacterized protein (Fragment) OS=Anas platyrhynchos PE=3 SV=1 - [U3I9X9_ANAPL]	19.34	30.23	1	0.611431	0.591958	0.684848	0.629412	1.32415	1.37305	1.45329	1.3835	2.19808	8.88694e-05	0.00226944
R0LU18	Matrix-remodeling-associated protein 7 OS=Anas platyrhynchos GN=Anapl_11955 PE=4 SV=1 - [R0LU18_ANAPL]	15.99	4.73	1	0.638078	0.641028	0.610104	0.629736	1.38672	1.40604	1.33939	1.37738	2.18724	4.56722e-06	0.000720998
U3IRZ0	Uncharacterized protein (Fragment) OS=Anas platyrhynchos PE=4 SV=1 - [U3IRZ0_ANAPL]	54.48	19.61	1	0.662327	0.63537	0.579333	0.625677	1.43789	1.33815	1.32546	1.36717	2.1851	6.72336e-05	0.00198989
R0KA54	Histone H1.10 (Fragment) OS=Anas platyrhynchos GN=Anapl_01026 PE=3 SV=1 - [R0KA54_ANAPL]	162.81	23.37	1	0.592026	0.606952	0.71367	0.63755	1.32586	1.40005	1.37372	1.36655	2.14343	7.79419e-05	0.00212405
U3J3D1	Uncharacterized protein (Fragment) OS=Anas platyrhynchos PE=4 SV=1 - [U3J3D1_ANAPL]	7.55	0.88	1	0.648663	0.623545	0.645796	0.639335	1.37391	1.3785	1.35791	1.37011	2.14302	2.18436e-07	0.000252876
R0M2S9	Double C2-like domain-containing protein beta (Fragment) OS=Anas platyrhynchos GN=Anapl_08410 PE=4 SV=1 - [R0M2S9_ANAPL]	61.43	2.44	1	0.614756	0.595407	0.724162	0.644775	1.41773	1.35473	1.33758	1.37001	2.12479	0.000102154	0.00243869
U3J680	Uncharacterized protein OS=Anas platyrhynchos GN=CALD1 PE=4 SV=1 - [U3J680_ANAPL]	91.61	10.29	4	0.598312	0.627444	0.714645	0.6468	1.28455	1.39366	1.44457	1.37426	2.1247	0.000244215	0.00364017
R0L4L6	LIM and SH3 domain protein 1 (Fragment) OS=Anas platyrhynchos GN=Anapl_16862 PE=4 SV=1 - [R0L4L6_ANAPL]	115.82	21.27	4	0.58075	0.627084	0.724788	0.644207	1.31585	1.37812	1.4097	1.36789	2.12337	0.000139065	0.00275699
R0M333	Uncharacterized protein C1orf77-like protein (Fragment) OS=Anas platyrhynchos GN=Anapl_15373 PE=4 SV=1 - [R0M333_ANAPL]	57.63	11.5	2	0.660737	0.645949	0.603368	0.636685	1.40605	1.30499	1.30255	1.33787	2.1013	5.17692e-05	0.00181064
R0M0X0	Cysteine and glycine-rich protein 2 (Fragment) OS=Anas platyrhynchos GN=Anapl_06727 PE=4 SV=1 - [R0M0X0_ANAPL]	58.94	18.04	3	0.681668	0.640487	0.61994	0.647365	1.38177	1.34963	1.3287	1.35336	2.09057	7.72117e-06	0.000844314
R0LJA8	EGF-containing fibulin-like extracellular matrix protein 1 (Fragment) OS=Anas platyrhynchos GN=EFEMP1 PE=4 SV=1 - [R0LJA8_ANAPL]	116.04	12.22	5	0.676027	0.554457	0.738646	0.656377	1.32809	1.36436	1.38377	1.35874	2.07006	0.000240423	0.00364017
U3J1H0	Uncharacterized protein OS=Anas platyrhynchos GN=TMSB10 PE=4 SV=1 - [U3J1H0_ANAPL]	32.8	16.67	1	0.732875	0.655631	0.569893	0.6528	1.38593	1.39471	1.27096	1.35053	2.06883	0.000348168	0.00442859
U3JA11	Uncharacterized protein OS=Anas platyrhynchos PE=4 SV=1 - [U3JA11_ANAPL]	315.16	9.48	13	0.625506	0.655158	0.670458	0.650374	1.33002	1.35324	1.35157	1.34494	2.06795	1.35974e-06	0.000472238
R0M3M9	Collagen alpha-1(III) chain (Fragment) OS=Anas platyrhynchos GN=Anapl_10009 PE=4 SV=1 - [R0M3M9_ANAPL]	75.59	1.65	1	0.718296	0.627237	0.624795	0.656776	1.40138	1.36865	1.28171	1.35058	2.05638	0.000123985	0.00256579
R0J8Z7	Hsp90 co-chaperone Cdc37 OS=Anas platyrhynchos GN=Anapl_17871 PE=4 SV=1 - [R0J8Z7_ANAPL]	12.48	6.16	1	0.593424	0.626978	0.787057	0.669153	1.25196	1.33351	1.45661	1.34736	2.01353	0.00129614	0.008985
U3J9U3	Uncharacterized protein (Fragment) OS=Anas platyrhynchos GN=COL1A1 PE=4 SV=1 - [U3J9U3_ANAPL]	259.13	7.48	6	0.685638	0.637003	0.678953	0.667198	1.3647	1.32821	1.33005	1.34098	2.00987	4.01764e-06	0.000664441
R0KCI8	Nucleolin (Fragment) OS=Anas platyrhynchos GN=Anapl_07566 PE=4 SV=1 - [R0KCI8_ANAPL]	360.08	24.76	1	0.741585	0.66184	0.597419	0.666948	1.42647	1.26397	1.32741	1.33928	2.00807	0.000437851	0.00498576
R0L244	Supervillin (Fragment) OS=Anas platyrhynchos GN=Anapl_11127 PE=4 SV=1 - [R0L244_ANAPL]	38.76	0.63	1	0.69619	0.57902	0.745161	0.673457	1.35897	1.3035	1.36341	1.34196	1.99265	0.00022614	0.00348554
U3J0S9	Uncharacterized protein OS=Anas platyrhynchos GN=FAM192A PE=4 SV=1 - [U3J0S9_ANAPL]	29.22	5.88	1	0.633711	0.638727	0.749324	0.673921	1.38414	1.35006	1.28541	1.33987	1.98817	0.000150886	0.00279719
U3IZ58	Uncharacterized protein (Fragment) OS=Anas platyrhynchos PE=4 SV=1 - [U3IZ58_ANAPL]	70.1	29.33	1	0.674927	0.676699	0.687179	0.679602	1.40901	1.3169	1.26423	1.33005	1.9571	0.000106134	0.00243869
U3J636	Uncharacterized protein (Fragment) OS=Anas platyrhynchos GN=VPS72 PE=4 SV=1 - [U3J636_ANAPL]	10.68	5.67	1	0.73726	0.655684	0.636133	0.676359	1.38518	1.32967	1.23804	1.31763	1.94812	0.000265869	0.00383255
R0M087	Transcription elongation factor B polypeptide 3 (Fragment) OS=Anas platyrhynchos GN=Anapl_06064 PE=4 SV=1 - [R0M087_ANAPL]	24.68	2.22	1	0.594693	0.670688	0.793611	0.686331	1.29656	1.36159	1.32703	1.32839	1.9355	0.000458457	0.00503867
R0M444	Uncharacterized protein OS=Anas platyrhynchos GN=Anapl_03586 PE=4 SV=1 - [R0M444_ANAPL]	2.1	0.74	1	0.696077	0.681605	0.676639	0.684774	1.32844	1.33389	1.30793	1.32342	1.93264	3.35109e-07	0.000290958
R0L8H8	Stanniocalcin-1 (Fragment) OS=Anas platyrhynchos GN=STC1 PE=4 SV=1 - [R0L8H8_ANAPL]	18.51	4.33	1	0.569702	0.58656	0.918462	0.691575	1.28772	1.3727	1.33458	1.33166	1.92555	0.00529472	0.0221816
U3IJ39	Uncharacterized protein OS=Anas platyrhynchos GN=AHNAK PE=4 SV=1 - [U3IJ39_ANAPL]	1232.08	28.75	37	0.64254	0.696635	0.703213	0.680796	1.34817	1.31196	1.27025	1.31013	1.9244	2.89414e-05	0.00158381
U3IMR7	Uncharacterized protein (Fragment) OS=Anas platyrhynchos GN=C11orf58 PE=4 SV=1 - [U3IMR7_ANAPL]	19.82	5.56	1	0.546828	0.768813	0.750006	0.688549	1.36826	1.25542	1.34665	1.32344	1.92207	0.00130326	0.00899845
U3J834	Uncharacterized protein (Fragment) OS=Anas platyrhynchos GN=RPS19 PE=4 SV=1 - [U3J834_ANAPL]	20.85	14.29	1	0.744206	0.733281	0.58385	0.687112	1.35732	1.27151	1.31776	1.31553	1.91457	0.00039442	0.00473986
U3J8M4	Microtubule-associated protein OS=Anas platyrhynchos GN=MAP4 PE=3 SV=1 - [U3J8M4_ANAPL]	92.49	5.43	3	0.748869	0.695543	0.644981	0.696464	1.28956	1.4309	1.27196	1.33081	1.9108	0.000412251	0.0047944
U3IVW1	Uncharacterized protein (Fragment) OS=Anas platyrhynchos GN=MAP6 PE=4 SV=1 - [U3IVW1_ANAPL]	10.4	3.82	1	0.691143	0.596042	0.797448	0.694878	1.41219	1.28166	1.27382	1.32256	1.90329	0.00103025	0.0080046
R0JFC2	40S ribosomal protein S28 (Fragment) OS=Anas platyrhynchos GN=RPS28 PE=4 SV=1 - [R0JFC2_ANAPL]	63.2	51.22	2	0.654296	0.665843	0.75466	0.6916	1.31998	1.28113	1.34254	1.31455	1.90073	6.8575e-05	0.00198989
U3IPG5	Uncharacterized protein (Fragment) OS=Anas platyrhynchos GN=HMGN1 PE=4 SV=1 - [U3IPG5_ANAPL]	16.31	15.84	1	0.758701	0.691578	0.629343	0.693207	1.38914	1.2924	1.24178	1.30777	1.88656	0.00042337	0.00488493
U3IGI0	Uncharacterized protein (Fragment) OS=Anas platyrhynchos GN=NSUN7 PE=4 SV=1 - [U3IGI0_ANAPL]	9.09	1.08	1	0.732874	0.604238	0.761263	0.699458	1.35858	1.2872	1.29986	1.31521	1.88033	0.000315512	0.00413499
R0KWS2	Mitogen-activated protein kinase kinase kinase 2 (Fragment) OS=Anas platyrhynchos GN=Anapl_16634 PE=4 SV=1 - [R0KWS2_ANAPL]	7.77	1.61	1	0.713752	0.734152	0.653316	0.700407	1.14924	1.30227	1.46242	1.30464	1.86269	0.0029665	0.0151287
R0JV66	Scaffold attachment factor B1 (Fragment) OS=Anas platyrhynchos GN=Anapl_08928 PE=4 SV=1 - [R0JV66_ANAPL]	74.65	5.57	3	0.691041	0.705775	0.679927	0.692248	1.27192	1.25171	1.3081	1.27725	1.84507	5.48043e-06	0.000808217
Q4L1B3	Serum amyloid A protein OS=Anser anser domesticus PE=2 SV=1 - [Q4L1B3_9AVES]	34.5	12.6	1	0.751569	0.685124	0.694995	0.710563	1.33506	1.28027	1.2648	1.29338	1.82022	3.98409e-05	0.00166708
R0LZM7	Uncharacterized protein OS=Anas platyrhynchos GN=Anapl_09060 PE=4 SV=1 - [R0LZM7_ANAPL]	33.35	2.05	1	0.697263	0.800504	0.650824	0.716197	1.44026	1.17172	1.25574	1.28924	1.80012	0.00322509	0.0159328
R0LNH9	Collagen alpha-2(V) chain (Fragment) OS=Anas platyrhynchos GN=Anapl_10010 PE=4 SV=1 - [R0LNH9_ANAPL]	15.32	0.55	1	0.824077	0.748704	0.584069	0.71895	1.38042	1.29789	1.16536	1.28122	1.78207	0.00401576	0.018497
R0K791	Sorting nexin-2 (Fragment) OS=Anas platyrhynchos GN=Anapl_13309 PE=4 SV=1 - [R0K791_ANAPL]	90.86	8.86	3	0.723476	0.681291	0.770735	0.725167	1.24077	1.27867	1.34012	1.28652	1.7741	0.000132663	0.00268114
Q75QJ7	Paired-like homeodomain transcription factor (Fragment) OS=Cairina moschata GN=PTX1 PE=4 SV=1 - [Q75QJ7_CAIMO]	13.04	9.82	1	0.697337	0.715323	0.76219	0.72495	1.23284	1.29556	1.32898	1.2858	1.77363	8.06867e-05	0.00212405
P00717	Lysozyme g OS=Cygnus atratus PE=1 SV=1 - [LYG_CYGAT]	202.89	35.14	5	0.731926	0.729673	0.706806	0.722802	1.26799	1.26996	1.30345	1.28047	1.77153	2.39234e-06	0.000641614
R0M1S6	Uncharacterized protein (Fragment) OS=Anas platyrhynchos GN=VAPB PE=4 SV=1 - [R0M1S6_ANAPL]	7.74	3.51	1	0.767719	0.730291	0.675217	0.724409	1.29058	1.23431	1.32122	1.28204	1.76977	0.000113024	0.00253247
R0KJQ2	Elongation factor Tu, mitochondrial OS=Anas platyrhynchos GN=Anapl_17825 PE=4 SV=1 - [R0KJQ2_ANAPL]	10.44	10.91	1	0.742834	0.767501	0.671796	0.727377	1.31906	1.26767	1.24579	1.27751	1.75632	0.000106732	0.00243869
U3IJT9	Uncharacterized protein (Fragment) OS=Anas platyrhynchos GN=AGFG1 PE=4 SV=1 - [U3IJT9_ANAPL]	11.06	2.12	1	0.70771	0.698495	0.788339	0.731515	1.22594	1.32054	1.29447	1.28031	1.75022	0.000165537	0.00297881
U3IHL1	Uncharacterized protein OS=Anas platyrhynchos PE=4 SV=1 - [U3IHL1_ANAPL]	23.67	1.42	1	0.755608	0.838846	0.585359	0.726604	1.28163	1.30178	1.23021	1.27121	1.74952	0.00216912	0.0124313
U3IJ82	Uncharacterized protein OS=Anas platyrhynchos GN=KCTD16 PE=4 SV=1 - [U3IJ82_ANAPL]	11.59	2.58	1	0.717239	0.725383	0.75075	0.731124	1.30109	1.27279	1.26285	1.27891	1.74924	3.60109e-06	0.000659182
R0LBE3	Protein diaphanous-like protein 2 (Fragment) OS=Anas platyrhynchos GN=Anapl_17291 PE=4 SV=1 - [R0LBE3_ANAPL]	38.24	2.66	2	0.596972	0.777601	0.632164	0.668912	1.08176	1.24885	1.17435	1.16832	1.7466	0.00244173	0.0135249
U3IFI6	Uncharacterized protein OS=Anas platyrhynchos GN=CIRBP PE=4 SV=1 - [U3IFI6_ANAPL]	116.28	23.84	4	0.789455	0.733001	0.657565	0.726674	1.3243	1.2512	1.2231	1.2662	1.74246	0.000376842	0.00458636
R0JHU7	Gamma-synuclein (Fragment) OS=Anas platyrhynchos GN=Anapl_04309 PE=4 SV=1 - [R0JHU7_ANAPL]	97.57	46.39	2	0.718639	0.741064	0.705249	0.721651	1.28422	1.24723	1.23166	1.25437	1.7382	9.16102e-06	0.000883784
R0JWY8	Folate receptor alpha (Fragment) OS=Anas platyrhynchos GN=Anapl_17732 PE=4 SV=1 - [R0JWY8_ANAPL]	56.71	6.37	2	0.800919	0.665452	0.735131	0.733834	1.30721	1.25802	1.24659	1.27061	1.73146	0.000243564	0.00364017
U3J2R5	Uncharacterized protein (Fragment) OS=Anas platyrhynchos GN=LUM PE=4 SV=1 - [U3J2R5_ANAPL]	297.68	22.38	7	0.753368	0.763176	0.69548	0.737341	1.32153	1.25723	1.23448	1.27108	1.72387	9.12525e-05	0.00228
R0L0W9	Calmegin (Fragment) OS=Anas platyrhynchos GN=CLGN PE=3 SV=1 - [R0L0W9_ANAPL]	80.79	5.21	1	0.783677	0.718742	0.71238	0.738266	1.28109	1.2741	1.25228	1.26916	1.7191	2.62983e-05	0.00154803
R0LLL2	60S ribosomal protein L13 (Fragment) OS=Anas platyrhynchos GN=Anapl_12160 PE=4 SV=1 - [R0LLL2_ANAPL]	157.67	30	5	0.75893	0.745905	0.721049	0.741961	1.3143	1.27347	1.23649	1.27476	1.71809	2.89753e-05	0.00158381
U3IW58	Uncharacterized protein OS=Anas platyrhynchos GN=COL1A2 PE=4 SV=1 - [U3IW58_ANAPL]	491.41	9.68	12	0.727964	0.732301	0.762589	0.740951	1.30029	1.27935	1.21236	1.264	1.70592	5.30685e-05	0.00181064
R0JLF5	Complexin-1 (Fragment) OS=Anas platyrhynchos GN=Anapl_17986 PE=4 SV=1 - [R0JLF5_ANAPL]	50.47	43.55	3	0.726372	0.709394	0.809788	0.748518	1.26032	1.28216	1.25847	1.26698	1.69266	8.43102e-05	0.00220157
R0KZS8	Ribosomal protein L37 (Fragment) OS=Anas platyrhynchos GN=Anapl_12015 PE=3 SV=1 - [R0KZS8_ANAPL]	5.69	9.33	1	0.644649	0.734875	0.870332	0.749952	1.3089	1.2479	1.24216	1.26632	1.68854	0.00170234	0.0105954
U3IJ62	Uncharacterized protein (Fragment) OS=Anas platyrhynchos GN=VWA5B2 PE=4 SV=1 - [U3IJ62_ANAPL]	88	4.58	3	0.687186	0.748499	0.83174	0.755808	1.22718	1.24572	1.30866	1.26052	1.66777	0.000485766	0.00516003
Q9PRR6	Apolipoprotein AI (Fragment) OS=Anser anser PE=1 SV=1 - [Q9PRR6_9AVES]	106.98	64.71	1	0.717348	0.723904	0.798697	0.74665	1.32638	1.22854	1.17384	1.24292	1.66466	0.000657804	0.00607594
R0JXE3	C-X-C motif chemokine 14 (Fragment) OS=Anas platyrhynchos GN=Anapl_09964 PE=4 SV=1 - [R0JXE3_ANAPL]	31.79	12.82	1	0.695104	0.718105	0.816242	0.74315	1.23368	1.17626	1.29729	1.23574	1.66284	0.000642995	0.00603546
R0LGK3	Stathmin (Fragment) OS=Anas platyrhynchos GN=Anapl_14133 PE=3 SV=1 - [R0LGK3_ANAPL]	74.1	20.14	3	0.75815	0.760443	0.734245	0.750946	1.35929	1.16189	1.21462	1.24527	1.65826	0.00115388	0.00844811
R0JS15	Calmin (Fragment) OS=Anas platyrhynchos GN=Anapl_03313 PE=4 SV=1 - [R0JS15_ANAPL]	4.83	5.75	1	0.807319	0.763457	0.709421	0.760066	1.22936	1.28972	1.21509	1.24472	1.63765	0.000183881	0.00313048
R0L6J4	Lymphocyte-specific protein 1 (Fragment) OS=Anas platyrhynchos GN=Anapl_04112 PE=4 SV=1 - [R0L6J4_ANAPL]	56.13	2.99	1	0.739251	0.692096	0.865379	0.765575	1.30613	1.23218	1.21346	1.25059	1.63353	0.00119019	0.00856857
R0JKX7	Uncharacterized protein OS=Anas platyrhynchos GN=Anapl_09870 PE=4 SV=1 - [R0JKX7_ANAPL]	8.16	1.79	1	0.754676	0.752478	0.783162	0.763439	1.32963	1.22247	1.18898	1.24703	1.63343	0.000374315	0.00457745
R0J7S1	Dynactin subunit 2 (Fragment) OS=Anas platyrhynchos GN=Anapl_18732 PE=4 SV=1 - [R0J7S1_ANAPL]	18.23	27.03	1	0.797515	0.748356	0.755129	0.767	1.18731	1.26336	1.27152	1.24073	1.61764	0.000105787	0.00243869
U3J0R4	Uncharacterized protein (Fragment) OS=Anas platyrhynchos GN=NHLRC2 PE=4 SV=1 - [U3J0R4_ANAPL]	83.66	5.39	3	0.786072	0.817511	0.689817	0.764466	1.30675	1.27038	1.12895	1.23536	1.61597	0.00209445	0.0121843
U3IX92	Uncharacterized protein OS=Anas platyrhynchos GN=MBNL1 PE=4 SV=1 - [U3IX92_ANAPL]	54.83	8.25	4	0.804627	0.806164	0.705066	0.771952	1.27289	1.22903	1.18447	1.22879	1.5918	0.000408268	0.00479025
R0KT46	Secretogranin-2 (Fragment) OS=Anas platyrhynchos GN=SCG2 PE=4 SV=1 - [R0KT46_ANAPL]	802.8	35.57	21	0.797926	0.777571	0.735266	0.770254	1.25779	1.21562	1.19863	1.22401	1.5891	5.85202e-05	0.0019098
R0KBD0	THO complex subunit 4 (Fragment) OS=Anas platyrhynchos GN=Anapl_02746 PE=4 SV=1 - [R0KBD0_ANAPL]	92.18	21.48	2	0.635694	0.763532	0.865703	0.754976	1.15913	1.22605	1.21171	1.19896	1.58808	0.00309427	0.0155537
A9LM16	RAB11B OS=Anas platyrhynchos GN=rab11b PE=2 SV=1 - [A9LM16_ANAPL]	253.18	43.06	2	0.821012	0.762807	0.734033	0.772617	1.2435	1.25624	1.17983	1.22652	1.58749	0.000200097	0.00329354
U3I779	Uncharacterized protein OS=Anas platyrhynchos PE=4 SV=1 - [U3I779_ANAPL]	7.23	13.4	1	0.76449	0.790813	0.771468	0.77559	1.24048	1.25099	1.1923	1.22792	1.58321	2.13551e-05	0.00140548
R0L4M6	Cochlin (Fragment) OS=Anas platyrhynchos GN=Anapl_11710 PE=4 SV=1 - [R0L4M6_ANAPL]	434.36	24.24	11	0.783723	0.778066	0.761124	0.774304	1.19669	1.22049	1.26041	1.22586	1.58318	2.18531e-05	0.00140548
U3IV02	Uncharacterized protein (Fragment) OS=Anas platyrhynchos GN=SCAMP2 PE=4 SV=1 - [U3IV02_ANAPL]	45.34	4.74	1	0.819313	0.734629	0.782241	0.778728	1.21289	1.20742	1.27317	1.23116	1.58099	0.000151043	0.00279719
B5LZ62	Thyrotropin beta subunit (Fragment) OS=Anser anser GN=TSHB PE=4 SV=1 - [B5LZ62_9AVES]	27.07	31.43	1	0.847545	0.77275	0.708918	0.776405	1.29619	1.23771	1.14823	1.22738	1.58085	0.00155254	0.00996666
A9YVJ0	Perilipin OS=Anas platyrhynchos GN=ADRP PE=2 SV=1 - [A9YVJ0_ANAPL]	42.98	7.11	2	0.74409	0.782431	0.794371	0.773631	1.20208	1.21481	1.2446	1.2205	1.57762	2.2454e-05	0.00141787
U3IC96	Uncharacterized protein OS=Anas platyrhynchos GN=FBLN5 PE=4 SV=1 - [U3IC96_ANAPL]	72.43	7.85	3	0.705936	0.754401	0.899761	0.7867	1.23041	1.23473	1.25804	1.24106	1.57755	0.00151662	0.00982824
U3IW02	Uncharacterized protein (Fragment) OS=Anas platyrhynchos GN=NPTX1 PE=4 SV=1 - [U3IW02_ANAPL]	4.98	6.87	1	0.817104	0.85001	0.666334	0.777816	1.28828	1.19168	1.1904	1.22345	1.57293	0.00239368	0.0133225
R0L3X7	Secreted frizzled-related protein 2 (Fragment) OS=Anas platyrhynchos GN=Anapl_07729 PE=4 SV=1 - [R0L3X7_ANAPL]	23.78	5.11	2	0.768282	0.774366	0.794322	0.77899	1.26275	1.19818	1.21232	1.22442	1.5718	2.98495e-05	0.00158381
R0KI49	60S ribosomal protein L34 OS=Anas platyrhynchos GN=Anapl_18326 PE=4 SV=1 - [R0KI49_ANAPL]	68.24	38.46	3	0.834034	0.808578	0.683293	0.775302	1.34547	1.16415	1.14417	1.21793	1.57091	0.00502523	0.0213986
R0KI12	Palmitoyl-protein thioesterase 1 (Fragment) OS=Anas platyrhynchos GN=Anapl_18523 PE=4 SV=1 - [R0KI12_ANAPL]	39.37	28.33	2	0.832216	0.81499	0.689868	0.779025	1.23593	1.22572	1.2091	1.22358	1.57066	0.000616439	0.00589887
R0JQ97	Vitellogenin-2 (Fragment) OS=Anas platyrhynchos GN=Anapl_07191 PE=4 SV=1 - [R0JQ97_ANAPL]	40.79	1.81	2	0.81328	0.774636	0.756989	0.781635	1.20332	1.25513	1.20966	1.2227	1.56429	4.5812e-05	0.0017294
Q6TU41	MHC class I heavy chain (Fragment) OS=Anser anser PE=2 SV=1 - [Q6TU41_9AVES]	67.35	15.21	2	0.696846	0.733663	0.909679	0.780063	1.17241	1.22172	1.26097	1.21837	1.56188	0.003406	0.0165441
U3J778	Uncharacterized protein (Fragment) OS=Anas platyrhynchos GN=SARNP PE=4 SV=1 - [U3J778_ANAPL]	64.65	20.43	3	0.794817	0.780451	0.776552	0.78394	1.2505	1.21983	1.19592	1.22208	1.5589	1.26748e-05	0.00103507
R0LQ12	23 kDa cortical cytoskeleton-associated protein (Fragment) OS=Anas platyrhynchos GN=BASP1 PE=4 SV=1 - [R0LQ12_ANAPL]	427.04	55.74	12	0.829966	0.756618	0.745116	0.777233	1.21577	1.24237	1.17306	1.2104	1.55732	0.000203285	0.00332663
R0L7U7	Putative E3 ubiquitin-protein ligase HERC2 (Fragment) OS=Anas platyrhynchos GN=Anapl_10568 PE=4 SV=1 - [R0L7U7_ANAPL]	5.55	0.19	1	0.793156	0.803929	0.757518	0.784868	1.28385	1.20812	1.17406	1.22201	1.55696	0.000245706	0.00364674
R0M0P9	Sideroflexin-2 (Fragment) OS=Anas platyrhynchos GN=Anapl_10374 PE=4 SV=1 - [R0M0P9_ANAPL]	26.76	6.72	2	0.764764	0.822116	0.776632	0.787837	1.21267	1.14987	1.31719	1.22657	1.55689	0.00106768	0.00812839
U3I6C9	Uncharacterized protein OS=Anas platyrhynchos GN=DYNC1I2 PE=4 SV=1 - [U3I6C9_ANAPL]	69.88	3.61	2	0.776142	0.770217	0.808403	0.784921	1.21996	1.24262	1.20306	1.22188	1.55669	1.20698e-05	0.0010224
U3J7J7	Uncharacterized protein (Fragment) OS=Anas platyrhynchos GN=ASH2L PE=4 SV=1 - [U3J7J7_ANAPL]	26.84	5.5	2	0.773214	0.765462	0.816835	0.78517	1.23108	1.2339	1.19025	1.21841	1.55178	3.46327e-05	0.00158381
R0KDM9	Multiple coagulation factor deficiency protein 2-like protein (Fragment) OS=Anas platyrhynchos GN=Anapl_08360 PE=4 SV=1 - [R0KDM9_ANAPL]	9.14	10.28	1	0.727171	0.721414	0.922816	0.790467	1.25994	1.27812	1.14079	1.22629	1.55134	0.00526359	0.0220778
R0L6Q1	Delta-1-pyrroline-5-carboxylate synthetase (Fragment) OS=Anas platyrhynchos GN=Anapl_12734 PE=4 SV=1 - [R0L6Q1_ANAPL]	33.7	4.43	2	0.754215	0.747062	0.864551	0.788609	1.17096	1.24236	1.25678	1.22337	1.55129	0.000720821	0.0065193
R0KWM6	Keratin, type II cytoskeletal 6B (Fragment) OS=Anas platyrhynchos GN=Anapl_07535 PE=3 SV=1 - [R0KWM6_ANAPL]	91.76	10.53	1	0.759173	0.785746	0.818902	0.78794	1.18672	1.2499	1.22899	1.22187	1.55071	6.8565e-05	0.00198989
R0LLK8	Decorin (Fragment) OS=Anas platyrhynchos GN=DCN PE=4 SV=1 - [R0LLK8_ANAPL]	605.48	49.58	14	0.797822	0.794445	0.767811	0.786693	1.25251	1.22035	1.18261	1.21849	1.54888	4.20669e-05	0.0017188
R0LW36	Bile salt-activated lipase (Fragment) OS=Anas platyrhynchos GN=Anapl_00587 PE=4 SV=1 - [R0LW36_ANAPL]	56	6.77	2	0.786975	0.820833	0.765391	0.791066	1.25109	1.22337	1.1863	1.22025	1.54254	6.49184e-05	0.00198989
R0LXM8	Tubulin polymerization-promoting protein family member 3 (Fragment) OS=Anas platyrhynchos GN=TPPP3 PE=4 SV=1 - [R0LXM8_ANAPL]	0.14	8.14	1	0.708637	0.801442	0.863837	0.791305	1.18249	1.26647	1.21222	1.2204	1.54226	0.00112184	0.00839685
R0LV18	Cysteine and glycine-rich protein 1 (Fragment) OS=Anas platyrhynchos GN=Anapl_02081 PE=4 SV=1 - [R0LV18_ANAPL]	138.26	26.42	5	0.778235	0.822042	0.74328	0.781186	1.23738	1.21423	1.1559	1.20251	1.53933	0.000223885	0.00348554
U3HZU4	Uncharacterized protein (Fragment) OS=Anas platyrhynchos GN=CDV3 PE=4 SV=1 - [U3HZU4_ANAPL]	3.76	6.16	1	0.756329	0.735942	0.889776	0.794016	1.19828	1.24859	1.21507	1.22065	1.53731	0.00107193	0.00812839
U3I3H0	Uncharacterized protein (Fragment) OS=Anas platyrhynchos GN=VAMP8 PE=4 SV=1 - [U3I3H0_ANAPL]	20.67	35.42	2	0.794452	0.770309	0.799281	0.788014	1.19968	1.19441	1.23622	1.2101	1.53563	1.19987e-05	0.0010224
R0L3T0	DNA methyltransferase 1-associated protein 1 (Fragment) OS=Anas platyrhynchos GN=Anapl_13758 PE=4 SV=1 - [R0L3T0_ANAPL]	11.68	2.89	1	0.693265	0.740387	0.957371	0.797008	1.18167	1.1937	1.29138	1.22225	1.53355	0.00859518	0.0304603
R0LER2	Sorbin and SH3 domain-containing protein 1 (Fragment) OS=Anas platyrhynchos GN=Anapl_00120 PE=4 SV=1 - [R0LER2_ANAPL]	35.1	2	2	0.770559	0.787579	0.794139	0.784092	1.21324	1.19595	1.19637	1.20185	1.53279	1.31446e-06	0.000472238
U3IV38	Uncharacterized protein (Fragment) OS=Anas platyrhynchos PE=4 SV=1 - [U3IV38_ANAPL]	5.09	11.59	1	0.798676	0.817787	0.761309	0.792591	1.23049	1.19552	1.21569	1.2139	1.53156	2.68021e-05	0.00155139
R0KRS5	Protein KIAA1199 (Fragment) OS=Anas platyrhynchos GN=Anapl_09976 PE=4 SV=1 - [R0KRS5_ANAPL]	8.2	0.52	1	0.778852	0.725924	0.889794	0.79819	1.22728	1.17676	1.2489	1.21765	1.52551	0.00135979	0.00920572
R0LGQ8	Neuromodulin (Fragment) OS=Anas platyrhynchos GN=Anapl_05913 PE=4 SV=1 - [R0LGQ8_ANAPL]	40.4	14.6	2	0.869634	0.798031	0.716066	0.794577	1.27428	1.16841	1.18877	1.21049	1.52344	0.001634	0.010225
U3I552	Uncharacterized protein (Fragment) OS=Anas platyrhynchos GN=RDX PE=4 SV=1 - [U3I552_ANAPL]	368.34	24.31	6	0.817875	0.781156	0.761965	0.786999	1.1998	1.21394	1.18284	1.19886	1.52333	2.5176e-05	0.00151466
U3ISS8	Clusterin (Fragment) OS=Anas platyrhynchos GN=CLU PE=3 SV=1 - [U3ISS8_ANAPL]	37.58	6.01	2	0.79868	0.795984	0.79168	0.795448	1.22371	1.20887	1.18741	1.20666	1.51696	2.77115e-06	0.000641614
U3IKL9	Microtubule-associated protein OS=Anas platyrhynchos GN=MAPT PE=3 SV=1 - [U3IKL9_ANAPL]	101.4	6.28	5	0.836865	0.766791	0.788306	0.797321	1.25378	1.21663	1.1553	1.20857	1.51579	0.000314144	0.00413266
P24058	Argininosuccinate lyase OS=Anas platyrhynchos GN=ASL2 PE=1 SV=4 - [ARLY2_ANAPL]	723.68	39.32	7	0.824194	0.790231	0.796271	0.803565	1.26302	1.17858	1.20889	1.21683	1.51429	0.000103531	0.00243869
U3J4F7	Uncharacterized protein (Fragment) OS=Anas platyrhynchos GN=PRELP PE=4 SV=1 - [U3J4F7_ANAPL]	605.76	61.76	16	0.777892	0.820807	0.788471	0.795724	1.21719	1.17252	1.22499	1.2049	1.51422	3.95827e-05	0.00166708
R0JUF0	60S ribosomal protein L34 (Fragment) OS=Anas platyrhynchos GN=RPL34 PE=4 SV=1 - [R0JUF0_ANAPL]	41.63	12.9	1	0.842729	0.797912	0.753467	0.798036	1.26375	1.193	1.16777	1.20817	1.51393	0.000443711	0.00499407
P09426	Histone H1 OS=Anas platyrhynchos PE=3 SV=3 - [H1_ANAPL]	263.49	29.36	3	0.897736	0.847244	0.650704	0.798561	1.29721	1.23142	1.09701	1.20855	1.5134	0.0127836	0.0399152
R0KV94	Thyroid hormone receptor-associated protein 3 (Fragment) OS=Anas platyrhynchos GN=Anapl_07088 PE=4 SV=1 - [R0KV94_ANAPL]	23	0.86	1	0.872505	0.791664	0.732075	0.798748	1.24702	1.20488	1.16625	1.20605	1.50992	0.00096791	0.00774551
R0L1W0	Lipoma-preferred partner-like protein (Fragment) OS=Anas platyrhynchos GN=Anapl_09536 PE=4 SV=1 - [R0L1W0_ANAPL]	31.89	3.55	2	0.800089	0.651686	0.929322	0.793699	1.15545	1.23687	1.19379	1.19537	1.50607	0.00861376	0.030495
R0JPQ6	E3 ubiquitin-protein ligase RNF14 (Fragment) OS=Anas platyrhynchos GN=Anapl_15154 PE=4 SV=1 - [R0JPQ6_ANAPL]	6.83	2.18	1	0.814921	0.882094	0.704816	0.80061	1.22586	1.21393	1.16181	1.20054	1.49953	0.00193829	0.0116465
R0L5J2	Uncharacterized protein (Fragment) OS=Anas platyrhynchos GN=ZADH2 PE=4 SV=1 - [R0L5J2_ANAPL]	31.71	7.35	2	0.834444	0.801412	0.763833	0.799896	1.21234	1.24008	1.13574	1.19605	1.49526	0.00044386	0.00499407
U3I8N0	Uncharacterized protein (Fragment) OS=Anas platyrhynchos GN=RPL27 PE=4 SV=1 - [U3I8N0_ANAPL]	28.69	14.81	2	0.808036	0.847766	0.755845	0.803882	1.23298	1.2259	1.14592	1.2016	1.49474	0.000499076	0.00522076
U3J5K0	Uncharacterized protein (Fragment) OS=Anas platyrhynchos GN=STXBP5 PE=4 SV=1 - [U3J5K0_ANAPL]	38.29	3.28	1	0.777881	0.769982	0.871615	0.806493	1.16202	1.18148	1.25583	1.19978	1.48765	0.000820994	0.00713841
U3J1P2	Uncharacterized protein OS=Anas platyrhynchos GN=IK PE=4 SV=1 - [U3J1P2_ANAPL]	22.54	1.03	1	0.826872	0.866836	0.721816	0.805174	1.24374	1.22699	1.11978	1.19684	1.48643	0.00252717	0.0137078
U3IC83	Serum amyloid A protein OS=Anas platyrhynchos PE=3 SV=1 - [U3IC83_ANAPL]	15.42	17.36	1	0.846384	0.728153	0.856715	0.810418	1.14633	1.17328	1.28823	1.20261	1.48394	0.00282158	0.0146041
R0LUX8	Metalloproteinase inhibitor 4 (Fragment) OS=Anas platyrhynchos GN=Anapl_13658 PE=4 SV=1 - [R0LUX8_ANAPL]	39.99	16.95	2	0.771938	0.789659	0.868939	0.810178	1.22405	1.20215	1.17796	1.20139	1.48287	0.000278329	0.00396062
U3IGL6	Microtubule-associated protein OS=Anas platyrhynchos GN=MAP2 PE=3 SV=1 - [U3IGL6_ANAPL]	86.81	1.91	3	0.814418	0.83065	0.803184	0.816084	1.25584	1.15435	1.21917	1.20979	1.48243	0.000213747	0.00338272
U3IEZ4	Uncharacterized protein (Fragment) OS=Anas platyrhynchos GN=THBS4 PE=4 SV=1 - [U3IEZ4_ANAPL]	58.9	3.67	3	0.872164	0.802209	0.776936	0.817103	1.26606	1.19669	1.16828	1.21034	1.48126	0.000640451	0.00602788
R0LDI0	Gastric intrinsic factor OS=Anas platyrhynchos GN=Anapl_15309 PE=4 SV=1 - [R0LDI0_ANAPL]	14.75	3.1	1	0.789162	0.822382	0.818135	0.809893	1.15013	1.20177	1.24396	1.19862	1.47997	0.000180886	0.00309467
R0KDB7	Progesterone receptor (Fragment) OS=Anas platyrhynchos GN=Anapl_05627 PE=3 SV=1 - [R0KDB7_ANAPL]	54.85	6.38	2	0.814761	0.804173	0.826985	0.815306	1.1916	1.1859	1.2412	1.20623	1.47948	3.1313e-05	0.00158381
R0KXS1	Splicing factor, arginine/serine-rich 3 (Fragment) OS=Anas platyrhynchos GN=Anapl_12947 PE=4 SV=1 - [R0KXS1_ANAPL]	108.34	36.13	3	0.864283	0.821591	0.740349	0.808741	1.22393	1.17504	1.18854	1.19583	1.47864	0.000587902	0.00571928
U3I757	Uncharacterized protein (Fragment) OS=Anas platyrhynchos GN=RAB8B PE=3 SV=1 - [U3I757_ANAPL]	95.73	17.78	1	0.876161	0.834442	0.713969	0.808191	1.22085	1.21177	1.14792	1.19351	1.47677	0.00200709	0.011875
U3IL97	Uncharacterized protein (Fragment) OS=Anas platyrhynchos GN=KRT12 PE=4 SV=1 - [U3IL97_ANAPL]	50.9	5.46	2	0.815332	0.771824	0.846956	0.811371	1.16539	1.17748	1.24768	1.19685	1.47509	0.000331457	0.0043056
R0M486	Selenoprotein S (Fragment) OS=Anas platyrhynchos GN=Anapl_01990 PE=4 SV=1 - [R0M486_ANAPL]	22.96	7.91	1	0.711767	0.786067	0.947584	0.815139	1.16431	1.16393	1.27798	1.20207	1.47469	0.00815839	0.0295147
U3IUF7	Uncharacterized protein (Fragment) OS=Anas platyrhynchos PE=3 SV=1 - [U3IUF7_ANAPL]	22.2	24.29	2	0.864763	0.814527	0.761351	0.813547	1.24067	1.22245	1.13495	1.19936	1.47423	0.000951279	0.00771914
R0LST2	AMP deaminase 3 (Fragment) OS=Anas platyrhynchos GN=Anapl_11694 PE=4 SV=1 - [R0LST2_ANAPL]	12.88	0.91	1	0.876774	0.782566	0.776173	0.811838	1.2777	1.18403	1.12447	1.1954	1.47246	0.00225269	0.0127837
U3HZ86	Uncharacterized protein (Fragment) OS=Anas platyrhynchos GN=CIZ1 PE=4 SV=1 - [U3HZ86_ANAPL]	10.2	1.52	1	0.775768	0.821395	0.842976	0.81338	1.18359	1.1923	1.21405	1.19665	1.4712	6.12907e-05	0.00196852
U3J9K3	Uncharacterized protein (Fragment) OS=Anas platyrhynchos GN=CD55 PE=4 SV=1 - [U3J9K3_ANAPL]	28.49	0.84	1	0.827185	0.828286	0.782403	0.812625	1.27112	1.22635	1.08262	1.19336	1.46853	0.00293769	0.0150259
R0KAG8	Cellular nucleic acid-binding protein (Fragment) OS=Anas platyrhynchos GN=Anapl_09071 PE=4 SV=1 - [R0KAG8_ANAPL]	10.66	7.6	1	0.765201	0.827948	0.849243	0.814131	1.17233	1.22431	1.19003	1.19556	1.46851	0.000205875	0.00333206
U3I801	Uncharacterized protein (Fragment) OS=Anas platyrhynchos PE=4 SV=1 - [U3I801_ANAPL]	168.86	53.72	2	0.778266	0.778203	0.912235	0.822901	1.19002	1.18284	1.2492	1.20735	1.46719	0.00146645	0.00965567
R0KA47	Pyrroline-5-carboxylate reductase 2 (Fragment) OS=Anas platyrhynchos GN=Anapl_02750 PE=4 SV=1 - [R0KA47_ANAPL]	21.15	5.56	1	0.911317	0.799158	0.727954	0.81281	1.22151	1.21808	1.13201	1.19053	1.46471	0.00343172	0.0166225
U3IFQ5	Uncharacterized protein OS=Anas platyrhynchos GN=KRT4 PE=3 SV=1 - [U3IFQ5_ANAPL]	189.64	9.84	2	0.822822	0.880349	0.747284	0.816818	1.20946	1.19234	1.18297	1.19492	1.4629	0.000652746	0.00606146
U3IPJ8	Uncharacterized protein (Fragment) OS=Anas platyrhynchos GN=TCERG1 PE=4 SV=1 - [U3IPJ8_ANAPL]	35.02	2.27	2	0.80043	0.774932	0.842942	0.806101	1.24101	1.1506	1.13802	1.17655	1.45955	0.000621488	0.00590836
U3J0D2	Uncharacterized protein (Fragment) OS=Anas platyrhynchos GN=C10orf118 PE=4 SV=1 - [U3J0D2_ANAPL]	2.71	0.78	1	0.840587	0.845036	0.761925	0.815849	1.19296	1.19702	1.17621	1.18873	1.45704	0.000177036	0.00304379
U3IFJ4	Uncharacterized protein OS=Anas platyrhynchos GN=PPIG PE=4 SV=1 - [U3IFJ4_ANAPL]	7.51	1.17	1	0.872537	0.843147	0.729978	0.815221	1.24095	1.19642	1.12557	1.18765	1.45684	0.00246982	0.0135646
R0KXL0	UPF0366 protein C11orf67 (Fragment) OS=Anas platyrhynchos GN=AAMDC PE=4 SV=1 - [R0KXL0_ANAPL]	8.09	9.02	1	0.78305	0.803234	0.871515	0.819267	1.07046	1.16462	1.34294	1.19267	1.45578	0.0114093	0.0368601
U3J1H1	Uncharacterized protein (Fragment) OS=Anas platyrhynchos GN=CLINT1 PE=4 SV=1 - [U3J1H1_ANAPL]	73.77	5.7	3	0.78986	0.810572	0.856389	0.81894	1.1513	1.18271	1.24157	1.19186	1.45537	0.000347882	0.00442859
R0JWE4	Superoxide dismutase [Cu-Zn] (Fragment) OS=Anas platyrhynchos GN=Anapl_10448 PE=3 SV=1 - [R0JWE4_ANAPL]	25.23	4.85	1	0.863084	0.823492	0.763736	0.816771	1.22648	1.20046	1.13663	1.18786	1.45433	0.000703108	0.0064011
R0LY76	Proenkephalin A (Fragment) OS=Anas platyrhynchos GN=PENK PE=4 SV=1 - [R0LY76_ANAPL]	71.68	12.03	3	0.837149	0.826472	0.774079	0.812567	1.20434	1.20631	1.13369	1.18145	1.45397	0.000279486	0.00396062
U3I8E4	Uncharacterized protein (Fragment) OS=Anas platyrhynchos GN=SNRPF PE=4 SV=1 - [U3I8E4_ANAPL]	40.27	15.12	1	0.861459	0.812254	0.782822	0.818845	1.20404	1.19343	1.16353	1.187	1.4496	0.000143262	0.0027867
R0JDQ9	Phosphatidylinositol 4-kinase type 2-alpha (Fragment) OS=Anas platyrhynchos GN=Anapl_16118 PE=4 SV=1 - [R0JDQ9_ANAPL]	14.12	3.88	1	0.848567	0.858692	0.749895	0.819051	1.24541	1.16063	1.14915	1.18507	1.44688	0.00136302	0.00920965
U3IDQ7	Uncharacterized protein (Fragment) OS=Anas platyrhynchos GN=FBN1 PE=4 SV=1 - [U3IDQ7_ANAPL]	400.13	7.6	20	0.811939	0.82197	0.819313	0.817741	1.18725	1.1968	1.16515	1.18307	1.44675	3.1453e-06	0.000659182
U3IPK7	Uncharacterized protein OS=Anas platyrhynchos GN=SNCA PE=4 SV=1 - [U3IPK7_ANAPL]	143.05	39.13	2	0.830157	0.845047	0.774696	0.816633	1.20115	1.14394	1.19454	1.17988	1.44481	0.000204023	0.00332663
R0K0Y0	Zyxin (Fragment) OS=Anas platyrhynchos GN=Anapl_10416 PE=4 SV=1 - [R0K0Y0_ANAPL]	32.21	1.98	1	0.834325	0.870405	0.753729	0.819487	1.19216	1.18796	1.16924	1.18312	1.44373	0.000495529	0.00520738
U3IFD3	Uncharacterized protein OS=Anas platyrhynchos GN=MYH11 PE=4 SV=1 - [U3IFD3_ANAPL]	2604.87	41.84	53	0.823747	0.816765	0.805039	0.815184	1.20003	1.14908	1.17971	1.17627	1.44295	2.16222e-05	0.00140548
R0KCF6	Testin (Fragment) OS=Anas platyrhynchos GN=Anapl_06809 PE=4 SV=1 - [R0KCF6_ANAPL]	28.65	2.41	1	0.858717	0.780772	0.828088	0.822525	1.19483	1.19871	1.16686	1.1868	1.44288	0.000124854	0.00256579
R0K814	Prostaglandin E synthase (Fragment) OS=Anas platyrhynchos GN=Anapl_00544 PE=4 SV=1 - [R0K814_ANAPL]	4.04	6.62	1	0.842868	0.825264	0.797188	0.821773	1.04492	1.15213	1.359	1.18535	1.44243	0.0174836	0.0490473
U3J9J4	Uncharacterized protein (Fragment) OS=Anas platyrhynchos PE=4 SV=1 - [U3J9J4_ANAPL]	177.16	13.18	2	0.867932	0.820007	0.767506	0.818482	1.24593	1.16826	1.12312	1.1791	1.4406	0.00144416	0.0096268
U3J7W0	Uncharacterized protein OS=Anas platyrhynchos GN=PDPK1 PE=4 SV=1 - [U3J7W0_ANAPL]	4.96	1.43	1	0.850295	0.8184	0.800478	0.823058	1.16514	1.17346	1.21408	1.18423	1.43881	6.6985e-05	0.00198989
U3IBY3	Uncharacterized protein OS=Anas platyrhynchos GN=ASPN PE=4 SV=1 - [U3IBY3_ANAPL]	70.14	11.05	3	0.845055	0.752415	0.878478	0.825316	1.15926	1.21455	1.18364	1.18582	1.4368	0.000919329	0.00758392
U3IPM7	Uncharacterized protein (Fragment) OS=Anas platyrhynchos GN=RPL38 PE=3 SV=1 - [U3IPM7_ANAPL]	64.55	44.44	4	0.868977	0.836285	0.775179	0.826814	1.18126	1.21693	1.15813	1.18544	1.43375	0.000377685	0.00458636
L7X0M5	Leukocyte cell-derived chemotaxin 2 OS=Anas platyrhynchos GN=LECT2 PE=2 SV=1 - [L7X0M5_ANAPL]	179.54	18.58	6	0.777906	0.861445	0.761271	0.800207	1.16864	1.17266	1.09617	1.14582	1.43191	0.000961311	0.00774551
R0L6A3	Bifunctional 3'-phosphoadenosine 5'-phosphosulfate synthetase 1 (Fragment) OS=Anas platyrhynchos GN=Anapl_04777 PE=3 SV=1 - [R0L6A3_ANAPL]	67.53	8.77	4	0.805289	0.824271	0.863709	0.83109	1.18851	1.19405	1.18211	1.18822	1.42972	3.44189e-05	0.00158381
U3INH3	Uncharacterized protein (Fragment) OS=Anas platyrhynchos GN=SORBS2 PE=4 SV=1 - [U3INH3_ANAPL]	293.38	10.43	9	0.813609	0.854418	0.818868	0.828965	1.18045	1.1982	1.17096	1.18321	1.42733	1.95684e-05	0.00140548
R0LXI7	60S ribosomal protein L8 (Fragment) OS=Anas platyrhynchos GN=Anapl_03692 PE=4 SV=1 - [R0LXI7_ANAPL]	254.39	44.17	8	0.816221	0.810984	0.812453	0.813219	1.19499	1.12645	1.15998	1.16047	1.42701	6.26733e-05	0.00196852
U3IWX3	Uncharacterized protein (Fragment) OS=Anas platyrhynchos GN=SNX6 PE=4 SV=1 - [U3IWX3_ANAPL]	180.53	15.21	6	0.840993	0.84811	0.800194	0.829766	1.23189	1.17679	1.13888	1.18252	1.42513	0.000333875	0.00430858
U3HYT9	Uncharacterized protein (Fragment) OS=Anas platyrhynchos GN=RPL23A PE=3 SV=1 - [U3HYT9_ANAPL]	143.07	32.69	5	0.88341	0.843221	0.743281	0.823304	1.25435	1.16104	1.10263	1.17267	1.42435	0.00452592	0.0199957
R0JSX9	Fibrinogen alpha chain (Fragment) OS=Anas platyrhynchos GN=Anapl_07733 PE=4 SV=1 - [R0JSX9_ANAPL]	184.84	7.5	6	0.780608	0.87582	0.846484	0.834304	1.16493	1.14458	1.24048	1.18333	1.41834	0.00100062	0.00786231
R0JBP7	Transgelin-3 (Fragment) OS=Anas platyrhynchos GN=Anapl_13399 PE=4 SV=1 - [R0JBP7_ANAPL]	177.25	21.61	4	0.835445	0.875245	0.755537	0.822076	1.16998	1.19067	1.1371	1.16592	1.41826	0.000869028	0.00737643
S4V6M7	Ribosomal protein L19 OS=Anas platyrhynchos GN=RPL19 PE=2 SV=1 - [S4V6M7_ANAPL]	87.69	15.31	4	0.812477	0.806916	0.838008	0.819134	1.14546	1.1482	1.18807	1.16058	1.41683	3.43569e-05	0.00158381
U3I9S0	Uncharacterized protein OS=Anas platyrhynchos GN=TPM2 PE=3 SV=1 - [U3I9S0_ANAPL]	210.11	24.9	2	0.908142	0.785796	0.824501	0.83948	1.26232	1.14229	1.16279	1.18913	1.41651	0.00250142	0.0136595
U3IHX0	Uncharacterized protein (Fragment) OS=Anas platyrhynchos GN=SIDT1 PE=4 SV=1 - [U3IHX0_ANAPL]	7.57	1.06	1	0.784105	0.751329	0.970461	0.835298	1.16671	1.18255	1.19824	1.1825	1.41566	0.00726535	0.0270258
U3IVR4	Uncharacterized protein (Fragment) OS=Anas platyrhynchos PE=4 SV=1 - [U3IVR4_ANAPL]	133.27	39.01	3	0.855723	0.85693	0.783434	0.832029	1.1594	1.17247	1.19641	1.17609	1.41352	0.000206275	0.00333206
U3IVL7	Uncharacterized protein (Fragment) OS=Anas platyrhynchos GN=IGHM PE=4 SV=1 - [U3IVL7_ANAPL]	66	15.79	2	0.911651	0.792291	0.764907	0.82295	1.22833	1.15694	1.09851	1.16126	1.4111	0.00448047	0.0199496
U3IC70	Uncharacterized protein (Fragment) OS=Anas platyrhynchos PE=4 SV=1 - [U3IC70_ANAPL]	46.56	12.06	2	0.9233	0.851688	0.706723	0.827237	1.19568	1.17929	1.12341	1.16613	1.40966	0.0073265	0.0271268
R0LN39	Phosphoglucomutase-like protein 5 (Fragment) OS=Anas platyrhynchos GN=Anapl_02904 PE=4 SV=1 - [R0LN39_ANAPL]	117.46	12.22	4	0.866146	0.835596	0.789085	0.830276	1.16577	1.20969	1.13492	1.17013	1.40932	0.000402569	0.00476272
R0LC96	Protein S100-B (Fragment) OS=Anas platyrhynchos GN=S100B PE=4 SV=1 - [R0LC96_ANAPL]	41.24	23.91	2	0.832703	0.949637	0.730264	0.837534	1.18321	1.16445	1.19175	1.1798	1.40866	0.00585584	0.0234301
R0L6G4	Mimecan (Fragment) OS=Anas platyrhynchos GN=Anapl_11388 PE=4 SV=1 - [R0L6G4_ANAPL]	270.14	26.62	8	0.779529	0.852235	0.893512	0.841759	1.15694	1.2082	1.17668	1.18061	1.40255	0.000749599	0.0066582
R0M4E4	Leucine-rich repeat and coiled-coil domain-containing protein 1 (Fragment) OS=Anas platyrhynchos GN=Anapl_14667 PE=4 SV=1 - [R0M4E4_ANAPL]	5.77	1.12	1	0.734209	0.854322	0.926554	0.838362	1.16104	1.13292	1.23244	1.17547	1.4021	0.00602922	0.0238762
R0JDT7	Collagen alpha-1(XI) chain (Fragment) OS=Anas platyrhynchos GN=Anapl_15036 PE=4 SV=1 - [R0JDT7_ANAPL]	25.12	0.95	2	0.770525	0.867371	0.829693	0.82253	1.20763	1.12375	1.11928	1.15022	1.39839	0.00123826	0.00879446
U3I3M6	Uncharacterized protein OS=Anas platyrhynchos GN=BET1L PE=4 SV=1 - [U3I3M6_ANAPL]	13.49	13.51	1	0.924083	0.790064	0.798122	0.837423	1.19394	1.16037	1.15486	1.16972	1.39681	0.00180468	0.0111129
U3IAM7	Uncharacterized protein (Fragment) OS=Anas platyrhynchos GN=GORASP2 PE=4 SV=1 - [U3IAM7_ANAPL]	63.42	6.65	2	0.908613	0.839941	0.791837	0.846797	1.19669	1.19959	1.15121	1.1825	1.39644	0.000846496	0.00727532
R0LMA2	Glycophorin-C (Fragment) OS=Anas platyrhynchos GN=Anapl_00871 PE=4 SV=1 - [R0LMA2_ANAPL]	8.94	20	1	0.906535	0.853724	0.74866	0.836306	1.20206	1.19635	1.10016	1.16619	1.39445	0.00442085	0.0197601
R0KDF7	LSM14 protein-like protein B (Fragment) OS=Anas platyrhynchos GN=Anapl_00234 PE=4 SV=1 - [R0KDF7_ANAPL]	37.44	3	1	0.833286	0.890789	0.786807	0.83696	1.19397	1.19669	1.1104	1.16702	1.39435	0.00133026	0.00913043
R0KDI3	28S ribosomal protein S36, mitochondrial (Fragment) OS=Anas platyrhynchos GN=Anapl_06447 PE=4 SV=1 - [R0KDI3_ANAPL]	37.63	35.29	2	0.781682	0.798789	0.945976	0.842149	1.13549	1.17713	1.20469	1.17243	1.39219	0.00410519	0.0187582
R0K4R7	Delta-1-pyrroline-5-carboxylate dehydrogenase, mitochondrial (Fragment) OS=Anas platyrhynchos GN=Anapl_04364 PE=3 SV=1 - [R0K4R7_ANAPL]	252.97	19.22	8	0.849487	0.84047	0.839786	0.843247	1.18272	1.16752	1.17118	1.1738	1.392	4.74628e-07	0.000329677
U3IL12	Uncharacterized protein (Fragment) OS=Anas platyrhynchos GN=CHGB PE=4 SV=1 - [U3IL12_ANAPL]	212.26	10.93	8	0.840619	0.827369	0.879192	0.84906	1.1353	1.19186	1.20745	1.1782	1.38766	0.000255141	0.00377066
U3J0G8	Uncharacterized protein (Fragment) OS=Anas platyrhynchos GN=RXRA PE=3 SV=1 - [U3J0G8_ANAPL]	16.57	1.51	1	0.85099	0.82251	0.851296	0.841599	1.21283	1.16407	1.12654	1.16781	1.38761	0.000259192	0.00378224
U3J3R3	Uncharacterized protein (Fragment) OS=Anas platyrhynchos PE=3 SV=1 - [U3J3R3_ANAPL]	18.23	2.4	1	0.881572	0.844389	0.79618	0.840713	1.24586	1.11625	1.1356	1.1659	1.3868	0.00235098	0.0131693
U3IN51	Uncharacterized protein OS=Anas platyrhynchos PE=4 SV=1 - [U3IN51_ANAPL]	71.34	1.68	3	0.845845	0.832761	0.836122	0.838242	1.15458	1.17106	1.16006	1.1619	1.38612	8.24187e-07	0.000408914
R0LHR8	Leucine zipper protein 2 (Fragment) OS=Anas platyrhynchos GN=Anapl_16018 PE=4 SV=1 - [R0LHR8_ANAPL]	37.78	7.79	2	0.87555	0.831006	0.808692	0.838416	1.17656	1.18461	1.12472	1.16196	1.3859	0.000284966	0.00396062
R0KUY7	Microtubule-associated protein (Fragment) OS=Anas platyrhynchos GN=Anapl_13546 PE=3 SV=1 - [R0KUY7_ANAPL]	63.15	3.78	2	0.749143	0.806443	0.97849	0.844692	1.16539	1.18154	1.16099	1.16931	1.3843	0.00936919	0.032313
R0LM85	Myosin light chain kinase, smooth muscle (Fragment) OS=Anas platyrhynchos GN=MYLK PE=4 SV=1 - [R0LM85_ANAPL]	300.3	7.97	12	0.856711	0.853602	0.817206	0.842506	1.17319	1.15443	1.16993	1.16585	1.38379	2.04739e-05	0.00140548
U3IRD0	Uncharacterized protein (Fragment) OS=Anas platyrhynchos GN=TMPO PE=4 SV=1 - [U3IRD0_ANAPL]	80.92	6.56	2	0.801217	0.803552	0.88774	0.830836	1.12539	1.12397	1.19861	1.14932	1.38333	0.00106991	0.00812839
R0K808	60S ribosomal protein L7a (Fragment) OS=Anas platyrhynchos GN=Anapl_00595 PE=4 SV=1 - [R0K808_ANAPL]	277.31	27.61	9	0.782116	0.841035	0.909079	0.844077	1.18749	1.17556	1.13962	1.16756	1.38324	0.00119979	0.00860926
R0JX68	28 kDa heat-and acid-stable phosphoprotein (Fragment) OS=Anas platyrhynchos GN=Anapl_13920 PE=4 SV=1 - [R0JX68_ANAPL]	23.68	8.86	2	0.87093	0.805363	0.864423	0.846906	1.15988	1.19094	1.15529	1.16871	1.37997	0.000169528	0.00303464
D7RF71	Caveolin OS=Anas platyrhynchos PE=2 SV=1 - [D7RF71_ANAPL]	24.7	6.62	1	0.896332	0.816896	0.8178	0.843676	1.19784	1.1397	1.15477	1.1641	1.3798	0.000530606	0.00541352
U3IVB6	Uncharacterized protein (Fragment) OS=Anas platyrhynchos GN=SCAMP4 PE=4 SV=1 - [U3IVB6_ANAPL]	24.22	3.54	1	0.850109	0.846655	0.82831	0.841691	1.21738	1.14619	1.11802	1.16053	1.37881	0.000462924	0.00503992
R0L5I8	Myelin basic protein (Fragment) OS=Anas platyrhynchos GN=Anapl_15159 PE=4 SV=1 - [R0L5I8_ANAPL]	65.17	19.28	3	0.807898	0.870776	0.782863	0.820512	1.0731	1.11418	1.20343	1.13024	1.37748	0.00264231	0.0140317
R0L1A1	Dynactin subunit 2 (Fragment) OS=Anas platyrhynchos GN=Anapl_18358 PE=4 SV=1 - [R0L1A1_ANAPL]	51.14	26.03	1	0.832781	0.891946	0.836959	0.853895	1.16895	1.20143	1.14895	1.17311	1.37383	0.000198317	0.00327979
U3J6E5	Transporter (Fragment) OS=Anas platyrhynchos GN=SLC6A17 PE=3 SV=1 - [U3J6E5_ANAPL]	9.42	1.1	1	0.890246	0.888966	0.753965	0.844393	1.15987	1.17459	1.13816	1.15754	1.37086	0.00252028	0.0137078
U3IWQ9	Uncharacterized protein (Fragment) OS=Anas platyrhynchos GN=PROS1 PE=4 SV=1 - [U3IWQ9_ANAPL]	38.14	3.46	2	0.83121	0.716287	0.858146	0.801881	1.1158	1.12365	1.05792	1.09912	1.37068	0.00350584	0.0168873
U3IED1	Uncharacterized protein (Fragment) OS=Anas platyrhynchos GN=R3HCC1 PE=4 SV=1 - [U3IED1_ANAPL]	14.7	2.45	1	0.763043	0.874019	0.907051	0.848038	1.10219	1.24252	1.14076	1.16182	1.37001	0.00654032	0.0252946
R0LZ13	Vesicular inhibitory amino acid transporter (Fragment) OS=Anas platyrhynchos GN=Anapl_08878 PE=4 SV=1 - [R0LZ13_ANAPL]	17.56	5.06	2	0.876529	0.838805	0.758031	0.824455	1.1547	1.14342	1.08208	1.12673	1.36664	0.00190556	0.0115364
R0LVG7	Fibronectin type-III domain-containing protein C4orf31 (Fragment) OS=Anas platyrhynchos GN=Anapl_05972 PE=4 SV=1 - [R0LVG7_ANAPL]	32.5	2.82	2	0.897347	0.830433	0.816244	0.848008	1.1686	1.13918	1.16417	1.15732	1.36475	0.000314047	0.00413266
R0JBB9	Na(+)/H(+) exchange regulatory cofactor NHE-RF2 (Fragment) OS=Anas platyrhynchos GN=Anapl_17171 PE=4 SV=1 - [R0JBB9_ANAPL]	63.26	13.3	3	0.877555	0.818911	0.900841	0.865769	1.18094	1.2307	1.13281	1.18148	1.36466	0.00106966	0.00812839
R0JCL7	Talin-1 OS=Anas platyrhynchos GN=Anapl_18608 PE=4 SV=1 - [R0JCL7_ANAPL]	71.46	26.28	2	0.802847	0.781299	0.968684	0.850943	1.09434	1.1534	1.23147	1.15974	1.36288	0.012332	0.0391131
U3IZG8	Uncharacterized protein (Fragment) OS=Anas platyrhynchos GN=WFS1 PE=4 SV=1 - [U3IZG8_ANAPL]	2.61	0.86	1	0.826931	0.845877	0.879481	0.850763	1.18166	1.17651	1.11907	1.15908	1.3624	0.000258983	0.00378224
R0KVY8	Putative UPF0334 kinase-like protein C1orf57 (Fragment) OS=Anas platyrhynchos GN=Anapl_16933 PE=4 SV=1 - [R0KVY8_ANAPL]	34.02	17.61	2	0.90994	0.876365	0.77286	0.853055	1.18711	1.14796	1.14927	1.16145	1.36152	0.00203722	0.0119666
R0JC10	Collagen alpha-1(XII) chain (Fragment) OS=Anas platyrhynchos GN=Anapl_16525 PE=4 SV=1 - [R0JC10_ANAPL]	870.45	13.32	31	0.841142	0.862875	0.843638	0.849218	1.15905	1.16606	1.14237	1.15583	1.36105	6.28329e-06	0.000808217
R0LKG1	Transmembrane protein 11 (Fragment) OS=Anas platyrhynchos GN=TMEM11 PE=4 SV=1 - [R0LKG1_ANAPL]	22.69	5.23	1	0.896624	0.858107	0.793792	0.849508	1.14239	1.1273	1.19775	1.15581	1.36057	0.00114495	0.00844811
R0J902	EH domain-containing protein 4 (Fragment) OS=Anas platyrhynchos GN=Anapl_15189 PE=4 SV=1 - [R0J902_ANAPL]	231.11	16.79	5	0.887732	0.820141	0.83903	0.848968	1.18453	1.1369	1.13826	1.15323	1.35839	0.000282769	0.00396062
R0LMT5	40S ribosomal protein S17 (Fragment) OS=Anas platyrhynchos GN=Anapl_01732 PE=4 SV=1 - [R0LMT5_ANAPL]	97	41.33	1	0.906942	0.888133	0.753245	0.84944	1.18749	1.11671	1.15531	1.15317	1.35756	0.00445097	0.0198692
R0KC54	U2 small nuclear ribonucleoprotein A (Fragment) OS=Anas platyrhynchos GN=Anapl_01989 PE=4 SV=1 - [R0KC54_ANAPL]	55.65	15.57	3	0.916302	0.721481	0.939017	0.858934	1.11705	1.18708	1.18889	1.16434	1.35556	0.0138629	0.0420854
R0JK09	Dynactin subunit 6 (Fragment) OS=Anas platyrhynchos GN=Anapl_03855 PE=4 SV=1 - [R0JK09_ANAPL]	32.08	9.84	2	0.887	0.833831	0.832757	0.851196	1.19866	1.13368	1.1289	1.15375	1.35544	0.000461397	0.00503992
R0LHW7	Pinin (Fragment) OS=Anas platyrhynchos GN=Anapl_05672 PE=4 SV=1 - [R0LHW7_ANAPL]	25.5	1.42	1	0.828101	0.78889	0.948661	0.855217	1.1249	1.19931	1.15303	1.15908	1.3553	0.00450302	0.0199957
R0JXJ9	High mobility group protein B1 OS=Anas platyrhynchos GN=Anapl_14971 PE=4 SV=1 - [R0JXJ9_ANAPL]	106.83	22.22	3	0.953552	0.839139	0.780374	0.857689	1.2075	1.18487	1.08851	1.16029	1.35281	0.00842712	0.0301105
R0L3G4	Pre-mRNA-splicing factor 38A (Fragment) OS=Anas platyrhynchos GN=Anapl_07031 PE=4 SV=1 - [R0L3G4_ANAPL]	28.39	4.55	1	0.901005	0.866549	0.787983	0.851845	1.16882	1.17226	1.11542	1.15217	1.35255	0.00141074	0.00945848
R0L8K3	60S ribosomal protein L35 (Fragment) OS=Anas platyrhynchos GN=RPL35 PE=4 SV=1 - [R0L8K3_ANAPL]	32.22	25	2	0.843477	0.851911	0.868387	0.854591	1.188	1.15059	1.12549	1.15469	1.35116	0.000105703	0.00243869
R0L3V8	Arfaptin-1 (Fragment) OS=Anas platyrhynchos GN=Anapl_07720 PE=4 SV=1 - [R0L3V8_ANAPL]	139.48	16.58	5	0.890852	0.858302	0.822015	0.857056	1.18855	1.13662	1.1369	1.15402	1.3465	0.000352187	0.00443169
R0L157	PDZ and LIM domain protein 7 (Fragment) OS=Anas platyrhynchos GN=Anapl_18040 PE=4 SV=1 - [R0L157_ANAPL]	96.47	7.04	3	0.818811	0.81628	0.875366	0.836819	1.19294	1.09906	1.08254	1.12484	1.34419	0.00186585	0.0114331
U3IJN1	Uncharacterized protein (Fragment) OS=Anas platyrhynchos PE=4 SV=1 - [U3IJN1_ANAPL]	22.37	2.82	2	0.893712	0.789381	0.899142	0.860745	1.19407	1.14104	1.13587	1.15699	1.34418	0.00181835	0.0111772
R0LKG6	Cell division cycle 5-like protein (Fragment) OS=Anas platyrhynchos GN=Anapl_01265 PE=4 SV=1 - [R0LKG6_ANAPL]	48.79	5.83	3	0.833844	0.860242	0.900028	0.864704	1.15708	1.17151	1.1547	1.1611	1.34277	0.00011927	0.00256579
R0K096	Sorting nexin-1 (Fragment) OS=Anas platyrhynchos GN=Anapl_01736 PE=4 SV=1 - [R0K096_ANAPL]	253.01	17.7	1	0.878319	0.85164	0.843986	0.857981	1.1674	1.15867	1.121	1.14902	1.33922	7.88957e-05	0.00212405
U3IXA7	Uncharacterized protein (Fragment) OS=Anas platyrhynchos GN=VAMP3 PE=4 SV=1 - [U3IXA7_ANAPL]	145.33	38.46	3	0.839358	0.838022	0.869891	0.84909	1.11707	1.16914	1.12288	1.13636	1.33833	0.000123188	0.00256579
R0KBH7	Integral membrane protein 2A (Fragment) OS=Anas platyrhynchos GN=Anapl_05816 PE=4 SV=1 - [R0KBH7_ANAPL]	56.47	10.27	2	0.896146	0.858512	0.762381	0.839013	1.12572	1.09267	1.14157	1.11998	1.33488	0.00267854	0.0141376
U3IG19	Uncharacterized protein (Fragment) OS=Anas platyrhynchos GN=ERAP1 PE=4 SV=1 - [U3IG19_ANAPL]	18.56	0.88	1	0.892325	0.870455	0.812182	0.858321	1.18599	1.10555	1.13724	1.14293	1.33159	0.00104733	0.00808304
U3ING1	Uncharacterized protein (Fragment) OS=Anas platyrhynchos GN=PTTG1IP PE=4 SV=1 - [U3ING1_ANAPL]	41.6	14.06	2	0.798831	0.826991	0.984069	0.869964	1.19164	1.14768	1.1211	1.15347	1.32589	0.00978341	0.0331532
R0L757	Collagen alpha-1(X) chain (Fragment) OS=Anas platyrhynchos GN=COL10A1 PE=4 SV=1 - [R0L757_ANAPL]	0.28	2.22	1	0.933975	0.880858	0.767883	0.860905	1.12235	1.16097	1.14032	1.14121	1.3256	0.00505519	0.0214892
R0KA06	Putative ATP-dependent RNA helicase DDX5 (Fragment) OS=Anas platyrhynchos GN=Anapl_03179 PE=3 SV=1 - [R0KA06_ANAPL]	375.26	23.31	7	0.87925	0.876158	0.832652	0.862687	1.13063	1.14687	1.15264	1.14338	1.32537	6.87552e-05	0.00198989
R0JHJ6	Calumenin OS=Anas platyrhynchos GN=Anapl_17576 PE=4 SV=1 - [R0JHJ6_ANAPL]	42.66	13.75	1	0.914988	0.876723	0.795958	0.862556	1.17314	1.12817	1.12422	1.14184	1.32379	0.00190474	0.0115364
R0JDB7	Heterogeneous nuclear ribonucleoprotein A/B (Fragment) OS=Anas platyrhynchos GN=Anapl_13935 PE=4 SV=1 - [R0JDB7_ANAPL]	172.67	48.37	7	0.873677	0.864437	0.85558	0.864565	1.17397	1.13369	1.12086	1.14284	1.32187	7.83874e-05	0.00212405
U3ITF0	Uncharacterized protein (Fragment) OS=Anas platyrhynchos GN=TFAM PE=4 SV=1 - [U3ITF0_ANAPL]	59.02	10.89	3	0.92047	0.885147	0.780611	0.862076	1.18862	1.14329	1.08496	1.13896	1.32118	0.00582571	0.0233982
R0JCA9	Protein FAM32A (Fragment) OS=Anas platyrhynchos GN=FAM32A PE=4 SV=1 - [R0JCA9_ANAPL]	22.34	12.64	1	0.865717	0.943601	0.783116	0.864144	1.22418	1.13479	1.05538	1.13812	1.31704	0.0151835	0.0447938
R0L8I3	Calponin-3 (Fragment) OS=Anas platyrhynchos GN=Anapl_05981 PE=4 SV=1 - [R0L8I3_ANAPL]	241.61	25.88	6	0.820672	0.849639	0.955761	0.875357	1.15742	1.15172	1.14832	1.15249	1.31659	0.00253234	0.0137078
R0L445	YTH domain family protein 2 (Fragment) OS=Anas platyrhynchos GN=Anapl_14213 PE=4 SV=1 - [R0L445_ANAPL]	9.56	1.91	1	0.896052	0.863175	0.84511	0.868112	1.14917	1.1445	1.12281	1.13883	1.31184	9.04874e-05	0.0022798
R0L7L6	Paxillin (Fragment) OS=Anas platyrhynchos GN=Anapl_02160 PE=4 SV=1 - [R0L7L6_ANAPL]	29.38	3.31	1	0.911434	0.880272	0.810192	0.8673	1.18973	1.11636	1.10201	1.13603	1.30985	0.0026588	0.0140673
U3IDW4	Uncharacterized protein (Fragment) OS=Anas platyrhynchos GN=ARRB1 PE=4 SV=1 - [U3IDW4_ANAPL]	18.25	6.08	1	0.845794	0.901265	0.853873	0.866978	1.19808	1.15219	1.05558	1.13529	1.30947	0.00411027	0.0187582
R0LLH7	Nucleosome assembly protein 1-like 4 (Fragment) OS=Anas platyrhynchos GN=Anapl_04132 PE=3 SV=1 - [R0LLH7_ANAPL]	211.71	21.94	5	0.955598	0.844548	0.797015	0.86572	1.17153	1.11479	1.11384	1.13339	1.30918	0.00617721	0.0242933
R0JS48	Four and a half LIM domains protein 5 (Fragment) OS=Anas platyrhynchos GN=Anapl_09701 PE=4 SV=1 - [R0JS48_ANAPL]	23.32	7.09	2	0.877638	0.906965	0.820043	0.868215	1.19116	1.13855	1.07558	1.1351	1.30739	0.00315639	0.0157051
U3IH90	Uncharacterized protein OS=Anas platyrhynchos GN=FAM169A PE=4 SV=1 - [U3IH90_ANAPL]	15.43	1.07	1	0.954147	0.847269	0.805531	0.868982	1.14711	1.15395	1.10609	1.13572	1.30695	0.00465065	0.0203936
U3J019	Uncharacterized protein (Fragment) OS=Anas platyrhynchos GN=GLRX5 PE=4 SV=1 - [U3J019_ANAPL]	22.4	14.29	1	0.911558	0.871152	0.825356	0.869355	1.19013	1.09217	1.12626	1.13619	1.30693	0.00216787	0.0124313
U3IV21	Uncharacterized protein (Fragment) OS=Anas platyrhynchos GN=FUBP3 PE=4 SV=1 - [U3IV21_ANAPL]	81.63	7.09	2	0.886028	0.842164	0.885048	0.87108	1.13805	1.14074	1.13022	1.13634	1.30451	5.69771e-05	0.00190271
R0M2L9	ADP-ribosylation factor-binding protein GGA3 (Fragment) OS=Anas platyrhynchos GN=Anapl_03640 PE=4 SV=1 - [R0M2L9_ANAPL]	24.51	3.51	2	0.878524	0.821793	0.900229	0.866849	1.05049	1.17759	1.16217	1.13008	1.30367	0.00475229	0.0206524
U3J6R2	Uncharacterized protein (Fragment) OS=Anas platyrhynchos GN=WASL PE=4 SV=1 - [U3J6R2_ANAPL]	11.71	3.41	1	0.909269	0.866321	0.839698	0.871763	1.12982	1.14338	1.1305	1.13457	1.30146	0.000223431	0.00348554
R0L0B4	60S ribosomal protein L26 (Fragment) OS=Anas platyrhynchos GN=Anapl_12077 PE=3 SV=1 - [R0L0B4_ANAPL]	90.08	33.33	7	0.906012	0.880422	0.831567	0.872667	1.16496	1.12692	1.1104	1.1341	1.29957	0.000651544	0.00606146
U3IWL4	Uncharacterized protein (Fragment) OS=Anas platyrhynchos GN=HNRNPD PE=4 SV=1 - [U3IWL4_ANAPL]	137.1	25.58	4	0.868378	0.882248	0.847111	0.865912	1.13088	1.13361	1.10935	1.12461	1.29876	3.51148e-05	0.00158381
U3I4K8	Uncharacterized protein OS=Anas platyrhynchos GN=RCC1 PE=4 SV=1 - [U3I4K8_ANAPL]	92.36	6.62	2	0.788916	0.89622	0.906415	0.86385	1.07058	1.13744	1.15761	1.12188	1.2987	0.00491179	0.02106
U3I6K3	Uncharacterized protein (Fragment) OS=Anas platyrhynchos GN=PDLIM1 PE=4 SV=1 - [U3I6K3_ANAPL]	67.49	8.14	2	0.871658	0.860005	0.888788	0.873484	1.12876	1.17735	1.09448	1.13353	1.29771	0.000517305	0.00531539
R0L5A5	Tropomyosin alpha-1 chain (Fragment) OS=Anas platyrhynchos GN=Anapl_02698 PE=3 SV=1 - [R0L5A5_ANAPL]	627.09	49.69	3	0.902172	0.861156	0.843114	0.868814	1.1729	1.11661	1.09215	1.12722	1.29742	0.000949877	0.00771914
R0KUW5	Stress-induced-phosphoprotein 1 (Fragment) OS=Anas platyrhynchos GN=STIP1 PE=4 SV=1 - [R0KUW5_ANAPL]	65.08	18.18	2	0.929044	0.869383	0.835784	0.87807	1.18826	1.12546	1.10317	1.13896	1.29712	0.00220285	0.0126038
U3I5R2	Uncharacterized protein (Fragment) OS=Anas platyrhynchos GN=SCG3 PE=4 SV=1 - [U3I5R2_ANAPL]	510.17	40.13	18	0.848322	0.880106	0.880614	0.869681	1.13587	1.12267	1.12382	1.12745	1.2964	2.33319e-05	0.00144699
R0JZ41	Uncharacterized protein (Fragment) OS=Anas platyrhynchos GN=ZNF512 PE=4 SV=1 - [R0JZ41_ANAPL]	24.6	3.93	2	0.861108	0.837051	0.914918	0.871026	1.12547	1.12874	1.13077	1.12833	1.2954	0.000367853	0.00453033
R0LLY3	Nicalin (Fragment) OS=Anas platyrhynchos GN=Anapl_08922 PE=4 SV=1 - [R0LLY3_ANAPL]	8.06	2.17	1	0.863074	0.855347	0.910521	0.876314	1.14412	1.09929	1.16129	1.1349	1.29508	0.000514898	0.00530635
R0KE08	Fibulin-1 (Fragment) OS=Anas platyrhynchos GN=FBLN1 PE=4 SV=1 - [R0KE08_ANAPL]	29.07	2.85	2	0.840578	0.828084	0.963309	0.877324	1.09445	1.12488	1.185	1.13478	1.29345	0.00708447	0.0265133
R0L9A7	Protein Wnt (Fragment) OS=Anas platyrhynchos GN=Anapl_06092 PE=3 SV=1 - [R0L9A7_ANAPL]	28.32	2.15	1	0.881228	0.87873	0.868496	0.876151	1.18655	1.14547	1.06242	1.13148	1.29142	0.00224662	0.0127701
R0KDG3	AT-rich interactive domain-containing protein 2 (Fragment) OS=Anas platyrhynchos GN=Anapl_08000 PE=4 SV=1 - [R0KDG3_ANAPL]	9.81	0.49	1	0.885242	0.895784	0.845834	0.87562	1.17972	1.12082	1.09172	1.13075	1.29138	0.0010507	0.00809107
R0LJX1	Palladin (Fragment) OS=Anas platyrhynchos GN=Anapl_12149 PE=4 SV=1 - [R0LJX1_ANAPL]	114.82	6.05	6	0.809739	0.885586	0.905515	0.866946	1.10426	1.12883	1.12433	1.11914	1.2909	0.00111535	0.00836634
U3IP39	Uncharacterized protein (Fragment) OS=Anas platyrhynchos GN=CUL4B PE=3 SV=1 - [U3IP39_ANAPL]	73.63	4.99	2	0.849685	0.847336	0.914629	0.87055	1.08895	1.1465	1.13562	1.12369	1.29078	0.000857504	0.00729929
R0JPE8	5'-3' exoribonuclease 2 (Fragment) OS=Anas platyrhynchos GN=Anapl_14773 PE=4 SV=1 - [R0JPE8_ANAPL]	12.98	1.88	1	0.81038	0.867211	0.958225	0.878605	1.08533	1.1553	1.16152	1.13405	1.29074	0.00669774	0.0257031
R0K8G5	Palmitoyl-protein thioesterase 1 OS=Anas platyrhynchos GN=Anapl_06061 PE=4 SV=1 - [R0K8G5_ANAPL]	47.54	12.21	1	0.899563	0.891713	0.832326	0.874534	1.15072	1.1222	1.11069	1.12787	1.28968	0.000480685	0.00516003
Q5XMI3	Myelin proteolipid protein (Fragment) OS=Oxyura leucocephala PE=4 SV=1 - [Q5XMI3_OXYLE]	40.91	37.14	1	0.903817	0.872586	0.821849	0.866084	1.12818	1.04164	1.17322	1.11435	1.28665	0.00544015	0.0225192
R0L709	Signal peptide peptidase-like 2A (Fragment) OS=Anas platyrhynchos GN=Anapl_07365 PE=4 SV=1 - [R0L709_ANAPL]	27.3	1.44	1	0.934043	0.918665	0.775831	0.87618	1.19152	1.12229	1.06294	1.12558	1.28465	0.0163379	0.0466896
R0LBX0	Actin, aortic smooth muscle (Fragment) OS=Anas platyrhynchos GN=Anapl_05149 PE=3 SV=1 - [R0LBX0_ANAPL]	546.58	42.78	2	0.929596	0.844263	0.85794	0.877266	1.14852	1.13137	1.09986	1.12658	1.2842	0.001153	0.00844811
R0LAK9	Phospholysine phosphohistidine inorganic pyrophosphate phosphatase (Fragment) OS=Anas platyrhynchos GN=Anapl_15385 PE=4 SV=1 - [R0LAK9_ANAPL]	21.93	3.9	1	0.912606	0.916954	0.802443	0.877335	1.17794	1.10938	1.09112	1.12615	1.2836	0.00559235	0.0228255
R0KY39	Integrin-linked protein kinase (Fragment) OS=Anas platyrhynchos GN=ILK PE=4 SV=1 - [R0KY39_ANAPL]	302.14	23.77	11	0.926569	0.8705	0.835797	0.877622	1.13898	1.11759	1.12233	1.1263	1.28335	0.00079756	0.00703027
R0KRL8	Epidermal growth factor receptor substrate 15 (Fragment) OS=Anas platyrhynchos GN=Anapl_15935 PE=4 SV=1 - [R0KRL8_ANAPL]	53	4.58	4	0.886614	0.91301	0.825664	0.875096	1.14142	1.11795	1.10789	1.12242	1.28262	0.000870814	0.00737643
R0K5X3	UPF0487 protein C17orf71 (Fragment) OS=Anas platyrhynchos GN=Anapl_03935 PE=4 SV=1 - [R0K5X3_ANAPL]	24.84	1.45	1	0.915474	0.880666	0.840051	0.87873	1.09647	1.14067	1.14363	1.12692	1.28244	0.000734465	0.00659121
U3ITT0	Uncharacterized protein OS=Anas platyrhynchos GN=GAR1 PE=4 SV=1 - [U3ITT0_ANAPL]	7.81	3.87	1	0.893714	0.968886	0.766282	0.876294	1.11089	1.13206	1.12785	1.1236	1.28222	0.0141738	0.0426935
U3IET9	Uncharacterized protein (Fragment) OS=Anas platyrhynchos PE=3 SV=1 - [U3IET9_ANAPL]	28.57	2.23	1	0.969186	0.834364	0.834615	0.879388	1.13535	1.13061	1.11516	1.12704	1.28162	0.00544999	0.0225331
U3IKP4	Uncharacterized protein (Fragment) OS=Anas platyrhynchos GN=CHMP5 PE=4 SV=1 - [U3IKP4_ANAPL]	5.98	6.12	1	0.928685	0.90492	0.800908	0.878171	1.14563	1.10606	1.12448	1.12539	1.28152	0.00376776	0.01767
R0K274	Density-regulated protein (Fragment) OS=Anas platyrhynchos GN=Anapl_01812 PE=4 SV=1 - [R0K274_ANAPL]	4.27	4.32	1	0.908964	0.817106	0.919954	0.882008	1.13488	1.14247	1.11104	1.12946	1.28056	0.00188392	0.0115052
R0J741	Neuromodulin (Fragment) OS=Anas platyrhynchos GN=Anapl_18419 PE=4 SV=1 - [R0J741_ANAPL]	39.91	24	1	0.918457	0.793298	0.936746	0.882834	1.09589	1.20645	1.08445	1.12893	1.27876	0.014456	0.0432434
R0L7Z2	Serine/threonine-protein phosphatase (Fragment) OS=Anas platyrhynchos GN=Anapl_15780 PE=3 SV=1 - [R0L7Z2_ANAPL]	65.4	11.06	2	0.844436	0.88469	0.915686	0.881604	1.12021	1.13809	1.1217	1.12667	1.27797	0.000332249	0.0043056
U3I614	Uncharacterized protein (Fragment) OS=Anas platyrhynchos GN=MAT2A PE=3 SV=1 - [U3I614_ANAPL]	80.88	13.51	1	0.858877	0.882026	0.90579	0.882231	1.09331	1.12263	1.16617	1.12737	1.27786	0.000618252	0.00589887
R0J878	Coactosin-like protein (Fragment) OS=Anas platyrhynchos GN=COTL1 PE=4 SV=1 - [R0J878_ANAPL]	77.2	25	4	0.903513	0.922968	0.83378	0.886754	1.18139	1.13548	1.08093	1.1326	1.27724	0.00345772	0.0167252
R0LKZ6	ADP-ribose pyrophosphatase, mitochondrial (Fragment) OS=Anas platyrhynchos GN=NUDT9 PE=4 SV=1 - [R0LKZ6_ANAPL]	26.83	3.82	1	0.894366	0.913411	0.835222	0.881	1.17865	1.11126	1.08285	1.12425	1.27611	0.00274101	0.0143529
U3ITV9	Uncharacterized protein (Fragment) OS=Anas platyrhynchos PE=4 SV=1 - [U3ITV9_ANAPL]	68.08	42.86	1	0.950623	0.867354	0.823833	0.880603	1.18617	1.12154	1.06133	1.12302	1.27528	0.00944646	0.0324827
R0LM49	Ras-related protein Ral-B (Fragment) OS=Anas platyrhynchos GN=Anapl_00886 PE=4 SV=1 - [R0LM49_ANAPL]	16.44	8.33	1	0.943176	0.879365	0.821835	0.881459	1.1807	1.09281	1.09829	1.12393	1.27508	0.0057939	0.0233581
R0K6B5	Alkyldihydroxyacetonephosphate synthase, peroxisomal (Fragment) OS=Anas platyrhynchos GN=Anapl_04753 PE=4 SV=1 - [R0K6B5_ANAPL]	27.13	2.27	1	0.887726	0.874945	0.88773	0.883467	1.12674	1.11262	1.13674	1.12536	1.2738	7.83027e-06	0.000844314
U3J2M5	Uncharacterized protein (Fragment) OS=Anas platyrhynchos PE=4 SV=1 - [U3J2M5_ANAPL]	61.74	7.89	3	0.859515	0.840074	0.956667	0.885419	1.08761	1.12068	1.17523	1.12784	1.27379	0.00537964	0.0224022
U3I9J3	Uncharacterized protein (Fragment) OS=Anas platyrhynchos GN=BTF3L4 PE=4 SV=1 - [U3I9J3_ANAPL]	43.94	20.96	2	0.883487	0.880679	0.88284	0.882335	1.12856	1.12159	1.12101	1.12372	1.27357	7.68845e-08	0.00013351
R0KXC4	Protein DJ-1 (Fragment) OS=Anas platyrhynchos GN=PARK7 PE=4 SV=1 - [R0KXC4_ANAPL]	225.82	42.33	8	0.869267	0.853511	0.933147	0.885308	1.13948	1.14294	1.09932	1.12725	1.27328	0.000998122	0.00786223
R0LVM9	60S ribosomal protein L31 (Fragment) OS=Anas platyrhynchos GN=Anapl_01181 PE=4 SV=1 - [R0LVM9_ANAPL]	113.55	32.48	4	0.902887	0.905993	0.849848	0.886243	1.12608	1.12806	1.12959	1.12791	1.27269	0.000187837	0.00316679
R0KRE3	Fatty-acid amide hydrolase 1 (Fragment) OS=Anas platyrhynchos GN=Anapl_10294 PE=4 SV=1 - [R0KRE3_ANAPL]	45.41	5.42	2	0.864663	0.883893	0.879087	0.875881	1.10812	1.09428	1.13921	1.11387	1.27171	8.0395e-05	0.00212405
R0LHT7	Chromogranin-A (Fragment) OS=Anas platyrhynchos GN=Anapl_03288 PE=4 SV=1 - [R0LHT7_ANAPL]	556.62	29.02	13	0.880201	0.863159	0.926004	0.889788	1.13946	1.15689	1.09807	1.13147	1.27162	0.000704066	0.0064011
U3J7H8	Uncharacterized protein (Fragment) OS=Anas platyrhynchos GN=LAMP1 PE=4 SV=1 - [U3J7H8_ANAPL]	96.68	6.51	3	0.935236	0.901106	0.807858	0.8814	1.17023	1.12202	1.06954	1.1206	1.27138	0.00752517	0.0275976
R0LMW5	Putative carboxypeptidase PM20D1 (Fragment) OS=Anas platyrhynchos GN=Anapl_02978 PE=4 SV=1 - [R0LMW5_ANAPL]	5.93	1.67	1	0.910149	0.837671	0.90837	0.885397	1.12522	1.09005	1.1616	1.12562	1.27132	0.00159997	0.0101243
R0KBF6	60S ribosomal protein L37a (Fragment) OS=Anas platyrhynchos GN=Anapl_16513 PE=4 SV=1 - [R0KBF6_ANAPL]	30.6	11.27	1	0.89316	0.917053	0.840846	0.883686	1.18151	1.13849	1.04374	1.12124	1.26883	0.00694192	0.0263016
R0LLX0	Serine/threonine-protein phosphatase 2B catalytic subunit alpha isoform OS=Anas platyrhynchos GN=Anapl_11269 PE=4 SV=1 - [R0LLX0_ANAPL]	9.51	5.37	1	0.843299	0.855206	0.964535	0.88768	1.09622	1.11077	1.17042	1.1258	1.26825	0.0060071	0.023843
R0LRM4	Protein canopy-like protein 3 (Fragment) OS=Anas platyrhynchos GN=Anapl_08320 PE=4 SV=1 - [R0LRM4_ANAPL]	28.02	18.99	2	0.961485	0.908096	0.779378	0.882986	1.14033	1.14047	1.07401	1.11827	1.26647	0.0157518	0.0454369
R0K7A7	Guanine nucleotide-binding protein G(Olf) subunit alpha (Fragment) OS=Anas platyrhynchos GN=GNAL PE=4 SV=1 - [R0K7A7_ANAPL]	48.99	8.36	1	0.906066	0.895647	0.854544	0.885419	1.13242	1.11922	1.11089	1.12084	1.26589	0.000155126	0.00285054
R0L9Q3	Heterogeneous nuclear ribonucleoprotein G (Fragment) OS=Anas platyrhynchos GN=Anapl_05268 PE=4 SV=1 - [R0L9Q3_ANAPL]	229.91	21.58	8	0.926914	0.907664	0.795232	0.876603	1.12781	1.09746	1.1023	1.10919	1.26533	0.00525589	0.0220778
R0M3Z3	Myristoylated alanine-rich C-kinase substrate (Fragment) OS=Anas platyrhynchos GN=Anapl_13618 PE=4 SV=1 - [R0M3Z3_ANAPL]	24.34	54.55	1	0.898761	0.886593	0.889182	0.891512	1.12039	1.14779	1.11531	1.12783	1.26508	2.52952e-05	0.00151466
U3ILK9	Uncharacterized protein (Fragment) OS=Anas platyrhynchos GN=CUTC PE=4 SV=1 - [U3ILK9_ANAPL]	18.27	6	1	0.877236	0.824795	0.966483	0.889505	1.14408	1.08004	1.15139	1.12517	1.26494	0.0075065	0.0275582
R0KNW3	Acyl-CoA synthetase short-chain family member 3, mitochondrial OS=Anas platyrhynchos GN=Anapl_18645 PE=4 SV=1 - [R0KNW3_ANAPL]	66.96	9.36	1	0.898403	0.886931	0.870272	0.885202	1.10496	1.14896	1.10525	1.11972	1.26494	0.000150818	0.00279719
R0KYN8	Dermatopontin (Fragment) OS=Anas platyrhynchos GN=DPT PE=4 SV=1 - [R0KYN8_ANAPL]	22.58	5.53	1	0.838317	0.887042	0.940535	0.888631	1.07342	1.12766	1.16625	1.12244	1.26312	0.00425328	0.0192339
R0JE41	Serum deprivation-response protein (Fragment) OS=Anas platyrhynchos GN=SDPR PE=4 SV=1 - [R0JE41_ANAPL]	5.48	3.76	1	0.863237	0.962097	0.831173	0.885503	1.15412	1.10691	1.09398	1.11834	1.26294	0.00584349	0.0234077
U3I4B3	Uncharacterized protein (Fragment) OS=Anas platyrhynchos GN=REEP5 PE=4 SV=1 - [U3I4B3_ANAPL]	105.01	17.8	3	0.913697	0.860252	0.83743	0.87046	1.13767	1.08069	1.07948	1.09928	1.26287	0.00151811	0.00982824
U3I8B5	Uncharacterized protein (Fragment) OS=Anas platyrhynchos GN=EML1 PE=4 SV=1 - [U3I8B5_ANAPL]	20.76	2.48	2	0.866189	0.825483	0.921174	0.870949	1.06844	1.07306	1.1557	1.09906	1.26192	0.00452685	0.0199957
U3IA88	Uncharacterized protein OS=Anas platyrhynchos GN=TCEA1 PE=4 SV=1 - [U3IA88_ANAPL]	57.44	6.15	2	0.870693	0.877539	0.908539	0.88559	1.15022	1.1107	1.09155	1.11749	1.26186	0.000370504	0.00454686
R0L5Q1	Interferon-induced GTP-binding protein Mx (Fragment) OS=Anas platyrhynchos GN=Anapl_13350 PE=3 SV=1 - [R0L5Q1_ANAPL]	78.91	6.71	4	0.883851	0.912894	0.847046	0.881264	1.08877	1.11533	1.13182	1.11197	1.26179	0.000537767	0.00541352
R0JRA6	SMEK-like protein 1 (Fragment) OS=Anas platyrhynchos GN=Anapl_03277 PE=4 SV=1 - [R0JRA6_ANAPL]	14.64	3.36	2	0.887748	0.87255	0.869249	0.876516	1.05766	1.06497	1.19487	1.10583	1.26162	0.00696415	0.0263456
R0M0V0	Exocyst complex component 1 (Fragment) OS=Anas platyrhynchos GN=Anapl_00801 PE=4 SV=1 - [R0M0V0_ANAPL]	42.62	5.43	4	0.896446	0.853334	0.89588	0.881887	1.08019	1.13364	1.12376	1.11253	1.26153	0.000448262	0.00499407
U3IXN7	Uncharacterized protein OS=Anas platyrhynchos PE=4 SV=1 - [U3IXN7_ANAPL]	22.06	25.42	2	0.935324	0.891462	0.82767	0.884819	1.18072	1.07967	1.08826	1.11622	1.26152	0.00677107	0.0259272
U3IJ74	Uncharacterized protein (Fragment) OS=Anas platyrhynchos GN=FHOD1 PE=4 SV=1 - [U3IJ74_ANAPL]	14.07	0.68	1	0.82619	0.866216	0.978082	0.890162	1.06347	1.16296	1.14215	1.12286	1.26141	0.0130551	0.0404085
R0LP44	Aldehyde dehydrogenase family 1 member A3 (Fragment) OS=Anas platyrhynchos GN=Anapl_01993 PE=3 SV=1 - [R0LP44_ANAPL]	332.78	25.27	8	0.917713	0.883718	0.870848	0.89076	1.12716	1.12747	1.11402	1.12288	1.26059	9.31122e-05	0.00229347
U3IWC7	Uncharacterized protein (Fragment) OS=Anas platyrhynchos GN=SAE1 PE=4 SV=1 - [U3IWC7_ANAPL]	174.54	20.24	5	0.909532	0.882099	0.789311	0.860314	1.10367	1.11441	1.03503	1.08437	1.26044	0.0070545	0.0264868
U3J8L8	Uncharacterized protein (Fragment) OS=Anas platyrhynchos GN=OTOGL PE=4 SV=1 - [U3J8L8_ANAPL]	17.79	0.32	1	0.941735	0.894909	0.824731	0.887125	1.1164	1.1385	1.09595	1.11695	1.25906	0.00313769	0.0156794
R0LMM0	CWF19-like protein 1 (Fragment) OS=Anas platyrhynchos GN=Anapl_05327 PE=4 SV=1 - [R0LMM0_ANAPL]	70.67	5.2	2	0.911023	0.897923	0.851224	0.886723	1.10176	1.12687	1.11811	1.11558	1.25809	0.000306542	0.00407901
R0JL69	PDZ and LIM domain protein 5 (Fragment) OS=Anas platyrhynchos GN=Anapl_07981 PE=4 SV=1 - [R0JL69_ANAPL]	149.31	11.47	7	0.892181	0.873699	0.884802	0.883561	1.13493	1.13529	1.05854	1.10959	1.25581	0.000975512	0.0077884
R0LT66	Golgi resident protein GCP60 (Fragment) OS=Anas platyrhynchos GN=Anapl_06857 PE=4 SV=1 - [R0LT66_ANAPL]	39.33	3.68	1	0.865179	0.898247	0.908578	0.890668	1.15517	1.11881	1.08152	1.1185	1.2558	0.000800353	0.00703703
R0L1B4	Inter-alpha-trypsin inhibitor heavy chain H2 (Fragment) OS=Anas platyrhynchos GN=Anapl_17214 PE=4 SV=1 - [R0L1B4_ANAPL]	127.13	5.66	5	0.894679	0.90768	0.865698	0.889353	1.13846	1.12112	1.08785	1.11581	1.25463	0.000304838	0.00407193
R0LHF4	Splicing factor, arginine/serine-rich 5 (Fragment) OS=Anas platyrhynchos GN=Anapl_01091 PE=4 SV=1 - [R0LHF4_ANAPL]	55.64	8.78	2	0.875683	0.897114	0.894393	0.889063	1.15515	1.13579	1.05511	1.11535	1.25452	0.00195792	0.0117043
U3IN79	DNA ligase (Fragment) OS=Anas platyrhynchos GN=LIG3 PE=3 SV=1 - [U3IN79_ANAPL]	90.43	4.63	4	0.940759	0.884144	0.849267	0.89139	1.16637	1.12982	1.05853	1.11824	1.25449	0.00539702	0.0224477
R0JNI0	Serpin B10 (Fragment) OS=Anas platyrhynchos GN=Anapl_04176 PE=3 SV=1 - [R0JNI0_ANAPL]	14.37	3.71	2	0.866859	0.921372	0.854076	0.880769	1.13873	1.10218	1.0737	1.10487	1.25444	0.00130905	0.0090205
R0LDG6	Histamine N-methyltransferase (Fragment) OS=Anas platyrhynchos GN=HNMT PE=4 SV=1 - [R0LDG6_ANAPL]	149.81	23.29	5	0.908569	0.899065	0.860638	0.889424	1.13918	1.1065	1.09935	1.11501	1.25363	0.000294508	0.00402688
U3IIP3	Uncharacterized protein OS=Anas platyrhynchos GN=CTCF PE=4 SV=1 - [U3IIP3_ANAPL]	38.62	3.28	2	0.909538	0.849227	0.912686	0.890484	1.08046	1.13654	1.13166	1.11622	1.2535	0.00117546	0.00854051
U3IFM9	Uncharacterized protein OS=Anas platyrhynchos PE=4 SV=1 - [U3IFM9_ANAPL]	308.85	22.59	7	0.91909	0.897798	0.848024	0.888304	1.11771	1.11809	1.10204	1.11262	1.25252	0.000495183	0.00520738
R0JXZ4	Actin-related protein 2/3 complex subunit 1B (Fragment) OS=Anas platyrhynchos GN=Anapl_13919 PE=4 SV=1 - [R0JXZ4_ANAPL]	10.04	9.68	1	0.924288	0.913643	0.832951	0.890294	1.13017	1.12033	1.09163	1.11405	1.25132	0.00196997	0.0117354
R0LUZ4	60S ribosomal protein L36 OS=Anas platyrhynchos GN=Anapl_10872 PE=3 SV=1 - [R0LUZ4_ANAPL]	117.28	46.03	3	0.882736	0.930233	0.856183	0.889718	1.13475	1.10213	1.09966	1.11218	1.25004	0.000806998	0.0070632
R0LSA2	Abl interactor 2 (Fragment) OS=Anas platyrhynchos GN=Anapl_00640 PE=4 SV=1 - [R0LSA2_ANAPL]	17.67	1.88	1	0.933706	0.938226	0.797368	0.889767	1.15575	1.1097	1.07057	1.11201	1.24977	0.0132202	0.0405712
R0KF46	Collagen alpha-1(IV) chain (Fragment) OS=Anas platyrhynchos GN=Anapl_12479 PE=4 SV=1 - [R0KF46_ANAPL]	166.11	4.75	2	0.859321	0.976659	0.812494	0.882825	1.1028	1.14694	1.05796	1.10256	1.2489	0.0163609	0.0466896
R0M552	39S ribosomal protein L20, mitochondrial (Fragment) OS=Anas platyrhynchos GN=MRPL20 PE=3 SV=1 - [R0M552_ANAPL]	12.48	7.28	1	0.913577	0.880484	0.884229	0.892763	1.06789	1.13682	1.13943	1.11471	1.24861	0.000981805	0.00782066
U3IDA3	Uncharacterized protein (Fragment) OS=Anas platyrhynchos PE=4 SV=1 - [U3IDA3_ANAPL]	27.02	0.58	1	0.856713	0.834473	0.99793	0.896372	1.09039	1.10932	1.1573	1.119	1.24837	0.0154285	0.045028
R0LKP8	UPF0468 protein C16orf80-like protein (Fragment) OS=Anas platyrhynchos GN=Anapl_00343 PE=4 SV=1 - [R0LKP8_ANAPL]	14.57	6.67	1	0.894395	0.839857	0.952269	0.895507	1.06215	1.09859	1.19094	1.11723	1.24759	0.0115579	0.0371671
R0JQB0	GDNF family receptor alpha-1 (Fragment) OS=Anas platyrhynchos GN=Anapl_11523 PE=4 SV=1 - [R0JQB0_ANAPL]	84.94	7.02	3	0.897756	0.93951	0.84268	0.893315	1.11894	1.13494	1.08907	1.11432	1.2474	0.0020707	0.0120866
U3IXA9	Uncharacterized protein (Fragment) OS=Anas platyrhynchos GN=FAM185A PE=4 SV=1 - [U3IXA9_ANAPL]	13.56	3.96	1	0.942892	0.935609	0.793891	0.890797	1.13458	1.11635	1.08163	1.11085	1.24703	0.0124361	0.0393273
R0LIF6	SCO1 protein-like protein, mitochondrial (Fragment) OS=Anas platyrhynchos GN=Anapl_13380 PE=4 SV=1 - [R0LIF6_ANAPL]	5.7	5.16	1	0.958483	0.871902	0.848453	0.892946	1.13986	1.10747	1.09224	1.11319	1.24665	0.0037218	0.0176001
U3J5X5	Uncharacterized protein OS=Anas platyrhynchos PE=4 SV=1 - [U3J5X5_ANAPL]	8.03	0.93	1	0.857145	0.902475	0.924758	0.894793	1.09916	1.10326	1.14303	1.11515	1.24627	0.000822161	0.00713841
U3ID25	Uncharacterized protein (Fragment) OS=Anas platyrhynchos GN=DLG1 PE=4 SV=1 - [U3ID25_ANAPL]	78.66	6.39	3	0.889216	0.935954	0.848582	0.891251	1.12027	1.0941	1.1163	1.11022	1.24569	0.00117439	0.00854051
R0LEB1	Rho guanine nucleotide exchange factor 12 (Fragment) OS=Anas platyrhynchos GN=Anapl_09485 PE=4 SV=1 - [R0LEB1_ANAPL]	34.96	1.2	2	0.922917	0.918334	0.825726	0.888992	1.14116	1.08852	1.09152	1.10707	1.24531	0.00373698	0.0176001
U3IX10	Synaptosomal-associated protein OS=Anas platyrhynchos GN=SNAP23 PE=3 SV=1 - [U3IX10_ANAPL]	71.72	17.7	2	0.909343	0.876768	0.893558	0.893223	1.09915	1.11782	1.11954	1.11217	1.24512	4.40572e-05	0.00171922
R0LBT2	CD151 antigen (Fragment) OS=Anas platyrhynchos GN=Anapl_08503 PE=4 SV=1 - [R0LBT2_ANAPL]	31.89	5.08	1	0.954726	0.871481	0.8544	0.893536	1.1478	1.14774	1.04134	1.1123	1.24483	0.0097048	0.0330115
R0JP63	Farnesyl pyrophosphate synthetase (Fragment) OS=Anas platyrhynchos GN=Anapl_06565 PE=3 SV=1 - [R0JP63_ANAPL]	32.97	3.49	1	0.931567	0.948986	0.795632	0.892062	1.12037	1.07088	1.13894	1.11006	1.24438	0.0142868	0.0429592
U3J598	Uncharacterized protein (Fragment) OS=Anas platyrhynchos GN=QPCT PE=4 SV=1 - [U3J598_ANAPL]	153.88	26.09	6	0.895646	0.908696	0.872495	0.892279	1.12126	1.10037	1.10777	1.1098	1.24378	5.86129e-05	0.0019098
R0L1A8	Transaldolase (Fragment) OS=Anas platyrhynchos GN=Anapl_14641 PE=3 SV=1 - [R0L1A8_ANAPL]	340.39	34.69	12	0.935756	0.893175	0.8301	0.886344	1.14521	1.0949	1.06251	1.10087	1.24204	0.00532417	0.0222781
R0JHS0	Intraflagellar transport protein 140-like protein OS=Anas platyrhynchos GN=Anapl_10177 PE=4 SV=1 - [R0JHS0_ANAPL]	28.71	1.73	1	0.936028	0.876348	0.871681	0.894686	1.08117	1.1891	1.06334	1.1112	1.24201	0.00819046	0.0295691
U3I8J0	Uncharacterized protein OS=Anas platyrhynchos PE=4 SV=1 - [U3I8J0_ANAPL]	43.12	2.09	3	0.888549	0.899064	0.910099	0.899237	1.07621	1.14963	1.12452	1.11679	1.24193	0.000631848	0.00596307
R0LSC2	Anterior gradient protein 3-like protein (Fragment) OS=Anas platyrhynchos GN=Anapl_02798 PE=4 SV=1 - [R0LSC2_ANAPL]	105.05	28	3	0.914897	0.890695	0.897418	0.901003	1.11467	1.12191	1.11803	1.1182	1.24107	8.50878e-06	0.000844314
R0LJJ2	Poly [ADP-ribose] polymerase 14 (Fragment) OS=Anas platyrhynchos GN=Anapl_10110 PE=4 SV=1 - [R0LJJ2_ANAPL]	33.36	1.89	2	0.859303	0.901386	0.911839	0.890843	1.08077	1.12042	1.11488	1.10536	1.2408	0.000452457	0.00499809
U3I8E1	Uncharacterized protein (Fragment) OS=Anas platyrhynchos GN=ARPC3 PE=4 SV=1 - [U3I8E1_ANAPL]	26.08	10.11	1	0.865092	0.905051	0.920542	0.896895	1.12871	1.11673	1.09198	1.11247	1.24036	0.00039947	0.00476272
T2HRE3	Mitochondrial ATP synthase alpha subunit isoform 1 (Fragment) OS=Anser cygnoides GN=ATP5A1 PE=2 SV=1 - [T2HRE3_ANSCY]	213.48	42.77	1	0.942351	0.929872	0.821277	0.897833	1.15042	1.1031	1.08728	1.1136	1.24031	0.00731906	0.0271268
U3IPI8	Uncharacterized protein (Fragment) OS=Anas platyrhynchos GN=HSPB8 PE=3 SV=1 - [U3IPI8_ANAPL]	37.8	15.66	1	0.991001	0.870756	0.823866	0.895207	1.11253	1.11644	1.09853	1.10917	1.23901	0.0129158	0.04023
R0LQX5	Nexilin (Fragment) OS=Anas platyrhynchos GN=Anapl_04666 PE=4 SV=1 - [R0LQX5_ANAPL]	15.22	1.65	1	0.895983	0.843594	0.957714	0.899097	1.09183	1.11742	1.13108	1.11344	1.2384	0.00357453	0.0171233
U3IVI2	Uncharacterized protein (Fragment) OS=Anas platyrhynchos GN=RELN PE=4 SV=1 - [U3IVI2_ANAPL]	821.56	11.85	30	0.89793	0.898813	0.905878	0.900874	1.12844	1.116	1.09986	1.11477	1.23743	1.58483e-05	0.00125094
R0LCK1	Dipeptidyl-peptidase 1 (Fragment) OS=Anas platyrhynchos GN=CTSC PE=3 SV=1 - [R0LCK1_ANAPL]	146.7	15.93	4	0.887912	0.948018	0.796725	0.877551	1.07698	1.10914	1.07108	1.08573	1.23723	0.0102527	0.0341724
R0LXM2	C-factor (Fragment) OS=Anas platyrhynchos GN=Anapl_10033 PE=3 SV=1 - [R0LXM2_ANAPL]	101.34	14.57	4	0.92816	0.905251	0.847632	0.893681	1.15333	1.10437	1.05585	1.10452	1.23592	0.00466711	0.0204142
R0KCX7	Peroxisomal 3,2-trans-enoyl-CoA isomerase (Fragment) OS=Anas platyrhynchos GN=Anapl_03805 PE=4 SV=1 - [R0KCX7_ANAPL]	34.7	6.39	2	0.903619	0.915049	0.858123	0.892263	1.10858	1.06677	1.13229	1.10255	1.23567	0.00124534	0.00880867
I0CCA1	Avian beta-defensin 1 OS=Anser cygnoid PE=2 SV=1 - [I0CCA1_ANSCY]	19.28	26.15	1	0.985268	0.854393	0.837676	0.892446	1.08352	1.1019	1.12116	1.10219	1.23503	0.0118939	0.0380588
R0KF98	COMM domain-containing protein 6 (Fragment) OS=Anas platyrhynchos GN=Anapl_12637 PE=4 SV=1 - [R0KF98_ANAPL]	1.36	6.31	1	0.924506	0.894143	0.875704	0.898118	1.11991	1.12604	1.07976	1.10857	1.23433	0.00049094	0.00519828
U3IS05	Uncharacterized protein (Fragment) OS=Anas platyrhynchos GN=FSCN1 PE=4 SV=1 - [U3IS05_ANAPL]	41.98	6.56	1	0.979458	0.857855	0.860322	0.899212	1.14746	1.10535	1.06839	1.10707	1.23115	0.0108107	0.0355264
R0L3Z0	Moesin (Fragment) OS=Anas platyrhynchos GN=Anapl_09290 PE=4 SV=1 - [R0L3Z0_ANAPL]	480.01	34.95	13	0.858876	0.895902	0.914394	0.889724	1.09075	1.07584	1.11482	1.0938	1.22937	0.000508038	0.00526519
U3ICL1	Uncharacterized protein (Fragment) OS=Anas platyrhynchos GN=RPS23 PE=3 SV=1 - [U3ICL1_ANAPL]	112.62	29.73	3	0.922107	0.887089	0.836643	0.881946	1.08335	1.10226	1.0666	1.08407	1.22918	0.00166938	0.0104089
R0KEI5	Histone deacetylase 2 (Fragment) OS=Anas platyrhynchos GN=Anapl_13617 PE=4 SV=1 - [R0KEI5_ANAPL]	52.95	6	2	0.931553	0.933988	0.822916	0.896152	1.13847	1.0938	1.07091	1.10106	1.22865	0.00793241	0.0287871
U3IEG9	Uncharacterized protein (Fragment) OS=Anas platyrhynchos GN=FUBP1 PE=4 SV=1 - [U3IEG9_ANAPL]	228.2	15.78	7	0.894507	0.93134	0.871179	0.899008	1.12442	1.11344	1.07408	1.10398	1.228	0.000912466	0.00756323
U3J1Q4	Uncharacterized protein OS=Anas platyrhynchos GN=LBR PE=4 SV=1 - [U3J1Q4_ANAPL]	49.2	3	2	0.878642	0.918966	0.905085	0.900898	1.10474	1.10954	1.10186	1.10538	1.22698	7.0423e-05	0.00200475
R0JYL9	Protein CREG1 (Fragment) OS=Anas platyrhynchos GN=Anapl_01590 PE=4 SV=1 - [R0JYL9_ANAPL]	23.72	11.76	1	0.903129	0.906283	0.896217	0.901876	1.06982	1.10217	1.14559	1.10586	1.22618	0.000772565	0.00682756
U3IIR2	Uncharacterized protein OS=Anas platyrhynchos GN=PTRF PE=4 SV=1 - [U3IIR2_ANAPL]	203.73	17.17	6	0.920736	0.883712	0.880438	0.894962	1.12287	1.05167	1.11749	1.09734	1.22613	0.00153138	0.00984902
R0KC92	60S ribosomal protein L22 (Fragment) OS=Anas platyrhynchos GN=Anapl_01936 PE=4 SV=1 - [R0KC92_ANAPL]	83.52	34.29	2	0.913173	0.884693	0.910394	0.902754	1.08338	1.08651	1.14824	1.10604	1.22519	0.000901707	0.00754609
U3IDC7	Uncharacterized protein (Fragment) OS=Anas platyrhynchos PE=4 SV=1 - [U3IDC7_ANAPL]	31.08	11.97	1	0.916708	0.891005	0.899842	0.902518	1.12521	1.13293	1.05778	1.10531	1.22469	0.00126185	0.00885335
R0KM70	Claudin (Fragment) OS=Anas platyrhynchos GN=Anapl_09541 PE=3 SV=1 - [R0KM70_ANAPL]	53.2	15.85	3	0.91385	0.921918	0.841162	0.89231	1.10058	1.087	1.09009	1.09255	1.22441	0.00153072	0.00984902
R0JDQ6	Tumor protein D54 (Fragment) OS=Anas platyrhynchos GN=Anapl_10335 PE=4 SV=1 - [R0JDQ6_ANAPL]	70.96	20	3	0.83364	0.862424	0.969452	0.888506	1.11736	1.05625	1.08754	1.08705	1.22346	0.0115175	0.037106
U3ILK8	Uncharacterized protein (Fragment) OS=Anas platyrhynchos GN=SUCLA2 PE=3 SV=1 - [U3ILK8_ANAPL]	164.07	16.09	7	0.961819	0.919679	0.824494	0.901997	1.09795	1.12551	1.08418	1.10255	1.22234	0.00910053	0.0318844
R0LFS0	Uncharacterized protein C2orf34 (Fragment) OS=Anas platyrhynchos GN=Anapl_01403 PE=4 SV=1 - [R0LFS0_ANAPL]	14	10.29	1	0.977422	0.88986	0.839911	0.902398	1.13488	1.0969	1.07575	1.10251	1.22176	0.0102314	0.0341342
U3IMB8	Uncharacterized protein (Fragment) OS=Anas platyrhynchos GN=TIMP2 PE=4 SV=1 - [U3IMB8_ANAPL]	291.67	35.32	8	0.946701	0.843747	0.918859	0.903102	1.17898	1.07213	1.05818	1.1031	1.22145	0.0150811	0.044652
R0KDA9	Prefoldin subunit 1 (Fragment) OS=Anas platyrhynchos GN=PFDN1 PE=4 SV=1 - [R0KDA9_ANAPL]	33.09	8.06	1	0.970833	0.888434	0.848488	0.902585	1.13546	1.08442	1.08692	1.10227	1.22123	0.00731198	0.0271268
R0JR16	CCR4-NOT transcription complex subunit 7 (Fragment) OS=Anas platyrhynchos GN=Anapl_04584 PE=4 SV=1 - [R0JR16_ANAPL]	19.72	3.51	1	0.927529	0.890098	0.894678	0.904102	1.11988	1.13162	1.05857	1.10336	1.22039	0.00145443	0.00963726
R0JX27	Spartin (Fragment) OS=Anas platyrhynchos GN=Anapl_07250 PE=4 SV=1 - [R0JX27_ANAPL]	123.09	8.77	6	0.928932	0.893467	0.879929	0.900776	1.14215	1.0952	1.06024	1.0992	1.22028	0.002056	0.012021
R0LNW9	Leucine zipper transcription factor-like protein 1 (Fragment) OS=Anas platyrhynchos GN=Anapl_12817 PE=4 SV=1 - [R0LNW9_ANAPL]	93.09	16.78	4	0.847777	0.884939	0.985444	0.906054	1.10982	1.10603	1.09929	1.10505	1.21963	0.00848671	0.0302177
R0KAN4	Small ubiquitin-related modifier 2 (Fragment) OS=Anas platyrhynchos GN=Anapl_03638 PE=4 SV=1 - [R0KAN4_ANAPL]	38.95	25.58	2	0.901549	0.959106	0.86378	0.908145	1.10286	1.07015	1.14939	1.10747	1.21948	0.00520584	0.021915
R0K7K2	Kinesin-like protein KIF2A (Fragment) OS=Anas platyrhynchos GN=Anapl_12977 PE=3 SV=1 - [R0K7K2_ANAPL]	54.8	3.85	3	0.910835	0.884266	0.946777	0.913959	1.09568	1.08571	1.16189	1.11443	1.21934	0.00260566	0.0139356
U3ISQ6	Uncharacterized protein (Fragment) OS=Anas platyrhynchos GN=NHP2 PE=4 SV=1 - [U3ISQ6_ANAPL]	44.47	38.89	2	0.949923	0.912854	0.847239	0.903339	1.10175	1.09715	1.10541	1.10144	1.21929	0.00276526	0.0143984
R0K3M5	Annexin (Fragment) OS=Anas platyrhynchos GN=Anapl_04696 PE=3 SV=1 - [R0K3M5_ANAPL]	678.33	54.88	1	0.934255	0.898259	0.855946	0.896153	1.17182	1.07987	1.02539	1.09236	1.21894	0.0153741	0.045028
R0LMD1	Immature colon carcinoma transcript 1 protein (Fragment) OS=Anas platyrhynchos GN=Anapl_03632 PE=4 SV=1 - [R0LMD1_ANAPL]	29.76	17.86	2	0.947132	0.865595	0.90009	0.904272	1.11444	1.09096	1.09684	1.10075	1.21727	0.00134478	0.0091559
U3IAL2	Uncharacterized protein (Fragment) OS=Anas platyrhynchos GN=XYLT2 PE=4 SV=1 - [U3IAL2_ANAPL]	14.6	1.56	1	0.912508	0.948012	0.854868	0.905129	1.06672	1.08855	1.14288	1.09938	1.21461	0.00534305	0.0223263
R0LB01	Matrin-3 (Fragment) OS=Anas platyrhynchos GN=Anapl_04954 PE=4 SV=1 - [R0LB01_ANAPL]	458.27	21.56	15	0.913373	0.938401	0.862039	0.904604	1.12631	1.07447	1.09408	1.09829	1.21411	0.00202334	0.0119508
U3ILA9	Uncharacterized protein (Fragment) OS=Anas platyrhynchos GN=TOMM34 PE=4 SV=1 - [U3ILA9_ANAPL]	20.39	4.82	1	0.935117	0.928025	0.855044	0.906062	1.11842	1.07595	1.10293	1.0991	1.21306	0.00246006	0.0135616
R0KXJ9	NADH dehydrogenase [ubiquinone] 1 subunit C2 (Fragment) OS=Anas platyrhynchos GN=Anapl_06074 PE=4 SV=1 - [R0KXJ9_ANAPL]	1.2	14.29	1	0.960401	0.937218	0.817873	0.905164	1.10199	1.06355	1.12798	1.09784	1.21286	0.0158953	0.0456747
U3I8F1	Uncharacterized protein (Fragment) OS=Anas platyrhynchos GN=GNPDA1 PE=4 SV=1 - [U3I8F1_ANAPL]	78.47	10.88	1	0.951506	0.907262	0.860029	0.906265	1.11001	1.10885	1.07824	1.09904	1.21271	0.00245561	0.0135586
R0JJY5	Alpha-2-HS-glycoprotein (Fragment) OS=Anas platyrhynchos GN=AHSG PE=4 SV=1 - [R0JJY5_ANAPL]	115.71	11.88	3	0.928538	0.914101	0.861387	0.901342	1.10494	1.08454	1.0896	1.09303	1.21267	0.000845535	0.00727532
R0JLH6	Coagulation factor IX (Fragment) OS=Anas platyrhynchos GN=Anapl_05259 PE=3 SV=1 - [R0JLH6_ANAPL]	19.41	3.73	1	0.896649	0.91968	0.908457	0.908262	1.06754	1.07586	1.15659	1.1	1.2111	0.00277143	0.014409
R0K413	RNA-binding protein 9 (Fragment) OS=Anas platyrhynchos GN=Anapl_09642 PE=4 SV=1 - [R0K413_ANAPL]	11.35	3.47	1	0.868175	0.943702	0.913479	0.908452	1.14127	1.1329	1.02242	1.09886	1.2096	0.0125088	0.0393864
U3J497	Uncharacterized protein (Fragment) OS=Anas platyrhynchos GN=MFAP2 PE=4 SV=1 - [U3J497_ANAPL]	8.78	5.35	1	0.895514	0.984637	0.83929	0.90648	1.0717	1.09332	1.12376	1.09626	1.20936	0.0134331	0.041068
U3IX89	Uncharacterized protein (Fragment) OS=Anas platyrhynchos GN=DAAM2 PE=4 SV=1 - [U3IX89_ANAPL]	20.93	2	2	0.924374	0.949868	0.839138	0.90446	1.11209	1.07918	1.09005	1.09377	1.20931	0.00557212	0.0228255
R0JQ38	Tenascin (Fragment) OS=Anas platyrhynchos GN=Anapl_13701 PE=4 SV=1 - [R0JQ38_ANAPL]	171.67	4.47	7	0.90286	0.873963	0.910267	0.895697	1.09321	1.08255	1.07196	1.08257	1.20864	0.000122666	0.00256579
R0KC80	Copper transport protein ATOX1 (Fragment) OS=Anas platyrhynchos GN=ATOX1 PE=4 SV=1 - [R0KC80_ANAPL]	20.13	11.27	1	0.949751	0.929472	0.843451	0.907558	1.15312	1.09774	1.03873	1.09653	1.20822	0.0151858	0.0447938
U3ILU1	Uncharacterized protein (Fragment) OS=Anas platyrhynchos GN=FUS PE=4 SV=1 - [U3ILU1_ANAPL]	100.46	24.29	4	0.929017	0.896822	0.911351	0.912397	1.10804	1.09405	1.1043	1.10213	1.20795	4.92574e-05	0.00180285
R0JKK6	Collagen alpha-1(VI) chain (Fragment) OS=Anas platyrhynchos GN=Anapl_09441 PE=4 SV=1 - [R0JKK6_ANAPL]	680.03	21.53	19	0.92484	0.901085	0.890193	0.905373	1.10607	1.09427	1.0802	1.09351	1.2078	0.000119796	0.00256579
R0LW10	Carnitine O-acetyltransferase (Fragment) OS=Anas platyrhynchos GN=Anapl_00533 PE=3 SV=1 - [R0LW10_ANAPL]	77.5	4.71	3	0.938774	0.944867	0.825246	0.902963	1.13035	1.07758	1.06322	1.09038	1.20756	0.0129853	0.0403382
U3IEW1	Galectin (Fragment) OS=Anas platyrhynchos GN=LGALS3 PE=4 SV=1 - [U3IEW1_ANAPL]	42.2	10.79	3	0.907846	0.866546	0.980398	0.918263	1.05126	1.12548	1.14532	1.10735	1.20592	0.0125672	0.039448
U3IZH2	Uncharacterized protein (Fragment) OS=Anas platyrhynchos GN=TMX4 PE=4 SV=1 - [U3IZH2_ANAPL]	26.31	6.63	1	0.882499	0.89508	0.958378	0.911985	1.04527	1.10723	1.14431	1.09894	1.20499	0.00737566	0.0272351
U3J4A1	ER lumen protein retaining receptor OS=Anas platyrhynchos GN=KDELR3 PE=3 SV=1 - [U3J4A1_ANAPL]	18.54	3.74	1	0.953	0.934221	0.839402	0.908874	1.09528	1.0962	1.09265	1.09471	1.20447	0.00615518	0.0242369
R0JMV5	Bleomycin hydrolase (Fragment) OS=Anas platyrhynchos GN=BLMH PE=4 SV=1 - [R0JMV5_ANAPL]	53.71	4.29	2	0.969755	0.925583	0.828961	0.9081	1.12447	1.05879	1.09801	1.09376	1.20445	0.0153635	0.045028
R0LBU1	Metaxin-1 OS=Anas platyrhynchos GN=Anapl_06559 PE=4 SV=1 - [R0LBU1_ANAPL]	42.08	6.75	1	0.932636	0.854361	0.95128	0.912759	1.10356	1.09727	1.09547	1.09877	1.20379	0.0033541	0.0163607
U3IVI4	Uncharacterized protein (Fragment) OS=Anas platyrhynchos GN=PPP1R12B PE=4 SV=1 - [U3IVI4_ANAPL]	45.1	1.36	1	0.877833	0.893488	0.968395	0.913239	1.0813	1.07517	1.14	1.09883	1.20322	0.00592643	0.0236852
U3IPY8	Uncharacterized protein (Fragment) OS=Anas platyrhynchos GN=FLNB PE=4 SV=1 - [U3IPY8_ANAPL]	1016.12	31.34	34	0.913842	0.898813	0.909808	0.907487	1.09304	1.08789	1.08921	1.09005	1.20117	2.73555e-06	0.000641614
R0LH91	Uncharacterized protein (Fragment) OS=Anas platyrhynchos GN=PRKAR1B PE=4 SV=1 - [R0LH91_ANAPL]	124.65	17.06	2	0.932974	0.91883	0.88249	0.911431	1.10063	1.1176	1.06593	1.09472	1.2011	0.00101744	0.0079256
R0M544	Apolipoprotein O (Fragment) OS=Anas platyrhynchos GN=Anapl_12666 PE=4 SV=1 - [R0M544_ANAPL]	57.29	14.95	2	1.09036	1.06818	1.11656	1.0917	0.881919	0.950672	0.894661	0.909084	0.832722	0.00196139	0.0117043
U3IAN4	Uncharacterized protein (Fragment) OS=Anas platyrhynchos GN=FUNDC2 PE=4 SV=1 - [U3IAN4_ANAPL]	48.74	11.58	2	1.05812	1.1175	1.05559	1.07707	0.889158	0.899466	0.901975	0.896867	0.83269	0.000941857	0.00771265
R0J8F7	Citrate lyase subunit beta-like protein, mitochondrial (Fragment) OS=Anas platyrhynchos GN=CLYBL PE=4 SV=1 - [R0J8F7_ANAPL]	59.22	23.66	3	1.04835	1.09489	1.14695	1.09673	0.872911	0.94316	0.919458	0.911843	0.83142	0.00626672	0.0245647
R0KDK0	Fructose-bisphosphate aldolase (Fragment) OS=Anas platyrhynchos GN=Anapl_11186 PE=3 SV=1 - [R0KDK0_ANAPL]	792.51	61.32	16	1.09773	1.10033	1.09724	1.09843	0.914566	0.915219	0.90979	0.913192	0.831357	7.53538e-08	0.00013351
R0LVG6	Ubiquitin carboxyl-terminal hydrolase isozyme L1 (Fragment) OS=Anas platyrhynchos GN=Anapl_10643 PE=4 SV=1 - [R0LVG6_ANAPL]	366.54	50.72	10	1.09872	1.13282	1.05775	1.09643	0.918228	0.903371	0.9115	0.911033	0.83091	0.00110899	0.00835469
R0JYQ9	Protein disulfide-isomerase TXNDC10 (Fragment) OS=Anas platyrhynchos GN=Anapl_01637 PE=4 SV=1 - [R0JYQ9_ANAPL]	72.68	8.56	3	1.06496	1.10103	1.09564	1.08721	0.879676	0.884536	0.943576	0.902596	0.830196	0.00139805	0.00939153
R0J8S8	B-cadherin (Fragment) OS=Anas platyrhynchos GN=Anapl_18466 PE=3 SV=1 - [R0J8S8_ANAPL]	17.52	4.03	1	1.05583	1.09763	1.14198	1.09848	0.912041	0.938454	0.883301	0.911265	0.82957	0.0031714	0.0157572
R0LLA0	Tyrosine-protein phosphatase non-receptor type 11 (Fragment) OS=Anas platyrhynchos GN=Anapl_14192 PE=4 SV=1 - [R0LLA0_ANAPL]	161.64	18.39	8	1.05658	1.05686	1.10185	1.07177	0.838754	0.972003	0.855703	0.88882	0.829304	0.0147161	0.0438704
R0KKA7	Synaptotagmin-12 (Fragment) OS=Anas platyrhynchos GN=Anapl_15486 PE=4 SV=1 - [R0KKA7_ANAPL]	4.73	4.35	1	1.07331	1.09915	1.12136	1.09794	0.900569	0.946608	0.884112	0.91043	0.829215	0.00129269	0.008979
U3IEK7	Uncharacterized protein (Fragment) OS=Anas platyrhynchos GN=HYOU1 PE=3 SV=1 - [U3IEK7_ANAPL]	626.16	23.23	16	1.12971	1.09304	1.05996	1.09424	0.918576	0.906528	0.895116	0.90674	0.828649	0.000911208	0.00756323
U3IBE2	Uncharacterized protein (Fragment) OS=Anas platyrhynchos GN=ISOC1 PE=4 SV=1 - [U3IBE2_ANAPL]	167.36	36.55	6	1.03576	1.12602	1.08696	1.08291	0.916545	0.886537	0.888943	0.897342	0.828638	0.00263585	0.0140188
R0KCA9	Voltage-gated potassium channel subunit beta-2 (Fragment) OS=Anas platyrhynchos GN=Anapl_01938 PE=4 SV=1 - [R0KCA9_ANAPL]	25.03	2.96	1	1.12179	1.12373	1.04097	1.0955	0.872317	0.94453	0.90642	0.907755	0.828623	0.00543862	0.0225192
R0KRY1	Protein ARMET (Fragment) OS=Anas platyrhynchos GN=MANF PE=4 SV=1 - [R0KRY1_ANAPL]	103.68	32.11	3	1.15239	1.09852	1.01108	1.08733	0.903467	0.932582	0.866904	0.900984	0.828622	0.0147412	0.0439074
U3IDE6	Uncharacterized protein (Fragment) OS=Anas platyrhynchos PE=4 SV=1 - [U3IDE6_ANAPL]	94.5	26.15	3	1.08208	1.09756	1.11557	1.09841	0.853986	0.92452	0.94799	0.908832	0.82741	0.00315295	0.0157051
R0M8H5	La-related protein 5 (Fragment) OS=Anas platyrhynchos GN=Anapl_10587 PE=4 SV=1 - [R0M8H5_ANAPL]	58.18	3.45	2	1.08371	1.08517	1.1094	1.09276	0.883702	0.946214	0.881703	0.903873	0.827146	0.00115077	0.00844811
U3ITB1	Uncharacterized protein (Fragment) OS=Anas platyrhynchos PE=4 SV=1 - [U3ITB1_ANAPL]	215.5	8.21	8	1.17654	1.08963	1.04163	1.1026	0.906724	0.941667	0.88737	0.911921	0.827063	0.0109873	0.0359313
R0KEC8	THO complex subunit 1 (Fragment) OS=Anas platyrhynchos GN=Anapl_02281 PE=4 SV=1 - [R0KEC8_ANAPL]	29.64	2.97	2	1.11324	1.10874	1.03453	1.0855	0.889143	0.92117	0.882124	0.897479	0.826785	0.00263137	0.0140165
R0JU41	Oxysterol-binding protein 1 (Fragment) OS=Anas platyrhynchos GN=Anapl_17278 PE=4 SV=1 - [R0JU41_ANAPL]	34.44	4.41	1	1.10068	1.06956	1.13193	1.10072	0.913635	0.912624	0.901519	0.909259	0.826056	0.0004838	0.00516003
U3IYG6	Uncharacterized protein (Fragment) OS=Anas platyrhynchos GN=MFN2 PE=4 SV=1 - [U3IYG6_ANAPL]	85.56	6.69	3	1.0746	1.10426	1.11946	1.09944	0.897319	0.905196	0.92121	0.907908	0.825791	0.000212872	0.00338272
U3IBU2	Uncharacterized protein (Fragment) OS=Anas platyrhynchos GN=CRMP1 PE=4 SV=1 - [U3IBU2_ANAPL]	648.66	42.78	14	1.13653	1.10477	1.06723	1.10284	0.912844	0.926915	0.892168	0.910642	0.825722	0.0010178	0.0079256
U3I5Q2	Uncharacterized protein (Fragment) OS=Anas platyrhynchos PE=4 SV=1 - [U3I5Q2_ANAPL]	201	24.61	4	1.05749	1.14349	1.03624	1.07907	0.875947	0.954502	0.841909	0.890786	0.825511	0.015776	0.045469
R0JDI0	Ras-related protein Rab-3A (Fragment) OS=Anas platyrhynchos GN=Anapl_15422 PE=4 SV=1 - [R0JDI0_ANAPL]	152.51	65.71	1	1.12321	1.13144	1.03268	1.09578	0.890278	0.906467	0.911854	0.902867	0.823951	0.00394642	0.0182982
R0M1F3	Amine oxidase [flavin-containing] A (Fragment) OS=Anas platyrhynchos GN=Anapl_03684 PE=4 SV=1 - [R0M1F3_ANAPL]	177.65	18.81	6	1.14191	1.06568	1.12965	1.11241	0.935715	0.885161	0.928192	0.916356	0.823756	0.00230899	0.0130604
R0JX14	Mps one binder kinase activator-like 1B (Fragment) OS=Anas platyrhynchos GN=MOB1A PE=4 SV=1 - [R0JX14_ANAPL]	35.98	5.09	1	1.10409	1.12194	1.07283	1.09962	0.899479	0.89661	0.921113	0.905734	0.823678	0.000286241	0.00396062
R0LBI2	Vacuolar ATP synthase subunit B, brain isoform (Fragment) OS=Anas platyrhynchos GN=Anapl_15619 PE=3 SV=1 - [R0LBI2_ANAPL]	575.84	47.85	15	1.08702	1.10666	1.1148	1.10283	0.910168	0.893891	0.917089	0.90705	0.822476	5.31775e-05	0.00181064
U3IX01	Uncharacterized protein (Fragment) OS=Anas platyrhynchos GN=SND1 PE=4 SV=1 - [U3IX01_ANAPL]	333.72	18.4	4	1.14357	1.07791	1.06435	1.09528	0.8914	0.904445	0.906529	0.900791	0.822432	0.00145334	0.00963726
R0LGB7	Protein FAM91A1 (Fragment) OS=Anas platyrhynchos GN=FAM91A1 PE=4 SV=1 - [R0LGB7_ANAPL]	81.76	5	3	1.13291	1.06961	1.10072	1.10108	0.846166	0.922699	0.946104	0.90499	0.821913	0.00513001	0.0217486
U3IFI4	Uncharacterized protein OS=Anas platyrhynchos GN=ZCCHC11 PE=4 SV=1 - [U3IFI4_ANAPL]	35.11	1.97	2	1.10637	1.11807	1.06608	1.09684	0.898174	0.820052	0.982616	0.90028	0.820792	0.0165368	0.0470371
R0LC19	Heat shock 70 kDa protein (Fragment) OS=Anas platyrhynchos GN=Anapl_09502 PE=3 SV=1 - [R0LC19_ANAPL]	1282.75	51.42	18	1.11157	1.10439	1.09275	1.1029	0.912035	0.910398	0.891775	0.904736	0.820323	2.00814e-05	0.00140548
U3IZL8	Uncharacterized protein (Fragment) OS=Anas platyrhynchos GN=MYCBP2 PE=4 SV=1 - [U3IZL8_ANAPL]	24.09	0.26	1	1.07362	1.12888	1.10824	1.10358	0.920586	0.849287	0.944312	0.904728	0.81981	0.00373393	0.0176001
R0J7T6	Plexin-A4 (Fragment) OS=Anas platyrhynchos GN=Anapl_17365 PE=4 SV=1 - [R0J7T6_ANAPL]	6.68	3.73	1	1.14423	1.14265	1.01478	1.10055	0.849227	0.936598	0.915906	0.900577	0.818293	0.0165073	0.0470301
R0LCP9	Small nuclear ribonucleoprotein Sm D1 (Fragment) OS=Anas platyrhynchos GN=Anapl_12818 PE=4 SV=1 - [R0LCP9_ANAPL]	97.03	35.48	3	1.11692	1.05533	1.07258	1.08161	0.884804	0.918826	0.849993	0.884541	0.817799	0.00188496	0.0115052
R0K594	Lipocalin OS=Anas platyrhynchos GN=Anapl_03078 PE=4 SV=1 - [R0K594_ANAPL]	28.51	7.46	1	1.17242	1.11199	1.02339	1.1026	0.91634	0.885988	0.899092	0.900473	0.816683	0.0102054	0.0341342
C1IIC0	NADH-ubiquinone oxidoreductase chain 2 (Fragment) OS=Malacorhynchus membranaceus GN=nd2 PE=3 SV=1 - [C1IIC0_9AVES]	54.33	6.36	2	1.16963	1.0597	1.02976	1.08636	0.91582	0.893881	0.851885	0.887195	0.816666	0.0127917	0.0399152
R0LJU6	BSD domain-containing protein 1 (Fragment) OS=Anas platyrhynchos GN=Anapl_08979 PE=4 SV=1 - [R0LJU6_ANAPL]	17.77	3.48	1	1.09277	1.10195	1.1232	1.10598	0.907163	0.877712	0.924477	0.903118	0.81658	0.000243013	0.00364017
U3J3U6	Uncharacterized protein (Fragment) OS=Anas platyrhynchos GN=INTS1 PE=4 SV=1 - [U3J3U6_ANAPL]	43.42	1.04	2	1.05076	1.08547	1.17981	1.10534	0.858747	0.891835	0.954421	0.901668	0.815735	0.0129339	0.0402505
R0K6G4	Hippocalcin-like protein 1 (Fragment) OS=Anas platyrhynchos GN=Anapl_08380 PE=4 SV=1 - [R0K6G4_ANAPL]	147.8	25.39	4	1.14274	1.09497	1.08772	1.10848	0.931756	0.887621	0.892425	0.903934	0.815475	0.000772598	0.00682756
R0JB64	39S ribosomal protein L40, mitochondrial (Fragment) OS=Anas platyrhynchos GN=Anapl_16546 PE=4 SV=1 - [R0JB64_ANAPL]	14.25	10.32	1	1.13309	1.08881	1.07515	1.09902	0.889548	0.885604	0.913265	0.896139	0.815401	0.00048244	0.00516003
U3J166	Uncharacterized protein OS=Anas platyrhynchos GN=ATP13A1 PE=3 SV=1 - [U3J166_ANAPL]	53.62	5.24	4	1.04616	1.09608	1.17961	1.10728	0.932183	0.842645	0.933069	0.902632	0.815177	0.0140968	0.0426413
U3IVJ1	Uncharacterized protein (Fragment) OS=Anas platyrhynchos PE=4 SV=1 - [U3IVJ1_ANAPL]	2.24	3.18	1	1.13558	1.13369	1.04381	1.10436	0.922164	0.886735	0.889302	0.8994	0.814408	0.00318084	0.0157815
R0K1N5	Neighbor of COX4 (Fragment) OS=Anas platyrhynchos GN=Anapl_10710 PE=4 SV=1 - [R0K1N5_ANAPL]	110.64	24.81	2	1.05899	1.11725	1.14486	1.10703	0.882054	0.926745	0.895564	0.901454	0.8143	0.00197426	0.0117408
U3IFC4	Uncharacterized protein (Fragment) OS=Anas platyrhynchos GN=GPC1 PE=3 SV=1 - [U3IFC4_ANAPL]	53.92	9.04	3	1.12105	1.10803	1.07345	1.10084	0.872858	0.911188	0.904821	0.896289	0.814184	0.000380752	0.00459744
R0KZR0	Opioid growth factor receptor (Fragment) OS=Anas platyrhynchos GN=Anapl_15494 PE=4 SV=1 - [R0KZR0_ANAPL]	24.03	3.69	1	1.17068	1.0152	1.14112	1.109	0.909963	0.897382	0.89967	0.902339	0.813649	0.0124372	0.0393273
U3I640	Uncharacterized protein (Fragment) OS=Anas platyrhynchos GN=HSPA5 PE=3 SV=1 - [U3I640_ANAPL]	1374.63	51.63	28	1.08847	1.10175	1.0963	1.09551	0.889171	0.876954	0.904549	0.890225	0.812612	2.06069e-05	0.00140548
R0LIC4	Stromal cell-derived factor 2-like protein 1 (Fragment) OS=Anas platyrhynchos GN=SDF2L1 PE=4 SV=1 - [R0LIC4_ANAPL]	12.82	5.03	1	1.14335	1.11233	1.05722	1.1043	0.90931	0.888374	0.893534	0.897073	0.812344	0.0013354	0.00914025
R0K494	Magnesium transporter protein 1 (Fragment) OS=Anas platyrhynchos GN=Anapl_07105 PE=4 SV=1 - [R0K494_ANAPL]	37.79	6.35	2	1.13362	1.08313	1.10724	1.10799	0.896163	0.897822	0.905551	0.899845	0.812139	0.000150813	0.00279719
U3J9H3	Uncharacterized protein (Fragment) OS=Anas platyrhynchos GN=CSNK2A2 PE=4 SV=1 - [U3J9H3_ANAPL]	105.96	15.61	3	1.16893	1.04688	1.10217	1.10599	0.918558	0.859892	0.915691	0.898047	0.811984	0.00659225	0.0254105
U3IAX5	Uncharacterized protein (Fragment) OS=Anas platyrhynchos GN=CYFIP2 PE=4 SV=1 - [U3IAX5_ANAPL]	138.15	11.99	1	1.1814	1.11497	1.01939	1.10526	0.931993	0.891219	0.868745	0.897319	0.811866	0.0146745	0.0438216
R0M3P0	3-hydroxyisobutyryl-CoA hydrolase, mitochondrial (Fragment) OS=Anas platyrhynchos GN=Anapl_10020 PE=4 SV=1 - [R0M3P0_ANAPL]	65.28	16.76	5	1.0745	1.12094	1.13322	1.10955	0.89775	0.889258	0.914026	0.900345	0.811448	0.000410969	0.0047944
R0LTA0	Guanine nucleotide-binding protein G(O) subunit alpha (Fragment) OS=Anas platyrhynchos GN=Anapl_07466 PE=4 SV=1 - [R0LTA0_ANAPL]	370.19	39.2	8	1.12516	1.10482	1.09726	1.10908	0.911316	0.9127	0.87549	0.899836	0.811335	0.000143628	0.0027867
R0JGR8	Casein kinase II subunit alpha (Fragment) OS=Anas platyrhynchos GN=Anapl_17626 PE=4 SV=1 - [R0JGR8_ANAPL]	153.87	19.69	5	1.07448	1.07726	1.1758	1.10918	0.9202	0.85125	0.927251	0.899567	0.811023	0.00704684	0.0264867
R9UTK9	Serpin peptidase inhibitor clade A member 1 (Fragment) OS=Anas platyrhynchos PE=2 SV=1 - [R9UTK9_ANAPL]	280.42	25.76	6	1.13799	1.12115	1.04951	1.10289	0.879906	0.920039	0.882929	0.894291	0.810865	0.00225851	0.0127958
R0LTH4	Transmembrane emp24 domain-containing protein 2 (Fragment) OS=Anas platyrhynchos GN=TMED2 PE=3 SV=1 - [R0LTH4_ANAPL]	94.6	31.08	4	1.09253	1.10832	1.15882	1.11989	0.930651	0.883909	0.904156	0.906239	0.80922	0.000900337	0.00754609
U3IZV9	Uncharacterized protein OS=Anas platyrhynchos PE=4 SV=1 - [U3IZV9_ANAPL]	15.94	4.96	1	1.08308	1.13439	1.11332	1.11026	0.898107	0.858744	0.936146	0.897665	0.808517	0.00137716	0.00928716
U3IY44	Uncharacterized protein (Fragment) OS=Anas platyrhynchos PE=3 SV=1 - [U3IY44_ANAPL]	26.57	5.43	2	1.14583	1.1322	1.01571	1.09792	0.900121	0.90998	0.851802	0.887301	0.808168	0.00946937	0.0324971
U3I954	Uncharacterized protein (Fragment) OS=Anas platyrhynchos GN=ENO2 PE=3 SV=1 - [U3I954_ANAPL]	626.09	56.19	11	1.07602	1.08701	1.14984	1.10429	0.88243	0.904694	0.888436	0.891854	0.807627	0.000890779	0.00750892
B4ZY90	Fatty acid synthase (Fragment) OS=Anser cygnoides PE=2 SV=1 - [B4ZY90_ANSCY]	38.69	7.59	1	1.07842	1.18607	1.06249	1.10899	0.949026	0.845702	0.891234	0.895321	0.807329	0.012051	0.0383973
R0K8R4	Diacylglycerol kinase (Fragment) OS=Anas platyrhynchos GN=DGKE PE=3 SV=1 - [R0K8R4_ANAPL]	39.27	2.29	1	1.06256	1.09843	1.17663	1.11254	0.845801	0.9525	0.895923	0.898075	0.807227	0.00932205	0.0322845
U3I8V5	Uncharacterized protein (Fragment) OS=Anas platyrhynchos GN=CLPTM1L PE=4 SV=1 - [U3I8V5_ANAPL]	42.86	3.28	1	1.02241	1.12123	1.19758	1.11374	0.87936	0.918857	0.896451	0.898222	0.806493	0.0143054	0.0429781
R0K1V4	Fatty acid-binding protein, adipocyte (Fragment) OS=Anas platyrhynchos GN=Anapl_14851 PE=3 SV=1 - [R0K1V4_ANAPL]	157.69	35.9	4	1.10267	1.11503	1.14331	1.12034	0.890938	0.896907	0.922711	0.903519	0.80647	0.000150936	0.00279719
R0J7H7	Hemoglobin subunit epsilon (Fragment) OS=Anas platyrhynchos GN=Anapl_16676 PE=3 SV=1 - [R0J7H7_ANAPL]	149.51	31.29	1	1.11259	1.11421	1.11147	1.11276	0.872606	0.898811	0.915906	0.895774	0.805004	6.70634e-05	0.00198989
R0KC15	14-3-3 protein gamma (Fragment) OS=Anas platyrhynchos GN=Anapl_01661 PE=3 SV=1 - [R0KC15_ANAPL]	309.89	46.36	6	1.1594	1.08761	1.05055	1.09918	0.875928	0.889543	0.882005	0.882492	0.802861	0.0025379	0.0137078
R0L5H0	Mitochondrial import inner membrane translocase subunit Tim8 A (Fragment) OS=Anas platyrhynchos GN=Anapl_10074 PE=4 SV=1 - [R0L5H0_ANAPL]	83.69	51.16	2	1.08004	1.10269	1.18579	1.12284	0.886734	0.894599	0.916833	0.899389	0.800995	0.00259201	0.0139135
U3J1R7	Uncharacterized protein OS=Anas platyrhynchos GN=ADD2 PE=4 SV=1 - [U3J1R7_ANAPL]	150.55	10.43	4	1.09799	1.07862	1.14116	1.10592	0.861492	0.889418	0.906162	0.885691	0.800861	0.000622649	0.00590836
U3IQM9	Uncharacterized protein (Fragment) OS=Anas platyrhynchos GN=AGPAT3 PE=4 SV=1 - [U3IQM9_ANAPL]	29.72	3.08	1	1.18379	1.08453	1.07068	1.113	0.928478	0.834536	0.910614	0.891209	0.800726	0.00838831	0.0300646
D7RMT6	Fibrinogen gamma chain (Fragment) OS=Anser anser GN=FGG PE=2 SV=1 - [D7RMT6_9AVES]	208.32	66.92	1	1.08146	1.02181	1.17791	1.09373	0.875128	0.872514	0.874316	0.873986	0.799091	0.00845524	0.0301489
U3ILQ1	Uncharacterized protein (Fragment) OS=Anas platyrhynchos GN=PSMA5 PE=4 SV=1 - [U3ILQ1_ANAPL]	275.13	44.4	8	1.12776	1.11632	1.0579	1.10066	0.84995	0.913213	0.872742	0.878635	0.798278	0.00145764	0.00963726
R0LY14	14-3-3 protein theta (Fragment) OS=Anas platyrhynchos GN=Anapl_08372 PE=4 SV=1 - [R0LY14_ANAPL]	641.64	60.96	10	1.11056	1.13971	1.09417	1.11481	0.911606	0.875064	0.880381	0.889017	0.797459	0.000209429	0.00335215
R0LGZ0	Angiotensinogen (Fragment) OS=Anas platyrhynchos GN=Anapl_05246 PE=3 SV=1 - [R0LGZ0_ANAPL]	86.04	4.72	2	1.16945	1.08949	1.09513	1.11802	0.904844	0.858717	0.909866	0.891142	0.79707	0.00173927	0.0107866
U3J2N7	Uncharacterized protein OS=Anas platyrhynchos GN=EXOC2 PE=4 SV=1 - [U3J2N7_ANAPL]	49.27	4.11	3	1.10216	1.06483	1.15245	1.10648	0.85516	0.85892	0.930572	0.881551	0.796718	0.00311308	0.0156239
U3I675	Uncharacterized protein (Fragment) OS=Anas platyrhynchos GN=ITPR3 PE=4 SV=1 - [U3I675_ANAPL]	14.66	0.74	1	1.06787	1.09412	1.19908	1.12036	0.883923	0.918139	0.873525	0.891862	0.796053	0.00567933	0.0230694
U3INR8	Uncharacterized protein (Fragment) OS=Anas platyrhynchos GN=SYN1 PE=4 SV=1 - [U3INR8_ANAPL]	113.88	18.35	6	1.12649	1.12022	1.09657	1.11443	0.891129	0.897605	0.872323	0.887019	0.795942	4.34596e-05	0.00171922
U3IHC3	Cytochrome b-c1 complex subunit 6 OS=Anas platyrhynchos GN=UQCRH PE=3 SV=1 - [U3IHC3_ANAPL]	99.96	38.37	3	1.17725	1.08363	1.13801	1.13296	0.914694	0.875055	0.915031	0.901593	0.795783	0.00156287	0.0100145
U3I090	Uncharacterized protein OS=Anas platyrhynchos GN=KCTD12 PE=4 SV=1 - [U3I090_ANAPL]	47.4	8.45	2	1.15704	1.16433	1.01221	1.11119	0.886658	0.890796	0.874854	0.884103	0.795633	0.0103144	0.0343121
R0LM41	Inositol monophosphatase 3 (Fragment) OS=Anas platyrhynchos GN=Anapl_06704 PE=4 SV=1 - [R0LM41_ANAPL]	46.45	4.37	1	1.15732	1.14263	1.21532	1.17176	0.926577	0.964877	0.9022	0.931218	0.79472	0.00111238	0.00836211
U3ITT5	Uncharacterized protein (Fragment) OS=Anas platyrhynchos GN=PLXNA1 PE=4 SV=1 - [U3ITT5_ANAPL]	76.22	3.07	2	1.12544	1.14599	1.09491	1.12211	0.883548	0.891184	0.900377	0.891703	0.794663	0.000122799	0.00256579
U3IHG3	Uncharacterized protein (Fragment) OS=Anas platyrhynchos GN=NCAM1 PE=4 SV=1 - [U3IHG3_ANAPL]	373.45	11.46	10	1.09111	1.09948	1.12793	1.10617	0.857701	0.86167	0.917066	0.878813	0.794461	0.000509388	0.00526519
R0JGY4	Nicotinamide mononucleotide adenylyltransferase 1 (Fragment) OS=Anas platyrhynchos GN=Anapl_10893 PE=4 SV=1 - [R0JGY4_ANAPL]	10.13	3.62	1	1.15308	1.01708	1.19646	1.12221	0.851209	0.901819	0.921262	0.89143	0.794354	0.0163483	0.0466896
R0K3E3	Prolactin (Fragment) OS=Anas platyrhynchos GN=Anapl_12342 PE=3 SV=1 - [R0K3E3_ANAPL]	363.4	54.55	3	1.07619	1.14101	1.20459	1.1406	0.892479	0.920644	0.904759	0.90596	0.794286	0.00347789	0.0167993
U3IUQ4	Uncharacterized protein (Fragment) OS=Anas platyrhynchos GN=RALGAPA1 PE=4 SV=1 - [U3IUQ4_ANAPL]	23.4	1.27	2	1.11281	1.13477	1.10702	1.1182	0.856026	0.899478	0.902286	0.88593	0.792283	0.000173852	0.00304379
R0K7Z6	Leucine-rich repeat-containing protein 8A (Fragment) OS=Anas platyrhynchos GN=LRRC8A PE=4 SV=1 - [R0K7Z6_ANAPL]	26.08	3.7	2	1.09617	1.11108	1.15328	1.12018	0.914342	0.868203	0.879535	0.88736	0.792159	0.000453325	0.00499809
R0JSN1	Mitochondrial chaperone BCS1 (Fragment) OS=Anas platyrhynchos GN=Anapl_14579 PE=3 SV=1 - [R0JSN1_ANAPL]	20.01	2.72	1	1.1294	1.10397	1.12939	1.12092	0.867085	0.861791	0.934605	0.887827	0.792053	0.000727908	0.00654929
U3IBW3	Uncharacterized protein OS=Anas platyrhynchos GN=AHCTF1 PE=4 SV=1 - [U3IBW3_ANAPL]	7.15	0.62	1	1.07392	1.19483	1.08797	1.11891	0.889834	0.850492	0.917617	0.885981	0.791827	0.00556111	0.0228255
R0K3D0	Collagen alpha-6(IV) chain (Fragment) OS=Anas platyrhynchos GN=Anapl_07127 PE=4 SV=1 - [R0K3D0_ANAPL]	155.76	3.2	2	1.14459	1.13526	1.07577	1.11854	0.878317	0.893546	0.883742	0.885202	0.79139	0.000448065	0.00499407
R0L916	Excitatory amino acid transporter 1 (Fragment) OS=Anas platyrhynchos GN=Anapl_14718 PE=4 SV=1 - [R0L916_ANAPL]	149.62	8.87	3	1.12004	1.13316	1.17588	1.14303	0.885382	0.924734	0.899672	0.903263	0.790237	0.000300252	0.00405485
R0L366	Chitinase domain-containing protein 1 (Fragment) OS=Anas platyrhynchos GN=Anapl_16366 PE=3 SV=1 - [R0L366_ANAPL]	66.31	15.01	4	1.16649	1.08249	1.15682	1.13526	0.950951	0.910717	0.828326	0.896665	0.789829	0.00597963	0.0237611
D7RTR0	Hemoglobin alpha D subunit OS=Anser anser GN=HBA1 PE=3 SV=1 - [D7RTR0_9AVES]	500.3	83.69	1	1.07434	1.12246	1.11236	1.10305	0.89276	0.832913	0.88502	0.870231	0.788931	0.000614691	0.00589887
R0JTZ5	Myotubularin (Fragment) OS=Anas platyrhynchos GN=Anapl_02496 PE=4 SV=1 - [R0JTZ5_ANAPL]	58.05	4.82	2	1.09951	1.15059	1.04714	1.09908	0.918726	0.87068	0.81034	0.866582	0.788463	0.00581092	0.0233851
R0LFZ6	Poly(A) polymerase alpha (Fragment) OS=Anas platyrhynchos GN=Anapl_00782 PE=4 SV=1 - [R0LFZ6_ANAPL]	29.47	3	2	1.18561	1.06825	1.11747	1.12378	0.926664	0.792976	0.938419	0.88602	0.788429	0.014637	0.0437474
R0K5S6	Transmembrane protein Tmp21 (Fragment) OS=Anas platyrhynchos GN=TMED10 PE=3 SV=1 - [R0K5S6_ANAPL]	97.01	30.41	4	1.24502	1.0681	1.07599	1.1297	0.894815	0.901254	0.873883	0.889984	0.787803	0.0147034	0.0438703
U3IS29	Uncharacterized protein OS=Anas platyrhynchos GN=UPF2 PE=4 SV=1 - [U3IS29_ANAPL]	71.41	2.31	2	1.0715	1.21086	1.0619	1.11475	0.91744	0.838855	0.877904	0.878066	0.787678	0.0112637	0.0365597
U3I4L6	Uncharacterized protein OS=Anas platyrhynchos PE=4 SV=1 - [U3I4L6_ANAPL]	146.26	9.5	2	1.09679	1.1295	1.13908	1.12179	0.83997	0.872121	0.93735	0.883147	0.787267	0.0016039	0.0101279
R0LVS6	Collagen alpha-5(IV) chain (Fragment) OS=Anas platyrhynchos GN=Anapl_07126 PE=4 SV=1 - [R0LVS6_ANAPL]	161.24	3.36	1	1.08005	1.16518	1.14224	1.12916	0.861871	0.885046	0.917934	0.888283	0.786676	0.00133696	0.00914025
U3IH71	Uncharacterized protein OS=Anas platyrhynchos GN=PRKAR2B PE=4 SV=1 - [U3IH71_ANAPL]	206.67	28.91	3	1.08781	1.12613	1.15084	1.12159	0.858679	0.867025	0.919189	0.881631	0.786052	0.000807397	0.0070632
U3IQV8	Uncharacterized protein OS=Anas platyrhynchos GN=C6 PE=4 SV=1 - [U3IQV8_ANAPL]	10.98	1.17	1	1.13891	1.06833	1.17213	1.12646	0.852683	0.885061	0.916614	0.884786	0.78546	0.00249484	0.0136595
R0LY18	Putative phospholipase B-like 1 (Fragment) OS=Anas platyrhynchos GN=Anapl_01056 PE=4 SV=1 - [R0LY18_ANAPL]	48	5.43	2	1.08994	1.14287	1.15278	1.12853	0.886339	0.859731	0.910495	0.885522	0.784671	0.000571086	0.00561864
R0LKX1	Sec1 family domain-containing protein 2 (Fragment) OS=Anas platyrhynchos GN=Anapl_00788 PE=4 SV=1 - [R0LKX1_ANAPL]	11.17	5.81	1	1.17527	1.07714	1.12486	1.12576	0.931542	0.903013	0.812745	0.882433	0.783858	0.00596837	0.0237611
U3I853	Serine hydroxymethyltransferase (Fragment) OS=Anas platyrhynchos GN=SHMT2 PE=1 SV=1 - [U3I853_ANAPL]	80.91	11.27	4	1.1117	1.14652	1.08436	1.1142	0.865181	0.87712	0.874541	0.872281	0.782879	0.000191194	0.00319768
R0LA00	Ras-related protein Rap-2b (Fragment) OS=Anas platyrhynchos GN=Anapl_03041 PE=4 SV=1 - [R0LA00_ANAPL]	61.93	12.99	1	1.09814	1.06445	1.22601	1.12953	0.861529	0.883738	0.906593	0.883953	0.782582	0.00849194	0.0302177
R0KES0	Nuclear pore glycoprotein p62 (Fragment) OS=Anas platyrhynchos GN=Anapl_09876 PE=4 SV=1 - [R0KES0_ANAPL]	114.39	12.74	5	1.17293	1.10731	1.09243	1.12422	0.925961	0.86292	0.848281	0.879054	0.781923	0.00203676	0.0119666
R0KCK1	Islet cell autoantigen 1 (Fragment) OS=Anas platyrhynchos GN=Anapl_02615 PE=4 SV=1 - [R0KCK1_ANAPL]	12.29	2.54	1	1.16829	1.16533	1.03862	1.12408	0.923524	0.841656	0.869942	0.878374	0.781415	0.00742566	0.0273362
U3IXV8	Uncharacterized protein (Fragment) OS=Anas platyrhynchos GN=SH3YL1 PE=4 SV=1 - [U3IXV8_ANAPL]	13.16	3.11	1	1.13254	1.16891	1.07439	1.12528	0.88068	0.844031	0.912374	0.879028	0.781165	0.00190205	0.0115364
R0KZ66	Serine/threonine-protein phosphatase 2A 56 kDa regulatory subunit delta isoform (Fragment) OS=Anas platyrhynchos GN=Anapl_16322 PE=4 SV=1 - [R0KZ66_ANAPL]	87.29	7.65	2	1.11645	1.21534	1.02306	1.11828	0.933493	0.844923	0.841208	0.873208	0.780847	0.0178539	0.0498045
U3ISI4	Uncharacterized protein (Fragment) OS=Anas platyrhynchos PE=4 SV=1 - [U3ISI4_ANAPL]	185.37	16.91	8	1.12325	1.10531	1.17144	1.13333	0.882547	0.865815	0.90634	0.884901	0.780796	0.000415274	0.00480749
R0K0K4	UDP-N-acetylglucosamine--peptide N-acetylglucosaminyltransferase 110 kDa subunit (Fragment) OS=Anas platyrhynchos GN=Anapl_04088 PE=4 SV=1 - [R0K0K4_ANAPL]	63.32	6.27	4	1.18011	1.09136	1.08011	1.11719	0.873166	0.883003	0.858846	0.871672	0.780233	0.00162469	0.0102035
U3J8D9	Uncharacterized protein (Fragment) OS=Anas platyrhynchos GN=NT5C3B PE=4 SV=1 - [U3J8D9_ANAPL]	47.97	4.15	1	1.08726	1.18843	1.10204	1.12591	0.926946	0.86693	0.838179	0.877352	0.779238	0.00373068	0.0176001
E5FXJ2	Autophagy-related 5 (Fragment) OS=Anas platyrhynchos GN=ATG5 PE=2 SV=1 - [E5FXJ2_ANAPL]	16.61	4	1	1.166	1.15074	1.06117	1.12597	0.850813	0.891856	0.88843	0.877033	0.778914	0.00211916	0.0122423
U3IBQ0	Prefoldin subunit 4 OS=Anas platyrhynchos GN=PFDN4 PE=3 SV=1 - [U3IBQ0_ANAPL]	49.1	16.03	1	1.2052	1.08039	1.09983	1.12847	0.827386	0.915313	0.890117	0.877605	0.777694	0.00582767	0.0233982
U3I584	Uncharacterized protein (Fragment) OS=Anas platyrhynchos GN=FRAS1 PE=4 SV=1 - [U3I584_ANAPL]	42.26	0.76	3	1.11405	1.0724	1.19951	1.12866	0.896423	0.8574	0.877557	0.877127	0.777143	0.00299599	0.0151643
R0KU50	MOSC domain-containing protein 2, mitochondrial (Fragment) OS=Anas platyrhynchos GN=Anapl_13179 PE=4 SV=1 - [R0KU50_ANAPL]	9.44	4.79	1	1.02149	1.18326	1.19189	1.13221	0.875802	0.855291	0.903462	0.878185	0.775635	0.0112891	0.0366079
R0K4W8	Glycerophosphodiester phosphodiesterase domain-containing protein 1 (Fragment) OS=Anas platyrhynchos GN=Anapl_03934 PE=4 SV=1 - [R0K4W8_ANAPL]	28.4	5.11	1	1.08962	1.18158	1.11954	1.13025	0.845437	0.85164	0.930951	0.87601	0.77506	0.00275621	0.0143945
U3IMY7	Uncharacterized protein OS=Anas platyrhynchos GN=AASDH PE=4 SV=1 - [U3IMY7_ANAPL]	31.23	0.72	1	1.17405	1.13264	1.08268	1.12979	0.92137	0.885017	0.818239	0.874875	0.77437	0.00314473	0.015692
R0JD65	Histone H2A (Fragment) OS=Anas platyrhynchos GN=Anapl_17362 PE=3 SV=1 - [R0JD65_ANAPL]	86.41	40.66	2	1.14108	1.17947	1.03985	1.12013	0.855937	0.825351	0.91783	0.866373	0.773454	0.00697385	0.0263456
R0K5U4	Protein sel-1-like protein 1 (Fragment) OS=Anas platyrhynchos GN=Anapl_01332 PE=4 SV=1 - [R0K5U4_ANAPL]	12.32	1.17	1	1.19877	1.15605	1.0339	1.12958	0.886862	0.857078	0.872485	0.872142	0.772096	0.00681957	0.0260284
R0LA09	Microtubule-associated proteins 1A/1B light chain 3B (Fragment) OS=Anas platyrhynchos GN=Anapl_14361 PE=3 SV=1 - [R0LA09_ANAPL]	38.46	22.11	1	1.13041	1.16048	1.10373	1.13154	0.873803	0.873261	0.872736	0.873267	0.771752	9.48938e-05	0.00232089
R0JXE5	Noelin-2 (Fragment) OS=Anas platyrhynchos GN=Anapl_10639 PE=4 SV=1 - [R0JXE5_ANAPL]	20.95	3.89	1	1.13618	1.10938	1.1566	1.13405	0.778712	0.890954	0.954733	0.874799	0.771392	0.00822049	0.0296378
R0K2T2	WD repeat-containing protein 26 (Fragment) OS=Anas platyrhynchos GN=Anapl_06024 PE=4 SV=1 - [R0K2T2_ANAPL]	13.45	4.97	2	1.10491	1.14487	1.14448	1.13142	0.863223	0.848117	0.906911	0.87275	0.771376	0.000302402	0.00405499
R0KNJ7	Septin-2 (Fragment) OS=Anas platyrhynchos GN=Anapl_09042 PE=3 SV=1 - [R0KNJ7_ANAPL]	315.14	45.42	5	1.13949	1.14367	1.16397	1.14904	0.867369	0.917635	0.870377	0.885127	0.770317	0.000124463	0.00256579
R0L970	Glycine cleavage system H protein, mitochondrial (Fragment) OS=Anas platyrhynchos GN=Anapl_05389 PE=3 SV=1 - [R0L970_ANAPL]	27.44	15.87	1	1.16107	1.08124	1.16474	1.13568	0.885532	0.866754	0.871853	0.874713	0.770209	0.000718697	0.00651706
U3I0P7	Uncharacterized protein OS=Anas platyrhynchos GN=OMG PE=4 SV=1 - [U3I0P7_ANAPL]	26.61	2.96	1	1.16292	1.1522	1.08412	1.13308	0.843149	0.828111	0.944323	0.871861	0.769461	0.00405271	0.0186425
R0JYS4	Myc box-dependent-interacting protein 1 (Fragment) OS=Anas platyrhynchos GN=Anapl_00868 PE=4 SV=1 - [R0JYS4_ANAPL]	66.19	5.02	2	1.15452	1.13169	1.11043	1.13221	0.850781	0.8851	0.876743	0.870875	0.76918	9.05882e-05	0.0022798
U3J1N4	Uncharacterized protein (Fragment) OS=Anas platyrhynchos GN=CHP1 PE=4 SV=1 - [U3J1N4_ANAPL]	57.88	14.58	2	1.10109	1.12692	1.15387	1.12729	0.847803	0.888364	0.863267	0.866478	0.768636	0.000172995	0.00304379
U3ILF3	Uncharacterized protein OS=Anas platyrhynchos GN=KIAA1715 PE=4 SV=1 - [U3ILF3_ANAPL]	8.61	3.38	1	1.1388	1.17785	1.08492	1.13386	0.88251	0.828859	0.900625	0.870665	0.76788	0.00158471	0.0100985
U3I1Y8	Uncharacterized protein OS=Anas platyrhynchos GN=TNR PE=4 SV=1 - [U3I1Y8_ANAPL]	84.45	3.77	4	1.09303	1.12694	1.18254	1.13417	0.821604	0.910844	0.879669	0.870706	0.767704	0.00204325	0.0119666
R0LG42	Histone-lysine N-methyltransferase SETD7 (Fragment) OS=Anas platyrhynchos GN=Anapl_09122 PE=4 SV=1 - [R0LG42_ANAPL]	7.15	2.82	1	1.16067	1.13399	1.11202	1.13556	0.897604	0.876121	0.838029	0.870584	0.766658	0.000291805	0.00400569
R0LVK1	Target of Myb protein 1 (Fragment) OS=Anas platyrhynchos GN=Anapl_09649 PE=4 SV=1 - [R0LVK1_ANAPL]	119.56	10.64	5	1.04769	1.21187	1.18625	1.14861	0.865497	0.895072	0.880889	0.880486	0.76657	0.00658177	0.0254105
U3J8Z5	Uncharacterized protein OS=Anas platyrhynchos GN=ARHGEF10L PE=4 SV=1 - [U3J8Z5_ANAPL]	11.38	1.12	1	1.18857	1.16756	1.04938	1.13517	0.841213	0.845385	0.914456	0.867018	0.763778	0.00558883	0.0228255
U3J2U3	Uncharacterized protein (Fragment) OS=Anas platyrhynchos GN=C19orf12 PE=4 SV=1 - [U3J2U3_ANAPL]	30.46	7.14	1	1.06035	1.14258	1.19718	1.13337	0.874423	0.865154	0.85701	0.865529	0.763676	0.00260778	0.0139356
U3I0U1	Uncharacterized protein (Fragment) OS=Anas platyrhynchos GN=PPP1R21 PE=4 SV=1 - [U3I0U1_ANAPL]	23.35	2.69	1	1.0509	1.23754	1.12156	1.13667	0.880315	0.888149	0.834797	0.867754	0.76342	0.0091247	0.0319135
R0LWA9	Inositol monophosphatase 2 (Fragment) OS=Anas platyrhynchos GN=Anapl_11198 PE=4 SV=1 - [R0LWA9_ANAPL]	16.86	3.89	1	1.2091	1.10716	1.07552	1.13059	0.890136	0.820333	0.87734	0.862603	0.762964	0.00420736	0.0190895
U3IA14	Uncharacterized protein (Fragment) OS=Anas platyrhynchos PE=3 SV=1 - [U3IA14_ANAPL]	700.42	62.74	15	1.14987	1.18869	1.08471	1.14109	0.870026	0.871174	0.870352	0.870517	0.762881	0.000873938	0.00738488
R0M2B7	N-myc-interactor (Fragment) OS=Anas platyrhynchos GN=Anapl_10146 PE=4 SV=1 - [R0M2B7_ANAPL]	6.3	3.46	1	1.18599	1.1271	1.10019	1.13776	0.903999	0.87918	0.819779	0.867653	0.762597	0.00161576	0.0101658
U3J2G3	Glycylpeptide N-tetradecanoyltransferase (Fragment) OS=Anas platyrhynchos GN=NMT2 PE=3 SV=1 - [U3J2G3_ANAPL]	101.43	9.49	2	1.11159	1.08224	1.20531	1.13305	0.883107	0.827674	0.876445	0.862409	0.76114	0.00273422	0.0143529
R0JQD7	BRCA2 and CDKN1A-interacting protein (Fragment) OS=Anas platyrhynchos GN=Anapl_11984 PE=4 SV=1 - [R0JQD7_ANAPL]	10.2	9.58	1	1.11928	1.21489	1.08071	1.1383	0.937261	0.817655	0.840999	0.865305	0.760176	0.0072681	0.0270258
U3IJM3	Uncharacterized protein (Fragment) OS=Anas platyrhynchos GN=KPNA4 PE=4 SV=1 - [U3IJM3_ANAPL]	34.31	6.68	1	1.16596	1.17016	1.08207	1.13939	0.80951	0.858995	0.923953	0.864152	0.758431	0.00328338	0.0161747
R0KPX1	Tissue alpha-L-fucosidase (Fragment) OS=Anas platyrhynchos GN=FUCA1 PE=4 SV=1 - [R0KPX1_ANAPL]	34.89	6.55	2	1.18332	1.12031	1.11744	1.14036	0.849523	0.907362	0.835279	0.864055	0.757705	0.00085321	0.00729852
U3I603	Uncharacterized protein OS=Anas platyrhynchos GN=CACNA2D1 PE=4 SV=1 - [U3I603_ANAPL]	210.69	9.06	8	1.07511	1.13758	1.22889	1.14719	0.817295	0.868694	0.921646	0.869212	0.757685	0.00669375	0.0257031
U3I9X7	Integrin beta OS=Anas platyrhynchos PE=3 SV=1 - [U3I9X7_ANAPL]	3.94	1.79	1	1.14395	1.17795	1.10214	1.14135	0.878113	0.843572	0.868871	0.863518	0.756578	0.000330217	0.0043056
U3IST9	Uncharacterized protein (Fragment) OS=Anas platyrhynchos GN=ATP6V1C2 PE=4 SV=1 - [U3IST9_ANAPL]	18.82	8.81	1	1.15124	1.06588	1.22365	1.14692	0.820538	0.905615	0.871416	0.865856	0.754939	0.00561901	0.0228718
R0LKL1	Protein TRS85-like protein (Fragment) OS=Anas platyrhynchos GN=Anapl_13227 PE=4 SV=1 - [R0LKL1_ANAPL]	20.85	2.05	2	1.14592	1.14647	1.11996	1.13745	0.82409	0.87435	0.877511	0.85865	0.75489	0.000135962	0.00271377
R0JVM9	DCC-interacting protein 13-beta (Fragment) OS=Anas platyrhynchos GN=Anapl_14110 PE=4 SV=1 - [R0JVM9_ANAPL]	84.69	5.43	2	1.13714	1.18514	1.09032	1.13753	0.838772	0.889138	0.845306	0.857739	0.754035	0.000899811	0.00754609
R0KY01	ERO1-like protein beta (Fragment) OS=Anas platyrhynchos GN=Anapl_11044 PE=4 SV=1 - [R0KY01_ANAPL]	43.24	4.83	2	1.12833	1.07668	1.14815	1.11772	0.905515	0.901603	0.72026	0.842459	0.753731	0.0131232	0.0405487
U3I585	Uncharacterized protein (Fragment) OS=Anas platyrhynchos GN=CNOT11 PE=4 SV=1 - [U3I585_ANAPL]	4.52	3.37	1	1.19222	1.15403	1.0825	1.14292	0.871718	0.892118	0.817249	0.860362	0.752777	0.00195589	0.0117043
R0LJ21	TATA-binding protein-associated factor 172 (Fragment) OS=Anas platyrhynchos GN=Anapl_03568 PE=4 SV=1 - [R0LJ21_ANAPL]	35.64	1.95	2	1.20567	1.05922	1.17534	1.14674	0.772477	0.953254	0.861614	0.862448	0.752086	0.0143757	0.0430671
C7EL14	Hemoglobin beta A subunit OS=Lophonetta specularioides alticola GN=HBB PE=3 SV=1 - [C7EL14_LOPSP]	467.03	59.18	2	1.16372	1.25162	1.00592	1.14042	0.873678	0.857571	0.840193	0.857147	0.751604	0.0174546	0.0490055
R0K1T6	Epidermal differentiation-specific protein (Fragment) OS=Anas platyrhynchos GN=Anapl_10413 PE=4 SV=1 - [R0K1T6_ANAPL]	44.58	9.33	1	1.16499	1.13398	1.10612	1.13503	0.857548	0.830542	0.867282	0.85179	0.750456	0.000151417	0.00279719
U3IQE5	Uncharacterized protein OS=Anas platyrhynchos GN=PABPC4 PE=4 SV=1 - [U3IQE5_ANAPL]	199.37	16.13	2	1.22363	1.11842	1.14175	1.16126	0.850908	0.788727	0.974208	0.871281	0.750287	0.0100936	0.0339024
U3IRY0	Uncharacterized protein (Fragment) OS=Anas platyrhynchos GN=VIM PE=3 SV=1 - [U3IRY0_ANAPL]	1125.92	46.02	19	1.17107	1.15054	1.1072	1.14294	0.86438	0.854194	0.849127	0.8559	0.748859	0.00012031	0.00256579
R0JYP4	Dolichyl-diphosphooligosaccharide--protein glycosyltransferase subunit STT3B (Fragment) OS=Anas platyrhynchos GN=Anapl_06234 PE=4 SV=1 - [R0JYP4_ANAPL]	211.61	13.16	8	1.09523	1.14752	1.12308	1.12194	0.812071	0.852084	0.847358	0.837171	0.746179	0.000132783	0.00268114
R0JEM5	Long-chain-fatty-acid--CoA ligase ACSBG1 (Fragment) OS=Anas platyrhynchos GN=Anapl_02683 PE=4 SV=1 - [R0JEM5_ANAPL]	76.99	6.68	3	1.10778	1.16248	1.17121	1.14716	0.883595	0.827549	0.841122	0.850756	0.741621	0.000340648	0.00436557
Q4PLT4	Prolactin OS=Anser anser PE=2 SV=1 - [Q4PLT4_9AVES]	356.71	42.36	2	1.14419	1.172	1.15769	1.15796	0.849826	0.870999	0.85341	0.858078	0.741025	8.46582e-06	0.000844314
R0JS86	Vacuolar protein sorting-associated protein 13D (Fragment) OS=Anas platyrhynchos GN=Anapl_03394 PE=4 SV=1 - [R0JS86_ANAPL]	45.25	0.57	2	1.02893	1.19776	1.2258	1.15083	0.832151	0.896856	0.828753	0.852587	0.740844	0.0103118	0.0343121
U3IKF2	Uncharacterized protein (Fragment) OS=Anas platyrhynchos GN=UBXN6 PE=4 SV=1 - [U3IKF2_ANAPL]	30.85	7.24	2	1.17151	1.11932	1.16211	1.15098	0.848425	0.868894	0.840181	0.8525	0.740674	8.07297e-05	0.00212405
U3I4I5	Uncharacterized protein OS=Anas platyrhynchos GN=NDRG3 PE=4 SV=1 - [U3I4I5_ANAPL]	227.75	25.38	5	1.13068	1.11981	1.21386	1.15478	0.850464	0.84936	0.864741	0.854855	0.740273	0.000570739	0.00561864
R0KXW0	Dolichyl-diphosphooligosaccharide--protein glycosyltransferase subunit 2 (Fragment) OS=Anas platyrhynchos GN=Anapl_08943 PE=4 SV=1 - [R0KXW0_ANAPL]	296.21	18.75	6	1.16977	1.11336	1.19987	1.161	0.846511	0.857429	0.872512	0.858817	0.739723	0.00033496	0.00430858
R0KAP4	Centrin-1 (Fragment) OS=Anas platyrhynchos GN=Anapl_08447 PE=4 SV=1 - [R0KAP4_ANAPL]	31.63	20	2	1.18738	1.13196	1.11316	1.14417	0.847508	0.863394	0.82448	0.845127	0.738639	0.000278932	0.00396062
R0JB75	Uncharacterized protein (Fragment) OS=Anas platyrhynchos GN=DCAF7 PE=4 SV=1 - [R0JB75_ANAPL]	13.53	5.05	1	1.17917	1.11856	1.16953	1.15575	0.849505	0.839536	0.871248	0.85343	0.738418	0.000135426	0.00271377
R0LJ01	Actin-related protein 10 (Fragment) OS=Anas platyrhynchos GN=Anapl_12979 PE=3 SV=1 - [R0LJ01_ANAPL]	71.04	5.87	2	1.16069	1.08056	1.21118	1.15081	0.882	0.735253	0.927382	0.848212	0.737058	0.0120234	0.0383447
R0LSK4	Aquaporin-4 (Fragment) OS=Anas platyrhynchos GN=Anapl_06982 PE=3 SV=1 - [R0LSK4_ANAPL]	14.71	5.73	2	1.16129	1.15042	1.15487	1.15553	0.873573	0.819022	0.859223	0.850606	0.736119	5.203e-05	0.00181064
U3I4M1	Uncharacterized protein (Fragment) OS=Anas platyrhynchos GN=RPA3 PE=4 SV=1 - [U3I4M1_ANAPL]	27.63	20.33	2	1.22124	1.14205	1.08764	1.15031	0.865942	0.842474	0.827423	0.84528	0.734827	0.0016447	0.0102735
U3I899	Uncharacterized protein (Fragment) OS=Anas platyrhynchos PE=4 SV=1 - [U3I899_ANAPL]	61.16	9.5	3	1.13758	1.05332	1.23004	1.14032	0.780267	0.872928	0.855314	0.83617	0.733279	0.00648369	0.0251878
R0LRK2	Serine/threonine-protein phosphatase 2A 56 kDa regulatory subunit alpha isoform (Fragment) OS=Anas platyrhynchos GN=Anapl_06034 PE=4 SV=1 - [R0LRK2_ANAPL]	51.32	5.25	2	1.13316	1.10449	1.23925	1.15896	0.799544	0.919968	0.826233	0.848582	0.73219	0.00482064	0.0208235
R0LF16	BAG family molecular chaperone regulator 3 (Fragment) OS=Anas platyrhynchos GN=Anapl_03470 PE=4 SV=1 - [R0LF16_ANAPL]	136.07	9.01	3	1.15981	1.11867	1.20365	1.16071	0.843991	0.855809	0.837739	0.845846	0.72873	0.000232397	0.00355557
U3I9T6	Uncharacterized protein (Fragment) OS=Anas platyrhynchos GN=XRCC6 PE=4 SV=1 - [U3I9T6_ANAPL]	43.26	2.17	1	1.19777	1.18807	1.09201	1.15929	0.892752	0.817753	0.822133	0.844213	0.728217	0.00162812	0.0102066
R0JER3	Neuronal membrane glycoprotein M6-a (Fragment) OS=Anas platyrhynchos GN=Anapl_09077 PE=4 SV=1 - [R0JER3_ANAPL]	70.94	10.53	3	1.25609	1.16795	1.05126	1.15843	0.891332	0.83859	0.798333	0.842752	0.727492	0.00836527	0.030013
R0L4Z8	Fragile X mental retardation 1 protein (Fragment) OS=Anas platyrhynchos GN=Anapl_02515 PE=4 SV=1 - [R0L4Z8_ANAPL]	179.41	9.9	4	1.11029	1.1587	1.17634	1.14844	0.813938	0.883966	0.806652	0.834852	0.726943	0.000577497	0.00564971
U3IHA0	Uncharacterized protein (Fragment) OS=Anas platyrhynchos GN=STK11 PE=4 SV=1 - [U3IHA0_ANAPL]	5.55	3.17	1	1.16995	1.19843	1.11448	1.16095	0.908232	0.816921	0.805738	0.84363	0.726672	0.00146795	0.00965567
R0LQU7	Adenosine kinase (Fragment) OS=Anas platyrhynchos GN=ADK PE=4 SV=1 - [R0LQU7_ANAPL]	14.06	2.93	1	1.14342	1.30361	1.02757	1.1582	0.824768	0.825798	0.866582	0.839049	0.724441	0.0170995	0.0482452
R0KDP6	Adenylate kinase isoenzyme 5 (Fragment) OS=Anas platyrhynchos GN=Anapl_04671 PE=3 SV=1 - [R0KDP6_ANAPL]	135.07	13.38	4	1.13288	1.15459	1.20065	1.16271	0.83711	0.868886	0.820712	0.842236	0.724376	0.000196487	0.00326507
R0LXK8	Complement component C7 (Fragment) OS=Anas platyrhynchos GN=Anapl_12774 PE=4 SV=1 - [R0LXK8_ANAPL]	24.62	1.13	1	1.15995	1.20077	1.12505	1.16192	0.868269	0.82718	0.825826	0.840425	0.723307	0.00024352	0.00364017
R0J6T6	Histone-arginine methyltransferase CARM1 (Fragment) OS=Anas platyrhynchos GN=Anapl_18514 PE=4 SV=1 - [R0J6T6_ANAPL]	18.15	17.86	1	1.20339	1.18846	1.09844	1.16343	0.897479	0.845733	0.776087	0.839766	0.721802	0.00253635	0.0137078
R0L2T1	Nucleotide-binding protein 1 (Fragment) OS=Anas platyrhynchos GN=Anapl_11456 PE=4 SV=1 - [R0L2T1_ANAPL]	29.18	7.33	1	1.29363	1.10633	1.08419	1.16138	0.804731	0.874575	0.830445	0.836584	0.720334	0.00949057	0.0325378
U3ICK7	Phosphoserine aminotransferase (Fragment) OS=Anas platyrhynchos GN=PSAT1 PE=3 SV=1 - [U3ICK7_ANAPL]	43.85	5.12	2	1.17165	1.2054	1.10641	1.16115	0.839491	0.809668	0.85245	0.83387	0.718139	0.000496298	0.00520738
R0JZU4	Neural cell adhesion molecule 2 (Fragment) OS=Anas platyrhynchos GN=Anapl_17978 PE=4 SV=1 - [R0JZU4_ANAPL]	57.61	3.13	2	1.14907	1.10126	1.25358	1.16797	0.792185	0.844301	0.876404	0.83763	0.717165	0.00297784	0.0151643
U3I872	Uncharacterized protein OS=Anas platyrhynchos GN=ABCC5 PE=3 SV=1 - [U3I872_ANAPL]	14.96	1.12	1	1.19002	1.09717	1.22937	1.17218	0.797024	0.824785	0.898641	0.84015	0.71674	0.00258101	0.0138871
U3I953	Uncharacterized protein (Fragment) OS=Anas platyrhynchos PE=4 SV=1 - [U3I953_ANAPL]	26.36	8.21	1	1.09453	1.21889	1.1978	1.17041	0.815293	0.848129	0.849007	0.837476	0.715542	0.00113753	0.00844811
R0KW16	Complement component C8 beta chain (Fragment) OS=Anas platyrhynchos GN=Anapl_17026 PE=4 SV=1 - [R0KW16_ANAPL]	51.72	5.55	2	1.09734	1.15836	1.26256	1.17275	0.838989	0.853895	0.820776	0.837887	0.714463	0.00243049	0.0134954
R0LT55	Kinetochore-associated protein NSL1-like protein (Fragment) OS=Anas platyrhynchos GN=Anapl_06848 PE=4 SV=1 - [R0LT55_ANAPL]	12.09	9.25	1	1.09183	1.17623	1.26101	1.17636	0.848921	0.791625	0.869651	0.836732	0.711291	0.00329274	0.0161798
R0JUR5	Tyrosine 3-monooxygenase (Fragment) OS=Anas platyrhynchos GN=TH PE=4 SV=1 - [R0JUR5_ANAPL]	41.93	2.24	1	1.16197	1.23525	1.11598	1.17107	0.917429	0.798279	0.78221	0.832639	0.711009	0.0035392	0.0170009
U3I4J3	Uncharacterized protein (Fragment) OS=Anas platyrhynchos GN=HAT1 PE=4 SV=1 - [U3I4J3_ANAPL]	16.43	4.77	1	1.15494	1.18608	1.18256	1.17453	0.838668	0.76656	0.897425	0.834218	0.710259	0.000959818	0.00774551
U3IMY4	Uncharacterized protein (Fragment) OS=Anas platyrhynchos GN=GNAZ PE=4 SV=1 - [U3IMY4_ANAPL]	67.96	10.8	2	1.21299	1.11344	1.17685	1.16776	0.817535	0.803626	0.859978	0.827046	0.708233	0.000536873	0.00541352
U3I5T8	Uncharacterized protein (Fragment) OS=Anas platyrhynchos PE=4 SV=1 - [U3I5T8_ANAPL]	10.38	5.81	1	1.0951	1.29506	1.12548	1.17188	0.799475	0.889967	0.798963	0.829468	0.70781	0.0077611	0.0283133
R0LH29	Histone H3.3 (Fragment) OS=Anas platyrhynchos GN=Anapl_06856 PE=4 SV=1 - [R0LH29_ANAPL]	92.03	23.4	1	1.15807	1.10936	1.27121	1.17954	0.869566	0.857363	0.775788	0.834239	0.707256	0.00357124	0.0171233
U3IDL9	Uncharacterized protein (Fragment) OS=Anas platyrhynchos GN=UFM1 PE=4 SV=1 - [U3IDL9_ANAPL]	33.59	17.86	1	1.23006	1.16749	1.12314	1.17356	0.845411	0.856193	0.783666	0.828424	0.705906	0.00084569	0.00727532
R0KUI4	Hydroxysteroid dehydrogenase-like protein 1 (Fragment) OS=Anas platyrhynchos GN=HSDL1 PE=3 SV=1 - [R0KUI4_ANAPL]	11.21	3.63	1	1.24106	1.17682	1.10774	1.17521	0.803972	0.82884	0.851708	0.828173	0.704705	0.00105674	0.00811957
R0LPH1	Serine/threonine-protein kinase 4 (Fragment) OS=Anas platyrhynchos GN=STK4 PE=4 SV=1 - [R0LPH1_ANAPL]	19.16	5.25	1	1.12183	1.1874	1.23011	1.17978	0.77253	0.805985	0.913533	0.830683	0.704101	0.00273625	0.0143529
R0JUC7	SH3 domain-binding glutamic acid-rich-like protein 3 (Fragment) OS=Anas platyrhynchos GN=Anapl_14648 PE=4 SV=1 - [R0JUC7_ANAPL]	50.35	26.92	2	1.06702	1.16051	1.29218	1.17324	0.771412	0.810677	0.889601	0.823897	0.702242	0.00915774	0.0319968
U3HZS2	Uncharacterized protein (Fragment) OS=Anas platyrhynchos GN=CRYM PE=4 SV=1 - [U3HZS2_ANAPL]	269.36	26.56	6	1.2187	1.20871	1.10313	1.17685	0.866644	0.810127	0.795099	0.823957	0.700138	0.00119165	0.00856857
U3I959	Uncharacterized protein OS=Anas platyrhynchos GN=FRYL PE=4 SV=1 - [U3I959_ANAPL]	18.36	0.36	1	1.03658	1.23157	1.28564	1.18459	0.835713	0.788921	0.860669	0.828434	0.69934	0.0105233	0.0348481
U3IRV5	Galectin (Fragment) OS=Anas platyrhynchos PE=4 SV=1 - [U3IRV5_ANAPL]	44.36	8.15	1	1.21805	1.1699	1.14541	1.17779	0.837568	0.802503	0.82975	0.823274	0.699	0.00011904	0.00256579
U3I6Q9	Nuclear factor 1 (Fragment) OS=Anas platyrhynchos GN=NFIA PE=3 SV=1 - [U3I6Q9_ANAPL]	12.72	1.95	1	1.13101	1.18978	1.23321	1.18467	0.855732	0.826897	0.793848	0.825492	0.696814	0.000485842	0.00516003
R0LD62	Brefeldin A-inhibited guanine nucleotide-exchange protein 2 (Fragment) OS=Anas platyrhynchos GN=Anapl_02453 PE=4 SV=1 - [R0LD62_ANAPL]	19.02	1.27	1	1.21454	1.19042	1.14125	1.18207	0.821536	0.851684	0.793713	0.822311	0.695654	0.000191511	0.00319768
Q6TU42	MHC class I heavy chain (Fragment) OS=Anser anser PE=2 SV=1 - [Q6TU42_9AVES]	59.63	11.55	2	1.23725	1.15403	1.16676	1.18601	0.857949	0.81554	0.789543	0.821011	0.692244	0.000365292	0.00453033
U3J5F7	Uncharacterized protein (Fragment) OS=Anas platyrhynchos GN=UBE4A PE=4 SV=1 - [U3J5F7_ANAPL]	19.08	1.5	1	1.16345	1.33559	1.04733	1.18212	0.788456	0.797712	0.857935	0.814701	0.689185	0.0131938	0.0405504
R0JVW5	Ninjurin-1 (Fragment) OS=Anas platyrhynchos GN=Anapl_07231 PE=4 SV=1 - [R0JVW5_ANAPL]	17.02	15.75	1	1.03763	1.23106	1.31031	1.193	0.802022	0.849756	0.808142	0.819973	0.687321	0.0105846	0.0349433
R0M257	Fas-binding factor 1-like protein (Fragment) OS=Anas platyrhynchos GN=Anapl_10277 PE=4 SV=1 - [R0M257_ANAPL]	3.03	1.78	1	1.22122	1.19523	1.14776	1.18807	0.789249	0.84531	0.814335	0.816298	0.687079	0.000159634	0.00290266
R0LSY9	Glypican-6 OS=Anas platyrhynchos GN=Anapl_14037 PE=3 SV=1 - [R0LSY9_ANAPL]	24.84	5.6	1	1.08572	1.19043	1.30773	1.19463	0.744754	0.827345	0.885279	0.819126	0.685676	0.00780905	0.0284584
U3I9H2	Uncharacterized protein OS=Anas platyrhynchos GN=SV2A PE=4 SV=1 - [U3I9H2_ANAPL]	48.84	3.45	1	1.22699	1.24668	1.0938	1.18915	0.730494	0.844749	0.857319	0.810854	0.681874	0.00380716	0.0177958
R0LZ91	39S ribosomal protein L12, mitochondrial (Fragment) OS=Anas platyrhynchos GN=Anapl_02739 PE=4 SV=1 - [R0LZ91_ANAPL]	11.12	11.11	1	1.23675	1.18349	1.15964	1.19329	0.879387	0.790814	0.768116	0.812772	0.681117	0.000741817	0.00660598
U3IK44	Uncharacterized protein (Fragment) OS=Anas platyrhynchos GN=GMPR PE=4 SV=1 - [U3IK44_ANAPL]	15.63	6.35	1	1.12581	1.24876	1.22409	1.19955	0.842158	0.850596	0.73027	0.807675	0.673313	0.00191218	0.0115433
R0KUV7	Calreticulin (Fragment) OS=Anas platyrhynchos GN=Anapl_18685 PE=3 SV=1 - [R0KUV7_ANAPL]	32.17	40	1	1.31818	1.18619	1.07096	1.19178	0.804054	0.841519	0.75943	0.801668	0.672664	0.00658987	0.0254105
R0JAB5	Synembryn-A (Fragment) OS=Anas platyrhynchos GN=RIC8A PE=4 SV=1 - [R0JAB5_ANAPL]	92.63	6.31	2	1.17247	1.15907	1.27209	1.20121	0.839481	0.843641	0.739981	0.807701	0.672407	0.00132331	0.00910072
R0KEB0	Uncharacterized protein (Fragment) OS=Anas platyrhynchos GN=PDE2A PE=4 SV=1 - [R0KEB0_ANAPL]	49.11	21.43	1	1.17415	1.20874	1.2242	1.20236	0.828284	0.781577	0.809837	0.806566	0.670818	3.91052e-05	0.00166708
U3J5W4	Uncharacterized protein (Fragment) OS=Anas platyrhynchos GN=NCKIPSD PE=4 SV=1 - [U3J5W4_ANAPL]	65.77	4.03	3	1.15569	1.16974	1.29196	1.20579	0.754202	0.810594	0.857028	0.807275	0.669496	0.00161576	0.0101658
C7EIZ0	Hemoglobin alpha A subunit OS=Anas cyanoptera cyanoptera GN=HBA2 PE=3 SV=1 - [C7EIZ0_ANACN]	283.54	42.25	1	1.16291	1.20225	1.1906	1.18525	0.788495	0.809654	0.782198	0.793449	0.669434	1.06112e-05	0.000965022
R0JWB8	Sterol O-acyltransferase 1 (Fragment) OS=Anas platyrhynchos GN=Anapl_05607 PE=4 SV=1 - [R0JWB8_ANAPL]	31.81	2.71	1	1.16329	1.20015	1.25026	1.20457	0.798111	0.771591	0.84841	0.806037	0.669149	0.000296188	0.00403396
R0JS93	Exosome component 10 (Fragment) OS=Anas platyrhynchos GN=Anapl_03372 PE=4 SV=1 - [R0JS93_ANAPL]	25.78	2.09	1	1.12459	1.25391	1.23134	1.20328	0.692572	0.910132	0.805673	0.802792	0.667169	0.00576031	0.0232893
U3J6Z4	Uncharacterized protein (Fragment) OS=Anas platyrhynchos GN=SLC35B2 PE=4 SV=1 - [U3J6Z4_ANAPL]	48.46	3.93	2	1.22939	1.29352	1.0601	1.19434	0.779471	0.811929	0.7826	0.791333	0.662571	0.0046064	0.0202764
R0LMF1	Neuronal growth regulator 1 (Fragment) OS=Anas platyrhynchos GN=NEGR1 PE=4 SV=1 - [R0LMF1_ANAPL]	117.3	11.49	3	1.23735	1.19151	1.12991	1.18626	0.742472	0.81515	0.795573	0.784399	0.661239	0.000450085	0.00499407
U3J9M1	Uncharacterized protein (Fragment) OS=Anas platyrhynchos PE=4 SV=1 - [U3J9M1_ANAPL]	88.78	5	3	1.1567	1.23742	1.27425	1.22279	0.812094	0.767105	0.845269	0.808156	0.660911	0.000561232	0.00557917
R0LYN0	Neurobeachin (Fragment) OS=Anas platyrhynchos GN=Anapl_06940 PE=4 SV=1 - [R0LYN0_ANAPL]	52.95	1.34	1	1.17458	1.24753	1.20081	1.20764	0.646413	0.886695	0.85725	0.796786	0.659788	0.00640056	0.0249485
C7ELU6	Hemoglobin beta A subunit OS=Anas flavirostris oxyptera GN=HBB PE=3 SV=1 - [C7ELU6_ANAFV]	455.35	53.74	6	1.0088	1.27708	1.30154	1.1958	0.688286	0.819359	0.845477	0.784374	0.655938	0.017616	0.0492597
U3J4K6	Uncharacterized protein (Fragment) OS=Anas platyrhynchos PE=4 SV=1 - [U3J4K6_ANAPL]	58.56	11.81	1	1.257	1.10052	1.23524	1.19758	0.856649	0.862793	0.635669	0.785037	0.655517	0.00988528	0.033364
U3I9K2	Uncharacterized protein (Fragment) OS=Anas platyrhynchos GN=MST1 PE=3 SV=1 - [U3I9K2_ANAPL]	8.31	2	1	1.12263	1.21378	1.31031	1.21558	0.747194	0.822616	0.820503	0.796771	0.655468	0.00215945	0.0124169
U3IGA1	Uncharacterized protein OS=Anas platyrhynchos GN=RPRD1A PE=4 SV=1 - [U3IGA1_ANAPL]	49.1	9.97	1	1.20629	1.22048	1.21291	1.21323	0.728888	0.810146	0.84154	0.793524	0.654062	0.000242237	0.00364017
R0K4A2	Neuronal migration protein doublecortin (Fragment) OS=Anas platyrhynchos GN=Anapl_07113 PE=4 SV=1 - [R0K4A2_ANAPL]	21.19	3.13	1	1.21632	1.21918	1.20863	1.21471	0.811252	0.767347	0.799166	0.792588	0.652492	6.1748e-06	0.000808217
Q0MW06	Heart fatty acid-binding protein OS=Anas platyrhynchos PE=2 SV=1 - [Q0MW06_ANAPL]	131.98	21.05	2	1.25904	1.11285	1.15284	1.17491	0.742782	0.798782	0.757346	0.766303	0.652222	0.000943094	0.00771265
P02117	Hemoglobin subunit beta OS=Anser anser anser GN=HBB PE=1 SV=1 - [HBB_ANSAN]	646.54	82.19	2	1.09206	1.25023	1.2836	1.20863	0.749043	0.802686	0.812844	0.788191	0.652137	0.00251389	0.013706
R0LXC1	Dehydrogenase/reductase SDR family member 11 (Fragment) OS=Anas platyrhynchos GN=Anapl_03904 PE=3 SV=1 - [R0LXC1_ANAPL]	62.58	18.64	2	1.18689	1.18908	1.14709	1.17435	0.724377	0.781212	0.790689	0.765426	0.651788	7.91972e-05	0.00212405
R0KWB4	Ig heavy chain V-III region KOL (Fragment) OS=Anas platyrhynchos GN=Anapl_17413 PE=4 SV=1 - [R0KWB4_ANAPL]	59.44	22.45	1	1.32098	1.22026	1.12652	1.22259	0.830824	0.770623	0.782852	0.794766	0.650068	0.00192974	0.0116152
R0LCK6	Exocyst complex component 6 OS=Anas platyrhynchos GN=Anapl_18119 PE=4 SV=1 - [R0LCK6_ANAPL]	5.59	3.91	1	1.31822	1.17948	1.14766	1.21512	0.824333	0.756431	0.787779	0.789514	0.649742	0.00159929	0.0101243
R0LMJ5	Fatty acid-binding protein, brain (Fragment) OS=Anas platyrhynchos GN=Anapl_08672 PE=4 SV=1 - [R0LMJ5_ANAPL]	119.45	48.45	3	1.20588	1.15541	1.24428	1.20186	0.744935	0.771264	0.818455	0.778218	0.647513	0.000226118	0.00348554
C7EK40	Hemoglobin alpha A subunit OS=Aix sponsa GN=HBA2 PE=3 SV=1 - [C7EK40_AIXSP]	372.63	59.86	1	1.21939	1.19297	1.24917	1.22051	0.812613	0.768571	0.786857	0.789347	0.646736	3.11315e-05	0.00158381
R0L5S6	Mitotic spindle assembly checkpoint protein MAD1 OS=Anas platyrhynchos GN=Anapl_00478 PE=4 SV=1 - [R0L5S6_ANAPL]	20.18	7.63	1	1.27986	1.29437	1.075	1.21641	0.827536	0.789656	0.726151	0.781114	0.642149	0.00476915	0.0206782
R0LCV3	Glucagon family neuropeptides (Fragment) OS=Anas platyrhynchos GN=Anapl_08942 PE=4 SV=1 - [R0LCV3_ANAPL]	10.55	8.9	1	1.28682	1.21728	1.15628	1.22013	0.770508	0.800211	0.778843	0.783188	0.64189	0.000351914	0.00443169
R0LSH5	Uncharacterized protein (Fragment) OS=Anas platyrhynchos GN=VSNL1 PE=4 SV=1 - [R0LSH5_ANAPL]	146.27	40.31	7	1.25825	1.22946	1.18283	1.22351	0.746413	0.841952	0.764863	0.784409	0.641113	0.000276427	0.00396062
R0KPE1	Tyrosine-protein phosphatase non-receptor type 5 (Fragment) OS=Anas platyrhynchos GN=Anapl_07281 PE=4 SV=1 - [R0KPE1_ANAPL]	24.7	4.69	2	1.15501	1.20079	1.32313	1.22631	0.724096	0.813861	0.811247	0.783068	0.638556	0.00159654	0.0101243
U3IY49	Uncharacterized protein (Fragment) OS=Anas platyrhynchos GN=VKORC1L1 PE=4 SV=1 - [U3IY49_ANAPL]	47.25	9.91	1	1.233	1.21332	1.21987	1.22206	0.795419	0.7958	0.740308	0.777176	0.635955	2.10782e-05	0.00140548
U3J4U9	Uncharacterized protein (Fragment) OS=Anas platyrhynchos GN=CAMK2A PE=4 SV=1 - [U3J4U9_ANAPL]	84.15	4.78	2	1.0684	1.28132	1.24406	1.19793	0.743171	0.787795	0.714356	0.748441	0.624779	0.00287256	0.0147799
P04240	Hemoglobin subunit alpha-D OS=Branta canadensis GN=HBAD PE=1 SV=1 - [HBAD_BRACA]	449.99	76.6	1	1.31847	1.23838	1.12655	1.2278	0.769516	0.76336	0.756669	0.763181	0.621584	0.00113499	0.00844811
R0KCX2	Coagulation factor XIII A chain (Fragment) OS=Anas platyrhynchos GN=F13A1 PE=3 SV=1 - [R0KCX2_ANAPL]	331.92	16.58	9	1.30397	1.2457	1.15641	1.23536	0.76467	0.781394	0.756007	0.767357	0.62116	0.000425148	0.0048892
R0L7C1	Propionyl-CoA carboxylase beta chain, mitochondrial (Fragment) OS=Anas platyrhynchos GN=PCCB PE=4 SV=1 - [R0L7C1_ANAPL]	53.34	4.82	2	1.21945	1.31132	1.09124	1.20734	0.787758	0.746589	0.700065	0.744804	0.616899	0.00253059	0.0137078
R0KB27	Putative glutamate receptor (Fragment) OS=Anas platyrhynchos GN=Anapl_01965 PE=4 SV=1 - [R0KB27_ANAPL]	183.99	10.88	6	1.34029	1.22332	1.16723	1.24362	0.776034	0.764359	0.760054	0.766816	0.616602	0.000740039	0.00660598
R0KJN3	AP-2 complex subunit sigma-1 (Fragment) OS=Anas platyrhynchos GN=Anapl_18051 PE=4 SV=1 - [R0KJN3_ANAPL]	33.38	35.29	1	1.22968	1.24541	1.26934	1.24814	0.645297	0.823745	0.808236	0.759093	0.608178	0.00109967	0.00830249
R0LNR5	Glial fibrillary acidic protein (Fragment) OS=Anas platyrhynchos GN=Anapl_13944 PE=3 SV=1 - [R0LNR5_ANAPL]	285.88	43.03	9	1.24017	1.2397	1.29139	1.25709	0.723222	0.77305	0.797142	0.764471	0.608128	5.88392e-05	0.0019098
C7EJC8	Hemoglobin alpha A subunit OS=Anas puna GN=HBA2 PE=3 SV=1 - [C7EJC8_ANAPN]	283.54	42.25	2	1.22665	1.20531	1.31888	1.25028	0.683241	0.733657	0.861971	0.759623	0.607564	0.00151966	0.00982824
A0A024B6A7	7.8S IgY heavy chain OS=Anser anser PE=2 SV=1 - [A0A024B6A7_9AVES]	500.34	27.96	13	1.25866	1.21763	1.26506	1.24712	0.7642	0.751193	0.756198	0.757197	0.607157	5.72044e-06	0.000808217
R0JHQ8	Vacuolar ATP synthase 16 kDa proteolipid subunit (Fragment) OS=Anas platyrhynchos GN=Anapl_10166 PE=3 SV=1 - [R0JHQ8_ANAPL]	24.8	19.38	2	1.14729	1.30259	1.28186	1.24391	0.752834	0.728738	0.783255	0.754943	0.606909	0.000670016	0.00614236
R0LJL3	F-box only protein 32 (Fragment) OS=Anas platyrhynchos GN=FBXO32 PE=4 SV=1 - [R0LJL3_ANAPL]	31.23	2.19	1	1.16462	1.34481	1.22368	1.24437	0.808713	0.72815	0.728044	0.754969	0.606707	0.00118748	0.00856857
R0LI53	Amyloid-like protein 2 (Fragment) OS=Anas platyrhynchos GN=Anapl_04011 PE=4 SV=1 - [R0LI53_ANAPL]	19.83	2.17	1	1.1252	1.3287	1.30678	1.25356	0.704642	0.742993	0.818578	0.755404	0.602608	0.00236944	0.013234
U3I8J8	Uncharacterized protein (Fragment) OS=Anas platyrhynchos GN=ERMP1 PE=4 SV=1 - [U3I8J8_ANAPL]	13.3	1.27	1	1.37055	1.33131	1.03387	1.24524	0.782302	0.756232	0.70529	0.747941	0.600639	0.0102133	0.0341342
C7EIJ7	Hemoglobin alpha A subunit OS=Anser indicus GN=HBA2 PE=3 SV=1 - [C7EIJ7_ANSIN]	292.66	57.04	2	1.25031	1.38987	1.17276	1.27098	0.728524	0.739359	0.773611	0.747165	0.587865	0.00128449	0.00897347
R0LSB8	Mediator of RNA polymerase II transcription subunit 23 (Fragment) OS=Anas platyrhynchos GN=Anapl_01831 PE=4 SV=1 - [R0LSB8_ANAPL]	45.45	1.25	2	1.18533	1.22878	1.30236	1.23882	0.689136	0.741722	0.74599	0.725616	0.585731	0.000187632	0.00316679
U3J8I6	Uncharacterized protein OS=Anas platyrhynchos GN=PTPRZ1 PE=4 SV=1 - [U3J8I6_ANAPL]	45.28	1.19	2	1.23451	1.17745	1.39698	1.26965	0.716558	0.778763	0.717938	0.737753	0.581068	0.00151467	0.00982824
R0L7X9	Sodium channel protein (Fragment) OS=Anas platyrhynchos GN=Anapl_16945 PE=3 SV=1 - [R0L7X9_ANAPL]	10.1	0.4	1	1.37556	1.27452	1.15097	1.26702	0.753713	0.688759	0.759469	0.73398	0.579297	0.00149408	0.00977201
R0L882	Opioid-binding protein/cell adhesion molecule-like protein (Fragment) OS=Anas platyrhynchos GN=Anapl_16284 PE=4 SV=1 - [R0L882_ANAPL]	24.75	7.45	1	1.3044	1.24356	1.26909	1.27235	0.827353	0.746462	0.619231	0.731015	0.574539	0.00101339	0.0079256
R0L6D2	Protein SHQ1-like protein (Fragment) OS=Anas platyrhynchos GN=Anapl_16094 PE=4 SV=1 - [R0L6D2_ANAPL]	5.32	1.23	1	1.34811	1.30664	1.1747	1.27649	0.731339	0.746144	0.693889	0.723791	0.567019	0.000533914	0.00541352
R0LRT6	Thioredoxin, mitochondrial (Fragment) OS=Anas platyrhynchos GN=Anapl_09635 PE=4 SV=1 - [R0LRT6_ANAPL]	17.83	38.46	1	1.43074	1.26309	1.14006	1.27796	0.691753	0.725999	0.746034	0.721262	0.564385	0.0028992	0.0148728
R0LI77	Splicing factor U2AF 35 kDa subunit (Fragment) OS=Anas platyrhynchos GN=Anapl_15441 PE=4 SV=1 - [R0LI77_ANAPL]	4.71	4.26	1	1.34342	1.32119	1.17731	1.28064	0.734177	0.701814	0.723983	0.719991	0.562211	0.000449648	0.00499407
R0JIZ4	Calretinin (Fragment) OS=Anas platyrhynchos GN=Anapl_11367 PE=4 SV=1 - [R0JIZ4_ANAPL]	59.65	15.66	1	1.33911	1.30677	1.23864	1.29484	0.680136	0.741458	0.71718	0.712925	0.550589	7.29542e-05	0.00205992
U3IHN6	Uncharacterized protein (Fragment) OS=Anas platyrhynchos PE=4 SV=1 - [U3IHN6_ANAPL]	8.45	1.27	1	1.34483	1.33158	1.22273	1.29971	0.718638	0.708354	0.679573	0.702188	0.540264	0.000121762	0.00256579
R0JRH5	Stimulated by retinoic acid gene 6 protein-like protein (Fragment) OS=Anas platyrhynchos GN=Anapl_10898 PE=4 SV=1 - [R0JRH5_ANAPL]	2.68	4.33	1	1.21386	1.51704	1.16443	1.29844	0.817472	0.59131	0.687016	0.698599	0.538028	0.00946569	0.0324971
R0LNM9	Pyridoxal-dependent decarboxylase domain-containing protein 1 (Fragment) OS=Anas platyrhynchos GN=Anapl_00953 PE=3 SV=1 - [R0LNM9_ANAPL]	24.64	2.59	1	1.11966	1.33209	1.4899	1.31389	0.627216	0.792371	0.684814	0.701467	0.533887	0.00649763	0.0252022
U3IHF0	Uncharacterized protein (Fragment) OS=Anas platyrhynchos GN=GAD2 PE=3 SV=1 - [U3IHF0_ANAPL]	127.48	8.98	4	1.35549	1.23565	1.30054	1.29723	0.699081	0.669137	0.679502	0.682573	0.526178	6.69929e-05	0.00198989
U3ILU6	Uncharacterized protein (Fragment) OS=Anas platyrhynchos GN=SIL1 PE=4 SV=1 - [U3ILU6_ANAPL]	18.48	3.6	1	1.46798	1.2988	1.15356	1.30678	0.659085	0.763724	0.633739	0.685516	0.524585	0.00331418	0.016229
R0L6C9	Sphingomyelin phosphodiesterase 3 (Fragment) OS=Anas platyrhynchos GN=SMPD3 PE=4 SV=1 - [R0L6C9_ANAPL]	14.3	1.66	1	1.30952	1.27263	1.37551	1.31922	0.68318	0.691794	0.700849	0.691941	0.524507	3.31014e-05	0.00158381
U3I684	Uncharacterized protein OS=Anas platyrhynchos GN=DDC PE=3 SV=1 - [U3I684_ANAPL]	23.58	2.48	1	1.38753	1.31675	1.22884	1.31104	0.696841	0.647458	0.709325	0.684541	0.522136	0.000226816	0.00348554
U3IAX8	Uncharacterized protein (Fragment) OS=Anas platyrhynchos GN=IDE PE=3 SV=1 - [U3IAX8_ANAPL]	5.88	1.11	1	1.27453	1.48535	1.21094	1.32361	0.656668	0.685005	0.678913	0.673529	0.508859	0.0014596	0.00963726
R0J8S2	Ig lambda chain V-1 region (Fragment) OS=Anas platyrhynchos GN=Anapl_18389 PE=4 SV=1 - [R0J8S2_ANAPL]	77.58	23.47	2	1.37187	1.29031	1.27195	1.31138	0.654897	0.666903	0.677289	0.666363	0.508139	3.30896e-05	0.00158381
R0LEY3	Coiled-coil domain-containing protein 102B (Fragment) OS=Anas platyrhynchos GN=Anapl_18291 PE=4 SV=1 - [R0LEY3_ANAPL]	27.52	1.49	1	1.3871	1.32243	1.28017	1.3299	0.687632	0.657514	0.678705	0.674617	0.507269	3.50715e-05	0.00158381
R0M8I4	Insulin-like growth factor-binding protein complex acid labile chain (Fragment) OS=Anas platyrhynchos GN=Anapl_12744 PE=4 SV=1 - [R0M8I4_ANAPL]	13.3	1.29	1	1.61321	1.1237	1.29692	1.34461	0.645448	0.639315	0.707531	0.664098	0.493897	0.00934588	0.0322845
R0M708	Serine incorporator 5 (Fragment) OS=Anas platyrhynchos GN=Anapl_06449 PE=4 SV=1 - [R0M708_ANAPL]	4.26	2.64	1	1.28849	1.67813	1.15244	1.37302	0.616963	0.575965	0.654502	0.61581	0.448508	0.00891978	0.0314502
R0J727	Ig lambda chain V-1 region (Fragment) OS=Anas platyrhynchos GN=Anapl_18610 PE=4 SV=1 - [R0J727_ANAPL]	34.78	31.94	1	1.22226	1.42106	1.52271	1.38868	0.590033	0.637044	0.624064	0.617047	0.444341	0.000988166	0.00783539
E2D781	Long-chain fatty acyl-CoA synthetase 4 OS=Anser cygnoides GN=ACSL4 PE=2 SV=1 - [E2D781_ANSCY]	6.8	2.09	1	1.4219	1.381	1.4609	1.42127	0.582647	0.567151	0.616817	0.588872	0.414329	6.92958e-06	0.000831163
R0LBD3	Vang-like protein 1 (Fragment) OS=Anas platyrhynchos GN=Anapl_13132 PE=4 SV=1 - [R0LBD3_ANAPL]	38.6	2.6	1	1.45503	1.44138	1.72464	1.54035	0.78695	0.307525	0.351767	0.482081	0.312968	0.00406637	0.0186805
R0JPZ9	Nephrocystin-3 (Fragment) OS=Anas platyrhynchos GN=Anapl_15499 PE=4 SV=1 - [R0JPZ9_ANAPL]	8.51	1.2	1	1.83897	1.66214	1.37444	1.62518	0.336525	0.303254	0.459995	0.366591	0.225569	0.000932093	0.00767099
