# Supplementary material for: Comparative proteomic analysis of pituitary glands from Huoyan geese between pre-laying and laying periods using an iTRAQ-based approach
Source: PLoS One. 2017 Sep 25;12(9):e0185253. doi: 10.1371/journal.pone.0185253 (PMC5612699; doi:10.1371/journal.pone.0185253)
Supplement: S5 Table — (XLS) [file pone.0185253.s005.xls]

## Sheet: TopBlastHits
Sequence name	Sequence desc.	Sequence length	Hit desc.	Hit ACC	E-Value	Similarity	Bit-Score	Alignment length	Positives
R0LGU9	non-histone chromosomal protein hmg-17	60	gi|514749409|ref|XP_005020387.1|PREDICTED: non-histone chromosomal protein HMG-17 [Anas platyrhynchos]	XP_005020387	3.53994e-28	100	107.071	60	60
U3HZ38	parathymosin isoform x2	102	gi|541957310|ref|XP_005434415.1|PREDICTED: parathymosin [Falco cherrug]	XP_005434415	1.22605e-12	100	67.781	34	34
R0KJT8	splicing factor 3a subunit 2	205	gi|52138695|ref|NP_001004397.1|splicing factor 3A subunit 2 [Gallus gallus] >gi|326934345|ref|XP_003213251.1| PREDICTED: splicing factor 3A subunit 2-like [Meleagris gallopavo] >gi|514794169|ref|XP_005030856.1| PREDICTED: splicing factor 3A subunit 2 [Anas platyrhynchos] >gi|527246432|ref|XP_005141550.1| PREDICTED: splicing factor 3A subunit 2 [Melopsittacus undulatus] >gi|529442215|ref|XP_005240…	NP_001004397	8.58792e-153	100	437.958	205	205
D4P3M2	actin beta subunit	99	gi|291002877|gb|ADD71533.1|beta-actin [Anas platyrhynchos]	ADD71533	2.51294e-67	100	208.379	99	99
R0L6U2	proteasome inhibitor pi31 subunit	227	gi|514770731|ref|XP_005025463.1|PREDICTED: proteasome inhibitor PI31 subunit-like, partial [Anas platyrhynchos] >gi|483505708|gb|EOA97144.1| Proteasome inhibitor PI31 subunit, partial [Anas platyrhynchos]	XP_005025463	1.95825e-158	100	449.899	227	227
U3IUD9	ryanodine receptor 2	3954	gi|514763154|ref|XP_005023669.1|PREDICTED: ryanodine receptor 2 [Anas platyrhynchos]	XP_005023669	0	98	8118.07	3979	3926
R0LGE6	nf-kappa-b-repressing factor isoform x1	704	gi|483512013|gb|EOB00640.1|NF-kappa-B-repressing factor, partial [Anas platyrhynchos]	EOB00640	0	100	1470.68	704	704
B2YI99	glycoprotein hormones alpha chain	120	gi|186968722|gb|ACC97142.1|follicle stimulating hormone alpha polypeptide [Anser cygnoides]	ACC97142	2.86412e-83	100	250.366	120	120
U3I6T2	high mobility group nucleosome-binding domain-containing protein 3 isoform x1	124	gi|514738972|ref|XP_005017919.1|PREDICTED: high mobility group nucleosome-binding domain-containing protein 3 isoform X1 [Anas platyrhynchos]	XP_005017919	3.8006e-75	99	230.72	124	123
R0LIV4	nuclear ubiquitous casein and cyclin-dependent kinase substrate 1	271	gi|483520009|gb|EOB05624.1|Nuclear ubiquitous casein and cyclin-dependent kinases substrate, partial [Anas platyrhynchos]	EOB05624	7.69369e-180	100	507.679	271	271
U3ISN3	f-box only protein 7	468	gi|483522540|gb|EOB07206.1|F-box only protein 7, partial [Anas platyrhynchos]	EOB07206	0	94	932.169	497	468
U3IKV6	ubiquitin-like protein fubi	111	gi|514794804|ref|XP_005031007.1|PREDICTED: 40S ribosomal protein S30-like, partial [Anas platyrhynchos]	XP_005031007	4.71678e-62	93	196.052	111	104
U3J6E8	very low density apolipoprotein ii	82	gi|115607579|gb|ABJ16558.1|very low density apolipoprotein II [Anser anser] >gi|241995645|gb|ACS75017.1| very low density apolipoprotein-II [Anas platyrhynchos]	ABJ16558	6.23434e-53	100	171.014	82	82
P35519	mesotocin-neurophysin mt-like	93	gi|548344|sp|P35519.1|NEU1_ANSANRecName: Full=Neurophysin 1; AltName: Full=VLDV-neurophysin	P35519	2.62618e-56	100	179.874	93	93
R0M172	cd9 antigen	204	gi|483521272|gb|EOB06403.1|CD9 antigen, partial [Anas platyrhynchos]	EOB06403	4.53605e-145	100	414.075	204	204
U3IUY4	ubiquitin-conjugating enzyme e2 e3	207	gi|530621858|ref|XP_005300550.1|PREDICTED: ubiquitin-conjugating enzyme E2 E3 isoform X1 [Chrysemys picta bellii] >gi|558155961|ref|XP_006121751.1| PREDICTED: ubiquitin-conjugating enzyme E2 E3 isoform X1 [Pelodiscus sinensis]	XP_005300550	2.35609e-150	100	428.713	207	207
R0M352	pest proteolytic signal-containing nuclear protein	160	gi|483524632|gb|EOB08540.1|PEST proteolytic signal-containing nuclear protein, partial [Anas platyrhynchos]	EOB08540	7.22477e-110	100	321.242	160	160
P19630	vasotocin-neurophysin vt-like	131	gi|128077|sp|P19630.1|NEU2_ANSANRecName: Full=Neurophysin 2; AltName: Full=MSEL-neurophysin	P19630	1.06404e-83	100	252.292	131	131
U3J3J4	coiled-coil domain-containing protein 50	279	gi|514789118|ref|XP_005029672.1|PREDICTED: coiled-coil domain-containing protein 50 isoform X4 [Anas platyrhynchos]	XP_005029672	0	100	559.296	279	279
U3J651	cysteine-rich protein 2	203	gi|529443198|ref|XP_005241320.1|PREDICTED: cysteine-rich protein 2 [Falco peregrinus] >gi|541957020|ref|XP_005434272.1| PREDICTED: cysteine-rich protein 2 [Falco cherrug]	XP_005241320	1.33483e-134	94	388.267	206	194
U3IV85	insulin-like peptide partial	109	gi|483520758|gb|EOB06077.1|hypothetical protein Anapl_11167, partial [Anas platyrhynchos]	EOB06077	6.52562e-75	100	228.794	109	109
U3I982	avidin-like isoform x3	41	gi|513240068|ref|XP_004950916.1|PREDICTED: avidin-like isoform X3 [Gallus gallus]	XP_004950916	4.47844e-15	90	73.559	40	36
R0L8E3	matrix gla protein	91	gi|483506873|gb|EOA97714.1|Matrix Gla protein [Anas platyrhynchos]	EOA97714	5.16141e-59	100	186.422	91	91
U3IN24	bcl-2-like protein 13 isoform x1	309	gi|483524396|gb|EOB08393.1|Bcl-2-like 13 protein, partial [Anas platyrhynchos]	EOB08393	0	100	601.282	309	309
R0K0Z7	myelin p2 protein	119	gi|483516926|gb|EOB03616.1|Myelin P2 protein, partial [Anas platyrhynchos]	EOB03616	5.26152e-79	100	239.58	119	119
U3ICL0	ubiquitin-40s ribosomal protein s27a	156	gi|542156217|ref|XP_005486911.1|PREDICTED: ubiquitin-40S ribosomal protein S27a [Zonotrichia albicollis]	XP_005486911	8.82114e-99	99	293.893	144	143
R0M1S3	phosphatidylcholine transfer partial	159	gi|483521672|gb|EOB06648.1|Phosphatidylcholine transfer protein, partial [Anas platyrhynchos]	EOB06648	4.20843e-112	100	326.635	159	159
U3IEA5	low quality protein: src substrate protein p85-like	556	gi|483509154|gb|EOA98935.1|Src substrate protein p85, partial [Anas platyrhynchos]	EOA98935	0	98	1125.54	562	554
R0K9M9	adaptin ear-binding coat-associated protein 1	199	gi|483521540|gb|EOB06562.1|Adaptin ear-binding coat-associated protein 1, partial [Anas platyrhynchos]	EOB06562	3.00263e-141	100	404.06	199	199
R0M0H3	syndecan-1	263	gi|483520986|gb|EOB06203.1|Syndecan-1, partial [Anas platyrhynchos]	EOB06203	0	100	530.02	263	263
U3I9X9	heat shock protein beta-1	43	gi|326931250|ref|XP_003211746.1|PREDICTED: heat shock protein beta-1-like [Meleagris gallopavo]	XP_003211746	1.09931e-22	100	94.3597	43	43
R0LU18	matrix-remodeling-associated protein 7	169	gi|483519505|gb|EOB05265.1|Matrix-remodeling-associated protein 7 [Anas platyrhynchos]	EOB05265	6.36899e-116	100	337.421	169	169
U3IRZ0	translation machinery-associated protein 7-like	51	gi|507548810|ref|XP_004658229.1|PREDICTED: translation machinery-associated protein 7-like [Jaculus jaculus]	XP_004658229	3.65187e-16	90	74.3294	51	46
R0KA54	histone -like	184	gi|483521770|gb|EOB06727.1|Histone H1.10, partial [Anas platyrhynchos]	EOB06727	5.00645e-104	100	308.531	184	184
U3J3D1	dna repair endonuclease xpf	905	gi|514785072|ref|XP_005028698.1|PREDICTED: LOW QUALITY PROTEIN: DNA repair endonuclease XPF [Anas platyrhynchos]	XP_005028698	0	99	1858.19	907	899
R0M2S9	double c2-like domain-containing protein beta	657	gi|483522137|gb|EOB06973.1|Double C2-like domain-containing protein beta, partial [Anas platyrhynchos]	EOB06973	0	100	1358.97	657	657
U3J680	non-muscle caldesmon isoform x3	544	gi|514734757|ref|XP_005017154.1|PREDICTED: non-muscle caldesmon-like isoform X8 [Anas platyrhynchos]	XP_005017154	0	85	715.687	564	480
R0L4L6	lim and sh3 domain protein 1	221	gi|483501705|gb|EOA95217.1|LIM and SH3 domain protein 1, partial [Anas platyrhynchos]	EOA95217	3.22049e-165	100	466.463	221	221
R0M333	chromatin target of prmt1 protein isoform x1	226	gi|514711987|ref|XP_005011721.1|PREDICTED: chromatin target of PRMT1 protein isoform X1 [Anas platyrhynchos]	XP_005011721	2.35661e-145	100	417.542	226	226
R0M0X0	cysteine and glycine-rich protein 2 isoform x1	194	gi|45383924|ref|NP_990539.1|cysteine and glycine-rich protein 2 [Gallus gallus] >gi|514708213|ref|XP_005010841.1| PREDICTED: cysteine and glycine-rich protein 2 isoform X1 [Anas platyrhynchos] >gi|529433985|ref|XP_005236774.1| PREDICTED: cysteine and glycine-rich protein 2 isoform X1 [Falco peregrinus] >gi|541977559|ref|XP_005441508.1| PREDICTED: cysteine and glycine-rich protein 2 isoform X1 [Fa…	NP_990539	2.24378e-139	100	398.667	194	194
R0LJA8	egf-containing fibulin-like extracellular matrix protein 1	450	gi|514743199|ref|XP_005018908.1|PREDICTED: EGF-containing fibulin-like extracellular matrix protein 1 [Anas platyrhynchos]	XP_005018908	0	100	927.932	450	450
U3J1H0	thymosin beta-12-like	42	gi|449474708|ref|XP_004175900.1|PREDICTED: thymosin beta-12-like isoform 2 [Taeniopygia guttata]	XP_004175900	1.00582e-19	100	83.5741	42	42
U3JA11	vitellogenin-2-like	1804	gi|514757582|ref|XP_005022346.1|PREDICTED: vitellogenin-2-like [Anas platyrhynchos] >gi|483509789|gb|EOA99312.1| Vitellogenin-2, partial [Anas platyrhynchos]	XP_005022346	0	90	3381.65	1860	1689
R0M3M9	collagen alpha-1 chain-like	1453	gi|483522639|gb|EOB07263.1|Collagen alpha-1(III) chain, partial [Anas platyrhynchos]	EOB07263	0	100	2656.32	1453	1453
R0J8Z7	hsp90 co-chaperone cdc37	146	gi|483496295|gb|EOA93680.1|Hsp90 co-chaperone Cdc37 [Anas platyrhynchos]	EOA93680	2.00331e-96	100	285.804	146	146
U3J9U3	collagen alpha-1 chain	923	gi|471380401|ref|XP_004377996.1|PREDICTED: collagen alpha-1(I) chain isoform 1 [Trichechus manatus latirostris]	XP_004377996	6.35046e-77	67	285.034	493	334
R0KCI8	nucleolin	513	gi|483523914|gb|EOB08086.1|Nucleolin, partial [Anas platyrhynchos]	EOB08086	0	100	1000.35	513	513
R0L244	supervillin-like isoform x1	2206	gi|483502176|gb|EOA95464.1|Supervillin, partial [Anas platyrhynchos]	EOA95464	0	100	4578.47	2206	2206
U3J0S9	protein fam192a	255	gi|514747719|ref|XP_005019983.1|PREDICTED: protein FAM192A [Anas platyrhynchos]	XP_005019983	0	99	516.538	255	254
U3IZ58	fxyd domain-containing ion transport regulator 6	75	gi|483524864|gb|EOB08688.1|FXYD domain-containing ion transport regulator 6, partial [Anas platyrhynchos]	EOB08688	4.87119e-36	94	126.716	68	64
U3J636	vacuolar protein sorting-associated protein 72 homolog	247	gi|465958601|gb|EMP27978.1|Vacuolar protein sorting-associated protein 72 like protein, partial [Chelonia mydas]	EMP27978	3.38074e-123	83	365.155	243	203
R0M087	transcription elongation factor b polypeptide 3	720	gi|483520821|gb|EOB06118.1|Transcription elongation factor B polypeptide 3, partial [Anas platyrhynchos]	EOB06118	0	100	1466.06	720	720
R0M444	hypothetical protein Anapl_03586 [Anas platyrhynchos]	1077	gi|483522888|gb|EOB07413.1|hypothetical protein Anapl_03586 [Anas platyrhynchos]	EOB07413	0	100	2203.33	1077	1077
R0L8H8	stanniocalcin-1	254	gi|483506958|gb|EOA97749.1|Stanniocalcin-1, partial [Anas platyrhynchos]	EOA97749	0	100	525.398	254	254
U3IJ39	neuroblast differentiation-associated protein ahnak-like	5537	gi|514785002|ref|XP_005028682.1|PREDICTED: neuroblast differentiation-associated protein AHNAK-like [Anas platyrhynchos]	XP_005028682	0	87	8482.08	5760	5018
U3IMR7	small acidic protein	126	gi|514752239|ref|XP_005021058.1|PREDICTED: small acidic protein, partial [Anas platyrhynchos]	XP_005021058	3.35563e-79	95	241.506	131	125
U3J834	40s ribosomal protein s19-like	70	gi|296484168|tpg|DAA26283.1|TPA: ribosomal protein S19-like [Bos taurus]	DAA26283	6.47588e-24	74	97.4413	70	52
U3J8M4	low quality protein: microtubule-associated protein 4	940	gi|514770994|ref|XP_005025524.1|PREDICTED: microtubule-associated protein futsch isoform X5 [Anas platyrhynchos]	XP_005025524	0	99	1836.62	944	940
U3IVW1	microtubule-associated protein 6 homolog	393	gi|45382519|ref|NP_990250.1|microtubule-associated protein 6 homolog [Gallus gallus] >gi|82070362|sp|O73737.1|MAP6_CHICK RecName: Full=Microtubule-associated protein 6 homolog; Short=MAP-6 homolog; AltName: Full=Stable tubule-only polypeptide homolog; Short=STOP >gi|3002801|gb|AAC79958.1| putative microtubule associated protein [Gallus gallus]	NP_990250	0	77	535.028	410	316
R0JFC2	40s ribosomal protein s28	41	gi|532038778|ref|XP_005362255.1|PREDICTED: 40S ribosomal protein S28-like [Microtus ochrogaster]	XP_005362255	3.92142e-19	100	82.0333	41	41
U3IPG5	non-histone chromosomal protein hmg-14a-like	101	gi|514711326|ref|XP_005011561.1|PREDICTED: non-histone chromosomal protein HMG-14A-like, partial [Anas platyrhynchos]	XP_005011561	1.44973e-55	100	178.718	101	101
U3IGI0	methyltransferase nsun7	648	gi|514727686|ref|XP_005015459.1|PREDICTED: putative methyltransferase NSUN7 [Anas platyrhynchos]	XP_005015459	0	99	1338.17	648	646
R0KWS2	mitogen-activated protein kinase kinase kinase 2	622	gi|514793053|ref|XP_005030598.1|PREDICTED: mitogen-activated protein kinase kinase kinase 2 isoform X2 [Anas platyrhynchos]	XP_005030598	0	100	1292.33	622	622
R0JV66	scaffold attachment factor b1 isoform x2	772	gi|483513205|gb|EOB01406.1|Scaffold attachment factor B1, partial [Anas platyrhynchos]	EOB01406	0	100	1562.36	772	772
Q4L1B3	serum amyloid a	127	gi|54306266|gb|AAV33332.1|serum amyloid A precursor [Anser anser domesticus]	AAV33332	2.46694e-86	100	258.84	127	127
R0LZM7	hypothetical protein Anapl_09060 [Anas platyrhynchos]	391	gi|483522675|gb|EOB07290.1|hypothetical protein Anapl_09060 [Anas platyrhynchos]	EOB07290	0	100	803.512	391	391
R0LNH9	collagen alpha-2 chain	1464	gi|483522645|gb|EOB07269.1|Collagen alpha-2(V) chain, partial [Anas platyrhynchos]	EOB07269	0	100	2654.4	1464	1464
R0K791	sorting nexin-2	440	gi|483520711|gb|EOB06051.1|Sorting nexin-2, partial [Anas platyrhynchos]	EOB06051	0	100	908.286	440	440
Q75QJ7	paired-like homeodomain transcription factor	112	gi|42491336|dbj|BAD10985.1|paired-like homeodomain transcription factor [Cairina moschata]	BAD10985	9.22246e-69	100	213.001	112	112
P00717	lysozyme g-like	185	gi|126633|sp|P00717.1|LYG_CYGATRecName: Full=Lysozyme g; AltName: Full=1,4-beta-N-acetylmuramidase; AltName: Full=Goose-type lysozyme >gi|157831158|pdb|1GBS|A Chain A, Crystal Structure Of Black Swan Goose-Type Lysozyme At 1.8 Angstroms Resolution >gi|157831885|pdb|1LSP|A Chain A, The Crystal Structure Of A Bulgecin-inhibited G-type Lysozyme From The Egg-white Of The Australian Black Swan. A Comp…	P00717	2.12777e-134	100	385.571	185	185
R0M1S6	vesicle-associated membrane protein-associated protein b c	228	gi|483523860|gb|EOB08045.1|Vesicle-associated membrane protein-associated protein B, partial [Anas platyrhynchos]	EOB08045	2.74178e-166	100	469.929	228	228
R0KJQ2	elongation factor mitochondrial	110	gi|483493752|gb|EOA93363.1|Elongation factor Tu, mitochondrial [Anas platyrhynchos]	EOA93363	8.19712e-74	100	225.713	110	110
U3IJT9	arf-gap domain and fg repeat-containing protein 1 isoform x3	519	gi|514771058|ref|XP_005025538.1|PREDICTED: arf-GAP domain and FG repeat-containing protein 1 isoform X3 [Anas platyrhynchos]	XP_005025538	0	98	989.949	519	511
U3IHL1	rab5 gdp gtp exchange factor isoform x2	492	gi|514769009|ref|XP_005025059.1|PREDICTED: rab5 GDP/GTP exchange factor isoform X5 [Anas platyrhynchos]	XP_005025059	0	99	1017.68	492	491
U3IJ82	btb poz domain-containing protein kctd16	427	gi|514758364|ref|XP_005022532.1|PREDICTED: LOW QUALITY PROTEIN: BTB/POZ domain-containing protein KCTD16 [Anas platyrhynchos]	XP_005022532	0	99	879.396	428	427
R0LBE3	protein diaphanous homolog 2	1053	gi|483515916|gb|EOB02994.1|Protein diaphanous-like protein 2, partial [Anas platyrhynchos]	EOB02994	0	100	2145.93	1053	1053
U3IFI6	cold inducible rna binding protein variant 1	172	gi|514760820|ref|XP_005023108.1|PREDICTED: cold-inducible RNA-binding protein isoform X1 [Anas platyrhynchos] >gi|527254827|ref|XP_005145699.1| PREDICTED: cold-inducible RNA-binding protein isoform X3 [Melopsittacus undulatus]	XP_005023108	3.48683e-111	100	325.479	172	172
R0JHU7	gamma-synuclein	97	gi|514774200|ref|XP_005026294.1|PREDICTED: gamma-synuclein isoform X1 [Anas platyrhynchos] >gi|514774204|ref|XP_005026295.1| PREDICTED: gamma-synuclein isoform X2 [Anas platyrhynchos] >gi|514774208|ref|XP_005026296.1| PREDICTED: gamma-synuclein isoform X3 [Anas platyrhynchos] >gi|514774212|ref|XP_005026297.1| PREDICTED: gamma-synuclein isoform X4 [Anas platyrhynchos] >gi|514774216|ref|XP_00502629…	XP_005026294	5.64383e-55	100	179.104	97	97
R0JWY8	folate receptor alpha-like	267	gi|483514432|gb|EOB02081.1|Folate receptor alpha, partial [Anas platyrhynchos]	EOB02081	0	100	555.058	267	267
U3J2R5	lumican	344	gi|514714948|ref|XP_005012436.1|PREDICTED: lumican [Anas platyrhynchos]	XP_005012436	0	100	697.967	343	343
R0L0W9	calmegin isoform x1	499	gi|514758096|ref|XP_005022470.1|PREDICTED: calmegin [Anas platyrhynchos]	XP_005022470	0	100	1027.31	499	499
R0LLL2	60s ribosomal protein l13	170	gi|483515249|gb|EOB02570.1|60S ribosomal protein L13, partial [Anas platyrhynchos]	EOB02570	3.98731e-118	100	342.813	170	170
U3IW58	collagen alpha-2 chain	1363	gi|514708854|ref|XP_005010990.1|PREDICTED: collagen alpha-2(I) chain isoform X1 [Anas platyrhynchos]	XP_005010990	0	99	2426.36	1364	1359
R0JLF5	complexin-1	124	gi|541993329|ref|XP_005446944.1|PREDICTED: complexin-1 [Falco cherrug]	XP_005446944	2.11323e-78	100	239.195	124	124
R0KZS8	60s ribosomal protein l37	75	gi|525026354|ref|XP_005060626.1|PREDICTED: 60S ribosomal protein L37 [Ficedula albicollis]	XP_005060626	9.31632e-45	100	150.984	75	75
U3IJ62	von willebrand factor a domain-containing protein 5b2	851	gi|514758273|ref|XP_005022512.1|PREDICTED: von Willebrand factor A domain-containing protein 5B2 [Anas platyrhynchos]	XP_005022512	5.69311e-135	99	427.172	218	217
Q9PRR6	apolipoprotein a-i	34	gi|1246065|gb|AAB35865.1|apolipoprotein AI, ApoAI {N-terminal} [Anser anser=geese, plasma, Peptide Partial, 34 aa]	AAB35865	1.28561e-14	100	69.3218	34	34
R0JXE3	c-x-c motif chemokine 14	78	gi|483514223|gb|EOB01947.1|C-X-C motif chemokine 14, partial [Anas platyrhynchos]	EOB01947	9.18126e-49	100	159.458	78	78
R0LGK3	stathmin 1 oncoprotein 18 variant 8	144	gi|483512094|gb|EOB00710.1|Stathmin, partial [Anas platyrhynchos]	EOB00710	1.20132e-92	100	276.174	144	144
R0JS15	calmin	226	gi|483510830|gb|EOA99921.1|Calmin, partial [Anas platyrhynchos]	EOA99921	1.32067e-162	100	460.299	226	226
R0L6J4	lymphocyte-specific protein 1	334	gi|483512970|gb|EOB01239.1|Lymphocyte-specific protein 1, partial [Anas platyrhynchos]	EOB01239	0	100	672.159	334	334
R0JKX7	hypothetical protein Anapl_09870 [Anas platyrhynchos]	391	gi|483507329|gb|EOA97930.1|hypothetical protein Anapl_09870 [Anas platyrhynchos]	EOA97930	0	100	780.015	391	391
R0J7S1	dynactin subunit partial	37	gi|483480332|gb|EOA92986.1|Dynactin subunit 2, partial [Anas platyrhynchos]	EOA92986	2.85192e-15	100	70.8626	37	37
U3J0R4	nhl repeat-containing protein 2	649	gi|514723801|ref|XP_005014539.1|PREDICTED: NHL repeat-containing protein 2 [Anas platyrhynchos]	XP_005014539	0	100	1291.56	627	627
U3IX92	muscleblind-like protein 1 isoform x1	400	gi|254039617|ref|NP_001156796.1|muscleblind-like protein 1 isoform 1 [Gallus gallus] >gi|557321981|ref|XP_006034092.1| PREDICTED: muscleblind-like protein 1 isoform X9 [Alligator sinensis] >gi|558129571|ref|XP_006116019.1| PREDICTED: muscleblind-like protein 1 isoform X7 [Pelodiscus sinensis] >gi|564259440|ref|XP_006268644.1| PREDICTED: muscleblind-like protein 1-like isoform X10 [Alligator missi…	NP_001156796	0	98	801.971	400	394
R0KT46	secretogranin-2	627	gi|514774953|ref|XP_005026472.1|PREDICTED: secretogranin-2 [Anas platyrhynchos] >gi|483504224|gb|EOA96443.1| Secretogranin-2, partial [Anas platyrhynchos]	XP_005026472	0	100	1276.92	627	627
R0KBD0	tho complex subunit 4	135	gi|514711638|ref|XP_005011637.1|PREDICTED: THO complex subunit 4 [Anas platyrhynchos]	XP_005011637	9.46705e-91	100	273.863	135	135
A9LM16	ras-related protein rab-11a	216	gi|159906379|gb|ABX10878.1|RAB11B [Anas platyrhynchos]	ABX10878	8.71074e-160	100	452.21	216	216
U3I779	mitochondrial fission factor isoform x2	209	gi|513199327|ref|XP_004937112.1|PREDICTED: mitochondrial fission factor isoform X8 [Gallus gallus]	XP_004937112	6.18314e-138	98	399.823	206	203
R0L4M6	cochlin	524	gi|483511882|gb|EOB00559.1|Cochlin, partial [Anas platyrhynchos]	EOB00559	0	100	1081.24	524	524
U3IV02	secretory carrier-associated membrane protein 2	253	gi|514761298|ref|XP_005023222.1|PREDICTED: secretory carrier-associated membrane protein 2 [Anas platyrhynchos]	XP_005023222	7.27514e-150	92	430.254	231	214
B5LZ62	thyrotropin subunit beta	35	gi|23321301|gb|AAN23145.1|thyrotropin beta subunit [Coturnix coturnix]	AAN23145	5.91192e-17	100	75.485	35	35
A9YVJ0	perilipin-2 isoform x2	436	gi|162949367|gb|ABY21318.1|adipose differentiation-related protein [Anas platyrhynchos]	ABY21318	0	100	900.968	436	436
U3IC96	fibulin-5 isoform x1	446	gi|514753996|ref|XP_005021498.1|PREDICTED: fibulin-5 [Anas platyrhynchos]	XP_005021498	0	99	896.73	446	444
U3IW02	neuronal pentraxin-1	131	gi|525017702|ref|XP_005056400.1|PREDICTED: uncharacterized protein LOC101808633 [Ficedula albicollis]	XP_005056400	5.05697e-87	96	280.026	130	126
R0L3X7	secreted frizzled-related protein 2	274	gi|242347125|gb|ACS92629.1|secreted frizzled-related protein 2 [Anas platyrhynchos]	ACS92629	0	100	567.77	274	274
R0KI49	60s ribosomal protein l34-like	65	gi|514797000|ref|XP_005031502.1|PREDICTED: 60S ribosomal protein L34-like [Anas platyrhynchos] >gi|483294443|gb|EOA92798.1| 60S ribosomal protein L34 [Anas platyrhynchos]	XP_005031502	1.00871e-36	100	127.872	65	65
R0KI12	palmitoyl-protein thioesterase 1	60	gi|483285280|gb|EOA92763.1|Palmitoyl-protein thioesterase 1, partial [Anas platyrhynchos]	EOA92763	1.66246e-35	100	124.405	60	60
R0JQ97	vitellogenin-2-like	1655	gi|483509788|gb|EOA99311.1|Vitellogenin-2, partial [Anas platyrhynchos]	EOA99311	0	100	3455.61	1655	1655
Q6TU41	mhc class i heavy partial	355	gi|38606555|gb|AAR25268.1|MHC class I heavy chain, partial [Anser anser]	AAR25268	0	100	736.873	355	355
U3J778	sap domain-containing ribonucleoprotein	186	gi|514708371|ref|XP_005010878.1|PREDICTED: SAP domain-containing ribonucleoprotein, partial [Anas platyrhynchos]	XP_005010878	2.95026e-125	98	362.459	186	184
R0LQ12	brain acid soluble protein 1 homolog	244	gi|514707973|ref|XP_005010782.1|PREDICTED: brain acid soluble protein 1 homolog isoform X3 [Anas platyrhynchos]	XP_005010782	4.38846e-153	100	438.343	244	244
R0L7U7	e3 ubiquitin-protein ligase herc2	4824	gi|483506495|gb|EOA97514.1|Putative E3 ubiquitin-protein ligase HERC2, partial [Anas platyrhynchos]	EOA97514	0	100	9945.84	4824	4824
R0M0P9	sideroflexin-2 isoform x2	268	gi|483523272|gb|EOB07680.1|Sideroflexin-2, partial [Anas platyrhynchos]	EOB07680	0	100	536.184	268	268
U3I6C9	cytoplasmic dynein 1 intermediate chain 2 isoform x3	638	gi|543714866|ref|XP_005498717.1|PREDICTED: cytoplasmic dynein 1 intermediate chain 2 isoform X1 [Columba livia] >gi|449275417|gb|EMC84289.1| Cytoplasmic dynein 1 intermediate chain 2 [Columba livia]	XP_005498717	0	97	1265.75	638	620
U3J7J7	set1 ash2 histone methyltransferase complex subunit ash2	545	gi|514791305|ref|XP_005030188.1|PREDICTED: set1/Ash2 histone methyltransferase complex subunit ASH2 [Anas platyrhynchos]	XP_005030188	0	98	1132.09	550	544
R0KDM9	multiple coagulation factor deficiency protein 2 homolog	107	gi|514705533|ref|XP_005009876.1|PREDICTED: multiple coagulation factor deficiency protein 2 [Anas platyrhynchos]	XP_005009876	4.63757e-70	100	216.853	107	107
R0L6Q1	delta-1-pyrroline-5-carboxylate synthase isoform x1	497	gi|483513017|gb|EOB01279.1|Delta-1-pyrroline-5-carboxylate synthetase, partial [Anas platyrhynchos]	EOB01279	0	100	1016.91	497	497
R0KWM6	type ii cytoskeletal 6b-like	380	gi|483495329|gb|EOA93549.1|Keratin, type II cytoskeletal 6B, partial [Anas platyrhynchos]	EOA93549	0	100	762.296	380	380
R0LLK8	decorin	357	gi|514714952|ref|XP_005012437.1|PREDICTED: decorin [Anas platyrhynchos] >gi|483521568|gb|EOB06579.1| Decorin, partial [Anas platyrhynchos]	XP_005012437	0	100	727.628	357	357
R0LW36	bile salt-activated lipase	473	gi|483520573|gb|EOB05980.1|Bile salt-activated lipase, partial [Anas platyrhynchos]	EOB05980	0	100	976.467	473	473
R0LXM8	tubulin polymerization-promoting protein family member 3	172	gi|483519465|gb|EOB05243.1|Tubulin polymerization-promoting protein family member 3, partial [Anas platyrhynchos]	EOB05243	5.86667e-119	100	345.125	172	172
R0LV18	cysteine and glycine-rich protein 1 isoform x1	193	gi|483520015|gb|EOB05630.1|Cysteine and glycine-rich protein 1, partial [Anas platyrhynchos]	EOB05630	8.4273e-137	100	392.119	193	193
U3HZU4	protein cdv3 homolog	146	gi|483497727|gb|EOA93943.1|Protein CDV3-like protein, partial [Anas platyrhynchos]	EOA93943	1.95322e-94	97	281.952	146	143
U3I3H0	vesicle-associated membrane protein 8	48	gi|14043026|ref|NP_003752.2|vesicle-associated membrane protein 8 [Homo sapiens] >gi|197099948|ref|NP_001124801.1| vesicle-associated membrane protein 8 [Pongo abelii] >gi|383873246|ref|NP_001244718.1| vesicle-associated membrane protein 8 [Macaca mulatta] >gi|332239205|ref|XP_003268797.1| PREDICTED: vesicle-associated membrane protein 8 isoform 1 [Nomascus leucogenys] >gi|332813576|ref|XP_003309…	NP_003752	2.47944e-20	97	85.8853	48	47
R0L3T0	dna methyltransferase 1-associated protein 1	415	gi|483500784|gb|EOA94877.1|DNA methyltransferase 1-associated protein 1, partial [Anas platyrhynchos]	EOA94877	0	100	857.825	415	415
R0LER2	sorbin and sh3 domain-containing protein 1-like	1152	gi|483517704|gb|EOB04149.1|Sorbin and SH3 domain-containing protein 1, partial [Anas platyrhynchos]	EOB04149	0	100	2342.38	1152	1152
U3IV38	nadh dehydrogenase	69	gi|514778973|ref|XP_005027268.1|PREDICTED: NADH dehydrogenase [ubiquinone] 1 alpha subcomplex subunit 7, partial [Anas platyrhynchos]	XP_005027268	8.01956e-39	87	134.035	79	69
R0KRS5	protein kiaa1199 homolog isoform x1	1339	gi|483503277|gb|EOA95958.1|Protein KIAA1199, partial [Anas platyrhynchos]	EOA95958	0	100	2796.15	1339	1339
R0LGQ8	low quality protein: neuromodulin	137	gi|483512207|gb|EOB00765.1|Neuromodulin, partial [Anas platyrhynchos]	EOB00765	2.28275e-83	100	251.906	137	137
U3I552	radixin isoform x2	580	gi|514724256|ref|XP_005014643.1|PREDICTED: radixin isoform X2 [Anas platyrhynchos]	XP_005014643	0	99	1174.84	580	579
U3ISS8	clusterin	333	gi|514764929|ref|XP_005024092.1|PREDICTED: LOW QUALITY PROTEIN: clusterin-like, partial [Anas platyrhynchos]	XP_005024092	1.0093e-174	84	499.975	350	296
U3IKL9	microtubule-associated protein tau	780	gi|530624945|ref|XP_005302021.1|PREDICTED: microtubule-associated protein tau [Chrysemys picta bellii]	XP_005302021	0	61	764.222	899	552
P24058	arly2_anapl ame: full=argininosuccinate lyase short=asal ame: full=arginosuccinase ame: full=delta crystallin ii ame: full=delta-2 crystallin	468	gi|6226578|sp|P24058.4|ARLY2_ANAPLRecName: Full=Argininosuccinate lyase; Short=ASAL; AltName: Full=Arginosuccinase; AltName: Full=Delta crystallin II; AltName: Full=Delta-2 crystallin >gi|14278423|pdb|1HY1|A Chain A, Crystal Structure Of Wild Type Duck Delta 2 Crystallin (Eye Lens Protein) >gi|14278424|pdb|1HY1|B Chain B, Crystal Structure Of Wild Type Duck Delta 2 Crystallin (Eye Lens Protein) >…	P24058	0	100	947.192	468	468
U3J4F7	low quality protein: prolargin	319	gi|514774510|ref|XP_005026370.1|PREDICTED: prolargin, partial [Anas platyrhynchos]	XP_005026370	0	100	634.024	318	318
R0JUF0	ribosomal protein l34	62	gi|483512867|gb|EOB01156.1|60S ribosomal protein L34, partial [Anas platyrhynchos]	EOB01156	1.60923e-34	100	122.094	62	62
P09426	histone h1-like	218	gi|121943|sp|P09426.3|H1_ANAPLRecName: Full=Histone H1 >gi|86061|pir||S01262 histone H1 - muscovy duck >gi|62441|emb|CAA29495.1| unnamed protein product [Anas platyrhynchos]	P09426	8.60973e-124	100	361.303	218	218
R0KV94	thyroid hormone receptor-associated protein 3	930	gi|483505854|gb|EOA97203.1|Thyroid hormone receptor-associated protein 3, partial [Anas platyrhynchos]	EOA97203	0	100	1866.28	930	930
R0L1W0	lipoma-preferred partner homolog	591	gi|483499045|gb|EOA94267.1|Lipoma-preferred partner-like protein, partial [Anas platyrhynchos]	EOA94267	0	100	1224.54	591	591
R0JPQ6	e3 ubiquitin-protein ligase rnf14	459	gi|483509495|gb|EOA99141.1|E3 ubiquitin-protein ligase RNF14, partial [Anas platyrhynchos]	EOA99141	0	100	952.199	459	459
R0L5J2	zinc-binding alcohol dehydrogenase domain-containing protein 2	313	gi|483502356|gb|EOA95537.1|Zinc-binding alcohol dehydrogenase domain-containing protein 2, partial [Anas platyrhynchos]	EOA95537	0	100	632.484	313	313
U3I8N0	60s ribosomal protein l27	108	gi|449267471|gb|EMC78414.1|60S ribosomal protein L27, partial [Columba livia]	EMC78414	1.73715e-63	92	199.519	110	102
U3J5K0	syntaxin-binding protein 5 isoform x4	701	gi|543733494|ref|XP_005507760.1|PREDICTED: syntaxin-binding protein 5 [Columba livia]	XP_005507760	0	99	1426.38	701	696
U3J1P2	protein red	874	gi|45478106|gb|AAS66224.1|LRRG00133 [Rattus norvegicus]	AAS66224	0	80	1141.33	876	704
U3IC83	serum amyloid a	121	gi|514784075|ref|XP_005028466.1|PREDICTED: LOW QUALITY PROTEIN: serum amyloid A protein-like [Anas platyrhynchos]	XP_005028466	1.40244e-78	98	238.81	122	120
R0LUX8	metalloproteinase inhibitor 4	177	gi|514720744|ref|XP_005013818.1|PREDICTED: metalloproteinase inhibitor 4 [Anas platyrhynchos]	XP_005013818	3.57826e-129	100	373.244	177	177
U3IGL6	microtubule-associated protein 2 isoform x1	1831	gi|514755496|ref|XP_005021848.1|PREDICTED: microtubule-associated protein 2 isoform X1 [Anas platyrhynchos]	XP_005021848	0	97	3644.74	1883	1827
U3IEZ4	low quality protein: thrombospondin-4	926	gi|513229531|ref|XP_424763.4|PREDICTED: thrombospondin-4 isoform X2 [Gallus gallus]	XP_424763	0	88	1533.08	941	832
R0LDI0	gastric intrinsic factor	226	gi|483510244|gb|EOA99574.1|Gastric intrinsic factor [Anas platyrhynchos]	EOA99574	1.37606e-145	100	417.157	226	226
R0KDB7	progesterone receptor	345	gi|483523765|gb|EOB07962.1|Progesterone receptor, partial [Anas platyrhynchos]	EOB07962	0	100	716.457	345	345
R0KXS1	serine arginine-rich splicing factor 3	119	gi|483507620|gb|EOA98093.1|Splicing factor, arginine/serine-rich 3, partial [Anas platyrhynchos]	EOA98093	1.42063e-78	100	238.424	119	119
U3I757	ras-related protein rab-8b	180	gi|449266381|gb|EMC77434.1|Ras-related protein Rab-8B, partial [Columba livia]	EMC77434	4.18537e-119	99	345.895	170	169
U3IL97	type i cytoskeletal 12	476	gi|514792220|ref|XP_005030401.1|PREDICTED: keratin, type I cytoskeletal 12 [Anas platyrhynchos]	XP_005030401	0	92	899.812	501	465
R0M486	selenoprotein s	139	gi|483522973|gb|EOB07468.1|Selenoprotein S, partial [Anas platyrhynchos]	EOB07468	5.74255e-93	100	276.559	139	139
U3IUF7	60s ribosomal protein l36a	70	gi|545894781|ref|XP_005674560.1|PREDICTED: LOW QUALITY PROTEIN: ribosomal protein L36a [Sus scrofa]	XP_005674560	2.09892e-36	91	129.798	70	64
R0LST2	amp deaminase 3	771	gi|483518781|gb|EOB04815.1|AMP deaminase 3, partial [Anas platyrhynchos]	EOB04815	0	100	1605.5	771	771
U3HZ86	cip1-interacting zinc finger protein	658	gi|543367876|ref|XP_005527288.1|PREDICTED: cip1-interacting zinc finger protein [Pseudopodoces humilis]	XP_005527288	0	71	832.402	662	474
U3J9K3	complement receptor type 1	2387	gi|86793109|ref|NP_000642.3|complement receptor type 1 isoform S precursor [Homo sapiens]	NP_000642	0	51	1525.38	2481	1283
R0KAG8	cellular nucleic acid-binding protein isoform x2	171	gi|514710766|ref|XP_005011435.1|PREDICTED: cellular nucleic acid-binding protein isoform X2 [Anas platyrhynchos] >gi|527262379|ref|XP_005149426.1| PREDICTED: cellular nucleic acid-binding protein isoform X1 [Melopsittacus undulatus] >gi|529439258|ref|XP_005239379.1| PREDICTED: cellular nucleic acid-binding protein isoform X1 [Falco peregrinus] >gi|543723404|ref|XP_005502868.1| PREDICTED: cellular…	XP_005011435	1.34352e-119	100	346.665	171	171
U3I801	ribosomal protein s17 variant 1	121	gi|525008118|ref|XP_005051708.1|PREDICTED: 40S ribosomal protein S17-like, partial [Ficedula albicollis]	XP_005051708	3.17293e-77	97	235.728	121	118
R0KA47	pyrroline-5-carboxylate reductase mitochondrial isoform x1	198	gi|483522515|gb|EOB07186.1|Pyrroline-5-carboxylate reductase 2, partial [Anas platyrhynchos]	EOB07186	8.9186e-140	100	400.208	198	198
U3IFQ5	type ii cytoskeletal 5-like	620	gi|363745006|ref|XP_001231586.2|PREDICTED: keratin, type II cytoskeletal 5 [Gallus gallus]	XP_001231586	0	82	717.613	493	407
U3IPJ8	transcription elongation regulator 1 isoform x1	971	gi|529427752|ref|XP_005233703.1|PREDICTED: transcription elongation regulator 1 [Falco peregrinus]	XP_005233703	0	97	1906.34	971	950
U3J0D2	uncharacterized protein c10orf118 homolog	901	gi|514723609|ref|XP_005014494.1|PREDICTED: uncharacterized protein C10orf118 homolog isoform X1 [Anas platyrhynchos] >gi|514723613|ref|XP_005014495.1| PREDICTED: uncharacterized protein C10orf118 homolog isoform X2 [Anas platyrhynchos] >gi|514723617|ref|XP_005014496.1| PREDICTED: uncharacterized protein C10orf118 homolog isoform X3 [Anas platyrhynchos]	XP_005014494	0	100	1812.35	901	901
U3IFJ4	peptidyl-prolyl cis-trans isomerase g	596	gi|557285779|ref|XP_006025670.1|PREDICTED: peptidyl-prolyl cis-trans isomerase G isoform X1 [Alligator sinensis] >gi|557285781|ref|XP_006025671.1| PREDICTED: peptidyl-prolyl cis-trans isomerase G isoform X2 [Alligator sinensis] >gi|557285783|ref|XP_006025672.1| PREDICTED: peptidyl-prolyl cis-trans isomerase G isoform X3 [Alligator sinensis] >gi|557285785|ref|XP_006025673.1| PREDICTED: peptidyl-pr…	XP_006025670	0	80	706.057	557	448
R0KXL0	mth938 domain-containing protein isoform x1	122	gi|514765028|ref|XP_005024117.1|PREDICTED: mth938 domain-containing protein isoform X1 [Anas platyrhynchos] >gi|514765032|ref|XP_005024118.1| PREDICTED: mth938 domain-containing protein isoform X2 [Anas platyrhynchos] >gi|514765036|ref|XP_005024119.1| PREDICTED: mth938 domain-containing protein isoform X3 [Anas platyrhynchos] >gi|514765040|ref|XP_005024120.1| PREDICTED: mth938 domain-containing p…	XP_005024117	4.16653e-83	100	250.366	122	122
U3J1H1	clathrin interactor 1	649	gi|514727832|ref|XP_005015493.1|PREDICTED: clathrin interactor 1 isoform X1 [Anas platyrhynchos]	XP_005015493	0	100	1313.52	635	635
R0JWE4	extracellular superoxide dismutase	227	gi|483513531|gb|EOB01587.1|Extracellular superoxide dismutase [Cu-Zn], partial [Anas platyrhynchos]	EOB01587	5.19803e-167	100	471.47	227	227
R0LY76	proenkephalin-a isoform x1	266	gi|514713917|ref|XP_005012182.1|PREDICTED: proenkephalin-A [Anas platyrhynchos]	XP_005012182	0	100	537.724	266	266
U3I8E4	small nuclear ribonucleoprotein f	86	gi|544472553|ref|XP_005572124.1|PREDICTED: small nuclear ribonucleoprotein F-like [Macaca fascicularis]	XP_005572124	7.2409e-43	88	145.206	85	75
R0JDQ9	phosphatidylinositol 4-kinase type 2-alpha	335	gi|483501387|gb|EOA95106.1|Phosphatidylinositol 4-kinase type 2-alpha, partial [Anas platyrhynchos]	EOA95106	0	100	689.108	335	335
U3IDQ7	fibrillin- partial	2816	gi|483513220|gb|EOB01416.1|Fibrillin-1, partial [Anas platyrhynchos]	EOB01416	0	99	5599.25	2829	2807
U3IPK7	alpha-synuclein	115	gi|514746179|ref|XP_005019622.1|PREDICTED: alpha-synuclein [Anas platyrhynchos]	XP_005019622	1.32099e-57	89	185.652	115	103
R0K0Y0	zyxin isoform x1	555	gi|483516902|gb|EOB03596.1|Zyxin, partial [Anas platyrhynchos]	EOB03596	0	100	1110.13	555	555
U3IFD3	myosin-11 isoform x1	1979	gi|514741534|ref|XP_005018523.1|PREDICTED: myosin-11 isoform X1 [Anas platyrhynchos]	XP_005018523	0	100	3994.51	1979	1979
R0KCF6	testin	415	gi|483523173|gb|EOB07607.1|Testin, partial [Anas platyrhynchos]	EOB07607	0	100	867.84	415	415
R0K814	prostaglandin e synthase	151	gi|483520545|gb|EOB05952.1|Prostaglandin E synthase, partial [Anas platyrhynchos]	EOB05952	7.57179e-105	100	307.76	151	151
U3J9J4	2-oxoglutarate mitochondrial isoform x1	425	gi|542182019|ref|XP_005496579.1|PREDICTED: 2-oxoglutarate dehydrogenase, mitochondrial isoform X2 [Zonotrichia albicollis]	XP_005496579	0	97	862.833	427	416
U3J7W0	3-phosphoinositide-dependent protein kinase 1	559	gi|60302710|ref|NP_001012547.1|3-phosphoinositide-dependent protein kinase 1 [Gallus gallus] >gi|60098719|emb|CAH65190.1| hypothetical protein RCJMB04_6p10 [Gallus gallus]	NP_001012547	0	98	1138.25	559	549
U3IBY3	asporin	371	gi|514771651|ref|XP_005025682.1|PREDICTED: asporin [Anas platyrhynchos]	XP_005025682	0	100	759.985	371	371
U3IPM7	60s ribosomal protein l38	72	gi|514742537|ref|XP_005018758.1|PREDICTED: 60S ribosomal protein L38 [Anas platyrhynchos]	XP_005018758	2.03979e-41	98	141.354	72	71
L7X0M5	myeloid protein 1-like	339	gi|443429288|gb|AGC92407.1|leukocyte cell-derived chemotaxin 2 [Anas platyrhynchos]	AGC92407	0	100	701.819	339	339
R0L6A3	bifunctional 3 -phosphoadenosine 5 -phosphosulfate synthase 1	604	gi|514747262|ref|XP_005019879.1|PREDICTED: bifunctional 3'-phosphoadenosine 5'-phosphosulfate synthase 1 isoform X1 [Anas platyrhynchos]	XP_005019879	0	100	1265.75	604	604
U3INH3	sorbin and sh3 domain-containing protein 2 isoform x2	1112	gi|514703820|ref|XP_005009050.1|PREDICTED: LOW QUALITY PROTEIN: sorbin and SH3 domain-containing protein 2 [Anas platyrhynchos]	XP_005009050	0	97	2255.71	1121	1096
R0LXI7	60s ribosomal protein l8-like	240	gi|449268685|gb|EMC79534.1|60S ribosomal protein L8, partial [Columba livia]	EMC79534	7.60249e-172	100	485.337	240	240
U3IWX3	sorting nexin-6	401	gi|543250167|ref|XP_005417548.1|PREDICTED: sorting nexin-6 [Geospiza fortis]	XP_005417548	0	98	784.637	395	390
U3HYT9	60s ribosomal protein l23a	156	gi|514705708|ref|XP_005009951.1|PREDICTED: LOW QUALITY PROTEIN: 60S ribosomal protein L23a [Anas platyrhynchos]	XP_005009951	1.48826e-99	98	296.204	154	152
R0JSX9	fibrinogen alpha chain	747	gi|483511443|gb|EOB00292.1|Fibrinogen alpha chain, partial [Anas platyrhynchos]	EOB00292	0	100	1556.19	747	747
R0JBP7	transgelin-3 isoform x1	199	gi|514786545|ref|XP_005029048.1|PREDICTED: transgelin-3 isoform X1 [Anas platyrhynchos] >gi|514786549|ref|XP_005029049.1| PREDICTED: transgelin-3 isoform X2 [Anas platyrhynchos] >gi|514786553|ref|XP_005029050.1| PREDICTED: transgelin-3 isoform X3 [Anas platyrhynchos] >gi|483500252|gb|EOA94690.1| Transgelin-3, partial [Anas platyrhynchos]	XP_005029048	3.02173e-146	100	416.772	199	199
S4V6M7	60s ribosomal protein l19	196	gi|31873372|emb|CAD97677.1|hypothetical protein [Homo sapiens]	CAD97677	1.58953e-135	100	389.423	196	196
U3I9S0	tropomyosin beta chain isoform x2	253	gi|527267946|ref|XP_005152077.1|PREDICTED: tropomyosin alpha-4 chain-like isoform X5 [Melopsittacus undulatus]	XP_005152077	2.57362e-115	81	342.428	253	207
U3IHX0	sid1 transmembrane family member 1	756	gi|513161369|ref|XP_004938216.1|PREDICTED: SID1 transmembrane family member 1 isoform X6 [Gallus gallus]	XP_004938216	0	89	1232.62	765	686
U3IVR4	60s ribosomal protein l4	141	gi|514797813|ref|XP_005031683.1|PREDICTED: 60S ribosomal protein L4-like, partial [Anas platyrhynchos]	XP_005031683	3.71879e-98	100	290.812	141	141
U3IVL7	immunoglobulin mu heavy chain	114	gi|862975|gb|AAA68605.1|IgM heavy chain, constant region domains one, two, three and four, partial [Anas platyrhynchos]	AAA68605	1.05054e-73	100	236.498	114	114
U3IC70	glutathione s-transferase 3-like	199	gi|514704251|ref|XP_005009257.1|PREDICTED: glutathione S-transferase-like isoform X2 [Anas platyrhynchos] >gi|514704253|ref|XP_005009258.1| PREDICTED: glutathione S-transferase-like isoform X3 [Anas platyrhynchos] >gi|483525238|gb|EOB08916.1| Glutathione S-transferase 3, partial [Anas platyrhynchos]	XP_005009257	2.63539e-142	100	407.527	199	199
R0LN39	phosphoglucomutase-like protein 5	491	gi|483522434|gb|EOB07129.1|Phosphoglucomutase-like protein 5, partial [Anas platyrhynchos]	EOB07129	0	100	1018.45	491	491
R0LC96	protein s100-b	92	gi|514733822|ref|XP_005016930.1|PREDICTED: protein S100-A14 isoform X1 [Anas platyrhynchos]	XP_005016930	7.96429e-59	100	187.578	92	92
R0L6G4	mimecan	293	gi|514771643|ref|XP_005025680.1|PREDICTED: mimecan [Anas platyrhynchos] >gi|483505384|gb|EOA96984.1| Mimecan, partial [Anas platyrhynchos]	XP_005025680	0	100	601.282	293	293
R0M4E4	leucine-rich repeat and coiled-coil domain-containing protein 1	986	gi|483525325|gb|EOB08985.1|Leucine-rich repeat and coiled-coil domain-containing protein 1, partial [Anas platyrhynchos]	EOB08985	0	100	1986.46	986	986
R0JDT7	collagen alpha-1 chain isoform x1	1798	gi|483501436|gb|EOA95141.1|Collagen alpha-1(XI) chain, partial [Anas platyrhynchos]	EOA95141	0	100	3364.32	1798	1798
U3I3M6	bet1-like protein	111	gi|514791594|ref|XP_005030253.1|PREDICTED: BET1-like protein [Anas platyrhynchos]	XP_005030253	9.00108e-73	100	223.016	111	111
U3IAM7	golgi reassembly-stacking protein 2	421	gi|60302830|ref|NP_001012612.1|Golgi reassembly-stacking protein 2 [Gallus gallus] >gi|60099201|emb|CAH65431.1| hypothetical protein RCJMB04_34f9 [Gallus gallus]	NP_001012612	0	98	805.053	421	413
R0LMA2	glycophorin-c	65	gi|542152715|ref|XP_005485242.1|PREDICTED: glycophorin-C [Zonotrichia albicollis]	XP_005485242	1.16245e-39	100	136.346	65	65
R0KDF7	protein lsm14 homolog b-a isoform x1	367	gi|483523842|gb|EOB08027.1|LSM14 protein-like protein B, partial [Anas platyrhynchos]	EOB08027	0	100	748.043	367	367
R0KDI3	28s ribosomal protein partial	68	gi|514705762|ref|XP_005009976.1|PREDICTED: 28S ribosomal protein S36, mitochondrial, partial [Anas platyrhynchos]	XP_005009976	1.04359e-40	100	139.428	68	68
R0K4R7	delta-1-pyrroline-5-carboxylate mitochondrial	541	gi|483518650|gb|EOB04732.1|Delta-1-pyrroline-5-carboxylate dehydrogenase, mitochondrial, partial [Anas platyrhynchos]	EOB04732	0	100	1120.92	541	541
U3IL12	secretogranin-1 isoform x3	668	gi|514744311|ref|XP_005019169.1|PREDICTED: secretogranin-1 [Anas platyrhynchos]	XP_005019169	0	97	1268.45	657	641
U3J0G8	retinoic acid receptor rxr-alpha isoform x1	465	gi|449269065|gb|EMC79874.1|Retinoic acid receptor RXR-alpha, partial [Columba livia]	EMC79874	0	98	927.932	458	451
U3J3R3	glutamine synthetase-like	334	gi|363740308|ref|XP_003642300.1|PREDICTED: glutamine synthetase-like isoform X1 [Gallus gallus] >gi|513212068|ref|XP_004945849.1| PREDICTED: glutamine synthetase-like isoform X2 [Gallus gallus]	XP_003642300	0	89	618.616	346	311
U3IN51	tens1_human ame: full=tensin-1	1668	gi|66529407|ref|NP_072174.3|tensin-1 [Homo sapiens] >gi|212276466|sp|Q9HBL0.2|TENS1_HUMAN RecName: Full=Tensin-1 >gi|62630207|gb|AAX88952.1| unknown [Homo sapiens]	NP_072174	0	53	1119.38	1802	967
R0LHR8	leucine zipper protein 2	231	gi|483519482|gb|EOB05254.1|Leucine zipper protein 2, partial [Anas platyrhynchos]	EOB05254	4.31849e-161	100	456.833	231	231
R0KUY7	low quality protein: microtubule-associated protein 4	1084	gi|483505630|gb|EOA97103.1|Microtubule-associated protein 4, partial [Anas platyrhynchos]	EOA97103	0	100	2139	1084	1084
R0LM85	myosin light chain smooth muscle isoform x1	1906	gi|514737581|ref|XP_005017595.1|PREDICTED: myosin light chain kinase, smooth muscle isoform X1 [Anas platyrhynchos] >gi|514737585|ref|XP_005017596.1| PREDICTED: myosin light chain kinase, smooth muscle isoform X2 [Anas platyrhynchos] >gi|483515589|gb|EOB02805.1| Myosin light chain kinase, smooth muscle, partial [Anas platyrhynchos]	XP_005017595	0	100	3934.8	1906	1906
U3IRD0	lamina-associated polypeptide isoforms beta gamma	366	gi|483506858|gb|EOA97699.1|Lamina-associated polypeptide 2, isoforms beta/gamma, partial [Anas platyrhynchos]	EOA97699	0	97	735.332	374	365
R0K808	60s ribosomal protein l7a	268	gi|483520530|gb|EOB05937.1|60S ribosomal protein L7a, partial [Anas platyrhynchos]	EOB05937	0	100	540.036	268	268
R0JX68	28 kda heat- and acid-stable phosphoprotein	158	gi|483514591|gb|EOB02171.1|28 kDa heat- and acid-stable phosphoprotein, partial [Anas platyrhynchos]	EOB02171	1.02477e-103	100	305.449	158	158
D7RF71	caveolin-3	151	gi|296863753|gb|ADH77390.1|caveolin-3 [Anas platyrhynchos]	ADH77390	1.31786e-105	100	309.686	151	151
U3IVB6	secretory carrier-associated membrane protein 4	226	gi|514756383|ref|XP_005022064.1|PREDICTED: secretory carrier-associated membrane protein 4 isoform X1 [Anas platyrhynchos] >gi|514756387|ref|XP_005022065.1| PREDICTED: secretory carrier-associated membrane protein 4 isoform X2 [Anas platyrhynchos] >gi|514756391|ref|XP_005022066.1| PREDICTED: secretory carrier-associated membrane protein 4 isoform X3 [Anas platyrhynchos]	XP_005022064	4.87159e-163	100	461.455	226	226
R0L5I8	myelin basic protein isoform x1	166	gi|514781356|ref|XP_005027831.1|PREDICTED: myelin basic protein isoform X1 [Anas platyrhynchos]	XP_005027831	1.22328e-114	100	338.576	166	166
R0L1A1	dynactin subunit 2	73	gi|483498234|gb|EOA94037.1|Dynactin subunit 2, partial [Anas platyrhynchos]	EOA94037	1.48812e-42	100	143.28	73	73
U3J6E5	sodium-dependent neutral amino acid transporter slc6a17	729	gi|514790371|ref|XP_005029969.1|PREDICTED: sodium-dependent neutral amino acid transporter SLC6A17 [Anas platyrhynchos]	XP_005029969	0	100	1501.49	727	727
U3IWQ9	vitamin k-dependent protein s	664	gi|514738695|ref|XP_005017854.1|PREDICTED: vitamin K-dependent protein S [Anas platyrhynchos]	XP_005017854	0	100	1323.53	639	639
U3IED1	r3h and coiled-coil domain-containing protein 1	408	gi|483508165|gb|EOA98420.1|R3H and coiled-coil domain-containing protein 1, partial [Anas platyrhynchos]	EOA98420	0	83	716.457	464	387
R0LZ13	vesicular inhibitory amino acid transporter-like	395	gi|483522311|gb|EOB07080.1|Vesicular inhibitory amino acid transporter, partial [Anas platyrhynchos]	EOB07080	0	100	803.127	395	395
R0LVG7	protein ndnf	568	gi|514719682|ref|XP_005013569.1|PREDICTED: protein NDNF isoform X3 [Anas platyrhynchos]	XP_005013569	0	100	1177.54	568	568
R0JBB9	na(+) h(+) exchange regulatory cofactor nhe-rf2	203	gi|483499893|gb|EOA94560.1|Na(+)/H(+) exchange regulatory cofactor NHE-RF2, partial [Anas platyrhynchos]	EOA94560	5.87155e-146	100	416.387	203	203
R0JCL7	talin-1- partial	137	gi|514786328|ref|XP_005028997.1|PREDICTED: talin-1-like [Anas platyrhynchos] >gi|483500325|gb|EOA94721.1| Talin-1 [Anas platyrhynchos]	XP_005028997	3.4048e-95	100	281.952	137	137
U3IZG8	wolframin isoform x1	810	gi|514758130|ref|XP_005022477.1|PREDICTED: wolframin isoform X1 [Anas platyrhynchos]	XP_005022477	0	100	1666.74	810	810
R0KVY8	cancer-related nucleoside-triphosphatase	159	gi|514794827|ref|XP_005031012.1|PREDICTED: cancer-related nucleoside-triphosphatase [Anas platyrhynchos]	XP_005031012	5.2039e-108	100	317.39	159	159
R0JC10	collagen alpha-1 chain	3085	gi|483500549|gb|EOA94790.1|Collagen alpha-1(XII) chain, partial [Anas platyrhynchos]	EOA94790	0	100	6270.26	3085	3085
R0LKG1	transmembrane protein mitochondrial	172	gi|483514590|gb|EOB02170.1|Transmembrane protein 11, partial [Anas platyrhynchos]	EOB02170	2.51419e-123	100	356.295	172	172
R0J902	eh domain-containing protein 4	542	gi|514792600|ref|XP_005030493.1|PREDICTED: EH domain-containing protein 4 [Anas platyrhynchos] >gi|483496323|gb|EOA93685.1| EH domain-containing protein 4, partial [Anas platyrhynchos]	XP_005030493	0	100	1118.61	542	542
R0LMT5	ribosomal protein s17 variant 1	75	gi|148675001|gb|EDL06948.1|mCG15301, isoform CRA_b [Mus musculus]	EDL06948	1.34997e-46	100	154.836	75	75
R0KC54	u2 small nuclear ribonucleoprotein a	212	gi|483522972|gb|EOB07467.1|U2 small nuclear ribonucleoprotein A', partial [Anas platyrhynchos]	EOB07467	1.08274e-150	100	429.098	212	212
R0JK09	dynactin subunit 6	183	gi|483506126|gb|EOA97346.1|Dynactin subunit 6, partial [Anas platyrhynchos]	EOA97346	3.03241e-129	100	372.089	183	183
R0LHW7	pinin	635	gi|483510852|gb|EOA99937.1|Pinin, partial [Anas platyrhynchos]	EOA99937	0	100	1263.06	635	635
R0JXJ9	high mobility group protein b1	99	gi|514740328|ref|XP_005018243.1|PREDICTED: high mobility group protein B1 [Anas platyrhynchos]	XP_005018243	1.59918e-64	100	203.371	99	99
R0L3G4	pre-mrna-splicing factor 38a	176	gi|514779100|ref|XP_005027299.1|PREDICTED: pre-mRNA-splicing factor 38A [Anas platyrhynchos]	XP_005027299	5.46778e-122	100	355.91	175	175
R0L8K3	60s ribosomal protein l35	76	gi|529423280|ref|XP_005231484.1|PREDICTED: 60S ribosomal protein L35 [Falco peregrinus] >gi|541964318|ref|XP_005437284.1| PREDICTED: 60S ribosomal protein L35 [Falco cherrug]	XP_005231484	1.07667e-44	100	149.828	76	76
R0L3V8	arfaptin-1 isoform x1	374	gi|514751952|ref|XP_005020986.1|PREDICTED: arfaptin-1 isoform X5 [Anas platyrhynchos]	XP_005020986	0	100	770.77	374	374
R0L157	pdz and lim domain protein 7	568	gi|483497880|gb|EOA93977.1|PDZ and LIM domain protein 7, partial [Anas platyrhynchos]	EOA93977	0	100	1168.3	568	568
U3IJN1	hepatoma-derived growth factor-related protein 2-like	567	gi|514787000|ref|XP_005029157.1|PREDICTED: hepatoma-derived growth factor-related protein 2-like [Anas platyrhynchos]	XP_005029157	0	92	837.41	582	538
R0LKG6	cell division cycle 5-like protein	789	gi|483520982|gb|EOB06199.1|Cell division cycle 5-like protein, partial [Anas platyrhynchos]	EOB06199	0	100	1616.67	789	789
R0K096	sorting nexin-1	452	gi|483515983|gb|EOB03022.1|Sorting nexin-1, partial [Anas platyrhynchos]	EOB03022	0	100	922.924	452	452
U3IXA7	vesicle-associated membrane protein 3	104	gi|514765842|ref|XP_005024310.1|PREDICTED: vesicle-associated membrane protein 3 [Anas platyrhynchos]	XP_005024310	8.9915e-68	100	210.69	104	104
R0KBH7	integral membrane protein 2a	224	gi|483522563|gb|EOB07222.1|Integral membrane protein 2A, partial [Anas platyrhynchos]	EOB07222	9.93337e-165	100	465.692	224	224
U3IG19	endoplasmic reticulum aminopeptidase 1	914	gi|514728741|ref|XP_005015713.1|PREDICTED: LOW QUALITY PROTEIN: endoplasmic reticulum aminopeptidase 1 [Anas platyrhynchos]	XP_005015713	0	99	1863.58	910	905
U3ING1	pituitary tumor-transforming gene 1 protein-interacting protein	128	gi|514723369|ref|XP_005014435.1|PREDICTED: pituitary tumor-transforming gene 1 protein-interacting protein, partial [Anas platyrhynchos]	XP_005014435	1.6728e-85	100	258.84	128	128
R0L757	collagen alpha-1 chain	677	gi|514769989|ref|XP_005025287.1|PREDICTED: collagen alpha-1(X) chain [Anas platyrhynchos] >gi|483505987|gb|EOA97274.1| Collagen alpha-1(X) chain, partial [Anas platyrhynchos]	XP_005025287	0	100	1226.85	677	677
R0KA06	probable atp-dependent rna helicase ddx5	592	gi|514714655|ref|XP_005012366.1|PREDICTED: probable ATP-dependent RNA helicase DDX5 isoform X4 [Anas platyrhynchos]	XP_005012366	0	100	1239.94	592	592
R0JHJ6	calumenin isoform x2	80	gi|483504183|gb|EOA96431.1|Calumenin [Anas platyrhynchos]	EOA96431	2.77457e-48	100	158.303	80	80
R0JDB7	heterogeneous nuclear ribonucleoprotein a b	153	gi|542149452|ref|XP_005483677.1|PREDICTED: heterogeneous nuclear ribonucleoprotein A/B isoform X3 [Zonotrichia albicollis] >gi|542149454|ref|XP_005483678.1| PREDICTED: heterogeneous nuclear ribonucleoprotein A/B isoform X4 [Zonotrichia albicollis]	XP_005483677	2.37355e-107	100	319.701	153	153
U3ITF0	transcription factor mitochondrial	202	gi|514783916|ref|XP_005028428.1|PREDICTED: transcription factor A, mitochondrial [Anas platyrhynchos]	XP_005028428	1.69349e-119	98	349.362	177	175
R0JCA9	family with sequence similarity 32 member a variant 1	87	gi|543376911|ref|XP_005531662.1|PREDICTED: protein FAM32A [Pseudopodoces humilis]	XP_005531662	5.51306e-54	100	174.481	87	87
R0L8I3	calponin- partial	313	gi|514742634|ref|XP_005018780.1|PREDICTED: calponin-3 isoform X1 [Anas platyrhynchos]	XP_005018780	0	100	650.973	313	313
R0L445	yth domain family protein 2	470	gi|483501205|gb|EOA95032.1|YTH domain family protein 2, partial [Anas platyrhynchos]	EOA95032	0	100	966.452	470	470
R0L7L6	paxillin isoform x2	272	gi|514775947|ref|XP_005026702.1|PREDICTED: paxillin isoform X2 [Anas platyrhynchos]	XP_005026702	0	100	587.415	272	272
U3IDW4	beta-arrestin-1-like isoform x1	181	gi|483497542|gb|EOA93875.1|Beta-arrestin-1 [Anas platyrhynchos]	EOA93875	1.98066e-106	89	315.464	179	160
R0LLH7	nucleosome assembly protein 1-like 4	319	gi|514747026|ref|XP_005019821.1|PREDICTED: nucleosome assembly protein 1-like 4 isoform X5 [Anas platyrhynchos]	XP_005019821	0	100	662.914	319	319
R0JS48	four and a half lim domains protein 5	282	gi|483510914|gb|EOA99976.1|Four and a half LIM domains protein 5, partial [Anas platyrhynchos]	EOA99976	0	100	581.252	282	282
U3IH90	soluble lamin-associated protein of 75 kda	655	gi|514711809|ref|XP_005011677.1|PREDICTED: soluble lamin-associated protein of 75 kDa [Anas platyrhynchos]	XP_005011677	0	99	1337.4	655	654
U3J019	glutaredoxin-related protein mitochondrial	77	gi|527262704|ref|XP_005149586.1|PREDICTED: glutaredoxin-related protein 5, mitochondrial [Melopsittacus undulatus]	XP_005149586	8.37469e-49	100	162.155	77	77
U3IV21	far upstream element-binding protein 3	564	gi|530599811|ref|XP_005293398.1|PREDICTED: far upstream element-binding protein 3 isoform X8 [Chrysemys picta bellii]	XP_005293398	0	95	1028.47	541	514
R0M2L9	adp-ribosylation factor-binding protein gga3	741	gi|483522004|gb|EOB06888.1|ADP-ribosylation factor-binding protein GGA3, partial [Anas platyrhynchos]	EOB06888	0	100	1503.8	741	741
U3J6R2	neural wiskott-aldrich syndrome protein	411	gi|514718203|ref|XP_005013212.1|PREDICTED: LOW QUALITY PROTEIN: neural Wiskott-Aldrich syndrome protein [Anas platyrhynchos]	XP_005013212	0	91	800.431	448	410
R0L0B4	60s ribosomal protein partial	150	gi|483500739|gb|EOA94854.1|60S ribosomal protein L26, partial [Anas platyrhynchos]	EOA94854	2.06354e-102	100	301.597	150	150
U3IWL4	heterogeneous nuclear ribonucleoprotein d0 isoform x1	258	gi|334330945|ref|XP_001364005.2|PREDICTED: heterogeneous nuclear ribonucleoprotein D0-like [Monodelphis domestica]	XP_001364005	0	99	539.65	258	257
U3I4K8	regulator of chromosome condensation-like	438	gi|529437161|ref|XP_005238344.1|PREDICTED: regulator of chromosome condensation-like [Falco peregrinus] >gi|541953495|ref|XP_005433073.1| PREDICTED: regulator of chromosome condensation-like [Falco cherrug]	XP_005238344	0	74	555.829	452	336
U3I6K3	pdz and lim domain protein 1	307	gi|514729219|ref|XP_005015830.1|PREDICTED: PDZ and LIM domain protein 1-like [Anas platyrhynchos]	XP_005015830	0	100	639.032	307	307
R0L5A5	tropomyosin alpha-4 chain isoform 1	326	gi|483502081|gb|EOA95417.1|Tropomyosin alpha-1 chain, partial [Anas platyrhynchos]	EOA95417	0	100	608.601	326	326
R0KUW5	stress-induced-phosphoprotein 1	110	gi|483473841|gb|EOA92904.1|Stress-induced-phosphoprotein 1, partial [Anas platyrhynchos]	EOA92904	8.19643e-73	100	223.016	110	110
U3I5R2	secretogranin- partial	471	gi|514745971|ref|XP_005019567.1|PREDICTED: secretogranin-3 [Anas platyrhynchos]	XP_005019567	0	100	893.264	442	442
R0JZ41	zinc finger protein 512-like isoform x1	534	gi|514736195|ref|XP_005017481.1|PREDICTED: zinc finger protein 512-like isoform X1 [Anas platyrhynchos]	XP_005017481	0	100	1102.43	534	534
R0LLY3	nicalin isoform x1	506	gi|483513192|gb|EOB01393.1|Nicalin, partial [Anas platyrhynchos]	EOB01393	0	100	1050.43	506	506
R0KE08	fibulin- partial	701	gi|483524209|gb|EOB08262.1|Fibulin-1, partial [Anas platyrhynchos]	EOB08262	0	100	1427.92	701	701
R0L9A7	protein wnt-11	326	gi|483507519|gb|EOA98034.1|Protein Wnt-11, partial [Anas platyrhynchos]	EOA98034	0	100	680.248	326	326
R0KDG3	at-rich interactive domain-containing protein 2	1827	gi|514705832|ref|XP_005010009.1|PREDICTED: AT-rich interactive domain-containing protein 2 [Anas platyrhynchos] >gi|483524369|gb|EOB08376.1| AT-rich interactive domain-containing protein 2, partial [Anas platyrhynchos]	XP_005010009	0	100	3742.58	1827	1827
R0LJX1	palladin isoform x3	1107	gi|514742336|ref|XP_005018713.1|PREDICTED: palladin isoform X3 [Anas platyrhynchos]	XP_005018713	0	100	2291.54	1107	1107
U3IP39	cullin-4b	861	gi|514756878|ref|XP_005022179.1|PREDICTED: cullin-4B [Anas platyrhynchos]	XP_005022179	0	96	1756.5	887	857
R0JPE8	5 -3 exoribonuclease 2	905	gi|483509281|gb|EOA99026.1|5'-3' exoribonuclease 2, partial [Anas platyrhynchos]	EOA99026	0	100	1884.77	905	905
R0K8G5	palmitoyl-protein thioesterase 1	131	gi|514717656|ref|XP_005013082.1|PREDICTED: palmitoyl-protein thioesterase 1 [Anas platyrhynchos]	XP_005013082	2.01987e-93	100	278.1	131	131
Q5XMI3	myelin proteolipid partial	35	gi|53986922|gb|AAV27260.1|myelin proteolipid protein [Oxyura vittata] >gi|53986924|gb|AAV27261.1| myelin proteolipid protein [Oxyura jamaicensis jamaicensis] >gi|53986926|gb|AAV27262.1| myelin proteolipid protein [Oxyura australis] >gi|53986928|gb|AAV27263.1| myelin proteolipid protein [Oxyura leucocephala] >gi|53986930|gb|AAV27264.1| myelin proteolipid protein [Oxyura maccoa] >gi|399767738|gb|AF…	AAV27260	7.63671e-17	100	75.0998	35	35
R0L709	signal peptide peptidase-like 2a	486	gi|483503535|gb|EOA96087.1|Signal peptide peptidase-like 2A, partial [Anas platyrhynchos]	EOA96087	0	100	988.793	486	486
R0LBX0	aortic smooth muscle-like isoform x1	367	gi|483509173|gb|EOA98954.1|Actin, aortic smooth muscle, partial [Anas platyrhynchos]	EOA98954	0	100	770	367	367
R0LAK9	phospholysine phosphohistidine inorganic pyrophosphate phosphatase	205	gi|483506039|gb|EOA97307.1|Phospholysine phosphohistidine inorganic pyrophosphate phosphatase, partial [Anas platyrhynchos]	EOA97307	1.71288e-147	100	420.239	205	205
R0KY39	integrin-linked protein kinase	446	gi|483498662|gb|EOA94119.1|Integrin-linked protein kinase, partial [Anas platyrhynchos]	EOA94119	0	100	933.324	446	446
R0KRL8	epidermal growth factor receptor substrate partial	895	gi|483503096|gb|EOA95888.1|Epidermal growth factor receptor substrate 15, partial [Anas platyrhynchos]	EOA95888	0	100	1807.73	895	895
R0K5X3	protein smg8	898	gi|483519332|gb|EOB05162.1|UPF0487 protein C17orf71, partial [Anas platyrhynchos]	EOB05162	0	100	1867.05	898	898
U3ITT0	h aca ribonucleoprotein complex subunit 1	181	gi|483512871|gb|EOB01160.1|H/ACA ribonucleoprotein complex subunit 1, partial [Anas platyrhynchos]	EOB01160	1.99979e-113	94	332.413	191	181
U3IET9	low quality protein: -carotene 9 -oxygenase	538	gi|514794488|ref|XP_005030934.1|PREDICTED: LOW QUALITY PROTEIN: beta,beta-carotene 9',10'-oxygenase [Anas platyrhynchos]	XP_005030934	0	98	1123.61	545	537
U3IKP4	charged multivesicular body protein 5-like	196	gi|514768593|ref|XP_005024961.1|PREDICTED: charged multivesicular body protein 5-like, partial [Anas platyrhynchos]	XP_005024961	3.39428e-136	100	391.349	196	196
R0K274	density-regulated protein	185	gi|483517082|gb|EOB03722.1|Density-regulated protein, partial [Anas platyrhynchos]	EOB03722	5.71315e-131	100	376.711	185	185
R0J741	neuromodulin	75	gi|483287247|gb|EOA92771.1|Neuromodulin, partial [Anas platyrhynchos]	EOA92771	4.70685e-39	100	134.42	75	75
R0L7Z2	serine threonine-protein phosphatase 2b catalytic subunit gamma isoform	470	gi|483513806|gb|EOB01739.1|Serine/threonine-protein phosphatase 2B catalytic subunit gamma isoform, partial [Anas platyrhynchos]	EOB01739	0	100	979.934	470	470
U3I614	mat2a protein	222	gi|543748702|ref|XP_005515087.1|PREDICTED: S-adenosylmethionine synthase isoform type-2-like, partial [Columba livia]	XP_005515087	5.4609e-143	94	411.764	228	215
R0J878	coactosin-like protein	116	gi|326927483|ref|XP_003209922.1|PREDICTED: coactosin-like protein-like [Meleagris gallopavo]	XP_003209922	3.02354e-78	100	238.039	116	116
R0LKZ6	adp-ribose mitochondrial	314	gi|483521211|gb|EOB06359.1|ADP-ribose pyrophosphatase, mitochondrial, partial [Anas platyrhynchos]	EOB06359	0	100	653.67	314	314
R0LM49	ras-related protein ral-b	168	gi|483515554|gb|EOB02770.1|Ras-related protein Ral-B, partial [Anas platyrhynchos]	EOB02770	6.98743e-118	100	342.043	168	168
R0K6B5	alkyldihydroxyacetonephosphate peroxisomal	572	gi|483520143|gb|EOB05711.1|Alkyldihydroxyacetonephosphate synthase, peroxisomal, partial [Anas platyrhynchos]	EOB05711	0	100	1191.02	572	572
U3J2M5	receptor-type tyrosine-protein phosphatase n2	418	gi|513167684|ref|XP_418552.4|PREDICTED: receptor-type tyrosine-protein phosphatase N2 [Gallus gallus]	XP_418552	0	71	545.428	486	346
U3I9J3	transcription factor btf3 homolog 4	167	gi|545523789|ref|XP_005629060.1|PREDICTED: transcription factor BTF3 homolog 4-like isoform X2 [Canis lupus familiaris]	XP_005629060	1.38249e-109	99	322.013	160	159
R0KXC4	protein dj-1	189	gi|514765791|ref|XP_005024298.1|PREDICTED: protein DJ-1 isoform X1 [Anas platyrhynchos] >gi|514765795|ref|XP_005024299.1| PREDICTED: protein DJ-1 isoform X2 [Anas platyrhynchos] >gi|514765799|ref|XP_005024300.1| PREDICTED: protein DJ-1 isoform X3 [Anas platyrhynchos] >gi|483507327|gb|EOA97928.1| Protein DJ-1, partial [Anas platyrhynchos]	XP_005024298	4.31215e-134	100	385.185	189	189
R0LVM9	60s ribosomal protein l31	117	gi|449280784|gb|EMC88010.1|60S ribosomal protein L31 [Columba livia]	EMC88010	5.08624e-78	100	237.269	117	117
R0KRE3	fatty-acid amide hydrolase 1-like	517	gi|483502940|gb|EOA95818.1|Fatty-acid amide hydrolase 1, partial [Anas platyrhynchos]	EOA95818	0	100	1070.84	517	517
R0LHT7	chromogranin- partial	441	gi|483510801|gb|EOA99892.1|Chromogranin-A, partial [Anas platyrhynchos]	EOA99892	0	100	875.93	441	441
U3J7H8	lysosome-associated membrane glycoprotein 1	415	gi|514756126|ref|XP_005022002.1|PREDICTED: LOW QUALITY PROTEIN: lysosome-associated membrane glycoprotein 1 [Anas platyrhynchos]	XP_005022002	0	95	784.637	405	387
R0LMW5	probable carboxypeptidase pm20d1	419	gi|483522244|gb|EOB07049.1|Putative carboxypeptidase PM20D1, partial [Anas platyrhynchos]	EOB07049	0	100	860.907	419	419
R0KBF6	60s ribosomal protein l37a	71	gi|541981605|ref|XP_005443004.1|PREDICTED: 60S ribosomal protein L37a [Falco cherrug]	XP_005443004	1.22466e-43	100	147.902	71	71
R0LLX0	serine threonine-protein phosphatase 2b catalytic subunit alpha isoform	149	gi|483515449|gb|EOB02690.1|Serine/threonine-protein phosphatase 2B catalytic subunit alpha isoform [Anas platyrhynchos]	EOB02690	5.42115e-105	100	307.76	149	149
R0LRM4	protein canopy homolog partial	79	gi|483516107|gb|EOB03093.1|Protein canopy-like protein 3, partial [Anas platyrhynchos]	EOB03093	4.71163e-50	100	162.925	79	79
R0K7A7	guanine nucleotide-binding protein g subunit alpha isoform x1	335	gi|483520738|gb|EOB06071.1|Guanine nucleotide-binding protein G(olf) subunit alpha, partial [Anas platyrhynchos]	EOB06071	0	100	700.279	335	335
R0L9Q3	rna-binding motif x chromosome isoform x1	380	gi|483507808|gb|EOA98189.1|Heterogeneous nuclear ribonucleoprotein G, partial [Anas platyrhynchos]	EOA98189	0	100	699.508	380	380
R0M3Z3	myristoylated alanine-rich c-kinase substrate	33	gi|395816813|ref|XP_003781882.1|PREDICTED: uncharacterized protein LOC100942021 [Otolemur garnettii]	XP_003781882	5.39793e-11	97	62.3882	34	33
U3ILK9	copper homeostasis protein cutc homolog	200	gi|483520261|gb|EOB05786.1|Copper homeostasis protein cutC-like protein, partial [Anas platyrhynchos]	EOB05786	4.62927e-140	99	400.979	201	200
R0KNW3	acyl- synthetase short-chain family member mitochondrial	171	gi|483500809|gb|EOA94883.1|Acyl-CoA synthetase short-chain family member 3, mitochondrial [Anas platyrhynchos]	EOA94883	1.35012e-123	100	357.066	171	171
R0KYN8	dermatopontin	199	gi|514788861|ref|XP_005029610.1|PREDICTED: dermatopontin [Anas platyrhynchos] >gi|483499245|gb|EOA94314.1| Dermatopontin, partial [Anas platyrhynchos]	XP_005029610	3.57963e-147	100	419.083	199	199
R0JE41	serum deprivation-response protein	266	gi|483502285|gb|EOA95515.1|Serum deprivation-response protein, partial [Anas platyrhynchos]	EOA95515	0	100	528.865	266	266
U3I4B3	receptor expression-enhancing protein 5	118	gi|326917551|ref|XP_003205062.1|PREDICTED: receptor expression-enhancing protein 6-like [Meleagris gallopavo]	XP_003205062	9.1402e-82	100	251.136	118	118
U3I8B5	echinoderm microtubule-associated 1 isoform x2	808	gi|514751181|ref|XP_005020799.1|PREDICTED: echinoderm microtubule-associated protein-like 1 isoform X2 [Anas platyrhynchos]	XP_005020799	0	100	1650.18	794	794
U3IA88	transcription elongation factor a protein 1	309	gi|543341429|ref|XP_005517218.1|PREDICTED: transcription elongation factor A protein 1 isoform X1 [Pseudopodoces humilis]	XP_005517218	0	96	596.66	306	296
R0L5Q1	interferon-induced gtp-binding protein mx-like	626	gi|483504853|gb|EOA96734.1|Interferon-induced GTP-binding protein Mx, partial [Anas platyrhynchos]	EOA96734	0	100	1286.94	626	626
R0JRA6	serine threonine-protein phosphatase 4 regulatory subunit 3a	804	gi|483510809|gb|EOA99900.1|SMEK-like protein 1, partial [Anas platyrhynchos]	EOA99900	0	100	1664.43	804	804
R0M0V0	exocyst complex component 1 isoform x1	902	gi|483521160|gb|EOB06308.1|Exocyst complex component 1, partial [Anas platyrhynchos]	EOB06308	0	100	1877.06	902	902
U3IXN7	beta-defensin 2	59	gi|483501694|gb|EOA95209.1|Antimicrobial peptide THP2 [Anas platyrhynchos]	EOA95209	7.78164e-33	100	119.783	59	59
U3IJ74	fh1 fh2 domain-containing protein 1	1328	gi|514771890|ref|XP_005025741.1|PREDICTED: LOW QUALITY PROTEIN: FH1/FH2 domain-containing protein 1 [Anas platyrhynchos]	XP_005025741	0	96	1423.68	738	714
R0LP44	aldehyde dehydrogenase family 1 member a3 isoform x1	467	gi|483522994|gb|EOB07489.1|Aldehyde dehydrogenase family 1 member A3, partial [Anas platyrhynchos]	EOB07489	0	100	968.763	467	467
U3IWC7	sumo-activating enzyme subunit 1	252	gi|514794702|ref|XP_005031852.1|PREDICTED: LOW QUALITY PROTEIN: SUMO1 activating enzyme subunit 1 [Anas platyrhynchos]	XP_005031852	1.63206e-168	92	486.878	272	251
U3J8L8	otogelin-like protein	2789	gi|514708286|ref|XP_005010859.1|PREDICTED: otogelin-like protein [Anas platyrhynchos]	XP_005010859	0	83	4639.71	2949	2467
R0LMM0	cwf19-like protein 1	442	gi|483515852|gb|EOB02945.1|CWF19-like protein 1, partial [Anas platyrhynchos]	EOB02945	0	100	917.146	442	442
R0JL69	pdz and lim domain protein 5 isoform x2	689	gi|483507033|gb|EOA97796.1|PDZ and LIM domain protein 5, partial [Anas platyrhynchos]	EOA97796	0	100	1432.93	689	689
R0LT66	golgi resident protein gcp60	435	gi|483518992|gb|EOB04945.1|Golgi resident protein GCP60, partial [Anas platyrhynchos]	EOB04945	0	100	900.582	435	435
R0L1B4	inter-alpha-trypsin inhibitor heavy chain h2	884	gi|483509859|gb|EOA99358.1|Inter-alpha-trypsin inhibitor heavy chain H2, partial [Anas platyrhynchos]	EOA99358	0	100	1848.56	884	884
R0LHF4	serine arginine-rich splicing factor 5	262	gi|483510571|gb|EOA99742.1|Splicing factor, arginine/serine-rich 5, partial [Anas platyrhynchos]	EOA99742	3.3261e-178	100	503.056	262	262
U3IN79	low quality protein: dna ligase 3	907	gi|483523603|gb|EOB07866.1|DNA ligase 3, partial [Anas platyrhynchos]	EOB07866	0	97	1817.74	917	892
R0JNI0	heterochromatin-associated protein ment-like	404	gi|483509065|gb|EOA98865.1|Serpin B10, partial [Anas platyrhynchos]	EOA98865	0	100	837.41	404	404
R0LDG6	histamine n-methyltransferase-like	292	gi|514763182|ref|XP_005023676.1|PREDICTED: histamine N-methyltransferase-like [Anas platyrhynchos] >gi|483507974|gb|EOA98307.1| Histamine N-methyltransferase, partial [Anas platyrhynchos]	XP_005023676	0	100	610.527	292	292
U3IIP3	transcriptional repressor ctcf isoform x2	731	gi|514722956|ref|XP_005014337.1|PREDICTED: transcriptional repressor CTCF isoform X2 [Anas platyrhynchos] >gi|514722960|ref|XP_005014338.1| PREDICTED: transcriptional repressor CTCF isoform X3 [Anas platyrhynchos]	XP_005014337	0	99	1510.74	731	728
U3IFM9	kinesin light chain 1 isoform x1	633	gi|514790620|ref|XP_005030029.1|PREDICTED: kinesin light chain 1 isoform X1 [Anas platyrhynchos]	XP_005030029	0	100	1306.58	633	633
R0JXZ4	actin-related protein 2 3 complex subunit 1b	155	gi|483514587|gb|EOB02167.1|Actin-related protein 2/3 complex subunit 1B, partial [Anas platyrhynchos]	EOB02167	3.91566e-110	100	321.627	155	155
R0LUZ4	60s ribosomal protein l36	63	gi|514728611|ref|XP_005015681.1|PREDICTED: 60S ribosomal protein L36-like [Anas platyrhynchos]	XP_005015681	2.87478e-35	100	124.405	63	63
R0LSA2	abl interactor 2 isoform x2	479	gi|483516408|gb|EOB03278.1|Abl interactor 2, partial [Anas platyrhynchos]	EOB03278	0	100	959.133	479	479
R0KF46	collagen alpha-1 chain	1159	gi|483525416|gb|EOB09046.1|Collagen alpha-1(IV) chain, partial [Anas platyrhynchos]	EOB09046	0	100	2084.69	1159	1159
R0M552	39s ribosomal protein mitochondrial	151	gi|514703502|ref|XP_005008897.1|PREDICTED: 39S ribosomal protein L20, mitochondrial [Anas platyrhynchos] >gi|483525693|gb|EOB09240.1| 39S ribosomal protein L20, mitochondrial, partial [Anas platyrhynchos]	XP_005008897	4.26826e-103	100	303.138	151	151
U3IDA3	lymphocyte antigen 75	1710	gi|483503624|gb|EOA96151.1|Lymphocyte antigen 75, partial [Anas platyrhynchos]	EOA96151	0	99	3535.35	1710	1703
R0LKP8	upf0468 protein c16orf80 homolog	165	gi|449472390|ref|XP_002195216.2|PREDICTED: uncharacterized protein LOC100227077 [Taeniopygia guttata]	XP_002195216	8.29433e-119	100	351.288	165	165
R0JQB0	gdnf family receptor alpha-1	456	gi|514756280|ref|XP_005022039.1|PREDICTED: GDNF family receptor alpha-1 isoform X1 [Anas platyrhynchos]	XP_005022039	0	100	938.332	456	456
U3IXA9	protein fam185a	227	gi|514720373|ref|XP_005013729.1|PREDICTED: protein FAM185A [Anas platyrhynchos]	XP_005013729	2.38583e-155	100	445.662	227	227
R0LIF6	protein sco1 mitochondrial-like	155	gi|483519788|gb|EOB05464.1|SCO1 protein-like protein, mitochondrial, partial [Anas platyrhynchos]	EOB05464	2.6132e-110	100	322.013	155	155
U3J5X5	neurabin-1-like isoform x1	1079	gi|514743446|ref|XP_005018966.1|PREDICTED: neurabin-1-like isoform X3 [Anas platyrhynchos]	XP_005018966	0	92	1763.04	975	900
U3ID25	disks large homolog 1 isoform x3	908	gi|527257604|ref|XP_005147069.1|PREDICTED: disks large homolog 1 isoform X3 [Melopsittacus undulatus]	XP_005147069	0	99	1836.62	904	901
R0LEB1	rho guanine nucleotide exchange factor 12 isoform x3	1506	gi|514761504|ref|XP_005023268.1|PREDICTED: rho guanine nucleotide exchange factor 12 isoform X1 [Anas platyrhynchos]	XP_005023268	0	100	3109.32	1506	1506
U3IX10	synaptosomal-associated protein 23 isoform x1	209	gi|514754958|ref|XP_005021730.1|PREDICTED: synaptosomal-associated protein 23 isoform X1 [Anas platyrhynchos]	XP_005021730	3.9761e-148	99	422.165	209	208
R0LBT2	cd151 antigen	236	gi|483516218|gb|EOB03169.1|CD151 antigen, partial [Anas platyrhynchos]	EOB03169	4.60973e-172	100	485.337	236	236
R0JP63	farnesyl pyrophosphate synthase	258	gi|483509119|gb|EOA98911.1|Farnesyl pyrophosphate synthetase, partial [Anas platyrhynchos]	EOA98911	0	100	533.102	258	258
U3J598	glutaminyl-peptide cyclotransferase	299	gi|514755764|ref|XP_005021913.1|PREDICTED: glutaminyl-peptide cyclotransferase [Anas platyrhynchos]	XP_005021913	0	95	566.229	297	283
R0L1A8	transaldolase isoform x2	294	gi|483498277|gb|EOA94047.1|Transaldolase, partial [Anas platyrhynchos]	EOA94047	0	100	606.29	294	294
R0JHS0	intraflagellar transport protein 140 homolog	635	gi|483504944|gb|EOA96790.1|Intraflagellar transport protein 140-like protein [Anas platyrhynchos]	EOA96790	0	100	1317.75	635	635
U3I8J0	vitellogenin-1-like	1817	gi|514706519|ref|XP_005010345.1|PREDICTED: vitellogenin-1-like [Anas platyrhynchos]	XP_005010345	0	94	2192.16	1191	1130
R0LSC2	anterior gradient protein 3 homolog	150	gi|483518473|gb|EOB04645.1|Anterior gradient protein 3-like protein, partial [Anas platyrhynchos]	EOB04645	4.47796e-109	100	318.546	150	150
R0LJJ2	poly	1803	gi|483511927|gb|EOB00583.1|Poly [ADP-ribose] polymerase 14, partial [Anas platyrhynchos]	EOB00583	0	100	3727.95	1803	1803
U3I8E1	actin-related protein 2 3 complex subunit 3	178	gi|514731551|ref|XP_005016389.1|PREDICTED: actin-related protein 2/3 complex subunit 3 [Anas platyrhynchos]	XP_005016389	3.46142e-111	90	325.865	178	161
T2HRE3	mitochondrial h+-transporting atp synthase f1 complex alpha subunit 1	159	gi|537705599|dbj|BAN81873.1|mitochondrial ATP synthase alpha subunit isoform 1, partial [Anser cygnoides]	BAN81873	3.9413e-112	100	327.02	159	159
U3IPI8	heat shock protein beta-8	83	gi|529426884|ref|XP_005233272.1|PREDICTED: heat shock protein beta-8 [Falco peregrinus]	XP_005233272	6.00648e-48	96	161.77	83	80
R0LQX5	nexilin isoform x1	666	gi|483523975|gb|EOB08129.1|Nexilin, partial [Anas platyrhynchos]	EOB08129	0	100	1323.15	666	666
U3IVI2	reelin isoform x3	3241	gi|514720365|ref|XP_005013727.1|PREDICTED: reelin, partial [Anas platyrhynchos]	XP_005013727	0	99	6758.7	3241	3239
R0LCK1	dipeptidyl peptidase 1	408	gi|483507469|gb|EOA98007.1|Dipeptidyl-peptidase 1, partial [Anas platyrhynchos]	EOA98007	0	100	856.284	408	408
R0LXM2	uncharacterized oxidoreductase -like	247	gi|483519460|gb|EOB05238.1|C-factor, partial [Anas platyrhynchos]	EOB05238	2.74035e-178	100	501.901	247	247
R0KCX7	enoyl- delta isomerase mitochondrial isoform x1	391	gi|483523517|gb|EOB07797.1|Peroxisomal 3,2-trans-enoyl-CoA isomerase, partial [Anas platyrhynchos]	EOB07797	0	100	814.683	391	391
I0CCA1	gal 1	65	gi|384236291|gb|AFH74414.1|avian beta-defensin 1 [Anser cygnoides]	AFH74414	2.37742e-37	100	129.413	65	65
R0KF98	comm domain-containing protein 6	111	gi|483524974|gb|EOB08757.1|COMM domain-containing protein 6, partial [Anas platyrhynchos]	EOB08757	3.71738e-76	100	231.876	111	111
U3IS05	low quality protein: partial	122	gi|483512480|gb|EOB00926.1|Fascin, partial [Anas platyrhynchos]	EOB00926	7.65254e-85	100	254.603	122	122
R0L3Z0	moesin isoform x1	578	gi|483511459|gb|EOB00299.1|Moesin, partial [Anas platyrhynchos]	EOB00299	0	100	1177.93	578	578
U3ICL1	40s ribosomal protein s23	111	gi|504147897|ref|XP_004586359.1|PREDICTED: 40S ribosomal protein S23 [Ochotona princeps]	XP_004586359	2.83091e-72	100	224.172	111	111
R0KEI5	histone deacetylase 2	450	gi|514704593|ref|XP_005009424.1|PREDICTED: histone deacetylase 2 [Anas platyrhynchos]	XP_005009424	0	100	944.495	450	450
U3IEG9	far upstream element-binding protein 1 isoform x1	602	gi|525005167|ref|XP_005050271.1|PREDICTED: far upstream element-binding protein 1 isoform X1 [Ficedula albicollis]	XP_005050271	0	100	1194.1	602	602
U3J1Q4	lamin-b receptor	633	gi|514728086|ref|XP_005015556.1|PREDICTED: lamin-B receptor [Anas platyrhynchos]	XP_005015556	0	99	1138.64	557	556
R0JYL9	protein creg1	102	gi|483515473|gb|EOB02706.1|Protein CREG1, partial [Anas platyrhynchos]	EOB02706	6.54583e-70	100	215.312	102	102
U3IIR2	polymerase i and transcript release factor	361	gi|514713564|ref|XP_005012098.1|PREDICTED: polymerase I and transcript release factor [Anas platyrhynchos]	XP_005012098	0	100	719.924	361	361
R0KC92	60s ribosomal protein partial	70	gi|507682310|ref|XP_004639765.1|PREDICTED: 60S ribosomal protein L22, partial [Octodon degus]	XP_004639765	4.37398e-43	100	145.591	70	70
U3IDC7	dna-directed rna polymerase ii subunit rpb1-like	117	gi|483497620|gb|EOA93897.1|DNA-directed RNA polymerase II subunit RPB1 [Anas platyrhynchos]	EOA93897	5.207e-74	100	235.728	115	115
R0KM70	claudin-1	164	gi|483499056|gb|EOA94278.1|Claudin-1, partial [Anas platyrhynchos]	EOA94278	1.84871e-116	100	338.191	164	164
R0JDQ6	tumor protein d54	200	gi|483501965|gb|EOA95355.1|Tumor protein D54, partial [Anas platyrhynchos]	EOA95355	1.30741e-143	100	410.223	200	200
U3ILK8	succinyl- ligase	466	gi|514762033|ref|XP_005023393.1|PREDICTED: succinyl-CoA ligase [ADP-forming] subunit beta, mitochondrial [Anas platyrhynchos]	XP_005023393	0	97	886.33	464	452
R0LFS0	calmodulin-lysine n-methyltransferase	68	gi|483518277|gb|EOB04499.1|Uncharacterized protein C2orf34, partial [Anas platyrhynchos]	EOB04499	1.17324e-42	100	143.28	68	68
U3IMB8	metalloproteinase inhibitor 2	218	gi|514711419|ref|XP_005011583.1|PREDICTED: LOW QUALITY PROTEIN: metalloproteinase inhibitor 2, partial [Anas platyrhynchos]	XP_005011583	1.05062e-108	89	323.168	182	163
R0KDA9	prefoldin subunit 1	124	gi|483524334|gb|EOB08351.1|Prefoldin subunit 1, partial [Anas platyrhynchos]	EOB08351	1.7628e-84	100	253.832	124	124
R0JR16	ccr4-not transcription complex subunit 7	285	gi|57530065|ref|NP_001006454.1|CCR4-NOT transcription complex subunit 7 [Gallus gallus] >gi|85067507|ref|NP_037486.2| CCR4-NOT transcription complex subunit 7 isoform 1 [Homo sapiens] >gi|388453443|ref|NP_001253776.1| CCR4-NOT transcription complex subunit 7 [Macaca mulatta] >gi|73979407|ref|XP_540010.2| PREDICTED: CCR4-NOT transcription complex subunit 7 isoformX1 [Canis lupus familiaris] >gi|11…	NP_001006454	0	100	595.89	285	285
R0JX27	spartin isoform x1	650	gi|483514521|gb|EOB02126.1|Spartin, partial [Anas platyrhynchos]	EOB02126	0	100	1339.71	650	650
R0LNW9	leucine zipper transcription factor-like protein 1	292	gi|483516645|gb|EOB03430.1|Leucine zipper transcription factor-like protein 1, partial [Anas platyrhynchos]	EOB03430	0	100	584.719	292	292
R0KAN4	small ubiquitin-related modifier partial	86	gi|483522003|gb|EOB06887.1|Small ubiquitin-related modifier 2, partial [Anas platyrhynchos]	EOB06887	6.59076e-57	100	180.644	86	86
R0K7K2	kinesin-like protein kif2a isoform x1	728	gi|483520925|gb|EOB06166.1|Kinesin-like protein KIF2A, partial [Anas platyrhynchos]	EOB06166	0	100	1507.66	728	728
U3ISQ6	h aca ribonucleoprotein complex subunit 2-like	90	gi|514777905|ref|XP_005027028.1|PREDICTED: H/ACA ribonucleoprotein complex subunit 2, partial [Anas platyrhynchos]	XP_005027028	8.45955e-58	100	183.341	90	90
R0K3M5	annexin a5	297	gi|483517906|gb|EOB04292.1|Annexin A5, partial [Anas platyrhynchos]	EOB04292	0	100	609.757	297	297
R0LMD1	peptidyl-trna hydrolase mitochondrial	112	gi|483521980|gb|EOB06864.1|Immature colon carcinoma transcript 1 protein, partial [Anas platyrhynchos]	EOB06864	9.26109e-75	100	228.409	112	112
U3IAL2	xylosyltransferase 2	706	gi|514730619|ref|XP_005016165.1|PREDICTED: LOW QUALITY PROTEIN: xylosyltransferase 2, partial [Anas platyrhynchos]	XP_005016165	0	93	1312.75	704	655
R0LB01	matrin-3-like isoform x1	886	gi|514768668|ref|XP_005024979.1|PREDICTED: matrin-3-like isoform X4 [Anas platyrhynchos]	XP_005024979	0	100	1843.17	886	886
U3ILA9	mitochondrial import receptor subunit tom34	228	gi|483516945|gb|EOB03619.1|Mitochondrial import receptor subunit TOM34, partial [Anas platyrhynchos]	EOB03619	2.39432e-161	97	457.603	235	228
R0KXJ9	nadh dehydrogenase	49	gi|483507513|gb|EOA98028.1|NADH dehydrogenase [ubiquinone] 1 subunit C2, partial [Anas platyrhynchos]	EOA98028	1.76593e-27	100	103.219	49	49
U3I8F1	glucosamine-6-phosphate isomerase 1	294	gi|57525040|ref|NP_001006156.1|glucosamine-6-phosphate isomerase 1 [Gallus gallus] >gi|363739237|ref|XP_003642143.1| PREDICTED: glucosamine-6-phosphate isomerase 1-like isoform X1 [Gallus gallus] >gi|53130328|emb|CAG31493.1| hypothetical protein RCJMB04_7a23 [Gallus gallus]	NP_001006156	0	94	562.377	293	277
R0JJY5	alpha-2-hs-glycoprotein	345	gi|514767538|ref|XP_005024710.1|PREDICTED: alpha-2-HS-glycoprotein [Anas platyrhynchos] >gi|483506668|gb|EOA97600.1| Alpha-2-HS-glycoprotein, partial [Anas platyrhynchos]	XP_005024710	0	100	702.205	345	345
R0JLH6	coagulation factor ix	268	gi|483507819|gb|EOA98200.1|Coagulation factor IX, partial [Anas platyrhynchos]	EOA98200	0	100	556.984	268	268
R0K413	rna binding protein fox-1 homolog 2 isoform x27	288	gi|513159450|ref|XP_004937842.1|PREDICTED: RNA binding protein fox-1 homolog 2 isoform X27 [Gallus gallus]	XP_004937842	0	100	591.267	288	288
U3J497	microfibrillar-associated protein 2	187	gi|483521331|gb|EOB06448.1|Microfibrillar-associated protein 2 [Anas platyrhynchos]	EOB06448	8.93436e-115	96	337.035	178	171
U3IX89	disheveled-associated activator of morphogenesis 2 isoform x3	899	gi|514733446|ref|XP_005016848.1|PREDICTED: LOW QUALITY PROTEIN: disheveled-associated activator of morphogenesis 2 [Anas platyrhynchos]	XP_005016848	0	98	1817.36	906	889
R0JQ38	tenascin isoform x2	2172	gi|483509696|gb|EOA99266.1|Tenascin, partial [Anas platyrhynchos]	EOA99266	0	100	4494.49	2172	2172
R0KC80	copper transport protein atox1	71	gi|483523743|gb|EOB07951.1|Copper transport protein ATOX1, partial [Anas platyrhynchos]	EOB07951	6.56948e-45	100	149.058	71	71
U3ILU1	rna-binding protein fus isoform x4	177	gi|507660324|ref|XP_004706069.1|PREDICTED: RNA-binding protein FUS [Echinops telfairi]	XP_004706069	2.45467e-66	98	219.164	107	105
R0JKK6	collagen alpha-1 chain	1008	gi|483506619|gb|EOA97576.1|Collagen alpha-1(VI) chain, partial [Anas platyrhynchos]	EOA97576	0	100	2028.45	1008	1008
R0LW10	carnitine o-acetyltransferase isoform x1	616	gi|514718447|ref|XP_005013269.1|PREDICTED: carnitine O-acetyltransferase isoform X1 [Anas platyrhynchos]	XP_005013269	0	100	1291.95	616	616
U3IEW1	galectin-3	241	gi|449504585|ref|XP_002200440.2|PREDICTED: galectin-3 [Taeniopygia guttata]	XP_002200440	1.00126e-115	79	345.51	249	199
U3IZH2	thioredoxin-related transmembrane protein 4	181	gi|514708421|ref|XP_005010890.1|PREDICTED: thioredoxin-related transmembrane protein 4, partial [Anas platyrhynchos]	XP_005010890	7.14849e-133	100	385.185	181	181
U3J4A1	er lumen protein retaining receptor 3	214	gi|514729921|ref|XP_005015999.1|PREDICTED: ER lumen protein retaining receptor 3 isoform X4 [Anas platyrhynchos]	XP_005015999	5.19635e-153	100	434.876	214	214
R0JMV5	bleomycin hydrolase	420	gi|514761266|ref|XP_005023215.1|PREDICTED: bleomycin hydrolase, partial [Anas platyrhynchos] >gi|483508694|gb|EOA98675.1| Bleomycin hydrolase, partial [Anas platyrhynchos]	XP_005023215	0	100	880.552	420	420
R0LBU1	metaxin-1	252	gi|483509117|gb|EOA98909.1|Metaxin-1 [Anas platyrhynchos]	EOA98909	0	100	521.931	252	252
U3IVI4	protein phosphatase 1 regulatory subunit 12b	880	gi|483520032|gb|EOB05647.1|Protein phosphatase 1 regulatory subunit 12B, partial [Anas platyrhynchos]	EOB05647	0	97	1734.92	885	867
U3IPY8	filamin-b isoform x3	1407	gi|514795064|ref|XP_005031068.1|PREDICTED: filamin-B-like, partial [Anas platyrhynchos]	XP_005031068	0	100	2851.23	1407	1407
R0LH91	camp-dependent protein kinase type i-beta regulatory subunit	381	gi|514748288|ref|XP_005020117.1|PREDICTED: cAMP-dependent protein kinase type I-beta regulatory subunit [Anas platyrhynchos] >gi|483512494|gb|EOB00940.1| cAMP-dependent protein kinase type I-beta regulatory subunit, partial [Anas platyrhynchos]	XP_005020117	0	100	785.023	381	381
R0M544	apolipoprotein o	194	gi|483523439|gb|EOB07763.1|Apolipoprotein O, partial [Anas platyrhynchos]	EOB07763	4.54083e-138	100	395.586	194	194
U3IAN4	fun14 domain-containing protein 2	95	gi|514732775|ref|XP_005016680.1|PREDICTED: FUN14 domain-containing protein 2 isoform X2 [Anas platyrhynchos]	XP_005016680	3.24764e-61	100	192.586	95	95
R0J8F7	citrate lyase subunit beta-like mitochondrial	224	gi|483491953|gb|EOA93246.1|Citrate lyase subunit beta-like protein, mitochondrial, partial [Anas platyrhynchos]	EOA93246	9.11097e-163	100	460.685	224	224
R0KDK0	fructose-bisphosphate aldolase c	287	gi|483524470|gb|EOB08426.1|Fructose-bisphosphate aldolase C, partial [Anas platyrhynchos]	EOB08426	0	100	598.201	287	287
R0LVG6	ubiquitin carboxyl-terminal hydrolase isozyme l1	209	gi|483518064|gb|EOB04398.1|Ubiquitin carboxyl-terminal hydrolase isozyme L1, partial [Anas platyrhynchos]	EOB04398	5.15482e-153	100	434.491	209	209
R0JYQ9	protein disulfide-isomerase tmx3	409	gi|514738147|ref|XP_005017730.1|PREDICTED: protein disulfide-isomerase TMX3-like [Anas platyrhynchos]	XP_005017730	0	100	847.81	409	409
R0J8S8	b- partial	298	gi|483493418|gb|EOA93346.1|B-cadherin, partial [Anas platyrhynchos]	EOA93346	0	100	585.104	298	298
R0LLA0	tyrosine-protein phosphatase non-receptor type 11	598	gi|483521356|gb|EOB06464.1|Tyrosine-protein phosphatase non-receptor type 11, partial [Anas platyrhynchos]	EOB06464	0	100	1253.43	598	598
R0KKA7	synaptotagmin-12-like	368	gi|483495686|gb|EOA93598.1|Synaptotagmin-12, partial [Anas platyrhynchos]	EOA93598	0	100	758.829	368	368
U3IEK7	low quality protein: hypoxia up-regulated protein 1	973	gi|514775889|ref|XP_005026693.1|PREDICTED: LOW QUALITY PROTEIN: hypoxia up-regulated protein 1, partial [Anas platyrhynchos]	XP_005026693	0	98	1941.01	976	963
U3IBE2	isochorismatase domain-containing protein 1	197	gi|514745553|ref|XP_005019469.1|PREDICTED: isochorismatase domain-containing protein 1 [Anas platyrhynchos]	XP_005019469	1.60933e-136	100	391.734	195	195
R0KCA9	voltage-gated potassium channel subunit beta-2 isoform x3	338	gi|483523064|gb|EOB07542.1|Voltage-gated potassium channel subunit beta-2, partial [Anas platyrhynchos]	EOB07542	0	100	699.123	338	338
R0KRY1	arginine-rich mutated in early stage tumors	109	gi|483503405|gb|EOA96023.1|Protein ARMET, partial [Anas platyrhynchos]	EOA96023	6.83974e-73	100	223.402	109	109
U3IDE6	low quality protein: citrate mitochondrial	130	gi|149029701|gb|EDL84872.1|rCG42519, isoform CRA_d [Rattus norvegicus]	EDL84872	1.81689e-71	86	223.016	130	113
R0M8H5	la-related protein 4b isoform x1	754	gi|483525443|gb|EOB09063.1|La-related protein 5, partial [Anas platyrhynchos]	EOB09063	0	100	1553.11	754	754
U3ITB1	alpha-2-macroglobulin-like protein 1-like	1413	gi|513225677|ref|XP_003642833.2|PREDICTED: alpha-2-macroglobulin-like protein 1-like [Gallus gallus]	XP_003642833	0	76	1914.43	1474	1134
R0KEC8	tho complex subunit 1	573	gi|514704690|ref|XP_005009471.1|PREDICTED: THO complex subunit 1 [Anas platyrhynchos]	XP_005009471	0	100	1190.25	573	573
R0JU41	oxysterol-binding protein 1	431	gi|483512566|gb|EOB00986.1|Oxysterol-binding protein 1, partial [Anas platyrhynchos]	EOB00986	0	100	898.656	431	431
U3IYG6	mitofusin-2 isoform x1	732	gi|514753432|ref|XP_005021364.1|PREDICTED: mitofusin-2 isoform X1 [Anas platyrhynchos] >gi|514753436|ref|XP_005021365.1| PREDICTED: mitofusin-2 isoform X2 [Anas platyrhynchos]	XP_005021364	0	98	1518.06	740	732
U3IBU2	dihydropyrimidinase-related protein 1	561	gi|514745690|ref|XP_005019501.1|PREDICTED: dihydropyrimidinase-related protein 1 [Anas platyrhynchos] >gi|483513291|gb|EOB01461.1| Dihydropyrimidinase-related protein 1, partial [Anas platyrhynchos]	XP_005019501	0	99	1155.2	561	559
U3I5Q2	catenin alpha-2-like	321	gi|543730888|ref|XP_005506494.1|PREDICTED: catenin alpha-2-like [Columba livia]	XP_005506494	0	98	633.639	319	314
R0JDI0	ras-related protein rab-3a	70	gi|483501867|gb|EOA95295.1|Ras-related protein Rab-3A, partial [Anas platyrhynchos]	EOA95295	1.27921e-43	100	145.976	70	70
R0M1F3	amine oxidase	505	gi|514715501|ref|XP_005012569.1|PREDICTED: amine oxidase [flavin-containing] A [Anas platyrhynchos]	XP_005012569	0	100	1053.51	505	505
R0JX14	mob kinase activator 1a	216	gi|483514489|gb|EOB02111.1|Mps one binder kinase activator-like 1B, partial [Anas platyrhynchos]	EOB02111	2.13383e-161	100	456.447	216	216
R0LBI2	v-type proton atpase subunit brain isoform	466	gi|541967295|ref|XP_005438142.1|PREDICTED: V-type proton ATPase subunit B, brain isoform [Falco cherrug]	XP_005438142	0	100	967.222	466	466
U3IX01	staphylococcal nuclease domain-containing protein 1	614	gi|529447698|ref|XP_005243549.1|PREDICTED: staphylococcal nuclease domain-containing protein 1 [Falco peregrinus] >gi|541983139|ref|XP_005443531.1| PREDICTED: staphylococcal nuclease domain-containing protein 1 [Falco cherrug]	XP_005243549	0	86	975.311	602	519
R0LGB7	low quality protein: protein fam91a1	820	gi|483511963|gb|EOB00605.1|Protein FAM91A1, partial [Anas platyrhynchos]	EOB00605	0	100	1700.64	820	820
U3IFI4	terminal uridylyltransferase 4	1573	gi|514779045|ref|XP_005027286.1|PREDICTED: terminal uridylyltransferase 4 [Anas platyrhynchos]	XP_005027286	0	98	3260.7	1596	1570
R0LC19	heat shock protein 70	634	gi|514759157|ref|XP_005022715.1|PREDICTED: heat shock 70 kDa protein-like [Anas platyrhynchos] >gi|280977731|gb|ACD36583.2| heat shock protein 70 [Anser cygnoides] >gi|483509267|gb|EOA99019.1| Heat shock 70 kDa protein, partial [Anas platyrhynchos]	XP_005022715	0	100	1302.35	634	634
U3IZL8	probable e3 ubiquitin-protein ligase mycbp2	4644	gi|514705258|ref|XP_005009745.1|PREDICTED: LOW QUALITY PROTEIN: probable E3 ubiquitin-protein ligase MYCBP2 [Anas platyrhynchos]	XP_005009745	0	98	9475.13	4669	4587
R0J7T6	plexin-a4 isoform x2	456	gi|483491864|gb|EOA93230.1|Plexin-A4, partial [Anas platyrhynchos]	EOA93230	0	100	944.495	456	456
R0LCP9	small nuclear ribonucleoprotein sm d1	93	gi|483516649|gb|EOB03434.1|Small nuclear ribonucleoprotein Sm D1, partial [Anas platyrhynchos]	EOB03434	1.48769e-59	100	187.963	93	93
R0K594	lipocalin-like	228	gi|483518920|gb|EOB04887.1|Lipocalin [Anas platyrhynchos]	EOB04887	3.34968e-169	100	477.248	228	228
C1IIC0	nadh dehydrogenase subunit ii	330	gi|190683679|gb|ACE82158.1|NADH dehydrogenase subunit 2 [Malacorhynchus membranaceus]	ACE82158	0	100	638.262	330	330
R0LJU6	bsd domain-containing protein 1	431	gi|483512068|gb|EOB00688.1|BSD domain-containing protein 1, partial [Anas platyrhynchos]	EOB00688	0	100	872.078	431	431
U3J3U6	integrator complex subunit 1	2117	gi|514748646|ref|XP_005020203.1|PREDICTED: LOW QUALITY PROTEIN: integrator complex subunit 1 [Anas platyrhynchos]	XP_005020203	0	99	4316.92	2119	2115
R0K6G4	hippocalcin-like protein 1	193	gi|46048731|ref|NP_990565.1|hippocalcin-like protein 1 [Gallus gallus] >gi|256355195|ref|NP_001157825.1| hippocalcin-like protein 1 [Taeniopygia guttata] >gi|326916494|ref|XP_003204542.1| PREDICTED: hippocalcin-like protein 1-like [Meleagris gallopavo] >gi|514722234|ref|XP_005014164.1| PREDICTED: hippocalcin-like protein 1 isoform X1 [Anas platyrhynchos] >gi|514722238|ref|XP_005014165.1| PREDICTE…	NP_990565	2.1042e-141	100	404.06	193	193
R0JB64	39s ribosomal protein mitochondrial	155	gi|483499723|gb|EOA94485.1|39S ribosomal protein L40, mitochondrial, partial [Anas platyrhynchos]	EOA94485	1.71587e-105	100	309.686	155	155
U3J166	probable cation-transporting atpase 13a1-like	1087	gi|514740483|ref|XP_005018276.1|PREDICTED: probable cation-transporting ATPase 13A1-like [Anas platyrhynchos]	XP_005018276	0	100	2244.93	1087	1087
U3IVJ1	ste20 sps1-related proline-alanine-rich protein kinase	346	gi|514743808|ref|XP_005019051.1|PREDICTED: STE20/SPS1-related proline-alanine-rich protein kinase [Anas platyrhynchos]	XP_005019051	0	100	723.776	346	346
R0K1N5	er membrane protein complex subunit 8	133	gi|483516781|gb|EOB03522.1|Neighbor of COX4, partial [Anas platyrhynchos]	EOB03522	1.21275e-93	100	277.715	133	133
U3IFC4	glypican- partial	498	gi|483519370|gb|EOB05179.1|Glypican-1, partial [Anas platyrhynchos]	EOB05179	0	100	1047.73	498	498
R0KZR0	opioid growth factor receptor	352	gi|483500212|gb|EOA94674.1|Opioid growth factor receptor, partial [Anas platyrhynchos]	EOA94674	0	100	728.398	352	352
U3I640	78 kda glucose-regulated protein	612	gi|45382769|ref|NP_990822.1|78 kDa glucose-regulated protein precursor [Gallus gallus] >gi|4033392|sp|Q90593.1|GRP78_CHICK RecName: Full=78 kDa glucose-regulated protein; Short=GRP-78; AltName: Full=Heat shock 70 kDa protein 5; AltName: Full=Immunoglobulin heavy chain-binding protein; Short=BiP; Flags: Precursor >gi|211827|gb|AAA48785.1| 78-kD glucose-regulated protein precursor [Gallus gallus] >…	NP_990822	0	99	1237.63	612	611
R0LIC4	stromal cell-derived factor 2-like protein 1	159	gi|483511196|gb|EOB00133.1|Stromal cell-derived factor 2-like protein 1, partial [Anas platyrhynchos]	EOB00133	2.40809e-115	100	335.109	159	159
R0K494	magnesium transporter protein 1	299	gi|483518364|gb|EOB04567.1|Magnesium transporter protein 1, partial [Anas platyrhynchos]	EOB04567	0	100	626.706	299	299
U3J9H3	casein kinase ii subunit alpha	314	gi|514748058|ref|XP_005020061.1|PREDICTED: casein kinase II subunit alpha', partial [Anas platyrhynchos]	XP_005020061	0	99	644.04	314	312
U3IAX5	cytoplasmic fmr1-interacting protein 2 isoform 5	367	gi|514796354|ref|XP_005031355.1|PREDICTED: cytoplasmic FMR1-interacting protein 2-like, partial [Anas platyrhynchos]	XP_005031355	0	100	759.599	367	367
R0M3P0	3-hydroxyisobutyryl- mitochondrial	364	gi|483522649|gb|EOB07273.1|3-hydroxyisobutyryl-CoA hydrolase, mitochondrial, partial [Anas platyrhynchos]	EOB07273	0	100	751.51	364	364
R0LTA0	guanine nucleotide-binding protein g subunit alpha isoform x1	301	gi|525010110|ref|XP_005052685.1|PREDICTED: serine/arginine repetitive matrix protein 1-like [Ficedula albicollis]	XP_005052685	0	99	662.144	300	299
R0JGR8	casein kinase ii subunit alpha	391	gi|514775148|ref|XP_005026518.1|PREDICTED: casein kinase II subunit alpha isoform X1 [Anas platyrhynchos] >gi|483504105|gb|EOA96410.1| Casein kinase II subunit alpha, partial [Anas platyrhynchos]	XP_005026518	0	100	816.224	391	391
R9UTK9	alpha-1-antiproteinase 2-like	330	gi|511487198|gb|AGN74809.1|serpin peptidase inhibitor clade A member 1, partial [Anas platyrhynchos]	AGN74809	0	100	682.945	330	330
R0LTH4	transmembrane emp24 domain-containing protein 2	148	gi|483517073|gb|EOB03713.1|Transmembrane emp24 domain-containing protein 2, partial [Anas platyrhynchos]	EOB03713	7.65555e-107	100	312.383	148	148
U3IZV9	nucleolar rna helicase 2-like	282	gi|363735177|ref|XP_421574.3|PREDICTED: nucleolar RNA helicase 2-like [Gallus gallus]	XP_421574	1.38233e-171	98	505.368	253	250
U3IY44	alpha-1-antiproteinase 2-like	368	gi|514754086|ref|XP_005021520.1|PREDICTED: serine protease inhibitor A3M-like isoform X1 [Anas platyrhynchos] >gi|514754090|ref|XP_005021521.1| PREDICTED: serine protease inhibitor A3M-like isoform X2 [Anas platyrhynchos]	XP_005021520	0	100	756.518	366	366
U3I954	gamma-enolase isoform x1	420	gi|514733328|ref|XP_005016820.1|PREDICTED: gamma-enolase isoform X1 [Anas platyrhynchos] >gi|529431233|ref|XP_005235419.1| PREDICTED: gamma-enolase isoform X1 [Falco peregrinus] >gi|541957232|ref|XP_005434376.1| PREDICTED: gamma-enolase isoform X1 [Falco cherrug] >gi|543730582|ref|XP_005506343.1| PREDICTED: gamma-enolase [Columba livia] >gi|449278402|gb|EMC86245.1| Gamma-enolase [Columba livia]	XP_005016820	0	100	863.988	420	420
B4ZY90	fatty acid synthase	158	gi|194580031|gb|ACF75906.1|fatty acid synthase [Anser cygnoides]	ACF75906	3.89127e-113	100	329.331	158	158
R0K8R4	diacylglycerol kinase epsilon	567	gi|514714460|ref|XP_005012317.1|PREDICTED: diacylglycerol kinase epsilon isoform X2 [Anas platyrhynchos]	XP_005012317	0	100	1182.16	567	567
U3I8V5	cleft lip and palate transmembrane protein 1-like protein	488	gi|449272563|gb|EMC82425.1|Cleft lip and palate transmembrane protein 1-like protein, partial [Columba livia]	EMC82425	0	92	883.248	485	450
R0K1V4	fatty acid-binding adipocyte	117	gi|483516922|gb|EOB03612.1|Fatty acid-binding protein, adipocyte, partial [Anas platyrhynchos]	EOB03612	7.44375e-78	100	236.498	117	117
R0J7H7	hemoglobin beta a subunit	147	gi|483488372|gb|EOA93125.1|Hemoglobin subunit epsilon, partial [Anas platyrhynchos]	EOA93125	3.41535e-104	100	305.834	147	147
R0KC15	14-3-3 protein gamma	220	gi|483523613|gb|EOB07876.1|14-3-3 protein gamma, partial [Anas platyrhynchos]	EOB07876	1.24061e-160	100	454.907	220	220
R0L5H0	mitochondrial import inner membrane translocase subunit tim8 a	43	gi|543257226|ref|XP_005420005.1|PREDICTED: mitochondrial import inner membrane translocase subunit Tim8 A [Geospiza fortis]	XP_005420005	1.87646e-21	100	87.8113	43	43
U3J1R7	low quality protein: beta-adducin-like	719	gi|514794221|ref|XP_005030869.1|PREDICTED: LOW QUALITY PROTEIN: beta-adducin-like [Anas platyrhynchos]	XP_005030869	0	92	1372.07	740	686
U3IQM9	1-acyl-sn-glycerol-3-phosphate acyltransferase gamma	357	gi|514715330|ref|XP_005012527.1|PREDICTED: 1-acyl-sn-glycerol-3-phosphate acyltransferase gamma isoform X1 [Anas platyrhynchos] >gi|514715334|ref|XP_005012528.1| PREDICTED: 1-acyl-sn-glycerol-3-phosphate acyltransferase gamma isoform X2 [Anas platyrhynchos] >gi|514715338|ref|XP_005012529.1| PREDICTED: 1-acyl-sn-glycerol-3-phosphate acyltransferase gamma isoform X3 [Anas platyrhynchos] >gi|4835214…	XP_005012527	0	99	729.939	357	356
D7RMT6	fibrinogen gamma partial	130	gi|296936487|gb|ADH94278.1|fibrinogen gamma chain, partial [Anser anser]	ADH94278	6.89119e-92	100	273.092	130	130
U3ILQ1	proteasome subunit alpha type-5	232	gi|71897167|ref|NP_001026578.1|proteasome subunit alpha type-5 [Gallus gallus] >gi|311771753|ref|NP_001185745.1| putative proteasome alpha 5 subunit [Taeniopygia guttata] >gi|543374036|ref|XP_005530233.1| PREDICTED: proteasome subunit alpha type-5 [Pseudopodoces humilis] >gi|53133117|emb|CAG31964.1| hypothetical protein RCJMB04_14i9 [Gallus gallus]	NP_001026578	2.17622e-169	100	478.404	232	232
R0LY14	14-3-3 protein theta	228	gi|483519631|gb|EOB05353.1|14-3-3 protein theta, partial [Anas platyrhynchos]	EOB05353	2.15522e-166	100	470.315	228	228
R0LGZ0	angiotensinogen	466	gi|483512348|gb|EOB00835.1|Angiotensinogen, partial [Anas platyrhynchos]	EOB00835	0	100	942.954	466	466
U3J2N7	exocyst complex component 2	925	gi|514759991|ref|XP_005022911.1|PREDICTED: exocyst complex component 2 isoform X1 [Anas platyrhynchos] >gi|514759995|ref|XP_005022912.1| PREDICTED: exocyst complex component 2 isoform X2 [Anas platyrhynchos]	XP_005022911	0	100	1919.05	925	925
U3I675	inositol -trisphosphate receptor type 3	2433	gi|514776765|ref|XP_005026902.1|PREDICTED: inositol 1,4,5-trisphosphate receptor type 3 [Anas platyrhynchos]	XP_005026902	0	99	5026.46	2433	2424
U3INR8	synapsin-2	474	gi|514720814|ref|XP_005013836.1|PREDICTED: synapsin-2 [Anas platyrhynchos]	XP_005013836	0	92	858.21	475	439
U3IHC3	cytochrome b-c1 complex subunit mitochondrial-like	86	gi|514779599|ref|XP_005027419.1|PREDICTED: cytochrome b-c1 complex subunit 6, mitochondrial-like isoform X1 [Anas platyrhynchos]	XP_005027419	6.86454e-53	100	170.629	86	86
U3I090	btb poz domain-containing protein kctd12-like	296	gi|514713325|ref|XP_005012040.1|PREDICTED: BTB/POZ domain-containing protein KCTD8-like [Anas platyrhynchos]	XP_005012040	0	100	617.076	295	295
R0LM41	inositol monophosphatase 3	229	gi|483521846|gb|EOB06779.1|Inositol monophosphatase 3, partial [Anas platyrhynchos]	EOB06779	1.50895e-167	100	473.011	229	229
U3ITT5	plexin- partial	1434	gi|514769360|ref|XP_005025143.1|PREDICTED: plexin-A1-like [Anas platyrhynchos]	XP_005025143	0	99	2985.67	1434	1432
U3IHG3	neural cell adhesion molecule 1	1091	gi|514794508|ref|XP_005030939.1|PREDICTED: neural cell adhesion molecule 1 isoform X1 [Anas platyrhynchos]	XP_005030939	0	100	2201.02	1073	1073
R0JGY4	nicotinamide mononucleotide adenylyltransferase 1	276	gi|514774670|ref|XP_005026409.1|PREDICTED: nicotinamide mononucleotide adenylyltransferase 1 isoform X1 [Anas platyrhynchos]	XP_005026409	0	100	569.311	276	276
R0K3E3	prolactin	220	gi|187384861|gb|ACD03601.1|prolactin [Anser anser] >gi|219809276|gb|ACL36106.1| prolactin [Anser anser] >gi|239582971|gb|ACR82515.1| prolactin [Anser cygnoides] >gi|259490815|gb|ACW82445.1| prolactin [Anser cygnoides] >gi|295393610|gb|ADG03649.1| prolactin [Anser anser]	ACD03601	1.36118e-160	100	455.292	220	220
U3IUQ4	gtpase-activating rap ran-gap domain-like partial	2049	gi|483519083|gb|EOB05012.1|GTPase-activating Rap/Ran-GAP domain-like 1, partial [Anas platyrhynchos]	EOB05012	0	99	4240.26	2065	2049
R0K7Z6	leucine-rich repeat-containing protein 8a	810	gi|514718374|ref|XP_005013252.1|PREDICTED: leucine-rich repeat-containing protein 8A isoform X1 [Anas platyrhynchos] >gi|514718378|ref|XP_005013253.1| PREDICTED: leucine-rich repeat-containing protein 8A isoform X2 [Anas platyrhynchos] >gi|514718385|ref|XP_005013254.1| PREDICTED: leucine-rich repeat-containing protein 8A isoform X3 [Anas platyrhynchos] >gi|514718389|ref|XP_005013255.1| PREDICTED:…	XP_005013252	0	100	1663.28	810	810
R0JSN1	mitochondrial chaperone bcs1-like	405	gi|483511282|gb|EOB00197.1|Mitochondrial chaperone BCS1, partial [Anas platyrhynchos]	EOB00197	0	100	838.951	405	405
U3IBW3	protein elys-like	2249	gi|483498854|gb|EOA94201.1|AT-hook-containing transcription factor 1, partial [Anas platyrhynchos]	EOA94201	0	96	4536.1	2305	2231
R0K3D0	collagen alpha-6 chain	1592	gi|483518363|gb|EOB04566.1|Collagen alpha-6(IV) chain, partial [Anas platyrhynchos]	EOB04566	0	100	2870.49	1592	1592
R0L916	excitatory amino acid transporter 1 isoform x1	541	gi|483507274|gb|EOA97904.1|Excitatory amino acid transporter 1, partial [Anas platyrhynchos]	EOA97904	0	100	1097.03	541	541
R0L366	chitinase domain-containing protein 1 isoform x1	353	gi|514779576|ref|XP_005027414.1|PREDICTED: chitinase domain-containing protein 1 [Anas platyrhynchos]	XP_005027414	0	100	730.709	353	353
D7RTR0	hemoglobin alpha d subunit	141	gi|298256151|gb|ADI71349.1|hemoglobin alpha D subunit [Branta canadensis] >gi|298256153|gb|ADI71350.1| hemoglobin alpha D subunit [Branta leucopsis] >gi|298256155|gb|ADI71351.1| hemoglobin alpha D subunit [Branta sandvicensis] >gi|298256157|gb|ADI71352.1| hemoglobin alpha D subunit [Anser caerulescens] >gi|298256159|gb|ADI71353.1| hemoglobin alpha D subunit [Anser rossii] >gi|298256161|gb|ADI7135…	ADI71349	1.03519e-99	100	293.893	141	141
R0JTZ5	myotubularin isoform x4	560	gi|514750075|ref|XP_005020542.1|PREDICTED: myotubularin isoform X3 [Anas platyrhynchos]	XP_005020542	0	100	1175.61	560	560
R0LFZ6	poly polymerase alpha isoform x2	733	gi|483511716|gb|EOB00465.1|Poly(A) polymerase alpha, partial [Anas platyrhynchos]	EOB00465	0	100	1509.97	733	733
R0K5S6	transmembrane protein tmp21-like	148	gi|483519833|gb|EOB05501.1|Transmembrane protein Tmp21, partial [Anas platyrhynchos]	EOB05501	9.08147e-105	100	307.375	148	148
U3IS29	regulator of nonsense transcripts 2 isoform x1	1256	gi|557278273|ref|XP_006022206.1|PREDICTED: regulator of nonsense transcripts 2 isoform X1 [Alligator sinensis] >gi|557278275|ref|XP_006022207.1| PREDICTED: regulator of nonsense transcripts 2 isoform X2 [Alligator sinensis] >gi|557278277|ref|XP_006022208.1| PREDICTED: regulator of nonsense transcripts 2 isoform X3 [Alligator sinensis] >gi|557278279|ref|XP_006022209.1| PREDICTED: regulator of nons…	XP_006022206	0	94	2189.46	1172	1102
U3I4L6	cytoplasmic fmr1-interacting protein 2	895	gi|514790327|ref|XP_005029958.1|PREDICTED: cytoplasmic FMR1-interacting protein 2 isoform X1 [Anas platyrhynchos]	XP_005029958	0	100	1866.66	891	891
R0LVS6	collagen alpha-5 chain isoform x4	1341	gi|483518370|gb|EOB04573.1|Collagen alpha-5(IV) chain, partial [Anas platyrhynchos]	EOB04573	0	100	2320.04	1341	1341
U3IH71	camp-dependent protein kinase type ii-beta regulatory subunit	256	gi|514706445|ref|XP_005010308.1|PREDICTED: cAMP-dependent protein kinase type II-beta regulatory subunit [Anas platyrhynchos]	XP_005010308	0	100	527.324	256	256
U3IQV8	complement component c6	940	gi|514715291|ref|XP_005012519.1|PREDICTED: LOW QUALITY PROTEIN: complement component C6 [Anas platyrhynchos]	XP_005012519	0	96	1855.49	951	918
R0LY18	phospholipase b 81b-like	534	gi|483521783|gb|EOB06740.1|Putative phospholipase B-like 1, partial [Anas platyrhynchos]	EOB06740	0	100	1122.84	534	534
R0LKX1	sec1 family domain-containing protein 2	241	gi|514716712|ref|XP_005012855.1|PREDICTED: sec1 family domain-containing protein 2-like, partial [Anas platyrhynchos]	XP_005012855	4.04184e-177	100	499.975	241	241
U3I853	serine mitochondrial	408	gi|514764494|ref|XP_005023990.1|PREDICTED: LOW QUALITY PROTEIN: serine hydroxymethyltransferase, mitochondrial [Anas platyrhynchos]	XP_005023990	0	97	805.438	413	401
R0LA00	ras-related protein rap-2a-like	177	gi|483507934|gb|EOA98279.1|Ras-related protein Rap-2b, partial [Anas platyrhynchos]	EOA98279	1.57319e-126	100	364.77	177	177
R0KES0	nuclear pore glycoprotein p62-like	471	gi|483524680|gb|EOB08562.1|Nuclear pore glycoprotein p62, partial [Anas platyrhynchos]	EOB08562	0	100	924.08	471	471
R0KCK1	islet cell autoantigen 1 isoform x1	512	gi|483523242|gb|EOB07662.1|Islet cell autoantigen 1, partial [Anas platyrhynchos]	EOB07662	0	100	1066.99	512	512
U3IXV8	sh3 domain-containing ysc84-like protein 1	289	gi|514714766|ref|XP_005012392.1|PREDICTED: SH3 domain-containing YSC84-like protein 1 isoform X1 [Anas platyrhynchos]	XP_005012392	0	99	573.933	291	289
R0KZ66	serine threonine-protein phosphatase 2a 56 kda regulatory subunit delta isoform isoform x1	562	gi|483508574|gb|EOA98603.1|Serine/threonine-protein phosphatase 2A 56 kDa regulatory subunit delta isoform, partial [Anas platyrhynchos]	EOA98603	0	100	1154.81	562	562
U3ISI4	low quality protein: contactin-1	810	gi|514743980|ref|XP_005019090.1|PREDICTED: LOW QUALITY PROTEIN: contactin-1 [Anas platyrhynchos]	XP_005019090	0	100	1677.92	808	808
R0K0K4	udp-n-acetylglucosamine--peptide n-acetylglucosaminyltransferase 110 kda partial	1036	gi|514732830|ref|XP_005016694.1|PREDICTED: UDP-N-acetylglucosamine--peptide N-acetylglucosaminyltransferase 110 kDa subunit [Anas platyrhynchos]	XP_005016694	0	100	2164.42	1036	1036
U3J8D9	7-methylguanosine phosphate-specific 5 -nucleotidase	289	gi|514778892|ref|XP_005027250.1|PREDICTED: 7-methylguanosine phosphate-specific 5'-nucleotidase [Anas platyrhynchos]	XP_005027250	0	99	558.525	275	273
E5FXJ2	autophagy protein 5	250	gi|311294087|gb|ADP88808.1|autophagy-related 5 [Anas platyrhynchos]	ADP88808	0	100	525.013	250	250
U3IBQ0	prefoldin subunit 4	131	gi|514706813|ref|XP_005010482.1|PREDICTED: prefoldin subunit 4 [Anas platyrhynchos]	XP_005010482	1.93198e-87	100	261.922	131	131
U3I584	extracellular matrix protein fras1	3955	gi|514769555|ref|XP_005025185.1|PREDICTED: LOW QUALITY PROTEIN: extracellular matrix protein FRAS1, partial [Anas platyrhynchos]	XP_005025185	0	99	8144.65	3956	3933
R0KU50	mosc domain-containing protein mitochondrial	188	gi|483504995|gb|EOA96803.1|MOSC domain-containing protein 2, mitochondrial, partial [Anas platyrhynchos]	EOA96803	5.87023e-136	100	389.808	188	188
R0K4W8	glycerophosphodiester phosphodiesterase domain-containing protein 1	313	gi|483519331|gb|EOB05161.1|Glycerophosphodiester phosphodiesterase domain-containing protein 1, partial [Anas platyrhynchos]	EOB05161	0	100	649.047	313	313
U3IMY7	acyl- synthetase family member 4	1107	gi|514716414|ref|XP_005012782.1|PREDICTED: acyl-CoA synthetase family member 4 isoform X1 [Anas platyrhynchos]	XP_005012782	0	98	2276.52	1126	1106
R0JD65	histone -like	91	gi|530654666|ref|XP_005313469.1|PREDICTED: histone H2A.J-like [Chrysemys picta bellii] >gi|557258481|ref|XP_006014936.1| PREDICTED: histone H2A.J-like [Alligator sinensis] >gi|558187437|ref|XP_006128686.1| PREDICTED: histone H2A.J-like [Pelodiscus sinensis] >gi|564259971|ref|XP_006268902.1| PREDICTED: histone H2A.J-like [Alligator mississippiensis]	XP_005313469	5.57625e-57	100	182.57	91	91
R0K5U4	protein sel-1 homolog 1	770	gi|483519853|gb|EOB05521.1|Protein sel-1-like protein 1, partial [Anas platyrhynchos]	EOB05521	0	100	1602.03	770	770
R0LA09	microtubule-associated proteins 1a 1b light chain 3b	95	gi|483515096|gb|EOB02484.1|Microtubule-associated proteins 1A/1B light chain 3B, partial [Anas platyrhynchos]	EOB02484	2.14379e-62	100	195.667	95	95
R0JXE5	noelin- partial	386	gi|483514760|gb|EOB02256.1|Noelin-2, partial [Anas platyrhynchos]	EOB02256	0	100	808.135	386	386
R0K2T2	wd repeat-containing protein 26	523	gi|483517973|gb|EOB04346.1|WD repeat-containing protein 26, partial [Anas platyrhynchos]	EOB04346	0	100	1090.87	523	523
R0KNJ7	septin-2 isoform x2	306	gi|50752104|ref|XP_422654.1|PREDICTED: septin-2 isoform X2 [Gallus gallus] >gi|326925788|ref|XP_003209091.1| PREDICTED: septin-2-like [Meleagris gallopavo]	XP_422654	0	100	638.262	306	306
R0L970	glycine cleavage system h mitochondrial	126	gi|483514670|gb|EOB02204.1|Glycine cleavage system H protein, mitochondrial, partial [Anas platyrhynchos]	EOB02204	5.20166e-86	100	258.07	126	126
U3I0P7	oligodendrocyte-myelin glycoprotein	439	gi|514752253|ref|XP_005021062.1|PREDICTED: oligodendrocyte-myelin glycoprotein [Anas platyrhynchos]	XP_005021062	0	100	899.427	439	439
R0JYS4	myc box-dependent-interacting protein 1 isoform x1	578	gi|483515545|gb|EOB02761.1|Myc box-dependent-interacting protein 1, partial [Anas platyrhynchos]	EOB02761	0	100	1191.02	578	578
U3J1N4	calcineurin b homologous protein 1	192	gi|524998914|ref|XP_005047211.1|PREDICTED: calcineurin B homologous protein 1, partial [Ficedula albicollis]	XP_005047211	5.2199e-122	100	353.984	175	175
U3ILF3	protein lunapark	355	gi|514719838|ref|XP_005013603.1|PREDICTED: protein lunapark [Anas platyrhynchos]	XP_005013603	0	100	733.021	354	354
U3I1Y8	low quality protein: tenascin-r	1351	gi|483513490|gb|EOB01551.1|Tenascin-R, partial [Anas platyrhynchos]	EOB01551	0	97	2697.54	1364	1325
R0LG42	histone-lysine n-methyltransferase setd7	355	gi|483509646|gb|EOA99232.1|Histone-lysine N-methyltransferase SETD7, partial [Anas platyrhynchos]	EOA99232	0	100	736.102	355	355
R0LVK1	target of myb protein 1 isoform x1	498	gi|483518209|gb|EOB04458.1|Target of Myb protein 1, partial [Anas platyrhynchos]	EOB04458	0	100	1023.85	498	498
U3J8Z5	low quality protein: rho guanine nucleotide exchange factor 10-like protein	986	gi|541952848|ref|XP_005432857.1|PREDICTED: LOW QUALITY PROTEIN: rho guanine nucleotide exchange factor 10-like protein [Falco cherrug]	XP_005432857	0	85	1643.25	1044	894
U3J2U3	protein c19orf12 homolog	140	gi|514749091|ref|XP_005020310.1|PREDICTED: protein C19orf12 homolog isoform X1 [Anas platyrhynchos] >gi|514749095|ref|XP_005020311.1| PREDICTED: protein C19orf12 homolog isoform X2 [Anas platyrhynchos] >gi|514749099|ref|XP_005020312.1| PREDICTED: protein C19orf12 homolog isoform X3 [Anas platyrhynchos] >gi|514749103|ref|XP_005020313.1| PREDICTED: protein C19orf12 homolog isoform X4 [Anas platyrhy…	XP_005020310	3.06098e-95	100	282.337	140	140
U3I0U1	protein phosphatase 1 regulatory subunit 21	781	gi|61098009|ref|NP_001012891.1|protein phosphatase 1 regulatory subunit 21 [Gallus gallus] >gi|82082373|sp|Q5ZL12.1|PPR21_CHICK RecName: Full=Protein phosphatase 1 regulatory subunit 21; AltName: Full=Coiled-coil domain-containing protein 128; AltName: Full=KLRAQ motif-containing protein 1 >gi|53130504|emb|CAG31581.1| hypothetical protein RCJMB04_8e10 [Gallus gallus]	NP_001012891	0	96	1486.86	780	755
R0LWA9	inositol monophosphatase 2	257	gi|483520737|gb|EOB06070.1|Inositol monophosphatase 2, partial [Anas platyrhynchos]	EOB06070	0	100	532.332	257	257
U3IA14	growth hormone	212	gi|483510477|gb|EOA99704.1|Somatotropin, partial [Anas platyrhynchos]	EOA99704	1.99718e-156	100	443.736	212	212
R0M2B7	low quality protein: n-myc-interactor	260	gi|483524176|gb|EOB08250.1|N-myc-interactor, partial [Anas platyrhynchos]	EOB08250	0	100	537.724	260	260
U3J2G3	glycylpeptide n-tetradecanoyltransferase 2	474	gi|483515115|gb|EOB02495.1|Glycylpeptide N-tetradecanoyltransferase 2, partial [Anas platyrhynchos]	EOB02495	0	96	938.717	470	455
R0JQD7	brca2 and cdkn1a-interacting protein	240	gi|483509836|gb|EOA99341.1|BRCA2 and CDKN1A-interacting protein, partial [Anas platyrhynchos]	EOA99341	5.29497e-176	100	495.352	240	240
U3IJM3	importin subunit alpha-3	509	gi|514780574|ref|XP_005027650.1|PREDICTED: importin subunit alpha-4 isoform X2 [Anas platyrhynchos]	XP_005027650	0	97	1008.05	507	496
R0KPX1	tissue alpha-l- partial	336	gi|483501818|gb|EOA95273.1|Tissue alpha-L-fucosidase, partial [Anas platyrhynchos]	EOA95273	0	100	692.189	336	336
U3I603	voltage-dependent calcium channel subunit alpha-2 delta-1	1060	gi|514758321|ref|XP_005022523.1|PREDICTED: voltage-dependent calcium channel subunit alpha-2/delta-1 isoform X1 [Anas platyrhynchos]	XP_005022523	0	95	2098.94	1079	1029
U3I9X7	integrin beta-3-like	783	gi|514793514|ref|XP_005030702.1|PREDICTED: LOW QUALITY PROTEIN: integrin beta-3-like [Anas platyrhynchos]	XP_005030702	0	99	1592.79	787	780
U3IST9	v-type proton atpase subunit c 2	386	gi|514722274|ref|XP_005014174.1|PREDICTED: V-type proton ATPase subunit C 2 isoform X1 [Anas platyrhynchos] >gi|514722278|ref|XP_005014175.1| PREDICTED: V-type proton ATPase subunit C 2 isoform X2 [Anas platyrhynchos] >gi|514722282|ref|XP_005014176.1| PREDICTED: V-type proton ATPase subunit C 2 isoform X3 [Anas platyrhynchos]	XP_005014174	0	100	784.252	382	382
R0LKL1	trafficking protein particle complex subunit 8	1368	gi|483514712|gb|EOB02220.1|Protein TRS85-like protein, partial [Anas platyrhynchos]	EOB02220	0	100	2852	1368	1368
R0JVM9	dcc-interacting protein 13-beta	644	gi|483513038|gb|EOB01292.1|DCC-interacting protein 13-beta, partial [Anas platyrhynchos]	EOB01292	0	100	1341.64	644	644
R0KY01	ero1-like protein beta	414	gi|514764162|ref|XP_005023910.1|PREDICTED: ERO1-like protein beta, partial [Anas platyrhynchos]	XP_005023910	0	100	863.218	414	414
U3I585	ccr4-not transcription complex subunit 11	445	gi|527266520|ref|XP_005151425.1|PREDICTED: CCR4-NOT transcription complex subunit 11 [Melopsittacus undulatus]	XP_005151425	0	98	844.729	421	415
R0LJ21	tata-binding protein-associated factor 172	1844	gi|483520110|gb|EOB05694.1|TATA-binding protein-associated factor 172, partial [Anas platyrhynchos]	EOB05694	0	100	3822.71	1844	1844
C7EL14	hemoglobin beta a subunit	147	gi|254769876|gb|ACT81183.1|hemoglobin beta A subunit [Lophonetta specularioides alticola] >gi|254769878|gb|ACT81184.1| hemoglobin beta A subunit [Lophonetta specularioides alticola] >gi|254769880|gb|ACT81185.1| hemoglobin beta A subunit [Lophonetta specularioides alticola] >gi|254769882|gb|ACT81186.1| hemoglobin beta A subunit [Lophonetta specularioides alticola] >gi|254769884|gb|ACT81187.1| hemo…	ACT81183	2.21301e-103	99	303.523	147	146
R0K1T6	epidermal differentiation-specific	150	gi|483516898|gb|EOB03592.1|Epidermal differentiation-specific protein, partial [Anas platyrhynchos]	EOB03592	1.36547e-108	100	317.005	150	150
U3IQE5	polyadenylate-binding protein 4	626	gi|543744090|ref|XP_005512874.1|PREDICTED: polyadenylate-binding protein 4 [Columba livia] >gi|449268618|gb|EMC79472.1| Polyadenylate-binding protein 4 [Columba livia]	XP_005512874	0	98	1278.46	630	622
U3IRY0	low quality protein: vimentin	465	gi|514718275|ref|XP_005013228.1|PREDICTED: LOW QUALITY PROTEIN: vimentin [Anas platyrhynchos]	XP_005013228	0	95	899.427	476	455
R0JYP4	dolichyl-diphosphooligosaccharide--protein glycosyltransferase subunit stt3b	699	gi|483514994|gb|EOB02427.1|Dolichyl-diphosphooligosaccharide--protein glycosyltransferase subunit STT3B, partial [Anas platyrhynchos]	EOB02427	0	100	1455.66	699	699
R0JEM5	long-chain-fatty-acid-- ligase acsbg1	629	gi|483502050|gb|EOA95386.1|Long-chain-fatty-acid--CoA ligase ACSBG1, partial [Anas platyrhynchos]	EOA95386	0	100	1316.98	629	629
Q4PLT4	prolactin	229	gi|67483106|gb|AAY68020.1|prolactin [Anser anser]	AAY68020	1.79765e-167	100	473.011	229	229
R0JS86	vacuolar protein sorting-associated protein 13d isoform x1	4392	gi|483510994|gb|EOB00027.1|Vacuolar protein sorting-associated protein 13D, partial [Anas platyrhynchos]	EOB00027	0	100	9117.27	4392	4392
U3IKF2	ubx domain-containing protein 6	359	gi|514786996|ref|XP_005029156.1|PREDICTED: UBX domain-containing protein 6 isoform X2 [Anas platyrhynchos]	XP_005029156	0	100	726.472	354	354
U3I4I5	protein ndrg3 isoform x1	390	gi|542178230|ref|XP_005495558.1|PREDICTED: protein NDRG3-like isoform X1 [Zonotrichia albicollis] >gi|543281749|ref|XP_005428438.1| PREDICTED: protein NDRG3-like isoform X1 [Geospiza fortis]	XP_005495558	0	85	604.364	390	335
R0KXW0	dolichyl-diphosphooligosaccharide--protein glycosyltransferase subunit 2	528	gi|514764384|ref|XP_005023964.1|PREDICTED: dolichyl-diphosphooligosaccharide--protein glycosyltransferase subunit 2 [Anas platyrhynchos]	XP_005023964	0	100	1080.47	528	528
R0KAP4	centrin- partial	145	gi|514713317|ref|XP_005012038.1|PREDICTED: centrin-1-like [Anas platyrhynchos]	XP_005012038	7.49026e-95	100	281.952	145	145
R0JB75	ddb1- and cul4-associated factor 7	297	gi|301778319|ref|XP_002924577.1|PREDICTED: DDB1- and CUL4-associated factor 7-like [Ailuropoda melanoleuca]	XP_002924577	0	100	624.78	297	297
R0LJ01	actin-related protein 10	392	gi|514751670|ref|XP_005020919.1|PREDICTED: actin-related protein 10 [Anas platyrhynchos]	XP_005020919	0	100	805.053	392	392
R0LSK4	aquaporin- partial	314	gi|483524942|gb|EOB08734.1|Aquaporin-4, partial [Anas platyrhynchos]	EOB08734	0	100	639.417	314	314
U3I4M1	replication protein a 14 kda subunit	123	gi|529417953|ref|XP_005228857.1|PREDICTED: replication protein A 14 kDa subunit [Falco peregrinus] >gi|541950688|ref|XP_005432162.1| PREDICTED: replication protein A 14 kDa subunit [Falco cherrug]	XP_005228857	1.27369e-51	82	170.244	109	90
U3I899	exosome complex exonuclease rrp44	337	gi|514704793|ref|XP_005009520.1|PREDICTED: exosome complex exonuclease RRP44-like, partial [Anas platyrhynchos]	XP_005009520	0	100	692.575	337	337
R0LRK2	serine threonine-protein phosphatase 2a 56 kda regulatory subunit alpha isoform	476	gi|483517977|gb|EOB04350.1|Serine/threonine-protein phosphatase 2A 56 kDa regulatory subunit alpha isoform, partial [Anas platyrhynchos]	EOB04350	0	100	982.245	476	476
R0LF16	bag family molecular chaperone regulator 3	477	gi|483511231|gb|EOB00155.1|BAG family molecular chaperone regulator 3, partial [Anas platyrhynchos]	EOB00155	0	100	945.266	477	477
U3I9T6	x-ray repair cross-complementing protein 5-like	553	gi|514784346|ref|XP_005028528.1|PREDICTED: X-ray repair cross-complementing protein 5-like [Anas platyrhynchos]	XP_005028528	0	99	1124.38	547	546
R0JER3	neuronal membrane glycoprotein m6-a	266	gi|483502781|gb|EOA95750.1|Neuronal membrane glycoprotein M6-a, partial [Anas platyrhynchos]	EOA95750	0	100	546.969	266	266
R0L4Z8	fragile x mental retardation protein 1 homolog isoform x1	576	gi|483512052|gb|EOB00679.1|Fragile X mental retardation 1 protein, partial [Anas platyrhynchos]	EOB00679	0	100	1198.73	576	576
U3IHA0	serine threonine-protein kinase stk11	442	gi|514788035|ref|XP_005029407.1|PREDICTED: serine/threonine-protein kinase STK11 isoform X1 [Anas platyrhynchos] >gi|514788039|ref|XP_005029408.1| PREDICTED: serine/threonine-protein kinase STK11 isoform X2 [Anas platyrhynchos]	XP_005029407	0	100	920.613	440	440
R0LQU7	adenosine kinase	341	gi|483517670|gb|EOB04115.1|Adenosine kinase, partial [Anas platyrhynchos]	EOB04115	0	100	707.983	341	341
R0KDP6	adenylate kinase isoenzyme 5	523	gi|483523978|gb|EOB08132.1|Adenylate kinase isoenzyme 5, partial [Anas platyrhynchos]	EOB08132	0	100	1073.15	523	523
R0LXK8	complement component c7	795	gi|483521493|gb|EOB06535.1|Complement component C7, partial [Anas platyrhynchos]	EOB06535	0	100	1635.16	795	795
R0J6T6	histone-arginine methyltransferase carm1	56	gi|483331108|gb|EOA92850.1|Histone-arginine methyltransferase CARM1, partial [Anas platyrhynchos]	EOA92850	8.13361e-32	100	114.775	56	56
R0L2T1	cytosolic fe-s cluster assembly factor partial	232	gi|483502741|gb|EOA95724.1|Nucleotide-binding protein 1, partial [Anas platyrhynchos]	EOA95724	1.43456e-168	100	476.093	232	232
U3ICK7	phosphoserine aminotransferase	371	gi|514732341|ref|XP_005016577.1|PREDICTED: LOW QUALITY PROTEIN: phosphoserine aminotransferase [Anas platyrhynchos]	XP_005016577	0	98	705.286	353	346
R0JZU4	neural cell adhesion molecule 2	799	gi|483516254|gb|EOB03191.1|Neural cell adhesion molecule 2, partial [Anas platyrhynchos]	EOB03191	0	100	1653.65	799	799
U3I872	multidrug resistance-associated protein 5-like isoform x1	1434	gi|514758170|ref|XP_005022487.1|PREDICTED: multidrug resistance-associated protein 5-like isoform X3 [Anas platyrhynchos]	XP_005022487	0	99	2966.79	1436	1433
U3I953	immunoglobulin alpha heavy chain	195	gi|483488191|gb|EOA93117.1|Ig alpha-2 chain C region, partial [Anas platyrhynchos]	EOA93117	2.26259e-124	97	360.918	186	181
R0KW16	complement component c8 beta chain	559	gi|483506385|gb|EOA97473.1|Complement component C8 beta chain, partial [Anas platyrhynchos]	EOA97473	0	100	1170.61	559	559
R0LT55	kinetochore-associated protein nsl1 homolog	173	gi|483518977|gb|EOB04930.1|Kinetochore-associated protein NSL1-like protein, partial [Anas platyrhynchos]	EOB04930	2.51044e-123	100	356.295	173	173
R0JUR5	tyrosine 3-monooxygenase	491	gi|514746966|ref|XP_005019806.1|PREDICTED: tyrosine 3-monooxygenase [Anas platyrhynchos] >gi|483512997|gb|EOB01266.1| Tyrosine 3-monooxygenase, partial [Anas platyrhynchos]	XP_005019806	0	100	1019.99	491	491
U3I4J3	histone acetyltransferase type b catalytic subunit	419	gi|514743481|ref|XP_005018975.1|PREDICTED: histone acetyltransferase type B catalytic subunit [Anas platyrhynchos]	XP_005018975	0	100	841.647	402	402
U3IMY4	guanine nucleotide-binding protein g subunit alpha	361	gi|449281578|gb|EMC88625.1|Guanine nucleotide-binding protein G(z) subunit alpha, partial [Columba livia]	EMC88625	0	100	750.74	361	361
U3I5T8	spermatogenesis-associated protein 20	465	gi|514730595|ref|XP_005016159.1|PREDICTED: spermatogenesis-associated protein 20 [Anas platyrhynchos]	XP_005016159	0	99	948.347	454	453
R0LH29	histone	94	gi|89269109|emb|CAJ81662.1|H3 histone [Xenopus (Silurana) tropicalis]	CAJ81662	1.9729e-60	100	191.815	94	94
U3IDL9	ubiquitin-fold modifier 1	84	gi|71895139|ref|NP_001025998.1|ubiquitin-fold modifier 1 precursor [Gallus gallus] >gi|527258865|ref|XP_005147690.1| PREDICTED: ubiquitin-fold modifier 1 [Melopsittacus undulatus] >gi|76363462|sp|Q5ZMK7.1|UFM1_CHICK RecName: Full=Ubiquitin-fold modifier 1; Flags: Precursor >gi|53127306|emb|CAG31036.1| hypothetical protein RCJMB04_1l24 [Gallus gallus]	NP_001025998	2.56241e-52	100	169.088	84	84
R0KUI4	hydroxysteroid dehydrogenase-like protein 1-like isoform x1	331	gi|514772097|ref|XP_005025787.1|PREDICTED: hydroxysteroid dehydrogenase-like protein 1-like isoform X3 [Anas platyrhynchos]	XP_005025787	0	100	684.871	331	331
R0LPH1	serine threonine-protein kinase 4	476	gi|514731866|ref|XP_005016464.1|PREDICTED: serine/threonine-protein kinase 4 [Anas platyrhynchos]	XP_005016464	0	100	990.334	476	476
R0JUC7	sh3 domain-binding glutamic acid-rich-like protein 3	78	gi|527243879|ref|XP_005140289.1|PREDICTED: SH3 domain-binding glutamic acid-rich-like protein 3 isoform X1 [Melopsittacus undulatus]	XP_005140289	7.60888e-50	100	162.54	78	78
U3HZS2	thiomorpholine-carboxylate dehydrogenase	256	gi|514741764|ref|XP_005018576.1|PREDICTED: thiomorpholine-carboxylate dehydrogenase isoform X2 [Anas platyrhynchos]	XP_005018576	0	100	515.768	252	252
U3I959	protein furry homolog-like	3018	gi|514720701|ref|XP_005013808.1|PREDICTED: LOW QUALITY PROTEIN: protein furry homolog-like [Anas platyrhynchos]	XP_005013808	0	99	6246.38	3019	3018
U3IRV5	16 kda beta-galactoside-binding lectin-like	135	gi|514756023|ref|XP_005021977.1|PREDICTED: 16 kDa beta-galactoside-binding lectin-like [Anas platyrhynchos]	XP_005021977	2.69881e-90	100	270.781	132	132
U3I6Q9	nuclear factor 1 a-type isoform x2	514	gi|525005986|ref|XP_005050667.1|PREDICTED: nuclear factor 1 A-type isoform X3 [Ficedula albicollis]	XP_005050667	0	99	1040.02	511	510
R0LD62	brefeldin a-inhibited guanine nucleotide-exchange protein 2	1737	gi|483516955|gb|EOB03629.1|Brefeldin A-inhibited guanine nucleotide-exchange protein 2, partial [Anas platyrhynchos]	EOB03629	0	100	3634.34	1737	1737
Q6TU42	mhc class i antigen	355	gi|38606553|gb|AAR25267.1|MHC class I heavy chain, partial [Anser anser]	AAR25267	0	100	738.413	355	355
U3J5F7	ubiquitin conjugation factor e4 a	1066	gi|514792425|ref|XP_005030451.1|PREDICTED: ubiquitin conjugation factor E4 A [Anas platyrhynchos]	XP_005030451	0	100	2153.25	1035	1035
R0JVW5	ninjurin-1 isoform x1	127	gi|514744197|ref|XP_005019142.1|PREDICTED: ninjurin-1 isoform X1 [Anas platyrhynchos]	XP_005019142	1.24253e-85	100	258.07	127	127
R0M257	fas-binding factor 1 homolog	1012	gi|483524096|gb|EOB08190.1|Fas-binding factor 1-like protein, partial [Anas platyrhynchos]	EOB08190	0	100	2014.58	1012	1012
R0LSY9	glypican-6-like protein	268	gi|483518879|gb|EOB04865.1|Glypican-6 [Anas platyrhynchos]	EOB04865	0	100	552.747	268	268
U3I9H2	synaptic vesicle glycoprotein 2a	579	gi|514789407|ref|XP_005029738.1|PREDICTED: LOW QUALITY PROTEIN: synaptic vesicle glycoprotein 2A [Anas platyrhynchos]	XP_005029738	0	78	914.835	658	517
R0LZ91	39s ribosomal protein mitochondrial	90	gi|483522494|gb|EOB07165.1|39S ribosomal protein L12, mitochondrial, partial [Anas platyrhynchos]	EOB07165	1.69291e-53	100	172.555	90	90
U3IK44	gmp reductase 1	189	gi|483516125|gb|EOB03107.1|GMP reductase 1, partial [Anas platyrhynchos]	EOB03107	8.03094e-137	100	392.119	189	189
R0KUV7	calreticulin- partial	60	gi|326935595|ref|XP_003213855.1|PREDICTED: calreticulin-like, partial [Meleagris gallopavo]	XP_003213855	7.62797e-32	100	120.168	60	60
R0JAB5	synembryn-a isoform x1	539	gi|514791578|ref|XP_005030249.1|PREDICTED: synembryn-A isoform X1 [Anas platyrhynchos] >gi|483497526|gb|EOA93871.1| Synembryn-A, partial [Anas platyrhynchos]	XP_005030249	0	100	1100.12	539	539
R0KEB0	cgmp-dependent 3 -cyclic phosphodiesterase	98	gi|483524994|gb|EOB08766.1|cGMP-dependent 3',5'-cyclic phosphodiesterase, partial [Anas platyrhynchos]	EOB08766	2.75429e-66	100	205.682	98	98
U3J5W4	nck-interacting protein with sh3 domain	694	gi|514764425|ref|XP_005023972.1|PREDICTED: NCK-interacting protein with SH3 domain [Anas platyrhynchos]	XP_005023972	0	99	1425.22	698	694
C7EIZ0	hemoglobin alpha a subunit	142	gi|110831907|sp|P01988.2|HBA_ANAPPRecName: Full=Hemoglobin subunit alpha-A; AltName: Full=Alpha-A-globin; AltName: Full=Hemoglobin alpha-A chain >gi|222820735|gb|ACM67645.1| hemoglobin alpha A subunit [Anas georgica] >gi|222820737|gb|ACM67646.1| hemoglobin alpha A subunit [Anas georgica] >gi|222820739|gb|ACM67647.1| hemoglobin alpha A subunit [Anas georgica] >gi|222820741|gb|ACM67648.1| hemoglobi…	P01988	3.76771e-97	99	287.345	142	141
R0JWB8	sterol o-acyltransferase 1	480	gi|483513496|gb|EOB01557.1|Sterol O-acyltransferase 1, partial [Anas platyrhynchos]	EOB01557	0	100	981.86	480	480
R0JS93	exosome component 10	814	gi|483511004|gb|EOB00037.1|Exosome component 10, partial [Anas platyrhynchos]	EOB00037	0	100	1700.64	814	814
U3J6Z4	low quality protein: adenosine 3 -phospho 5 -phosphosulfate transporter 1	433	gi|514729408|ref|XP_005015873.1|PREDICTED: LOW QUALITY PROTEIN: adenosine 3'-phospho 5'-phosphosulfate transporter 1 [Anas platyrhynchos]	XP_005015873	0	99	869.766	431	427
R0LMF1	neuronal growth regulator 1	296	gi|483513581|gb|EOB01618.1|Neuronal growth regulator 1, partial [Anas platyrhynchos]	EOB01618	0	100	613.994	296	296
U3J9M1	plexin- partial	1360	gi|514772328|ref|XP_005025840.1|PREDICTED: plexin-A4, partial [Anas platyrhynchos]	XP_005025840	0	100	2838.91	1360	1360
R0LYN0	neurobeachin isoform x1	1788	gi|483519925|gb|EOB05573.1|Neurobeachin, partial [Anas platyrhynchos]	EOB05573	0	100	3715.62	1788	1788
C7ELU6	hemoglobin beta a subunit	147	gi|254770490|gb|ACT81490.1|hemoglobin beta A subunit [Anas flavirostris oxyptera] >gi|254770492|gb|ACT81491.1| hemoglobin beta A subunit [Anas flavirostris oxyptera] >gi|254770512|gb|ACT81501.1| hemoglobin beta A subunit [Anas flavirostris oxyptera] >gi|254770514|gb|ACT81502.1| hemoglobin beta A subunit [Anas flavirostris oxyptera] >gi|254770536|gb|ACT81513.1| hemoglobin beta A subunit [Anas flav…	ACT81490	4.65256e-103	98	302.753	147	145
U3J4K6	26s proteasome non-atpase regulatory subunit 6	127	gi|326928082|ref|XP_003210213.1|PREDICTED: 26S proteasome non-ATPase regulatory subunit 6-like [Meleagris gallopavo]	XP_003210213	5.05781e-73	90	232.261	127	115
U3I9K2	hepatocyte growth factor-like protein	499	gi|514764203|ref|XP_005023920.1|PREDICTED: hepatocyte growth factor-like protein, partial [Anas platyrhynchos]	XP_005023920	0	86	839.336	498	433
U3IGA1	regulation of nuclear pre-mrna domain-containing protein 1a	311	gi|224045868|ref|XP_002186945.1|PREDICTED: regulation of nuclear pre-mRNA domain-containing protein 1A [Taeniopygia guttata] >gi|514771774|ref|XP_005025712.1| PREDICTED: regulation of nuclear pre-mRNA domain-containing protein 1A isoform X1 [Anas platyrhynchos]	XP_002186945	0	100	637.876	311	311
R0K4A2	neuronal migration protein doublecortin isoform x2	352	gi|483518374|gb|EOB04577.1|Neuronal migration protein doublecortin, partial [Anas platyrhynchos]	EOB04577	0	100	730.709	352	352
Q0MW06	fatty acid-binding heart	133	gi|111572506|gb|ABH10617.1|heart fatty acid-binding protein [Anas platyrhynchos]	ABH10617	1.93109e-90	100	269.626	133	133
P02117	hemoglobin beta a subunit	146	gi|254770654|gb|ACT81572.1|hemoglobin beta A subunit [Anser cygnoides] >gi|254770656|gb|ACT81573.1| hemoglobin beta A subunit [Anser fabalis] >gi|254770660|gb|ACT81575.1| hemoglobin beta A subunit [Anser anser] >gi|254770662|gb|ACT81576.1| hemoglobin beta A subunit [Anser albifrons] >gi|254770664|gb|ACT81577.1| hemoglobin beta A subunit [Anser canagica] >gi|254770666|gb|ACT81578.1| hemoglobin bet…	ACT81572	3.01491e-103	100	303.138	146	146
R0LXC1	dehydrogenase reductase sdr family member 11	177	gi|483519318|gb|EOB05148.1|Dehydrogenase/reductase SDR family member 11, partial [Anas platyrhynchos]	EOB05148	8.22602e-130	100	373.244	177	177
R0KWB4	immunonoglobulin heavy chain variable partial	49	gi|483494018|gb|EOA93394.1|Ig heavy chain V-III region KOL, partial [Anas platyrhynchos]	EOA93394	2.58084e-27	100	102.834	49	49
R0LCK6	exocyst complex component 6b- partial	307	gi|483507481|gb|EOA98012.1|Exocyst complex component 6 [Anas platyrhynchos]	EOA98012	0	100	634.41	307	307
R0LMJ5	fatty acid-binding brain	97	gi|514735909|ref|XP_005017421.1|PREDICTED: fatty acid-binding protein, brain isoform X1 [Anas platyrhynchos]	XP_005017421	1.98486e-62	100	196.823	97	97
C7EK40	hemoglobin alpha a subunit	142	gi|254769312|gb|ACT80901.1|hemoglobin alpha A subunit [Aix sponsa]	ACT80901	1.87257e-97	100	288.115	142	142
R0L5S6	mitotic spindle assembly checkpoint protein mad1	118	gi|483512503|gb|EOB00949.1|Mitotic spindle assembly checkpoint protein MAD1 [Anas platyrhynchos]	EOB00949	4.73877e-78	100	236.884	118	118
R0LCV3	ghrh pacap-like	146	gi|514764380|ref|XP_005023963.1|PREDICTED: glucagon family neuropeptides-like [Anas platyrhynchos]	XP_005023963	3.40266e-102	100	301.982	146	146
R0LSH5	visinin-like protein 1	191	gi|532047647|ref|XP_005366606.1|PREDICTED: visinin-like protein 1 isoform X1 [Microtus ochrogaster]	XP_005366606	7.68477e-139	100	397.897	191	191
R0KPE1	tyrosine-protein phosphatase non-receptor type 5	533	gi|483501364|gb|EOA95098.1|Tyrosine-protein phosphatase non-receptor type 5, partial [Anas platyrhynchos]	EOA95098	0	100	1110.52	533	533
U3IY49	vitamin k epoxide reductase complex subunit 1-like protein 1	111	gi|326931326|ref|XP_003211783.1|PREDICTED: vitamin K epoxide reductase complex subunit 1-like protein 1-like, partial [Meleagris gallopavo]	XP_003211783	5.18363e-72	100	221.861	111	111
U3J4U9	calcium calmodulin-dependent protein kinase type ii subunit alpha isoform x2	481	gi|527257991|ref|XP_005147259.1|PREDICTED: calcium/calmodulin-dependent protein kinase type II subunit alpha isoform X2 [Melopsittacus undulatus] >gi|529424020|ref|XP_005231854.1| PREDICTED: calcium/calmodulin-dependent protein kinase type II subunit alpha isoform X2 [Falco peregrinus] >gi|541975069|ref|XP_005440661.1| PREDICTED: calcium/calmodulin-dependent protein kinase type II subunit alpha i…	XP_005147259	0	79	682.559	482	381
P04240	hemoglobin alpha d subunit	141	gi|122313|sp|P04240.1|HBAD_BRACARecName: Full=Hemoglobin subunit alpha-D; AltName: Full=Alpha-D-globin; AltName: Full=Hemoglobin alpha-D chain	P04240	2.48109e-99	100	293.123	141	141
R0KCX2	coagulation factor xiii a chain	736	gi|514707891|ref|XP_005010762.1|PREDICTED: coagulation factor XIII A chain isoform X1 [Anas platyrhynchos] >gi|514707895|ref|XP_005010763.1| PREDICTED: coagulation factor XIII A chain isoform X2 [Anas platyrhynchos] >gi|483523512|gb|EOB07792.1| Coagulation factor XIII A chain, partial [Anas platyrhynchos]	XP_005010762	0	100	1540.4	736	736
R0L7C1	propionyl- carboxylase beta mitochondrial	477	gi|483513380|gb|EOB01504.1|Propionyl-CoA carboxylase beta chain, mitochondrial, partial [Anas platyrhynchos]	EOB01504	0	100	985.712	477	477
R0KB27	probable glutamate receptor-like	432	gi|514709312|ref|XP_005011100.1|PREDICTED: probable glutamate receptor-like isoform X2 [Anas platyrhynchos] >gi|3287852|sp|Q90218.1|GLRK_ANAPL RecName: Full=Probable glutamate receptor; AltName: Full=Kainate-binding protein; Flags: Precursor >gi|1199921|dbj|BAA11897.1| kainate-binding protein [Anas platyrhynchos]	XP_005011100	0	100	900.197	432	432
R0KJN3	ap-2 complex subunit sigma isoform x2	34	gi|513237819|ref|XP_003643618.2|PREDICTED: uncharacterized protein LOC100859555, partial [Gallus gallus]	XP_003643618	1.09849e-16	100	78.5666	34	34
R0LNR5	glial fibrillary acidic protein	330	gi|483514444|gb|EOB02088.1|Glial fibrillary acidic protein, partial [Anas platyrhynchos]	EOB02088	0	100	645.58	330	330
C7EJC8	hemoglobin alpha a subunit	142	gi|254768812|gb|ACT80651.1|hemoglobin alpha A subunit [Anas puna]	ACT80651	1.61085e-96	99	285.804	142	141
A0A024B6A7	heavy chain	565	gi|345642|pir||B46529Ig Y heavy chain (7.8S) - duck >gi|62443|emb|CAA46322.1| 7.8S IgG heavy chain [Anas platyrhynchos]	B46529	0	78	800.816	581	458
R0JHQ8	v-type proton atpase 16 kda proteolipid subunit	129	gi|449278934|gb|EMC86662.1|V-type proton ATPase 16 kDa proteolipid subunit, partial [Columba livia] >gi|483504929|gb|EOA96775.1| Vacuolar ATP synthase 16 kDa proteolipid subunit, partial [Anas platyrhynchos]	EMC86662	3.56214e-78	100	238.424	129	129
R0LJL3	f-box only protein 32	319	gi|483511966|gb|EOB00608.1|F-box only protein 32, partial [Anas platyrhynchos]	EOB00608	0	100	661.374	319	319
R0LI53	amyloid-like protein 2 isoform x2	737	gi|483513078|gb|EOB01325.1|Amyloid-like protein 2, partial [Anas platyrhynchos]	EOB01325	0	100	1538.09	737	737
U3I8J8	endoplasmic reticulum metallopeptidase 1	790	gi|514717861|ref|XP_005013130.1|PREDICTED: LOW QUALITY PROTEIN: endoplasmic reticulum metallopeptidase 1, partial [Anas platyrhynchos]	XP_005013130	0	98	1599.33	802	788
C7EIJ7	hemoglobin alpha a subunit	142	gi|254768226|gb|ACT80358.1|hemoglobin alpha A subunit [Anser indicus]	ACT80358	3.89324e-97	100	287.345	142	142
R0LSB8	mediator of rna polymerase ii transcription subunit 23 isoform x2	1363	gi|483524794|gb|EOB08634.1|Mediator of RNA polymerase II transcription subunit 23, partial [Anas platyrhynchos]	EOB08634	0	100	2831.59	1363	1363
U3J8I6	receptor-type tyrosine-protein phosphatase zeta	2263	gi|514718115|ref|XP_005013190.1|PREDICTED: receptor-type tyrosine-protein phosphatase zeta [Anas platyrhynchos]	XP_005013190	0	96	4597.73	2331	2257
R0L7X9	sodium channel protein type 5 subunit alpha-like	1768	gi|483513762|gb|EOB01724.1|Sodium channel protein type 4 subunit alpha, partial [Anas platyrhynchos]	EOB01724	0	100	3653.22	1768	1768
R0L882	opioid-binding protein cell adhesion molecule homolog	255	gi|483506750|gb|EOA97654.1|Opioid-binding protein/cell adhesion molecule-like protein, partial [Anas platyrhynchos]	EOA97654	0	100	527.324	255	255
R0L6D2	protein shq1 homolog	570	gi|483505296|gb|EOA96939.1|Protein SHQ1-like protein, partial [Anas platyrhynchos]	EOA96939	0	100	1171.38	570	570
R0LRT6	thioredoxin 2 variant 1	39	gi|483518196|gb|EOB04445.1|Thioredoxin, mitochondrial, partial [Anas platyrhynchos]	EOB04445	9.90073e-18	100	77.411	39	39
R0LI77	splicing factor u2af 35 kda partial	188	gi|483513123|gb|EOB01345.1|Splicing factor U2AF 35 kDa subunit, partial [Anas platyrhynchos]	EOB01345	2.11205e-137	100	393.275	188	188
R0JIZ4	calretinin	83	gi|483505337|gb|EOA96961.1|Calretinin, partial [Anas platyrhynchos]	EOA96961	8.81266e-53	100	170.244	83	83
U3IHN6	baculoviral iap repeat-containing protein 6	785	gi|543367210|ref|XP_005526961.1|PREDICTED: baculoviral IAP repeat-containing protein 6 [Pseudopodoces humilis]	XP_005526961	0	99	1608.58	784	780
R0JRH5	stimulated by retinoic acid gene 6 protein homolog	578	gi|483510958|gb|EOB00001.1|Stimulated by retinoic acid gene 6 protein-like protein, partial [Anas platyrhynchos]	EOB00001	0	100	1172.53	578	578
R0LNM9	pyridoxal-dependent decarboxylase domain-containing protein 1	733	gi|514741478|ref|XP_005018509.1|PREDICTED: pyridoxal-dependent decarboxylase domain-containing protein 1 isoform X3 [Anas platyrhynchos] >gi|514741482|ref|XP_005018510.1| PREDICTED: pyridoxal-dependent decarboxylase domain-containing protein 1 isoform X4 [Anas platyrhynchos]	XP_005018509	0	100	1508.81	733	733
U3IHF0	glutamate decarboxylase 2	490	gi|529428381|ref|XP_005234011.1|PREDICTED: glutamate decarboxylase 2 [Falco peregrinus]	XP_005234011	0	100	1031.17	490	490
U3ILU6	nucleotide exchange factor sil1	389	gi|483506320|gb|EOA97422.1|Nucleotide exchange factor SIL1, partial [Anas platyrhynchos]	EOA97422	0	97	761.911	388	380
R0L6C9	sphingomyelin phosphodiesterase 3	662	gi|514772019|ref|XP_005025772.1|PREDICTED: sphingomyelin phosphodiesterase 3 [Anas platyrhynchos] >gi|483505286|gb|EOA96934.1| Sphingomyelin phosphodiesterase 3, partial [Anas platyrhynchos]	XP_005025772	0	100	1385.16	662	662
U3I684	aromatic-l-amino-acid decarboxylase isoform x1	483	gi|514759519|ref|XP_005022802.1|PREDICTED: aromatic-L-amino-acid decarboxylase isoform X1 [Anas platyrhynchos] >gi|514759523|ref|XP_005022803.1| PREDICTED: aromatic-L-amino-acid decarboxylase isoform X2 [Anas platyrhynchos] >gi|483509194|gb|EOA98967.1| Aromatic-L-amino-acid decarboxylase, partial [Anas platyrhynchos]	XP_005022802	0	100	1004.59	483	483
U3IAX8	insulin-degrading enzyme	992	gi|513191407|ref|XP_004942215.1|PREDICTED: insulin-degrading enzyme isoform X7 [Gallus gallus]	XP_004942215	0	99	2045.78	986	984
R0J8S2	immunoglobulin light chain variable region	98	gi|483493297|gb|EOA93341.1|Ig lambda chain V-1 region, partial [Anas platyrhynchos]	EOA93341	8.61972e-63	100	196.823	98	98
R0LEY3	low quality protein: coiled-coil domain-containing protein 102b	402	gi|483508916|gb|EOA98812.1|Coiled-coil domain-containing protein 102B, partial [Anas platyrhynchos]	EOA98812	0	100	824.698	402	402
R0M8I4	insulin-like growth factor-binding protein complex acid labile subunit	543	gi|483525461|gb|EOB09073.1|Insulin-like growth factor-binding protein complex acid labile chain, partial [Anas platyrhynchos]	EOB09073	0	100	1085.86	543	543
R0M708	serine incorporator 5	454	gi|483524436|gb|EOB08403.1|Serine incorporator 5, partial [Anas platyrhynchos]	EOB08403	0	100	936.791	454	454
R0J727	immunoglobulin lambda light chain	72	gi|483478124|gb|EOA92955.1|Ig lambda chain V-1 region, partial [Anas platyrhynchos]	EOA92955	3.70326e-42	100	142.124	72	72
E2D781	long-chain-fatty-acid-- ligase 4 isoform x3	670	gi|308051693|gb|ADO00274.1|long-chain fatty acyl-CoA synthetase 4 [Anser cygnoides]	ADO00274	0	100	1385.93	670	670
R0LBD3	vang-like protein 1	500	gi|483515890|gb|EOB02979.1|Vang-like protein 1, partial [Anas platyrhynchos]	EOB02979	0	100	1032.71	500	500
R0JPZ9	nephrocystin- partial	1250	gi|483509953|gb|EOA99405.1|Nephrocystin-3, partial [Anas platyrhynchos]	EOA99405	0	100	2589.68	1250	1250

## Sheet: protein2GO
SeqName	Hit-Desc	GO-Group	GO-ID	Term
R0LGU9	non-histone chromosomal protein hmg-17	C	GO:0005634	nucleus
R0LGU9	non-histone chromosomal protein hmg-17	F	GO:0031492	nucleosomal DNA binding
R0LGU9	non-histone chromosomal protein hmg-17	C	GO:0000785	chromatin
R0KJT8	splicing factor 3a subunit 2	C	GO:0005681	spliceosomal complex
R0KJT8	splicing factor 3a subunit 2	F	GO:0005515	protein binding
R0KJT8	splicing factor 3a subunit 2	F	GO:0008270	zinc ion binding
R0KJT8	splicing factor 3a subunit 2	F	GO:0003676	nucleic acid binding
D4P3M2	actin beta subunit	C	GO:0030529	ribonucleoprotein complex
D4P3M2	actin beta subunit	C	GO:0070062	extracellular vesicular exosome
D4P3M2	actin beta subunit	C	GO:0000790	nuclear chromatin
D4P3M2	actin beta subunit	C	GO:0005925	focal adhesion
D4P3M2	actin beta subunit	F	GO:0019894	kinesin binding
D4P3M2	actin beta subunit	F	GO:0050998	nitric-oxide synthase binding
D4P3M2	actin beta subunit	P	GO:0007411	axon guidance
D4P3M2	actin beta subunit	C	GO:0014069	postsynaptic density
D4P3M2	actin beta subunit	F	GO:0031625	ubiquitin protein ligase binding
D4P3M2	actin beta subunit	P	GO:0048010	vascular endothelial growth factor receptor signaling pathway
D4P3M2	actin beta subunit	F	GO:0000980	RNA polymerase II distal enhancer sequence-specific DNA binding
D4P3M2	actin beta subunit	P	GO:0070527	platelet aggregation
D4P3M2	actin beta subunit	C	GO:0072562	blood microparticle
D4P3M2	actin beta subunit	F	GO:0031492	nucleosomal DNA binding
D4P3M2	actin beta subunit	C	GO:0005829	cytosol
D4P3M2	actin beta subunit	P	GO:0001895	retina homeostasis
D4P3M2	actin beta subunit	F	GO:0005200	structural constituent of cytoskeleton
D4P3M2	actin beta subunit	C	GO:0015629	actin cytoskeleton
D4P3M2	actin beta subunit	P	GO:0021762	substantia nigra development
D4P3M2	actin beta subunit	P	GO:0038096	Fc-gamma receptor signaling pathway involved in phagocytosis
D4P3M2	actin beta subunit	F	GO:0000978	RNA polymerase II core promoter proximal region sequence-specific DNA binding
D4P3M2	actin beta subunit	P	GO:0043044	ATP-dependent chromatin remodeling
D4P3M2	actin beta subunit	P	GO:0060041	retina development in camera-type eye
D4P3M2	actin beta subunit	C	GO:0030863	cortical cytoskeleton
D4P3M2	actin beta subunit	C	GO:0030424	axon
D4P3M2	actin beta subunit	P	GO:0048013	ephrin receptor signaling pathway
D4P3M2	actin beta subunit	P	GO:0045087	innate immune response
D4P3M2	actin beta subunit	C	GO:0005886	plasma membrane
D4P3M2	actin beta subunit	F	GO:0000166	nucleotide binding
D4P3M2	actin beta subunit	C	GO:0043209	myelin sheath
D4P3M2	actin beta subunit	P	GO:0034332	adherens junction organization
D4P3M2	actin beta subunit	F	GO:0042802	identical protein binding
D4P3M2	actin beta subunit	P	GO:0034329	cell junction assembly
D4P3M2	actin beta subunit	C	GO:0070688	MLL5-L complex
D4P3M2	actin beta subunit	P	GO:0051084	de novo' posttranslational protein folding
D4P3M2	actin beta subunit	F	GO:0019901	protein kinase binding
D4P3M2	actin beta subunit	F	GO:0030957	Tat protein binding
D4P3M2	actin beta subunit	P	GO:0061024	membrane organization
D4P3M2	actin beta subunit	P	GO:0071257	cellular response to electrical stimulus
D4P3M2	actin beta subunit	C	GO:0035267	NuA4 histone acetyltransferase complex
D4P3M2	actin beta subunit	C	GO:0005871	kinesin complex
D4P3M2	actin beta subunit	C	GO:0005667	transcription factor complex
R0L6U2	proteasome inhibitor pi31 subunit	C	GO:0044444	cytoplasmic part
U3IUD9	ryanodine receptor 2	P	GO:0002027	regulation of heart rate
U3IUD9	ryanodine receptor 2	P	GO:0051641	cellular localization
U3IUD9	ryanodine receptor 2	C	GO:0044422	organelle part
U3IUD9	ryanodine receptor 2	P	GO:0060401	cytosolic calcium ion transport
U3IUD9	ryanodine receptor 2	C	GO:0005783	endoplasmic reticulum
U3IUD9	ryanodine receptor 2	P	GO:0055117	regulation of cardiac muscle contraction
U3IUD9	ryanodine receptor 2	P	GO:2000021	regulation of ion homeostasis
U3IUD9	ryanodine receptor 2	P	GO:0006874	cellular calcium ion homeostasis
U3IUD9	ryanodine receptor 2	P	GO:0051924	regulation of calcium ion transport
U3IUD9	ryanodine receptor 2	P	GO:0048518	positive regulation of biological process
U3IUD9	ryanodine receptor 2	P	GO:0042221	response to chemical stimulus
U3IUD9	ryanodine receptor 2	P	GO:0007166	cell surface receptor signaling pathway
U3IUD9	ryanodine receptor 2	P	GO:0019722	calcium-mediated signaling
U3IUD9	ryanodine receptor 2	F	GO:0019899	enzyme binding
U3IUD9	ryanodine receptor 2	P	GO:0070588	calcium ion transmembrane transport
U3IUD9	ryanodine receptor 2	F	GO:0005219	ryanodine-sensitive calcium-release channel activity
U3IUD9	ryanodine receptor 2	C	GO:0016021	integral to membrane
U3IUD9	ryanodine receptor 2	F	GO:0005509	calcium ion binding
R0LGE6	nf-kappa-b-repressing factor isoform x1	P	GO:0045892	negative regulation of transcription, DNA-dependent
R0LGE6	nf-kappa-b-repressing factor isoform x1	F	GO:0003676	nucleic acid binding
R0LGE6	nf-kappa-b-repressing factor isoform x1	C	GO:0005634	nucleus
B2YI99	glycoprotein hormones alpha chain	P	GO:0044767	single-organism developmental process
B2YI99	glycoprotein hormones alpha chain	P	GO:0010817	regulation of hormone levels
B2YI99	glycoprotein hormones alpha chain	P	GO:0044707	single-multicellular organism process
B2YI99	glycoprotein hormones alpha chain	C	GO:0005576	extracellular region
B2YI99	glycoprotein hormones alpha chain	F	GO:0005179	hormone activity
B2YI99	glycoprotein hormones alpha chain	P	GO:0007165	signal transduction
U3I6T2	high mobility group nucleosome-binding domain-containing protein 3 isoform x1	P	GO:0006357	regulation of transcription from RNA polymerase II promoter
U3I6T2	high mobility group nucleosome-binding domain-containing protein 3 isoform x1	C	GO:0005634	nucleus
U3I6T2	high mobility group nucleosome-binding domain-containing protein 3 isoform x1	C	GO:0000785	chromatin
U3I6T2	high mobility group nucleosome-binding domain-containing protein 3 isoform x1	F	GO:0031492	nucleosomal DNA binding
R0LIV4	nuclear ubiquitous casein and cyclin-dependent kinase substrate 1	C	GO:0044424	intracellular part
U3ISN3	f-box only protein 7	P	GO:0048523	negative regulation of cellular process
U3ISN3	f-box only protein 7	C	GO:0044424	intracellular part
U3ISN3	f-box only protein 7	F	GO:0005515	protein binding
U3IKV6	ubiquitin-like protein fubi	C	GO:0005840	ribosome
U3IKV6	ubiquitin-like protein fubi	P	GO:0006952	defense response
U3IKV6	ubiquitin-like protein fubi	F	GO:0005515	protein binding
U3IKV6	ubiquitin-like protein fubi	P	GO:0006412	translation
U3IKV6	ubiquitin-like protein fubi	F	GO:0003735	structural constituent of ribosome
U3IKV6	ubiquitin-like protein fubi	P	GO:0042254	ribosome biogenesis
U3J6E8	very low density apolipoprotein ii	C	GO:0042627	chylomicron
U3J6E8	very low density apolipoprotein ii	F	GO:0004857	enzyme inhibitor activity
U3J6E8	very low density apolipoprotein ii	P	GO:0006629	lipid metabolic process
P35519	mesotocin-neurophysin mt-like	C	GO:0005576	extracellular region
P35519	mesotocin-neurophysin mt-like	F	GO:0005185	neurohypophyseal hormone activity
P35519	mesotocin-neurophysin mt-like	P	GO:0007218	neuropeptide signaling pathway
R0M172	cd9 antigen	P	GO:0044763	single-organism cellular process
R0M172	cd9 antigen	C	GO:0031982	vesicle
R0M172	cd9 antigen	P	GO:0032501	multicellular organismal process
R0M172	cd9 antigen	P	GO:0065007	biological regulation
R0M172	cd9 antigen	P	GO:0016043	cellular component organization
R0M172	cd9 antigen	C	GO:0044421	extracellular region part
R0M172	cd9 antigen	C	GO:0016021	integral to membrane
U3IUY4	ubiquitin-conjugating enzyme e2 e3	P	GO:0070534	protein K63-linked ubiquitination
U3IUY4	ubiquitin-conjugating enzyme e2 e3	F	GO:0005515	protein binding
U3IUY4	ubiquitin-conjugating enzyme e2 e3	P	GO:0070936	protein K48-linked ubiquitination
U3IUY4	ubiquitin-conjugating enzyme e2 e3	F	GO:0004842	ubiquitin-protein ligase activity
U3IUY4	ubiquitin-conjugating enzyme e2 e3	C	GO:0005634	nucleus
U3IUY4	ubiquitin-conjugating enzyme e2 e3	P	GO:0070979	protein K11-linked ubiquitination
R0M352	pest proteolytic signal-containing nuclear protein	P	GO:0016567	protein ubiquitination
P19630	vasotocin-neurophysin vt-like	F	GO:0005185	neurohypophyseal hormone activity
P19630	vasotocin-neurophysin vt-like	C	GO:0005576	extracellular region
P19630	vasotocin-neurophysin vt-like	P	GO:0007218	neuropeptide signaling pathway
U3J3J4	coiled-coil domain-containing protein 50	F	GO:0031625	ubiquitin protein ligase binding
U3J3J4	coiled-coil domain-containing protein 50	C	GO:0005737	cytoplasm
U3J651	cysteine-rich protein 2	P	GO:0030097	hemopoiesis
U3J651	cysteine-rich protein 2	P	GO:0008284	positive regulation of cell proliferation
U3J651	cysteine-rich protein 2	C	GO:0031012	extracellular matrix
U3J651	cysteine-rich protein 2	C	GO:0005938	cell cortex
U3J651	cysteine-rich protein 2	F	GO:0008270	zinc ion binding
U3IV85	insulin-like peptide partial	C	GO:0005576	extracellular region
U3IV85	insulin-like peptide partial	F	GO:0005179	hormone activity
U3IV85	insulin-like peptide partial	P	GO:0007165	signal transduction
R0L8E3	matrix gla protein	C	GO:0005576	extracellular region
R0L8E3	matrix gla protein	F	GO:0005509	calcium ion binding
R0L8E3	matrix gla protein	C	GO:0031012	extracellular matrix
U3IN24	bcl-2-like protein 13 isoform x1	P	GO:0042981	regulation of apoptotic process
U3IN24	bcl-2-like protein 13 isoform x1	C	GO:0005739	mitochondrion
R0K0Z7	myelin p2 protein	F	GO:0036094	small molecule binding
R0K0Z7	myelin p2 protein	F	GO:0008289	lipid binding
R0K0Z7	myelin p2 protein	F	GO:0005215	transporter activity
R0K0Z7	myelin p2 protein	P	GO:0006810	transport
U3ICL0	ubiquitin-40s ribosomal protein s27a	C	GO:0015935	small ribosomal subunit
U3ICL0	ubiquitin-40s ribosomal protein s27a	F	GO:0005515	protein binding
U3ICL0	ubiquitin-40s ribosomal protein s27a	F	GO:0003735	structural constituent of ribosome
U3ICL0	ubiquitin-40s ribosomal protein s27a	P	GO:0006412	translation
U3ICL0	ubiquitin-40s ribosomal protein s27a	P	GO:0042254	ribosome biogenesis
R0M1S3	phosphatidylcholine transfer partial	F	GO:0008289	lipid binding
U3IEA5	low quality protein: src substrate protein p85-like	C	GO:0005925	focal adhesion
U3IEA5	low quality protein: src substrate protein p85-like	C	GO:0030863	cortical cytoskeleton
U3IEA5	low quality protein: src substrate protein p85-like	C	GO:0030027	lamellipodium
U3IEA5	low quality protein: src substrate protein p85-like	F	GO:0005515	protein binding
U3IEA5	low quality protein: src substrate protein p85-like	C	GO:0005884	actin filament
U3IEA5	low quality protein: src substrate protein p85-like	C	GO:0030426	growth cone
U3IEA5	low quality protein: src substrate protein p85-like	P	GO:0006898	receptor-mediated endocytosis
U3IEA5	low quality protein: src substrate protein p85-like	P	GO:0048041	focal adhesion assembly
U3IEA5	low quality protein: src substrate protein p85-like	P	GO:0006886	intracellular protein transport
U3IEA5	low quality protein: src substrate protein p85-like	P	GO:0048870	cell motility
U3IEA5	low quality protein: src substrate protein p85-like	C	GO:0005905	coated pit
U3IEA5	low quality protein: src substrate protein p85-like	C	GO:0008076	voltage-gated potassium channel complex
U3IEA5	low quality protein: src substrate protein p85-like	P	GO:0030838	positive regulation of actin filament polymerization
U3IEA5	low quality protein: src substrate protein p85-like	P	GO:0031532	actin cytoskeleton reorganization
U3IEA5	low quality protein: src substrate protein p85-like	P	GO:0030516	regulation of axon extension
R0K9M9	adaptin ear-binding coat-associated protein 1	C	GO:0044464	cell part
R0K9M9	adaptin ear-binding coat-associated protein 1	C	GO:0044425	membrane part
R0K9M9	adaptin ear-binding coat-associated protein 1	P	GO:0006897	endocytosis
R0M0H3	syndecan-1	C	GO:0009986	cell surface
R0M0H3	syndecan-1	P	GO:0048468	cell development
R0M0H3	syndecan-1	F	GO:0005515	protein binding
R0M0H3	syndecan-1	P	GO:0042692	muscle cell differentiation
R0M0H3	syndecan-1	C	GO:0044425	membrane part
U3I9X9	heat shock protein beta-1	P	GO:2001234	negative regulation of apoptotic signaling pathway
U3I9X9	heat shock protein beta-1	F	GO:0019901	protein kinase binding
U3I9X9	heat shock protein beta-1	P	GO:0035924	cellular response to vascular endothelial growth factor stimulus
U3I9X9	heat shock protein beta-1	P	GO:0006469	negative regulation of protein kinase activity
U3I9X9	heat shock protein beta-1	P	GO:0001817	regulation of cytokine production
U3I9X9	heat shock protein beta-1	F	GO:0042802	identical protein binding
U3I9X9	heat shock protein beta-1	P	GO:0009408	response to heat
U3I9X9	heat shock protein beta-1	C	GO:0030018	Z disc
U3I9X9	heat shock protein beta-1	C	GO:0044421	extracellular region part
U3I9X9	heat shock protein beta-1	C	GO:0005886	plasma membrane
U3I9X9	heat shock protein beta-1	P	GO:2001028	positive regulation of endothelial cell chemotaxis
U3I9X9	heat shock protein beta-1	C	GO:0005634	nucleus
U3I9X9	heat shock protein beta-1	P	GO:0051016	barbed-end actin filament capping
U3I9X9	heat shock protein beta-1	C	GO:0005739	mitochondrion
R0KA54	histone -like	P	GO:0006334	nucleosome assembly
R0KA54	histone -like	C	GO:0000786	nucleosome
R0KA54	histone -like	F	GO:0003677	DNA binding
R0KA54	histone -like	C	GO:0005634	nucleus
U3J3D1	dna repair endonuclease xpf	C	GO:0000110	nucleotide-excision repair factor 1 complex
U3J3D1	dna repair endonuclease xpf	P	GO:0000737	DNA catabolic process, endonucleolytic
U3J3D1	dna repair endonuclease xpf	F	GO:0005515	protein binding
U3J3D1	dna repair endonuclease xpf	F	GO:0003684	damaged DNA binding
U3J3D1	dna repair endonuclease xpf	P	GO:1901255	nucleotide-excision repair involved in interstrand cross-link repair
U3J3D1	dna repair endonuclease xpf	P	GO:0000724	double-strand break repair via homologous recombination
U3J3D1	dna repair endonuclease xpf	P	GO:0000712	resolution of meiotic recombination intermediates
U3J3D1	dna repair endonuclease xpf	F	GO:0003697	single-stranded DNA binding
U3J3D1	dna repair endonuclease xpf	P	GO:0006296	nucleotide-excision repair, DNA incision, 5'-to lesion
U3J3D1	dna repair endonuclease xpf	F	GO:0000014	single-stranded DNA endodeoxyribonuclease activity
U3J3D1	dna repair endonuclease xpf	P	GO:0065007	biological regulation
R0M2S9	double c2-like domain-containing protein beta	C	GO:0005737	cytoplasm
R0M2S9	double c2-like domain-containing protein beta	C	GO:0016020	membrane
R0M2S9	double c2-like domain-containing protein beta	P	GO:0048791	calcium ion-dependent exocytosis of neurotransmitter
R0M2S9	double c2-like domain-containing protein beta	P	GO:0045956	positive regulation of calcium ion-dependent exocytosis
R0M2S9	double c2-like domain-containing protein beta	P	GO:0031340	positive regulation of vesicle fusion
R0M2S9	double c2-like domain-containing protein beta	F	GO:0005509	calcium ion binding
R0M2S9	double c2-like domain-containing protein beta	P	GO:0032024	positive regulation of insulin secretion
R0M2S9	double c2-like domain-containing protein beta	F	GO:0005544	calcium-dependent phospholipid binding
R0M2S9	double c2-like domain-containing protein beta	F	GO:0017137	Rab GTPase binding
R0M2S9	double c2-like domain-containing protein beta	P	GO:0006886	intracellular protein transport
U3J680	non-muscle caldesmon isoform x3	C	GO:0016020	membrane
U3J680	non-muscle caldesmon isoform x3	C	GO:0071944	cell periphery
U3J680	non-muscle caldesmon isoform x3	F	GO:0017022	myosin binding
U3J680	non-muscle caldesmon isoform x3	F	GO:0003779	actin binding
U3J680	non-muscle caldesmon isoform x3	F	GO:0005516	calmodulin binding
U3J680	non-muscle caldesmon isoform x3	P	GO:0006936	muscle contraction
U3J680	non-muscle caldesmon isoform x3	C	GO:0016459	myosin complex
R0L4L6	lim and sh3 domain protein 1	F	GO:0005515	protein binding
R0L4L6	lim and sh3 domain protein 1	F	GO:0008270	zinc ion binding
R0M333	chromatin target of prmt1 protein isoform x1	C	GO:0044428	nuclear part
R0M333	chromatin target of prmt1 protein isoform x1	P	GO:0051345	positive regulation of hydrolase activity
R0M0X0	cysteine and glycine-rich protein 2 isoform x1	P	GO:0044699	single-organism process
R0M0X0	cysteine and glycine-rich protein 2 isoform x1	P	GO:0032502	developmental process
R0M0X0	cysteine and glycine-rich protein 2 isoform x1	F	GO:0008270	zinc ion binding
R0LJA8	egf-containing fibulin-like extracellular matrix protein 1	P	GO:0050794	regulation of cellular process
R0LJA8	egf-containing fibulin-like extracellular matrix protein 1	C	GO:0044421	extracellular region part
R0LJA8	egf-containing fibulin-like extracellular matrix protein 1	F	GO:0005509	calcium ion binding
R0LJA8	egf-containing fibulin-like extracellular matrix protein 1	F	GO:0005515	protein binding
U3J1H0	thymosin beta-12-like	F	GO:0003785	actin monomer binding
U3J1H0	thymosin beta-12-like	P	GO:0042989	sequestering of actin monomers
U3J1H0	thymosin beta-12-like	C	GO:0005737	cytoplasm
U3JA11	vitellogenin-2-like	F	GO:0005319	lipid transporter activity
U3JA11	vitellogenin-2-like	F	GO:0045735	nutrient reservoir activity
U3JA11	vitellogenin-2-like	P	GO:0006869	lipid transport
R0M3M9	collagen alpha-1 chain-like	P	GO:0048731	system development
R0M3M9	collagen alpha-1 chain-like	P	GO:0044763	single-organism cellular process
R0M3M9	collagen alpha-1 chain-like	P	GO:0050896	response to stimulus
R0M3M9	collagen alpha-1 chain-like	P	GO:0050789	regulation of biological process
R0M3M9	collagen alpha-1 chain-like	P	GO:0044767	single-organism developmental process
R0M3M9	collagen alpha-1 chain-like	C	GO:0005581	collagen
R0M3M9	collagen alpha-1 chain-like	F	GO:0005515	protein binding
R0M3M9	collagen alpha-1 chain-like	F	GO:0005201	extracellular matrix structural constituent
R0J8Z7	hsp90 co-chaperone cdc37	F	GO:0004672	protein kinase activity
R0J8Z7	hsp90 co-chaperone cdc37	P	GO:0016310	phosphorylation
R0J8Z7	hsp90 co-chaperone cdc37	P	GO:0050794	regulation of cellular process
R0J8Z7	hsp90 co-chaperone cdc37	C	GO:0044424	intracellular part
R0J8Z7	hsp90 co-chaperone cdc37	F	GO:0019901	protein kinase binding
U3J9U3	collagen alpha-1 chain	P	GO:0001501	skeletal system development
U3J9U3	collagen alpha-1 chain	P	GO:1901700	response to oxygen-containing compound
U3J9U3	collagen alpha-1 chain	P	GO:0051179	localization
U3J9U3	collagen alpha-1 chain	C	GO:0043231	intracellular membrane-bounded organelle
U3J9U3	collagen alpha-1 chain	F	GO:0005515	protein binding
U3J9U3	collagen alpha-1 chain	P	GO:0030198	extracellular matrix organization
U3J9U3	collagen alpha-1 chain	P	GO:0048522	positive regulation of cellular process
U3J9U3	collagen alpha-1 chain	P	GO:0071310	cellular response to organic substance
U3J9U3	collagen alpha-1 chain	P	GO:0006950	response to stress
U3J9U3	collagen alpha-1 chain	C	GO:0044444	cytoplasmic part
U3J9U3	collagen alpha-1 chain	P	GO:0009719	response to endogenous stimulus
U3J9U3	collagen alpha-1 chain	P	GO:0009887	organ morphogenesis
U3J9U3	collagen alpha-1 chain	C	GO:0005581	collagen
U3J9U3	collagen alpha-1 chain	F	GO:0005201	extracellular matrix structural constituent
R0KCI8	nucleolin	C	GO:0031981	nuclear lumen
R0KCI8	nucleolin	F	GO:0003677	DNA binding
R0KCI8	nucleolin	F	GO:0005515	protein binding
R0KCI8	nucleolin	F	GO:0000166	nucleotide binding
R0L244	supervillin-like isoform x1	C	GO:0005737	cytoplasm
R0L244	supervillin-like isoform x1	C	GO:0043232	intracellular non-membrane-bounded organelle
R0L244	supervillin-like isoform x1	P	GO:0007010	cytoskeleton organization
R0L244	supervillin-like isoform x1	F	GO:0051015	actin filament binding
U3J0S9	protein fam192a	C	GO:0005634	nucleus
U3IZ58	fxyd domain-containing ion transport regulator 6	C	GO:0016020	membrane
U3IZ58	fxyd domain-containing ion transport regulator 6	F	GO:0005216	ion channel activity
U3IZ58	fxyd domain-containing ion transport regulator 6	P	GO:0034220	ion transmembrane transport
U3J636	vacuolar protein sorting-associated protein 72 homolog	C	GO:0005634	nucleus
U3J636	vacuolar protein sorting-associated protein 72 homolog	P	GO:0006355	regulation of transcription, DNA-dependent
R0M087	transcription elongation factor b polypeptide 3	F	GO:0003677	DNA binding
R0M087	transcription elongation factor b polypeptide 3	C	GO:0005634	nucleus
R0M087	transcription elongation factor b polypeptide 3	C	GO:0016021	integral to membrane
R0M087	transcription elongation factor b polypeptide 3	P	GO:0006355	regulation of transcription, DNA-dependent
R0M087	transcription elongation factor b polypeptide 3	F	GO:0005515	protein binding
R0L8H8	stanniocalcin-1	P	GO:0051239	regulation of multicellular organismal process
R0L8H8	stanniocalcin-1	P	GO:0009888	tissue development
R0L8H8	stanniocalcin-1	P	GO:0030336	negative regulation of cell migration
R0L8H8	stanniocalcin-1	P	GO:0051924	regulation of calcium ion transport
R0L8H8	stanniocalcin-1	P	GO:0009653	anatomical structure morphogenesis
R0L8H8	stanniocalcin-1	P	GO:0060348	bone development
R0L8H8	stanniocalcin-1	C	GO:0005576	extracellular region
R0L8H8	stanniocalcin-1	C	GO:0044424	intracellular part
R0L8H8	stanniocalcin-1	F	GO:0005179	hormone activity
R0L8H8	stanniocalcin-1	P	GO:0007165	signal transduction
U3IJ39	neuroblast differentiation-associated protein ahnak-like	C	GO:0043229	intracellular organelle
U3IJ39	neuroblast differentiation-associated protein ahnak-like	C	GO:0043227	membrane-bounded organelle
U3IJ39	neuroblast differentiation-associated protein ahnak-like	C	GO:0044444	cytoplasmic part
U3IJ39	neuroblast differentiation-associated protein ahnak-like	C	GO:0005886	plasma membrane
U3IJ39	neuroblast differentiation-associated protein ahnak-like	F	GO:0005515	protein binding
U3J834	40s ribosomal protein s19-like	C	GO:0005840	ribosome
U3J834	40s ribosomal protein s19-like	F	GO:0003735	structural constituent of ribosome
U3J834	40s ribosomal protein s19-like	P	GO:0006412	translation
U3J834	40s ribosomal protein s19-like	P	GO:0042254	ribosome biogenesis
U3J8M4	low quality protein: microtubule-associated protein 4	C	GO:0015630	microtubule cytoskeleton
U3J8M4	low quality protein: microtubule-associated protein 4	P	GO:0007017	microtubule-based process
U3J8M4	low quality protein: microtubule-associated protein 4	F	GO:0008017	microtubule binding
U3J8M4	low quality protein: microtubule-associated protein 4	C	GO:0045298	tubulin complex
U3IVW1	microtubule-associated protein 6 homolog	P	GO:0032418	lysosome localization
U3IVW1	microtubule-associated protein 6 homolog	F	GO:0008017	microtubule binding
U3IVW1	microtubule-associated protein 6 homolog	P	GO:0048813	dendrite morphogenesis
U3IVW1	microtubule-associated protein 6 homolog	F	GO:0005516	calmodulin binding
U3IVW1	microtubule-associated protein 6 homolog	P	GO:0000226	microtubule cytoskeleton organization
U3IVW1	microtubule-associated protein 6 homolog	C	GO:0005874	microtubule
U3IVW1	microtubule-associated protein 6 homolog	C	GO:0045298	tubulin complex
R0JFC2	40s ribosomal protein s28	P	GO:0000184	nuclear-transcribed mRNA catabolic process, nonsense-mediated decay
R0JFC2	40s ribosomal protein s28	P	GO:0006415	translational termination
R0JFC2	40s ribosomal protein s28	P	GO:0006413	translational initiation
R0JFC2	40s ribosomal protein s28	P	GO:0006414	translational elongation
R0JFC2	40s ribosomal protein s28	C	GO:0070062	extracellular vesicular exosome
R0JFC2	40s ribosomal protein s28	F	GO:0003735	structural constituent of ribosome
R0JFC2	40s ribosomal protein s28	F	GO:0003723	RNA binding
R0JFC2	40s ribosomal protein s28	P	GO:0019083	viral transcription
R0JFC2	40s ribosomal protein s28	P	GO:0042274	ribosomal small subunit biogenesis
R0JFC2	40s ribosomal protein s28	P	GO:0006614	SRP-dependent cotranslational protein targeting to membrane
R0JFC2	40s ribosomal protein s28	P	GO:0006364	rRNA processing
R0JFC2	40s ribosomal protein s28	P	GO:0006407	rRNA export from nucleus
R0JFC2	40s ribosomal protein s28	C	GO:0022627	cytosolic small ribosomal subunit
U3IPG5	non-histone chromosomal protein hmg-14a-like	C	GO:0000785	chromatin
U3IPG5	non-histone chromosomal protein hmg-14a-like	F	GO:0031492	nucleosomal DNA binding
U3IPG5	non-histone chromosomal protein hmg-14a-like	C	GO:0005634	nucleus
U3IGI0	methyltransferase nsun7	P	GO:0032259	methylation
U3IGI0	methyltransferase nsun7	F	GO:0008168	methyltransferase activity
R0KWS2	mitogen-activated protein kinase kinase kinase 2	C	GO:0044424	intracellular part
R0KWS2	mitogen-activated protein kinase kinase kinase 2	F	GO:0005515	protein binding
R0KWS2	mitogen-activated protein kinase kinase kinase 2	F	GO:0005524	ATP binding
R0KWS2	mitogen-activated protein kinase kinase kinase 2	F	GO:0004672	protein kinase activity
R0KWS2	mitogen-activated protein kinase kinase kinase 2	P	GO:0006468	protein phosphorylation
R0JV66	scaffold attachment factor b1 isoform x2	F	GO:0003676	nucleic acid binding
R0JV66	scaffold attachment factor b1 isoform x2	F	GO:0000166	nucleotide binding
Q4L1B3	serum amyloid a	C	GO:0005576	extracellular region
Q4L1B3	serum amyloid a	P	GO:0006953	acute-phase response
R0LNH9	collagen alpha-2 chain	P	GO:0044763	single-organism cellular process
R0LNH9	collagen alpha-2 chain	P	GO:0048513	organ development
R0LNH9	collagen alpha-2 chain	C	GO:0005581	collagen
R0LNH9	collagen alpha-2 chain	F	GO:0005201	extracellular matrix structural constituent
R0LNH9	collagen alpha-2 chain	F	GO:0005515	protein binding
R0K791	sorting nexin-2	C	GO:0019898	extrinsic to membrane
R0K791	sorting nexin-2	F	GO:0035091	phosphatidylinositol binding
R0K791	sorting nexin-2	P	GO:0006897	endocytosis
R0K791	sorting nexin-2	C	GO:0010008	endosome membrane
R0K791	sorting nexin-2	P	GO:0034498	early endosome to Golgi transport
R0K791	sorting nexin-2	P	GO:0016050	vesicle organization
R0K791	sorting nexin-2	P	GO:0006886	intracellular protein transport
R0K791	sorting nexin-2	C	GO:0030904	retromer complex
Q75QJ7	paired-like homeodomain transcription factor	P	GO:0048513	organ development
Q75QJ7	paired-like homeodomain transcription factor	F	GO:0003677	DNA binding
Q75QJ7	paired-like homeodomain transcription factor	P	GO:0044767	single-organism developmental process
Q75QJ7	paired-like homeodomain transcription factor	C	GO:0005634	nucleus
P00717	lysozyme g-like	F	GO:0003796	lysozyme activity
P00717	lysozyme g-like	P	GO:0009253	peptidoglycan catabolic process
P00717	lysozyme g-like	P	GO:0016998	cell wall macromolecule catabolic process
P00717	lysozyme g-like	P	GO:0005975	carbohydrate metabolic process
R0M1S6	vesicle-associated membrane protein-associated protein b c	P	GO:0045070	positive regulation of viral genome replication
R0M1S6	vesicle-associated membrane protein-associated protein b c	P	GO:0019048	modulation by virus of host morphology or physiology
R0M1S6	vesicle-associated membrane protein-associated protein b c	F	GO:0019899	enzyme binding
R0M1S6	vesicle-associated membrane protein-associated protein b c	P	GO:0030968	endoplasmic reticulum unfolded protein response
R0M1S6	vesicle-associated membrane protein-associated protein b c	F	GO:0046982	protein heterodimerization activity
R0M1S6	vesicle-associated membrane protein-associated protein b c	F	GO:0048487	beta-tubulin binding
R0M1S6	vesicle-associated membrane protein-associated protein b c	F	GO:0042803	protein homodimerization activity
R0M1S6	vesicle-associated membrane protein-associated protein b c	C	GO:0005789	endoplasmic reticulum membrane
R0M1S6	vesicle-associated membrane protein-associated protein b c	C	GO:0005794	Golgi apparatus
R0M1S6	vesicle-associated membrane protein-associated protein b c	P	GO:0006874	cellular calcium ion homeostasis
R0M1S6	vesicle-associated membrane protein-associated protein b c	C	GO:0045298	tubulin complex
R0KJQ2	elongation factor mitochondrial	P	GO:0006412	translation
R0KJQ2	elongation factor mitochondrial	F	GO:0005525	GTP binding
U3IJT9	arf-gap domain and fg repeat-containing protein 1 isoform x3	P	GO:0006996	organelle organization
U3IJT9	arf-gap domain and fg repeat-containing protein 1 isoform x3	C	GO:0044464	cell part
U3IJT9	arf-gap domain and fg repeat-containing protein 1 isoform x3	F	GO:0008270	zinc ion binding
U3IJT9	arf-gap domain and fg repeat-containing protein 1 isoform x3	F	GO:0008060	ARF GTPase activator activity
U3IJT9	arf-gap domain and fg repeat-containing protein 1 isoform x3	P	GO:0032312	regulation of ARF GTPase activity
U3IHL1	rab5 gdp gtp exchange factor isoform x2	P	GO:0002683	negative regulation of immune system process
U3IHL1	rab5 gdp gtp exchange factor isoform x2	P	GO:0051051	negative regulation of transport
U3IHL1	rab5 gdp gtp exchange factor isoform x2	P	GO:0009966	regulation of signal transduction
U3IHL1	rab5 gdp gtp exchange factor isoform x2	P	GO:0048523	negative regulation of cellular process
U3IHL1	rab5 gdp gtp exchange factor isoform x2	P	GO:0048585	negative regulation of response to stimulus
U3IHL1	rab5 gdp gtp exchange factor isoform x2	F	GO:0008270	zinc ion binding
U3IHL1	rab5 gdp gtp exchange factor isoform x2	F	GO:0003677	DNA binding
U3IJ82	btb poz domain-containing protein kctd16	C	GO:0042734	presynaptic membrane
U3IJ82	btb poz domain-containing protein kctd16	P	GO:0051260	protein homooligomerization
U3IJ82	btb poz domain-containing protein kctd16	C	GO:0045211	postsynaptic membrane
U3IJ82	btb poz domain-containing protein kctd16	P	GO:0008277	regulation of G-protein coupled receptor protein signaling pathway
U3IJ82	btb poz domain-containing protein kctd16	C	GO:0043235	receptor complex
U3IJ82	btb poz domain-containing protein kctd16	F	GO:0005515	protein binding
R0LBE3	protein diaphanous homolog 2	P	GO:0007015	actin filament organization
R0LBE3	protein diaphanous homolog 2	F	GO:0017048	Rho GTPase binding
R0LBE3	protein diaphanous homolog 2	F	GO:0003779	actin binding
R0LBE3	protein diaphanous homolog 2	P	GO:0007292	female gamete generation
U3IFI6	cold inducible rna binding protein variant 1	F	GO:0003676	nucleic acid binding
U3IFI6	cold inducible rna binding protein variant 1	F	GO:0000166	nucleotide binding
R0JHU7	gamma-synuclein	P	GO:0051046	regulation of secretion
R0JHU7	gamma-synuclein	P	GO:0060341	regulation of cellular localization
R0JHU7	gamma-synuclein	C	GO:0097458	neuron part
R0JHU7	gamma-synuclein	P	GO:0044707	single-multicellular organism process
U3J2R5	lumican	C	GO:0005578	proteinaceous extracellular matrix
U3J2R5	lumican	F	GO:0005515	protein binding
U3J2R5	lumican	P	GO:0007601	visual perception
U3J2R5	lumican	P	GO:0030199	collagen fibril organization
R0L0W9	calmegin isoform x1	P	GO:0007338	single fertilization
R0L0W9	calmegin isoform x1	F	GO:0051082	unfolded protein binding
R0L0W9	calmegin isoform x1	C	GO:0005783	endoplasmic reticulum
R0L0W9	calmegin isoform x1	F	GO:0005509	calcium ion binding
R0L0W9	calmegin isoform x1	P	GO:0006457	protein folding
R0LLL2	60s ribosomal protein l13	C	GO:0005840	ribosome
R0LLL2	60s ribosomal protein l13	F	GO:0003735	structural constituent of ribosome
R0LLL2	60s ribosomal protein l13	P	GO:0006412	translation
R0LLL2	60s ribosomal protein l13	P	GO:0042254	ribosome biogenesis
U3IW58	collagen alpha-2 chain	P	GO:0048731	system development
U3IW58	collagen alpha-2 chain	F	GO:0005515	protein binding
U3IW58	collagen alpha-2 chain	P	GO:0065007	biological regulation
U3IW58	collagen alpha-2 chain	P	GO:0051716	cellular response to stimulus
U3IW58	collagen alpha-2 chain	C	GO:0005581	collagen
U3IW58	collagen alpha-2 chain	F	GO:0005201	extracellular matrix structural constituent
R0JLF5	complexin-1	P	GO:0065008	regulation of biological quality
R0JLF5	complexin-1	P	GO:0023061	signal release
R0JLF5	complexin-1	P	GO:0006836	neurotransmitter transport
R0JLF5	complexin-1	F	GO:0019905	syntaxin binding
R0KZS8	60s ribosomal protein l37	C	GO:0005840	ribosome
R0KZS8	60s ribosomal protein l37	F	GO:0003723	RNA binding
R0KZS8	60s ribosomal protein l37	P	GO:0006412	translation
R0KZS8	60s ribosomal protein l37	F	GO:0003735	structural constituent of ribosome
R0KZS8	60s ribosomal protein l37	P	GO:0042254	ribosome biogenesis
Q9PRR6	apolipoprotein a-i	P	GO:0008202	steroid metabolic process
Q9PRR6	apolipoprotein a-i	P	GO:0006066	alcohol metabolic process
Q9PRR6	apolipoprotein a-i	P	GO:0051049	regulation of transport
Q9PRR6	apolipoprotein a-i	F	GO:0008289	lipid binding
Q9PRR6	apolipoprotein a-i	C	GO:0031982	vesicle
Q9PRR6	apolipoprotein a-i	P	GO:0009966	regulation of signal transduction
Q9PRR6	apolipoprotein a-i	F	GO:0005102	receptor binding
Q9PRR6	apolipoprotein a-i	P	GO:0044260	cellular macromolecule metabolic process
Q9PRR6	apolipoprotein a-i	P	GO:0044707	single-multicellular organism process
Q9PRR6	apolipoprotein a-i	P	GO:0030301	cholesterol transport
Q9PRR6	apolipoprotein a-i	P	GO:0019538	protein metabolic process
Q9PRR6	apolipoprotein a-i	P	GO:0051128	regulation of cellular component organization
Q9PRR6	apolipoprotein a-i	P	GO:0048585	negative regulation of response to stimulus
Q9PRR6	apolipoprotein a-i	P	GO:0050790	regulation of catalytic activity
Q9PRR6	apolipoprotein a-i	C	GO:0034358	plasma lipoprotein particle
Q9PRR6	apolipoprotein a-i	P	GO:0048523	negative regulation of cellular process
Q9PRR6	apolipoprotein a-i	P	GO:0048522	positive regulation of cellular process
Q9PRR6	apolipoprotein a-i	P	GO:1901576	organic substance biosynthetic process
Q9PRR6	apolipoprotein a-i	P	GO:0055088	lipid homeostasis
Q9PRR6	apolipoprotein a-i	P	GO:0051239	regulation of multicellular organismal process
R0JXE3	c-x-c motif chemokine 14	P	GO:0006955	immune response
R0JXE3	c-x-c motif chemokine 14	F	GO:0008009	chemokine activity
R0JXE3	c-x-c motif chemokine 14	C	GO:0005576	extracellular region
R0JXE3	c-x-c motif chemokine 14	P	GO:0006935	chemotaxis
R0JXE3	c-x-c motif chemokine 14	P	GO:0007165	signal transduction
R0LGK3	stathmin 1 oncoprotein 18 variant 8	P	GO:0007019	microtubule depolymerization
R0LGK3	stathmin 1 oncoprotein 18 variant 8	P	GO:0031110	regulation of microtubule polymerization or depolymerization
R0LGK3	stathmin 1 oncoprotein 18 variant 8	C	GO:0043005	neuron projection
R0LGK3	stathmin 1 oncoprotein 18 variant 8	P	GO:0031175	neuron projection development
R0LGK3	stathmin 1 oncoprotein 18 variant 8	F	GO:0015631	tubulin binding
R0LGK3	stathmin 1 oncoprotein 18 variant 8	C	GO:0005737	cytoplasm
R0LGK3	stathmin 1 oncoprotein 18 variant 8	C	GO:0045298	tubulin complex
R0JS15	calmin	C	GO:0005737	cytoplasm
R0JS15	calmin	P	GO:0031175	neuron projection development
R0JS15	calmin	P	GO:0008285	negative regulation of cell proliferation
R0JS15	calmin	F	GO:0003779	actin binding
R0L6J4	lymphocyte-specific protein 1	P	GO:0007165	signal transduction
R0L6J4	lymphocyte-specific protein 1	F	GO:0004871	signal transducer activity
R0J7S1	dynactin subunit partial	C	GO:0043234	protein complex
R0J7S1	dynactin subunit partial	C	GO:0015630	microtubule cytoskeleton
R0J7S1	dynactin subunit partial	P	GO:0044763	single-organism cellular process
R0J7S1	dynactin subunit partial	C	GO:0031982	vesicle
R0J7S1	dynactin subunit partial	C	GO:0044430	cytoskeletal part
U3J0R4	nhl repeat-containing protein 2	F	GO:0005515	protein binding
U3IX92	muscleblind-like protein 1 isoform x1	P	GO:0008380	RNA splicing
U3IX92	muscleblind-like protein 1 isoform x1	P	GO:0006397	mRNA processing
U3IX92	muscleblind-like protein 1 isoform x1	C	GO:0044424	intracellular part
U3IX92	muscleblind-like protein 1 isoform x1	F	GO:0046872	metal ion binding
R0KT46	secretogranin-2	P	GO:0048523	negative regulation of cellular process
R0KT46	secretogranin-2	P	GO:0035556	intracellular signal transduction
R0KT46	secretogranin-2	P	GO:0048518	positive regulation of biological process
R0KT46	secretogranin-2	P	GO:0006935	chemotaxis
R0KT46	secretogranin-2	P	GO:0048583	regulation of response to stimulus
R0KT46	secretogranin-2	P	GO:0042981	regulation of apoptotic process
R0KT46	secretogranin-2	P	GO:0006928	cellular component movement
R0KT46	secretogranin-2	C	GO:0030141	secretory granule
R0KBD0	tho complex subunit 4	P	GO:0006406	mRNA export from nucleus
R0KBD0	tho complex subunit 4	P	GO:0019219	regulation of nucleobase-containing compound metabolic process
R0KBD0	tho complex subunit 4	C	GO:0044428	nuclear part
R0KBD0	tho complex subunit 4	C	GO:0043234	protein complex
R0KBD0	tho complex subunit 4	P	GO:0060255	regulation of macromolecule metabolic process
R0KBD0	tho complex subunit 4	F	GO:0000166	nucleotide binding
R0KBD0	tho complex subunit 4	F	GO:0003676	nucleic acid binding
A9LM16	ras-related protein rab-11a	P	GO:0006833	water transport
A9LM16	ras-related protein rab-11a	F	GO:0005525	GTP binding
A9LM16	ras-related protein rab-11a	C	GO:0070062	extracellular vesicular exosome
A9LM16	ras-related protein rab-11a	P	GO:0072594	establishment of protein localization to organelle
A9LM16	ras-related protein rab-11a	P	GO:0048169	regulation of long-term neuronal synaptic plasticity
A9LM16	ras-related protein rab-11a	P	GO:0010971	positive regulation of G2/M transition of mitotic cell cycle
A9LM16	ras-related protein rab-11a	C	GO:0005771	multivesicular body
A9LM16	ras-related protein rab-11a	P	GO:0032402	melanosome transport
A9LM16	ras-related protein rab-11a	C	GO:0005802	trans-Golgi network
A9LM16	ras-related protein rab-11a	P	GO:0007080	mitotic metaphase plate congression
A9LM16	ras-related protein rab-11a	C	GO:0055037	recycling endosome
A9LM16	ras-related protein rab-11a	F	GO:0019003	GDP binding
A9LM16	ras-related protein rab-11a	C	GO:0005829	cytosol
A9LM16	ras-related protein rab-11a	P	GO:0032482	Rab protein signal transduction
A9LM16	ras-related protein rab-11a	P	GO:0090307	spindle assembly involved in mitosis
A9LM16	ras-related protein rab-11a	C	GO:0045335	phagocytic vesicle
A9LM16	ras-related protein rab-11a	C	GO:0030659	cytoplasmic vesicle membrane
A9LM16	ras-related protein rab-11a	P	GO:0030953	astral microtubule organization
A9LM16	ras-related protein rab-11a	P	GO:0048227	plasma membrane to endosome transport
A9LM16	ras-related protein rab-11a	P	GO:0072659	protein localization to plasma membrane
A9LM16	ras-related protein rab-11a	P	GO:1990182	exosomal secretion
A9LM16	ras-related protein rab-11a	P	GO:0051223	regulation of protein transport
A9LM16	ras-related protein rab-11a	C	GO:0030424	axon
A9LM16	ras-related protein rab-11a	P	GO:0036258	multivesicular body assembly
A9LM16	ras-related protein rab-11a	C	GO:0000922	spindle pole
A9LM16	ras-related protein rab-11a	C	GO:0048471	perinuclear region of cytoplasm
A9LM16	ras-related protein rab-11a	C	GO:0032154	cleavage furrow
A9LM16	ras-related protein rab-11a	P	GO:0006886	intracellular protein transport
A9LM16	ras-related protein rab-11a	P	GO:0000910	cytokinesis
A9LM16	ras-related protein rab-11a	C	GO:0005739	mitochondrion
A9LM16	ras-related protein rab-11a	C	GO:0005828	kinetochore microtubule
A9LM16	ras-related protein rab-11a	F	GO:0031489	myosin V binding
A9LM16	ras-related protein rab-11a	P	GO:0010796	regulation of multivesicular body size
A9LM16	ras-related protein rab-11a	F	GO:0003924	GTPase activity
A9LM16	ras-related protein rab-11a	F	GO:0019905	syntaxin binding
A9LM16	ras-related protein rab-11a	C	GO:0030133	transport vesicle
A9LM16	ras-related protein rab-11a	P	GO:0010634	positive regulation of epithelial cell migration
A9LM16	ras-related protein rab-11a	P	GO:0006184	GTP catabolic process
A9LM16	ras-related protein rab-11a	P	GO:0090150	establishment of protein localization to membrane
A9LM16	ras-related protein rab-11a	P	GO:0003091	renal water homeostasis
A9LM16	ras-related protein rab-11a	F	GO:0008017	microtubule binding
A9LM16	ras-related protein rab-11a	P	GO:0055085	transmembrane transport
A9LM16	ras-related protein rab-11a	P	GO:0045773	positive regulation of axon extension
A9LM16	ras-related protein rab-11a	P	GO:0060627	regulation of vesicle-mediated transport
A9LM16	ras-related protein rab-11a	P	GO:0006913	nucleocytoplasmic transport
A9LM16	ras-related protein rab-11a	C	GO:0016459	myosin complex
A9LM16	ras-related protein rab-11a	C	GO:0045298	tubulin complex
U3I779	mitochondrial fission factor isoform x2	P	GO:0048518	positive regulation of biological process
U3I779	mitochondrial fission factor isoform x2	P	GO:0010821	regulation of mitochondrion organization
U3I779	mitochondrial fission factor isoform x2	P	GO:0048285	organelle fission
U3I779	mitochondrial fission factor isoform x2	C	GO:0005739	mitochondrion
R0L4M6	cochlin	F	GO:0005518	collagen binding
R0L4M6	cochlin	C	GO:0005576	extracellular region
R0L4M6	cochlin	C	GO:0005581	collagen
U3IV02	secretory carrier-associated membrane protein 2	C	GO:0043231	intracellular membrane-bounded organelle
U3IV02	secretory carrier-associated membrane protein 2	C	GO:0016021	integral to membrane
U3IV02	secretory carrier-associated membrane protein 2	P	GO:0015031	protein transport
B5LZ62	thyrotropin subunit beta	C	GO:0005576	extracellular region
B5LZ62	thyrotropin subunit beta	F	GO:0005179	hormone activity
B5LZ62	thyrotropin subunit beta	P	GO:0007165	signal transduction
A9YVJ0	perilipin-2 isoform x2	P	GO:0010876	lipid localization
A9YVJ0	perilipin-2 isoform x2	C	GO:0044444	cytoplasmic part
U3IC96	fibulin-5 isoform x1	P	GO:0044763	single-organism cellular process
U3IC96	fibulin-5 isoform x1	P	GO:0065007	biological regulation
U3IC96	fibulin-5 isoform x1	C	GO:0005576	extracellular region
U3IC96	fibulin-5 isoform x1	F	GO:0005515	protein binding
U3IC96	fibulin-5 isoform x1	F	GO:0005509	calcium ion binding
U3IW02	neuronal pentraxin-1	C	GO:0043229	intracellular organelle
U3IW02	neuronal pentraxin-1	P	GO:0007417	central nervous system development
U3IW02	neuronal pentraxin-1	P	GO:0006810	transport
U3IW02	neuronal pentraxin-1	P	GO:0007268	synaptic transmission
U3IW02	neuronal pentraxin-1	C	GO:0044444	cytoplasmic part
R0L3X7	secreted frizzled-related protein 2	P	GO:0032879	regulation of localization
R0L3X7	secreted frizzled-related protein 2	P	GO:0045995	regulation of embryonic development
R0L3X7	secreted frizzled-related protein 2	P	GO:0031325	positive regulation of cellular metabolic process
R0L3X7	secreted frizzled-related protein 2	P	GO:0052548	regulation of endopeptidase activity
R0L3X7	secreted frizzled-related protein 2	P	GO:0046546	development of primary male sexual characteristics
R0L3X7	secreted frizzled-related protein 2	P	GO:0001558	regulation of cell growth
R0L3X7	secreted frizzled-related protein 2	F	GO:0004930	G-protein coupled receptor activity
R0L3X7	secreted frizzled-related protein 2	P	GO:0035567	non-canonical Wnt receptor signaling pathway
R0L3X7	secreted frizzled-related protein 2	C	GO:0005615	extracellular space
R0L3X7	secreted frizzled-related protein 2	P	GO:0001933	negative regulation of protein phosphorylation
R0L3X7	secreted frizzled-related protein 2	P	GO:0045596	negative regulation of cell differentiation
R0L3X7	secreted frizzled-related protein 2	P	GO:0045597	positive regulation of cell differentiation
R0L3X7	secreted frizzled-related protein 2	F	GO:0008047	enzyme activator activity
R0L3X7	secreted frizzled-related protein 2	P	GO:0042981	regulation of apoptotic process
R0L3X7	secreted frizzled-related protein 2	F	GO:0017147	Wnt-protein binding
R0L3X7	secreted frizzled-related protein 2	P	GO:0010629	negative regulation of gene expression
R0L3X7	secreted frizzled-related protein 2	F	GO:0042813	Wnt-activated receptor activity
R0L3X7	secreted frizzled-related protein 2	C	GO:0016021	integral to membrane
R0L3X7	secreted frizzled-related protein 2	P	GO:0051216	cartilage development
R0L3X7	secreted frizzled-related protein 2	P	GO:0003007	heart morphogenesis
R0L3X7	secreted frizzled-related protein 2	P	GO:0090175	regulation of establishment of planar polarity
R0L3X7	secreted frizzled-related protein 2	P	GO:0008285	negative regulation of cell proliferation
R0L3X7	secreted frizzled-related protein 2	P	GO:0001756	somitogenesis
R0L3X7	secreted frizzled-related protein 2	P	GO:0043086	negative regulation of catalytic activity
R0L3X7	secreted frizzled-related protein 2	P	GO:0021915	neural tube development
R0L3X7	secreted frizzled-related protein 2	P	GO:0090090	negative regulation of canonical Wnt receptor signaling pathway
R0L3X7	secreted frizzled-related protein 2	P	GO:0048598	embryonic morphogenesis
R0L3X7	secreted frizzled-related protein 2	P	GO:0010604	positive regulation of macromolecule metabolic process
R0L3X7	secreted frizzled-related protein 2	P	GO:0060562	epithelial tube morphogenesis
R0L3X7	secreted frizzled-related protein 2	P	GO:0006355	regulation of transcription, DNA-dependent
R0L3X7	secreted frizzled-related protein 2	P	GO:0007186	G-protein coupled receptor signaling pathway
R0KI49	60s ribosomal protein l34-like	F	GO:0003735	structural constituent of ribosome
R0KI49	60s ribosomal protein l34-like	P	GO:0006412	translation
R0KI49	60s ribosomal protein l34-like	C	GO:0005840	ribosome
R0KI49	60s ribosomal protein l34-like	P	GO:0042254	ribosome biogenesis
R0KI12	palmitoyl-protein thioesterase 1	P	GO:0044763	single-organism cellular process
R0KI12	palmitoyl-protein thioesterase 1	C	GO:0097458	neuron part
R0KI12	palmitoyl-protein thioesterase 1	C	GO:0043231	intracellular membrane-bounded organelle
R0KI12	palmitoyl-protein thioesterase 1	P	GO:0044765	single-organism transport
R0KI12	palmitoyl-protein thioesterase 1	P	GO:0050877	neurological system process
R0KI12	palmitoyl-protein thioesterase 1	P	GO:0051128	regulation of cellular component organization
R0KI12	palmitoyl-protein thioesterase 1	P	GO:0048523	negative regulation of cellular process
R0KI12	palmitoyl-protein thioesterase 1	P	GO:0044708	single-organism behavior
R0KI12	palmitoyl-protein thioesterase 1	N	GO:0098599
R0KI12	palmitoyl-protein thioesterase 1	P	GO:0002084	protein depalmitoylation
R0KI12	palmitoyl-protein thioesterase 1	F	GO:0008474	palmitoyl-(protein) hydrolase activity
R0JQ97	vitellogenin-2-like	F	GO:0005319	lipid transporter activity
R0JQ97	vitellogenin-2-like	P	GO:0006869	lipid transport
Q6TU41	mhc class i heavy partial	F	GO:0042605	peptide antigen binding
Q6TU41	mhc class i heavy partial	P	GO:0002474	antigen processing and presentation of peptide antigen via MHC class I
Q6TU41	mhc class i heavy partial	P	GO:0001916	positive regulation of T cell mediated cytotoxicity
Q6TU41	mhc class i heavy partial	C	GO:0042612	MHC class I protein complex
Q6TU41	mhc class i heavy partial	F	GO:0005515	protein binding
Q6TU41	mhc class i heavy partial	C	GO:0019814	immunoglobulin complex
U3J778	sap domain-containing ribonucleoprotein	F	GO:0008022	protein C-terminus binding
U3J778	sap domain-containing ribonucleoprotein	F	GO:0050733	RS domain binding
U3J778	sap domain-containing ribonucleoprotein	P	GO:0000122	negative regulation of transcription from RNA polymerase II promoter
U3J778	sap domain-containing ribonucleoprotein	C	GO:0044428	nuclear part
U3J778	sap domain-containing ribonucleoprotein	F	GO:0001078	RNA polymerase II core promoter proximal region sequence-specific DNA binding transcription factor activity involved in negative regulation of transcription
U3J778	sap domain-containing ribonucleoprotein	F	GO:0000978	RNA polymerase II core promoter proximal region sequence-specific DNA binding
R0LQ12	brain acid soluble protein 1 homolog	F	GO:0005488	binding
R0LQ12	brain acid soluble protein 1 homolog	P	GO:0044767	single-organism developmental process
R0LQ12	brain acid soluble protein 1 homolog	C	GO:0031982	vesicle
R0LQ12	brain acid soluble protein 1 homolog	P	GO:0048513	organ development
R0LQ12	brain acid soluble protein 1 homolog	C	GO:0044428	nuclear part
R0L7U7	e3 ubiquitin-protein ligase herc2	P	GO:0044699	single-organism process
R0L7U7	e3 ubiquitin-protein ligase herc2	C	GO:0044424	intracellular part
R0L7U7	e3 ubiquitin-protein ligase herc2	F	GO:0004842	ubiquitin-protein ligase activity
R0L7U7	e3 ubiquitin-protein ligase herc2	F	GO:0008270	zinc ion binding
R0L7U7	e3 ubiquitin-protein ligase herc2	P	GO:0016567	protein ubiquitination
R0L7U7	e3 ubiquitin-protein ligase herc2	F	GO:0020037	heme binding
R0M0P9	sideroflexin-2 isoform x2	P	GO:0055085	transmembrane transport
R0M0P9	sideroflexin-2 isoform x2	P	GO:0006811	ion transport
R0M0P9	sideroflexin-2 isoform x2	C	GO:0016020	membrane
R0M0P9	sideroflexin-2 isoform x2	F	GO:0015075	ion transmembrane transporter activity
U3I6C9	cytoplasmic dynein 1 intermediate chain 2 isoform x3	F	GO:0005515	protein binding
U3I6C9	cytoplasmic dynein 1 intermediate chain 2 isoform x3	C	GO:0005868	cytoplasmic dynein complex
U3I6C9	cytoplasmic dynein 1 intermediate chain 2 isoform x3	P	GO:0007018	microtubule-based movement
U3J7J7	set1 ash2 histone methyltransferase complex subunit ash2	C	GO:0048188	Set1C/COMPASS complex
U3J7J7	set1 ash2 histone methyltransferase complex subunit ash2	F	GO:0042800	histone methyltransferase activity (H3-K4 specific)
U3J7J7	set1 ash2 histone methyltransferase complex subunit ash2	F	GO:0044212	transcription regulatory region DNA binding
U3J7J7	set1 ash2 histone methyltransferase complex subunit ash2	P	GO:0051568	histone H3-K4 methylation
U3J7J7	set1 ash2 histone methyltransferase complex subunit ash2	P	GO:0006351	transcription, DNA-dependent
U3J7J7	set1 ash2 histone methyltransferase complex subunit ash2	F	GO:0005515	protein binding
R0KDM9	multiple coagulation factor deficiency protein 2 homolog	F	GO:0005509	calcium ion binding
R0L6Q1	delta-1-pyrroline-5-carboxylate synthase isoform x1	P	GO:0006561	proline biosynthetic process
R0L6Q1	delta-1-pyrroline-5-carboxylate synthase isoform x1	F	GO:0004350	glutamate-5-semialdehyde dehydrogenase activity
R0L6Q1	delta-1-pyrroline-5-carboxylate synthase isoform x1	C	GO:0005739	mitochondrion
R0L6Q1	delta-1-pyrroline-5-carboxylate synthase isoform x1	F	GO:0004349	glutamate 5-kinase activity
R0L6Q1	delta-1-pyrroline-5-carboxylate synthase isoform x1	P	GO:0055114	oxidation-reduction process
R0L6Q1	delta-1-pyrroline-5-carboxylate synthase isoform x1	P	GO:0000051	urea cycle intermediate metabolic process
R0L6Q1	delta-1-pyrroline-5-carboxylate synthase isoform x1	P	GO:0006537	glutamate biosynthetic process
R0L6Q1	delta-1-pyrroline-5-carboxylate synthase isoform x1	P	GO:0016310	phosphorylation
R0KWM6	type ii cytoskeletal 6b-like	C	GO:0045095	keratin filament
R0KWM6	type ii cytoskeletal 6b-like	F	GO:0005198	structural molecule activity
R0LLK8	decorin	C	GO:0031012	extracellular matrix
R0LLK8	decorin	F	GO:0005518	collagen binding
R0LLK8	decorin	C	GO:0005581	collagen
R0LW36	bile salt-activated lipase	C	GO:0005615	extracellular space
R0LW36	bile salt-activated lipase	P	GO:0016042	lipid catabolic process
R0LW36	bile salt-activated lipase	F	GO:0052689	carboxylic ester hydrolase activity
R0LXM8	tubulin polymerization-promoting protein family member 3	F	GO:0015631	tubulin binding
R0LXM8	tubulin polymerization-promoting protein family member 3	P	GO:0001578	microtubule bundle formation
R0LXM8	tubulin polymerization-promoting protein family member 3	C	GO:0070062	extracellular vesicular exosome
R0LXM8	tubulin polymerization-promoting protein family member 3	C	GO:0045298	tubulin complex
R0LV18	cysteine and glycine-rich protein 1 isoform x1	C	GO:0043226	organelle
R0LV18	cysteine and glycine-rich protein 1 isoform x1	C	GO:0044424	intracellular part
R0LV18	cysteine and glycine-rich protein 1 isoform x1	F	GO:0008270	zinc ion binding
U3HZU4	protein cdv3 homolog	C	GO:0005730	nucleolus
U3HZU4	protein cdv3 homolog	C	GO:0005737	cytoplasm
U3I3H0	vesicle-associated membrane protein 8	C	GO:0055037	recycling endosome
U3I3H0	vesicle-associated membrane protein 8	P	GO:0046718	viral entry into host cell
U3I3H0	vesicle-associated membrane protein 8	C	GO:0035577	azurophil granule membrane
U3I3H0	vesicle-associated membrane protein 8	P	GO:0043308	eosinophil degranulation
U3I3H0	vesicle-associated membrane protein 8	F	GO:0005484	SNAP receptor activity
U3I3H0	vesicle-associated membrane protein 8	F	GO:0000149	SNARE binding
U3I3H0	vesicle-associated membrane protein 8	P	GO:0006906	vesicle fusion
U3I3H0	vesicle-associated membrane protein 8	C	GO:0016021	integral to membrane
U3I3H0	vesicle-associated membrane protein 8	C	GO:0005765	lysosomal membrane
U3I3H0	vesicle-associated membrane protein 8	C	GO:0005829	cytosol
U3I3H0	vesicle-associated membrane protein 8	C	GO:0031902	late endosome membrane
U3I3H0	vesicle-associated membrane protein 8	F	GO:0019869	chloride channel inhibitor activity
U3I3H0	vesicle-associated membrane protein 8	P	GO:0070254	mucus secretion
U3I3H0	vesicle-associated membrane protein 8	C	GO:0005769	early endosome
U3I3H0	vesicle-associated membrane protein 8	P	GO:0006897	endocytosis
U3I3H0	vesicle-associated membrane protein 8	C	GO:0070062	extracellular vesicular exosome
U3I3H0	vesicle-associated membrane protein 8	P	GO:0043312	neutrophil degranulation
U3I3H0	vesicle-associated membrane protein 8	P	GO:0006892	post-Golgi vesicle-mediated transport
U3I3H0	vesicle-associated membrane protein 8	P	GO:0000046	autophagic vacuole fusion
U3I3H0	vesicle-associated membrane protein 8	C	GO:0048471	perinuclear region of cytoplasm
U3I3H0	vesicle-associated membrane protein 8	C	GO:0005886	plasma membrane
U3I3H0	vesicle-associated membrane protein 8	C	GO:0031201	SNARE complex
R0L3T0	dna methyltransferase 1-associated protein 1	F	GO:0016740	transferase activity
R0L3T0	dna methyltransferase 1-associated protein 1	P	GO:0045892	negative regulation of transcription, DNA-dependent
R0L3T0	dna methyltransferase 1-associated protein 1	F	GO:0005488	binding
R0L3T0	dna methyltransferase 1-associated protein 1	C	GO:0035267	NuA4 histone acetyltransferase complex
R0L3T0	dna methyltransferase 1-associated protein 1	P	GO:0006338	chromatin remodeling
R0L3T0	dna methyltransferase 1-associated protein 1	P	GO:0006281	DNA repair
R0L3T0	dna methyltransferase 1-associated protein 1	P	GO:0043968	histone H2A acetylation
R0L3T0	dna methyltransferase 1-associated protein 1	P	GO:0043967	histone H4 acetylation
R0LER2	sorbin and sh3 domain-containing protein 1-like	F	GO:0005515	protein binding
R0LER2	sorbin and sh3 domain-containing protein 1-like	P	GO:0008286	insulin receptor signaling pathway
R0LER2	sorbin and sh3 domain-containing protein 1-like	P	GO:0007015	actin filament organization
U3IV38	nadh dehydrogenase	F	GO:0008137	NADH dehydrogenase (ubiquinone) activity
U3IV38	nadh dehydrogenase	C	GO:0005743	mitochondrial inner membrane
U3IV38	nadh dehydrogenase	P	GO:0006120	mitochondrial electron transport, NADH to ubiquinone
U3IV38	nadh dehydrogenase	P	GO:0006744	ubiquinone biosynthetic process
U3IV38	nadh dehydrogenase	P	GO:0006814	sodium ion transport
U3IV38	nadh dehydrogenase	P	GO:0015992	proton transport
R0LGQ8	low quality protein: neuromodulin	P	GO:0007411	axon guidance
R0LGQ8	low quality protein: neuromodulin	C	GO:0042995	cell projection
R0LGQ8	low quality protein: neuromodulin	C	GO:0005886	plasma membrane
R0LGQ8	low quality protein: neuromodulin	P	GO:0040008	regulation of growth
R0LGQ8	low quality protein: neuromodulin	F	GO:0005515	protein binding
U3I552	radixin isoform x2	P	GO:0044763	single-organism cellular process
U3I552	radixin isoform x2	C	GO:0042995	cell projection
U3I552	radixin isoform x2	C	GO:0005737	cytoplasm
U3I552	radixin isoform x2	C	GO:0019898	extrinsic to membrane
U3I552	radixin isoform x2	C	GO:0005856	cytoskeleton
U3I552	radixin isoform x2	F	GO:0003779	actin binding
U3ISS8	clusterin	C	GO:0043231	intracellular membrane-bounded organelle
U3ISS8	clusterin	C	GO:0044444	cytoplasmic part
U3ISS8	clusterin	P	GO:0008219	cell death
U3IKL9	microtubule-associated protein tau	P	GO:0048699	generation of neurons
U3IKL9	microtubule-associated protein tau	P	GO:0016043	cellular component organization
U3IKL9	microtubule-associated protein tau	P	GO:0050794	regulation of cellular process
U3IKL9	microtubule-associated protein tau	C	GO:0042995	cell projection
U3IKL9	microtubule-associated protein tau	F	GO:0008017	microtubule binding
U3IKL9	microtubule-associated protein tau	C	GO:0045298	tubulin complex
P24058	arly2_anapl ame: full=argininosuccinate lyase short=asal ame: full=arginosuccinase ame: full=delta crystallin ii ame: full=delta-2 crystallin	F	GO:0005212	structural constituent of eye lens
P24058	arly2_anapl ame: full=argininosuccinate lyase short=asal ame: full=arginosuccinase ame: full=delta crystallin ii ame: full=delta-2 crystallin	F	GO:0004056	argininosuccinate lyase activity
P24058	arly2_anapl ame: full=argininosuccinate lyase short=asal ame: full=arginosuccinase ame: full=delta crystallin ii ame: full=delta-2 crystallin	P	GO:0042450	arginine biosynthetic process via ornithine
P24058	arly2_anapl ame: full=argininosuccinate lyase short=asal ame: full=arginosuccinase ame: full=delta crystallin ii ame: full=delta-2 crystallin	P	GO:0007423	sensory organ development
P24058	arly2_anapl ame: full=argininosuccinate lyase short=asal ame: full=arginosuccinase ame: full=delta crystallin ii ame: full=delta-2 crystallin	P	GO:0006522	alanine metabolic process
P24058	arly2_anapl ame: full=argininosuccinate lyase short=asal ame: full=arginosuccinase ame: full=delta crystallin ii ame: full=delta-2 crystallin	P	GO:0006531	aspartate metabolic process
P24058	arly2_anapl ame: full=argininosuccinate lyase short=asal ame: full=arginosuccinase ame: full=delta crystallin ii ame: full=delta-2 crystallin	P	GO:0006560	proline metabolic process
U3J4F7	low quality protein: prolargin	C	GO:0031982	vesicle
U3J4F7	low quality protein: prolargin	F	GO:0005515	protein binding
U3J4F7	low quality protein: prolargin	F	GO:0005201	extracellular matrix structural constituent
U3J4F7	low quality protein: prolargin	C	GO:0005578	proteinaceous extracellular matrix
R0JUF0	ribosomal protein l34	C	GO:0005840	ribosome
R0JUF0	ribosomal protein l34	C	GO:0043227	membrane-bounded organelle
R0JUF0	ribosomal protein l34	C	GO:0044446	intracellular organelle part
R0JUF0	ribosomal protein l34	F	GO:0003735	structural constituent of ribosome
R0JUF0	ribosomal protein l34	P	GO:0006412	translation
R0JUF0	ribosomal protein l34	P	GO:0042254	ribosome biogenesis
P09426	histone h1-like	P	GO:0006334	nucleosome assembly
P09426	histone h1-like	F	GO:0003677	DNA binding
P09426	histone h1-like	C	GO:0000786	nucleosome
P09426	histone h1-like	C	GO:0005634	nucleus
R0KV94	thyroid hormone receptor-associated protein 3	F	GO:0003712	transcription cofactor activity
R0KV94	thyroid hormone receptor-associated protein 3	P	GO:0051254	positive regulation of RNA metabolic process
R0KV94	thyroid hormone receptor-associated protein 3	C	GO:0005634	nucleus
R0KV94	thyroid hormone receptor-associated protein 3	P	GO:0008380	RNA splicing
R0KV94	thyroid hormone receptor-associated protein 3	C	GO:0005667	transcription factor complex
R0KV94	thyroid hormone receptor-associated protein 3	P	GO:0045449	regulation of transcription, DNA-dependent
R0L1W0	lipoma-preferred partner homolog	F	GO:0008270	zinc ion binding
R0JPQ6	e3 ubiquitin-protein ligase rnf14	F	GO:0016874	ligase activity
R0JPQ6	e3 ubiquitin-protein ligase rnf14	P	GO:0050794	regulation of cellular process
R0JPQ6	e3 ubiquitin-protein ligase rnf14	C	GO:0044424	intracellular part
R0JPQ6	e3 ubiquitin-protein ligase rnf14	F	GO:0005515	protein binding
R0JPQ6	e3 ubiquitin-protein ligase rnf14	F	GO:0008270	zinc ion binding
R0L5J2	zinc-binding alcohol dehydrogenase domain-containing protein 2	C	GO:0044444	cytoplasmic part
R0L5J2	zinc-binding alcohol dehydrogenase domain-containing protein 2	C	GO:0043231	intracellular membrane-bounded organelle
R0L5J2	zinc-binding alcohol dehydrogenase domain-containing protein 2	F	GO:0016491	oxidoreductase activity
R0L5J2	zinc-binding alcohol dehydrogenase domain-containing protein 2	F	GO:0008270	zinc ion binding
R0L5J2	zinc-binding alcohol dehydrogenase domain-containing protein 2	P	GO:0055114	oxidation-reduction process
U3I8N0	60s ribosomal protein l27	P	GO:0006413	translational initiation
U3I8N0	60s ribosomal protein l27	P	GO:0019083	viral transcription
U3I8N0	60s ribosomal protein l27	C	GO:0070062	extracellular vesicular exosome
U3I8N0	60s ribosomal protein l27	F	GO:0003735	structural constituent of ribosome
U3I8N0	60s ribosomal protein l27	P	GO:0006414	translational elongation
U3I8N0	60s ribosomal protein l27	C	GO:0005925	focal adhesion
U3I8N0	60s ribosomal protein l27	P	GO:0006415	translational termination
U3I8N0	60s ribosomal protein l27	P	GO:0006614	SRP-dependent cotranslational protein targeting to membrane
U3I8N0	60s ribosomal protein l27	C	GO:0022625	cytosolic large ribosomal subunit
U3I8N0	60s ribosomal protein l27	C	GO:0016020	membrane
U3I8N0	60s ribosomal protein l27	P	GO:0000184	nuclear-transcribed mRNA catabolic process, nonsense-mediated decay
U3I8N0	60s ribosomal protein l27	C	GO:0005634	nucleus
U3I8N0	60s ribosomal protein l27	P	GO:0042254	ribosome biogenesis
U3J5K0	syntaxin-binding protein 5 isoform x4	P	GO:0050789	regulation of biological process
U3J5K0	syntaxin-binding protein 5 isoform x4	F	GO:0005515	protein binding
U3J5K0	syntaxin-binding protein 5 isoform x4	C	GO:0016021	integral to membrane
U3J5K0	syntaxin-binding protein 5 isoform x4	P	GO:0016192	vesicle-mediated transport
U3J1P2	protein red	P	GO:0016049	cell growth
U3J1P2	protein red	C	GO:0032993	protein-DNA complex
U3J1P2	protein red	F	GO:0000975	regulatory region DNA binding
U3J1P2	protein red	P	GO:0007204	elevation of cytosolic calcium ion concentration
U3J1P2	protein red	P	GO:0045892	negative regulation of transcription, DNA-dependent
U3J1P2	protein red	P	GO:0002377	immunoglobulin production
U3J1P2	protein red	C	GO:0005634	nucleus
U3J1P2	protein red	F	GO:0005515	protein binding
U3IC83	serum amyloid a	P	GO:0006953	acute-phase response
U3IC83	serum amyloid a	C	GO:0034364	high-density lipoprotein particle
R0LUX8	metalloproteinase inhibitor 4	F	GO:0002020	protease binding
R0LUX8	metalloproteinase inhibitor 4	C	GO:0005615	extracellular space
R0LUX8	metalloproteinase inhibitor 4	P	GO:0010951	negative regulation of endopeptidase activity
R0LUX8	metalloproteinase inhibitor 4	P	GO:0009725	response to hormone stimulus
R0LUX8	metalloproteinase inhibitor 4	P	GO:0051045	negative regulation of membrane protein ectodomain proteolysis
R0LUX8	metalloproteinase inhibitor 4	P	GO:0034097	response to cytokine stimulus
R0LUX8	metalloproteinase inhibitor 4	F	GO:0008191	metalloendopeptidase inhibitor activity
R0LUX8	metalloproteinase inhibitor 4	P	GO:0048553	negative regulation of metalloenzyme activity
R0LUX8	metalloproteinase inhibitor 4	C	GO:0005578	proteinaceous extracellular matrix
U3IGL6	microtubule-associated protein 2 isoform x1	P	GO:0031175	neuron projection development
U3IGL6	microtubule-associated protein 2 isoform x1	C	GO:0097458	neuron part
U3IGL6	microtubule-associated protein 2 isoform x1	F	GO:0008017	microtubule binding
U3IGL6	microtubule-associated protein 2 isoform x1	C	GO:0045298	tubulin complex
U3IEZ4	low quality protein: thrombospondin-4	P	GO:0050789	regulation of biological process
U3IEZ4	low quality protein: thrombospondin-4	C	GO:0005576	extracellular region
U3IEZ4	low quality protein: thrombospondin-4	F	GO:0005515	protein binding
U3IEZ4	low quality protein: thrombospondin-4	F	GO:0005509	calcium ion binding
U3IEZ4	low quality protein: thrombospondin-4	P	GO:0007155	cell adhesion
R0LDI0	gastric intrinsic factor	F	GO:0031419	cobalamin binding
R0LDI0	gastric intrinsic factor	P	GO:0015889	cobalamin transport
R0KDB7	progesterone receptor	F	GO:0005515	protein binding
R0KDB7	progesterone receptor	P	GO:0006355	regulation of transcription, DNA-dependent
R0KDB7	progesterone receptor	F	GO:0000981	sequence-specific DNA binding RNA polymerase II transcription factor activity
R0KDB7	progesterone receptor	C	GO:0005576	extracellular region
R0KDB7	progesterone receptor	P	GO:0048856	anatomical structure development
R0KDB7	progesterone receptor	F	GO:0043565	sequence-specific DNA binding
R0KDB7	progesterone receptor	F	GO:0008289	lipid binding
R0KDB7	progesterone receptor	P	GO:0044767	single-organism developmental process
R0KDB7	progesterone receptor	F	GO:0008270	zinc ion binding
R0KDB7	progesterone receptor	C	GO:0005634	nucleus
R0KDB7	progesterone receptor	F	GO:0003707	steroid hormone receptor activity
R0KDB7	progesterone receptor	P	GO:0043401	steroid hormone mediated signaling pathway
R0KXS1	serine arginine-rich splicing factor 3	P	GO:0008286	insulin receptor signaling pathway
R0KXS1	serine arginine-rich splicing factor 3	F	GO:0003723	RNA binding
R0KXS1	serine arginine-rich splicing factor 3	P	GO:0006369	termination of RNA polymerase II transcription
R0KXS1	serine arginine-rich splicing factor 3	P	GO:0000398	mRNA splicing, via spliceosome
R0KXS1	serine arginine-rich splicing factor 3	F	GO:0043274	phospholipase binding
R0KXS1	serine arginine-rich splicing factor 3	C	GO:0016607	nuclear speck
R0KXS1	serine arginine-rich splicing factor 3	P	GO:0031124	mRNA 3'-end processing
R0KXS1	serine arginine-rich splicing factor 3	P	GO:0006406	mRNA export from nucleus
R0KXS1	serine arginine-rich splicing factor 3	F	GO:0000166	nucleotide binding
U3I757	ras-related protein rab-8b	C	GO:0030140	trans-Golgi network transport vesicle
U3I757	ras-related protein rab-8b	P	GO:0017157	regulation of exocytosis
U3I757	ras-related protein rab-8b	P	GO:0032869	cellular response to insulin stimulus
U3I757	ras-related protein rab-8b	P	GO:0048210	Golgi vesicle fusion to target membrane
U3I757	ras-related protein rab-8b	P	GO:0009306	protein secretion
U3I757	ras-related protein rab-8b	P	GO:0006904	vesicle docking involved in exocytosis
U3I757	ras-related protein rab-8b	F	GO:0005525	GTP binding
U3I757	ras-related protein rab-8b	P	GO:0006184	GTP catabolic process
U3I757	ras-related protein rab-8b	P	GO:0006886	intracellular protein transport
U3I757	ras-related protein rab-8b	P	GO:0072659	protein localization to plasma membrane
U3I757	ras-related protein rab-8b	C	GO:0030667	secretory granule membrane
U3I757	ras-related protein rab-8b	P	GO:0032482	Rab protein signal transduction
U3I757	ras-related protein rab-8b	C	GO:0005768	endosome
U3I757	ras-related protein rab-8b	C	GO:0008021	synaptic vesicle
U3I757	ras-related protein rab-8b	F	GO:0019003	GDP binding
U3I757	ras-related protein rab-8b	F	GO:0003924	GTPase activity
U3I757	ras-related protein rab-8b	C	GO:0005886	plasma membrane
U3I757	ras-related protein rab-8b	P	GO:0016079	synaptic vesicle exocytosis
U3IL97	type i cytoskeletal 12	P	GO:0060429	epithelium development
U3IL97	type i cytoskeletal 12	C	GO:0070062	extracellular vesicular exosome
U3IL97	type i cytoskeletal 12	C	GO:0005882	intermediate filament
U3IL97	type i cytoskeletal 12	P	GO:0061303	cornea development in camera-type eye
U3IL97	type i cytoskeletal 12	F	GO:0005198	structural molecule activity
R0M486	selenoprotein s	P	GO:0006984	ER-nucleus signaling pathway
R0M486	selenoprotein s	P	GO:0042981	regulation of apoptotic process
R0M486	selenoprotein s	P	GO:0001818	negative regulation of cytokine production
R0M486	selenoprotein s	P	GO:0071216	cellular response to biotic stimulus
R0M486	selenoprotein s	P	GO:0071310	cellular response to organic substance
R0M486	selenoprotein s	P	GO:0006886	intracellular protein transport
R0M486	selenoprotein s	P	GO:0080134	regulation of response to stress
R0M486	selenoprotein s	P	GO:0034976	response to endoplasmic reticulum stress
R0M486	selenoprotein s	C	GO:0034358	plasma lipoprotein particle
R0M486	selenoprotein s	P	GO:0019222	regulation of metabolic process
R0M486	selenoprotein s	P	GO:1901700	response to oxygen-containing compound
R0M486	selenoprotein s	P	GO:0048523	negative regulation of cellular process
R0M486	selenoprotein s	P	GO:0048585	negative regulation of response to stimulus
R0M486	selenoprotein s	F	GO:0008430	selenium binding
R0M486	selenoprotein s	C	GO:0030176	integral to endoplasmic reticulum membrane
U3IUF7	60s ribosomal protein l36a	P	GO:0009790	embryo development
U3IUF7	60s ribosomal protein l36a	C	GO:0005840	ribosome
U3IUF7	60s ribosomal protein l36a	P	GO:0051726	regulation of cell cycle
U3IUF7	60s ribosomal protein l36a	P	GO:0006412	translation
U3IUF7	60s ribosomal protein l36a	F	GO:0003735	structural constituent of ribosome
U3IUF7	60s ribosomal protein l36a	P	GO:0042254	ribosome biogenesis
R0LST2	amp deaminase 3	P	GO:0046128	purine ribonucleoside metabolic process
R0LST2	amp deaminase 3	P	GO:0032264	IMP salvage
R0LST2	amp deaminase 3	F	GO:0003876	AMP deaminase activity
R0LST2	amp deaminase 3	P	GO:0006144	purine nucleobase metabolic process
U3HZ86	cip1-interacting zinc finger protein	F	GO:0003676	nucleic acid binding
U3HZ86	cip1-interacting zinc finger protein	F	GO:0008270	zinc ion binding
U3HZ86	cip1-interacting zinc finger protein	C	GO:0005634	nucleus
U3J9K3	complement receptor type 1	P	GO:0050789	regulation of biological process
R0KAG8	cellular nucleic acid-binding protein isoform x2	C	GO:0043231	intracellular membrane-bounded organelle
R0KAG8	cellular nucleic acid-binding protein isoform x2	F	GO:0003676	nucleic acid binding
R0KAG8	cellular nucleic acid-binding protein isoform x2	C	GO:0044444	cytoplasmic part
R0KAG8	cellular nucleic acid-binding protein isoform x2	P	GO:0045893	positive regulation of transcription, DNA-dependent
R0KAG8	cellular nucleic acid-binding protein isoform x2	F	GO:0008270	zinc ion binding
U3I801	ribosomal protein s17 variant 1	P	GO:0006414	translational elongation
U3I801	ribosomal protein s17 variant 1	C	GO:0022627	cytosolic small ribosomal subunit
U3I801	ribosomal protein s17 variant 1	P	GO:0000028	ribosomal small subunit assembly
U3I801	ribosomal protein s17 variant 1	F	GO:0003735	structural constituent of ribosome
R0KA47	pyrroline-5-carboxylate reductase mitochondrial isoform x1	P	GO:0006561	proline biosynthetic process
R0KA47	pyrroline-5-carboxylate reductase mitochondrial isoform x1	P	GO:0055114	oxidation-reduction process
R0KA47	pyrroline-5-carboxylate reductase mitochondrial isoform x1	F	GO:0004735	pyrroline-5-carboxylate reductase activity
R0KA47	pyrroline-5-carboxylate reductase mitochondrial isoform x1	P	GO:0006525	arginine metabolic process
U3IFQ5	type ii cytoskeletal 5-like	C	GO:0045095	keratin filament
U3IFQ5	type ii cytoskeletal 5-like	F	GO:0005198	structural molecule activity
U3IPJ8	transcription elongation regulator 1 isoform x1	F	GO:0070064	proline-rich region binding
U3IPJ8	transcription elongation regulator 1 isoform x1	F	GO:0001103	RNA polymerase II repressing transcription factor binding
U3IPJ8	transcription elongation regulator 1 isoform x1	P	GO:0000122	negative regulation of transcription from RNA polymerase II promoter
U3IPJ8	transcription elongation regulator 1 isoform x1	F	GO:0001106	RNA polymerase II transcription corepressor activity
U3IFJ4	peptidyl-prolyl cis-trans isomerase g	P	GO:0000413	protein peptidyl-prolyl isomerization
U3IFJ4	peptidyl-prolyl cis-trans isomerase g	C	GO:0044424	intracellular part
U3IFJ4	peptidyl-prolyl cis-trans isomerase g	F	GO:0003755	peptidyl-prolyl cis-trans isomerase activity
U3IFJ4	peptidyl-prolyl cis-trans isomerase g	P	GO:0006457	protein folding
R0KXL0	mth938 domain-containing protein isoform x1	P	GO:0048522	positive regulation of cellular process
U3J1H1	clathrin interactor 1	C	GO:0016020	membrane
U3J1H1	clathrin interactor 1	P	GO:0016192	vesicle-mediated transport
U3J1H1	clathrin interactor 1	C	GO:0005794	Golgi apparatus
R0JWE4	extracellular superoxide dismutase	C	GO:0044421	extracellular region part
R0JWE4	extracellular superoxide dismutase	C	GO:0043227	membrane-bounded organelle
R0JWE4	extracellular superoxide dismutase	P	GO:0006950	response to stress
R0JWE4	extracellular superoxide dismutase	P	GO:0006801	superoxide metabolic process
R0JWE4	extracellular superoxide dismutase	P	GO:0055114	oxidation-reduction process
R0JWE4	extracellular superoxide dismutase	F	GO:0004784	superoxide dismutase activity
R0JWE4	extracellular superoxide dismutase	F	GO:0008270	zinc ion binding
R0JWE4	extracellular superoxide dismutase	F	GO:0005507	copper ion binding
R0LY76	proenkephalin-a isoform x1	P	GO:0050877	neurological system process
R0LY76	proenkephalin-a isoform x1	P	GO:0044708	single-organism behavior
R0LY76	proenkephalin-a isoform x1	P	GO:0007218	neuropeptide signaling pathway
U3I8E4	small nuclear ribonucleoprotein f	C	GO:0005687	U4 snRNP
U3I8E4	small nuclear ribonucleoprotein f	C	GO:0034709	methylosome
U3I8E4	small nuclear ribonucleoprotein f	C	GO:0005829	cytosol
U3I8E4	small nuclear ribonucleoprotein f	F	GO:0003723	RNA binding
U3I8E4	small nuclear ribonucleoprotein f	P	GO:0006369	termination of RNA polymerase II transcription
U3I8E4	small nuclear ribonucleoprotein f	C	GO:0005683	U7 snRNP
U3I8E4	small nuclear ribonucleoprotein f	P	GO:0031124	mRNA 3'-end processing
U3I8E4	small nuclear ribonucleoprotein f	C	GO:0005685	U1 snRNP
U3I8E4	small nuclear ribonucleoprotein f	C	GO:0034715	pICln-Sm protein complex
U3I8E4	small nuclear ribonucleoprotein f	P	GO:0000387	spliceosomal snRNP assembly
U3I8E4	small nuclear ribonucleoprotein f	P	GO:0008334	histone mRNA metabolic process
U3I8E4	small nuclear ribonucleoprotein f	F	GO:0005515	protein binding
U3I8E4	small nuclear ribonucleoprotein f	P	GO:0034660	ncRNA metabolic process
U3I8E4	small nuclear ribonucleoprotein f	C	GO:0071013	catalytic step 2 spliceosome
U3I8E4	small nuclear ribonucleoprotein f	C	GO:0034719	SMN-Sm protein complex
U3I8E4	small nuclear ribonucleoprotein f	C	GO:0005654	nucleoplasm
U3I8E4	small nuclear ribonucleoprotein f	C	GO:0005689	U12-type spliceosomal complex
U3I8E4	small nuclear ribonucleoprotein f	C	GO:0005732	small nucleolar ribonucleoprotein complex
R0JDQ9	phosphatidylinositol 4-kinase type 2-alpha	C	GO:0097458	neuron part
R0JDQ9	phosphatidylinositol 4-kinase type 2-alpha	P	GO:0008152	metabolic process
R0JDQ9	phosphatidylinositol 4-kinase type 2-alpha	F	GO:0016773	phosphotransferase activity, alcohol group as acceptor
U3IDQ7	fibrillin- partial	C	GO:0005578	proteinaceous extracellular matrix
U3IDQ7	fibrillin- partial	F	GO:0005509	calcium ion binding
U3IDQ7	fibrillin- partial	F	GO:0005515	protein binding
U3IDQ7	fibrillin- partial	F	GO:0005201	extracellular matrix structural constituent
U3IDQ7	fibrillin- partial	P	GO:0006030	chitin metabolic process
U3IDQ7	fibrillin- partial	F	GO:0008061	chitin binding
U3IPK7	alpha-synuclein	P	GO:0050804	regulation of synaptic transmission
U3IPK7	alpha-synuclein	P	GO:0031325	positive regulation of cellular metabolic process
U3IPK7	alpha-synuclein	P	GO:0043269	regulation of ion transport
U3IPK7	alpha-synuclein	P	GO:0044710	single-organism metabolic process
U3IPK7	alpha-synuclein	P	GO:0051174	regulation of phosphorus metabolic process
U3IPK7	alpha-synuclein	F	GO:0046872	metal ion binding
U3IPK7	alpha-synuclein	P	GO:0060255	regulation of macromolecule metabolic process
U3IPK7	alpha-synuclein	P	GO:0042981	regulation of apoptotic process
U3IPK7	alpha-synuclein	P	GO:0080090	regulation of primary metabolic process
U3IPK7	alpha-synuclein	P	GO:0050790	regulation of catalytic activity
U3IPK7	alpha-synuclein	P	GO:0060341	regulation of cellular localization
U3IPK7	alpha-synuclein	F	GO:0005515	protein binding
U3IPK7	alpha-synuclein	P	GO:0051952	regulation of amine transport
U3IPK7	alpha-synuclein	P	GO:0042221	response to chemical stimulus
U3IPK7	alpha-synuclein	P	GO:0048523	negative regulation of cellular process
U3IPK7	alpha-synuclein	P	GO:0051046	regulation of secretion
U3IPK7	alpha-synuclein	P	GO:0065008	regulation of biological quality
U3IPK7	alpha-synuclein	P	GO:0051588	regulation of neurotransmitter transport
U3IPK7	alpha-synuclein	C	GO:0043229	intracellular organelle
U3IPK7	alpha-synuclein	C	GO:0044444	cytoplasmic part
U3IPK7	alpha-synuclein	P	GO:0051051	negative regulation of transport
R0K0Y0	zyxin isoform x1	C	GO:0005856	cytoskeleton
R0K0Y0	zyxin isoform x1	C	GO:0005912	adherens junction
R0K0Y0	zyxin isoform x1	P	GO:0007155	cell adhesion
R0K0Y0	zyxin isoform x1	P	GO:0007166	cell surface receptor signaling pathway
R0K0Y0	zyxin isoform x1	F	GO:0005515	protein binding
R0K0Y0	zyxin isoform x1	F	GO:0008270	zinc ion binding
U3IFD3	myosin-11 isoform x1	F	GO:0008307	structural constituent of muscle
U3IFD3	myosin-11 isoform x1	C	GO:0044449	contractile fiber part
U3IFD3	myosin-11 isoform x1	P	GO:0048739	cardiac muscle fiber development
U3IFD3	myosin-11 isoform x1	C	GO:0016459	myosin complex
U3IFD3	myosin-11 isoform x1	P	GO:0048251	elastic fiber assembly
U3IFD3	myosin-11 isoform x1	P	GO:0006939	smooth muscle contraction
U3IFD3	myosin-11 isoform x1	P	GO:0030241	skeletal muscle myosin thick filament assembly
U3IFD3	myosin-11 isoform x1	F	GO:0005524	ATP binding
U3IFD3	myosin-11 isoform x1	F	GO:0003774	motor activity
U3IFD3	myosin-11 isoform x1	F	GO:0051015	actin filament binding
R0KCF6	testin	C	GO:0005737	cytoplasm
R0KCF6	testin	C	GO:0030054	cell junction
R0KCF6	testin	P	GO:0042127	regulation of cell proliferation
R0KCF6	testin	F	GO:0008270	zinc ion binding
R0K814	prostaglandin e synthase	P	GO:0001516	prostaglandin biosynthetic process
R0K814	prostaglandin e synthase	C	GO:0005641	nuclear envelope lumen
R0K814	prostaglandin e synthase	C	GO:0016021	integral to membrane
R0K814	prostaglandin e synthase	F	GO:0050220	prostaglandin-E synthase activity
R0K814	prostaglandin e synthase	P	GO:0008285	negative regulation of cell proliferation
R0K814	prostaglandin e synthase	F	GO:0043295	glutathione binding
R0K814	prostaglandin e synthase	C	GO:0005737	cytoplasm
R0K814	prostaglandin e synthase	P	GO:0006691	leukotriene metabolic process
U3J9J4	2-oxoglutarate mitochondrial isoform x1	P	GO:0021537	telencephalon development
U3J9J4	2-oxoglutarate mitochondrial isoform x1	P	GO:0006099	tricarboxylic acid cycle
U3J9J4	2-oxoglutarate mitochondrial isoform x1	F	GO:0004591	oxoglutarate dehydrogenase (succinyl-transferring) activity
U3J9J4	2-oxoglutarate mitochondrial isoform x1	F	GO:0030976	thiamine pyrophosphate binding
U3J9J4	2-oxoglutarate mitochondrial isoform x1	P	GO:0006554	lysine catabolic process
U3J9J4	2-oxoglutarate mitochondrial isoform x1	P	GO:0006568	tryptophan metabolic process
U3J9J4	2-oxoglutarate mitochondrial isoform x1	C	GO:0045252	oxoglutarate dehydrogenase complex
U3J7W0	3-phosphoinositide-dependent protein kinase 1	F	GO:0004674	protein serine/threonine kinase activity
U3J7W0	3-phosphoinositide-dependent protein kinase 1	P	GO:0043085	positive regulation of catalytic activity
U3J7W0	3-phosphoinositide-dependent protein kinase 1	P	GO:0002682	regulation of immune system process
U3J7W0	3-phosphoinositide-dependent protein kinase 1	P	GO:0045859	regulation of protein kinase activity
U3J7W0	3-phosphoinositide-dependent protein kinase 1	C	GO:0005737	cytoplasm
U3J7W0	3-phosphoinositide-dependent protein kinase 1	P	GO:0071495	cellular response to endogenous stimulus
U3J7W0	3-phosphoinositide-dependent protein kinase 1	P	GO:0007166	cell surface receptor signaling pathway
U3J7W0	3-phosphoinositide-dependent protein kinase 1	P	GO:0009968	negative regulation of signal transduction
U3J7W0	3-phosphoinositide-dependent protein kinase 1	P	GO:0048522	positive regulation of cellular process
U3J7W0	3-phosphoinositide-dependent protein kinase 1	P	GO:0032386	regulation of intracellular transport
U3J7W0	3-phosphoinositide-dependent protein kinase 1	P	GO:0071310	cellular response to organic substance
U3J7W0	3-phosphoinositide-dependent protein kinase 1	P	GO:0035556	intracellular signal transduction
U3J7W0	3-phosphoinositide-dependent protein kinase 1	F	GO:0005524	ATP binding
U3J7W0	3-phosphoinositide-dependent protein kinase 1	P	GO:0009069	serine family amino acid metabolic process
U3IBY3	asporin	P	GO:0048519	negative regulation of biological process
U3IBY3	asporin	F	GO:0005518	collagen binding
U3IBY3	asporin	F	GO:0005509	calcium ion binding
U3IBY3	asporin	C	GO:0005581	collagen
U3IPM7	60s ribosomal protein l38	C	GO:0005840	ribosome
U3IPM7	60s ribosomal protein l38	P	GO:0048856	anatomical structure development
U3IPM7	60s ribosomal protein l38	P	GO:0044707	single-multicellular organism process
U3IPM7	60s ribosomal protein l38	P	GO:0006412	translation
U3IPM7	60s ribosomal protein l38	F	GO:0003735	structural constituent of ribosome
U3IPM7	60s ribosomal protein l38	P	GO:0042254	ribosome biogenesis
L7X0M5	myeloid protein 1-like	P	GO:0030851	granulocyte differentiation
R0L6A3	bifunctional 3 -phosphoadenosine 5 -phosphosulfate synthase 1	P	GO:0006796	phosphate-containing compound metabolic process
R0L6A3	bifunctional 3 -phosphoadenosine 5 -phosphosulfate synthase 1	P	GO:0000103	sulfate assimilation
R0L6A3	bifunctional 3 -phosphoadenosine 5 -phosphosulfate synthase 1	F	GO:0004781	sulfate adenylyltransferase (ATP) activity
R0L6A3	bifunctional 3 -phosphoadenosine 5 -phosphosulfate synthase 1	F	GO:0004020	adenylylsulfate kinase activity
R0L6A3	bifunctional 3 -phosphoadenosine 5 -phosphosulfate synthase 1	F	GO:0005524	ATP binding
R0L6A3	bifunctional 3 -phosphoadenosine 5 -phosphosulfate synthase 1	P	GO:0006144	purine nucleobase metabolic process
U3INH3	sorbin and sh3 domain-containing protein 2 isoform x2	F	GO:0005515	protein binding
U3INH3	sorbin and sh3 domain-containing protein 2 isoform x2	P	GO:0016477	cell migration
U3INH3	sorbin and sh3 domain-containing protein 2 isoform x2	P	GO:0007155	cell adhesion
U3INH3	sorbin and sh3 domain-containing protein 2 isoform x2	P	GO:0007015	actin filament organization
R0LXI7	60s ribosomal protein l8-like	C	GO:0015934	large ribosomal subunit
R0LXI7	60s ribosomal protein l8-like	P	GO:0006412	translation
R0LXI7	60s ribosomal protein l8-like	F	GO:0003735	structural constituent of ribosome
R0LXI7	60s ribosomal protein l8-like	P	GO:0042254	ribosome biogenesis
U3IWX3	sorting nexin-6	F	GO:0035091	phosphatidylinositol binding
U3IWX3	sorting nexin-6	P	GO:0006886	intracellular protein transport
U3HYT9	60s ribosomal protein l23a	P	GO:0006412	translation
U3HYT9	60s ribosomal protein l23a	C	GO:0005840	ribosome
U3HYT9	60s ribosomal protein l23a	F	GO:0003735	structural constituent of ribosome
U3HYT9	60s ribosomal protein l23a	F	GO:0000166	nucleotide binding
U3HYT9	60s ribosomal protein l23a	P	GO:0042254	ribosome biogenesis
R0JSX9	fibrinogen alpha chain	C	GO:0071944	cell periphery
R0JSX9	fibrinogen alpha chain	P	GO:0030168	platelet activation
R0JSX9	fibrinogen alpha chain	P	GO:0007155	cell adhesion
R0JSX9	fibrinogen alpha chain	P	GO:0042981	regulation of apoptotic process
R0JSX9	fibrinogen alpha chain	P	GO:0051047	positive regulation of secretion
R0JSX9	fibrinogen alpha chain	P	GO:0060341	regulation of cellular localization
R0JSX9	fibrinogen alpha chain	C	GO:0031988	membrane-bounded vesicle
R0JSX9	fibrinogen alpha chain	C	GO:0043227	membrane-bounded organelle
R0JSX9	fibrinogen alpha chain	P	GO:0051239	regulation of multicellular organismal process
R0JSX9	fibrinogen alpha chain	C	GO:0009986	cell surface
R0JSX9	fibrinogen alpha chain	P	GO:0048522	positive regulation of cellular process
R0JSX9	fibrinogen alpha chain	P	GO:0009966	regulation of signal transduction
R0JSX9	fibrinogen alpha chain	P	GO:0048523	negative regulation of cellular process
R0JSX9	fibrinogen alpha chain	C	GO:0044444	cytoplasmic part
R0JSX9	fibrinogen alpha chain	F	GO:0030674	protein binding, bridging
R0JSX9	fibrinogen alpha chain	P	GO:0051258	protein polymerization
R0JSX9	fibrinogen alpha chain	C	GO:0005577	fibrinogen complex
R0JSX9	fibrinogen alpha chain	F	GO:0005102	receptor binding
R0JBP7	transgelin-3 isoform x1	F	GO:0051015	actin filament binding
R0JBP7	transgelin-3 isoform x1	C	GO:0005634	nucleus
R0JBP7	transgelin-3 isoform x1	P	GO:0000122	negative regulation of transcription from RNA polymerase II promoter
S4V6M7	60s ribosomal protein l19	P	GO:0006413	translational initiation
S4V6M7	60s ribosomal protein l19	P	GO:0019083	viral transcription
S4V6M7	60s ribosomal protein l19	F	GO:0003723	RNA binding
S4V6M7	60s ribosomal protein l19	C	GO:0005730	nucleolus
S4V6M7	60s ribosomal protein l19	F	GO:0003735	structural constituent of ribosome
S4V6M7	60s ribosomal protein l19	P	GO:0006414	translational elongation
S4V6M7	60s ribosomal protein l19	C	GO:0005925	focal adhesion
S4V6M7	60s ribosomal protein l19	P	GO:0006415	translational termination
S4V6M7	60s ribosomal protein l19	P	GO:0006614	SRP-dependent cotranslational protein targeting to membrane
S4V6M7	60s ribosomal protein l19	C	GO:0022625	cytosolic large ribosomal subunit
S4V6M7	60s ribosomal protein l19	C	GO:0016020	membrane
S4V6M7	60s ribosomal protein l19	P	GO:0000184	nuclear-transcribed mRNA catabolic process, nonsense-mediated decay
S4V6M7	60s ribosomal protein l19	P	GO:0042254	ribosome biogenesis
U3IHX0	sid1 transmembrane family member 1	C	GO:0016021	integral to membrane
U3IHX0	sid1 transmembrane family member 1	F	GO:0051033	RNA transmembrane transporter activity
U3IHX0	sid1 transmembrane family member 1	P	GO:0033227	dsRNA transport
U3IVR4	60s ribosomal protein l4	C	GO:0005925	focal adhesion
U3IVR4	60s ribosomal protein l4	P	GO:0000184	nuclear-transcribed mRNA catabolic process, nonsense-mediated decay
U3IVR4	60s ribosomal protein l4	P	GO:0006415	translational termination
U3IVR4	60s ribosomal protein l4	P	GO:0006413	translational initiation
U3IVR4	60s ribosomal protein l4	F	GO:0005515	protein binding
U3IVR4	60s ribosomal protein l4	C	GO:0016020	membrane
U3IVR4	60s ribosomal protein l4	P	GO:0006414	translational elongation
U3IVR4	60s ribosomal protein l4	C	GO:0022625	cytosolic large ribosomal subunit
U3IVR4	60s ribosomal protein l4	C	GO:0005730	nucleolus
U3IVR4	60s ribosomal protein l4	C	GO:0070062	extracellular vesicular exosome
U3IVR4	60s ribosomal protein l4	F	GO:0003735	structural constituent of ribosome
U3IVR4	60s ribosomal protein l4	F	GO:0003723	RNA binding
U3IVR4	60s ribosomal protein l4	P	GO:0019083	viral transcription
U3IVR4	60s ribosomal protein l4	P	GO:0006614	SRP-dependent cotranslational protein targeting to membrane
U3IVR4	60s ribosomal protein l4	P	GO:0042254	ribosome biogenesis
U3IVL7	immunoglobulin mu heavy chain	F	GO:0005515	protein binding
U3IC70	glutathione s-transferase 3-like	F	GO:0004364	glutathione transferase activity
U3IC70	glutathione s-transferase 3-like	F	GO:0005515	protein binding
U3IC70	glutathione s-transferase 3-like	P	GO:0006749	glutathione metabolic process
U3IC70	glutathione s-transferase 3-like	P	GO:0006803	glutathione conjugation reaction
R0LN39	phosphoglucomutase-like protein 5	C	GO:0005829	cytosol
R0LN39	phosphoglucomutase-like protein 5	C	GO:0030018	Z disc
R0LN39	phosphoglucomutase-like protein 5	C	GO:0009898	internal side of plasma membrane
R0LN39	phosphoglucomutase-like protein 5	C	GO:0043034	costamere
R0LN39	phosphoglucomutase-like protein 5	C	GO:0014704	intercalated disc
R0LN39	phosphoglucomutase-like protein 5	P	GO:0019388	galactose catabolic process
R0LN39	phosphoglucomutase-like protein 5	C	GO:0001725	stress fiber
R0LN39	phosphoglucomutase-like protein 5	C	GO:0005925	focal adhesion
R0LN39	phosphoglucomutase-like protein 5	C	GO:0042383	sarcolemma
R0LN39	phosphoglucomutase-like protein 5	F	GO:0004614	phosphoglucomutase activity
R0LN39	phosphoglucomutase-like protein 5	C	GO:0005914	spot adherens junction
R0LN39	phosphoglucomutase-like protein 5	C	GO:0016010	dystrophin-associated glycoprotein complex
R0LN39	phosphoglucomutase-like protein 5	P	GO:0005978	glycogen biosynthetic process
R0LN39	phosphoglucomutase-like protein 5	P	GO:0005982	starch metabolic process
R0LN39	phosphoglucomutase-like protein 5	P	GO:0005985	sucrose metabolic process
R0LN39	phosphoglucomutase-like protein 5	P	GO:0006094	gluconeogenesis
R0LN39	phosphoglucomutase-like protein 5	P	GO:0006096	glycolysis
R0LN39	phosphoglucomutase-like protein 5	P	GO:0006098	pentose-phosphate shunt
R0LN39	phosphoglucomutase-like protein 5	P	GO:0019872	streptomycin biosynthetic process
R0LC96	protein s100-b	C	GO:0043231	intracellular membrane-bounded organelle
R0LC96	protein s100-b	P	GO:0007611	learning or memory
R0LC96	protein s100-b	F	GO:0042802	identical protein binding
R0LC96	protein s100-b	P	GO:0023051	regulation of signaling
R0LC96	protein s100-b	P	GO:0010646	regulation of cell communication
R0LC96	protein s100-b	F	GO:0005509	calcium ion binding
R0LC96	protein s100-b	F	GO:0008270	zinc ion binding
R0L6G4	mimecan	C	GO:0031982	vesicle
R0L6G4	mimecan	C	GO:0044421	extracellular region part
R0L6G4	mimecan	C	GO:0031012	extracellular matrix
R0L6G4	mimecan	F	GO:0005515	protein binding
R0M4E4	leucine-rich repeat and coiled-coil domain-containing protein 1	C	GO:0043229	intracellular organelle
R0M4E4	leucine-rich repeat and coiled-coil domain-containing protein 1	F	GO:0005515	protein binding
R0JDT7	collagen alpha-1 chain isoform x1	P	GO:0048705	skeletal system morphogenesis
R0JDT7	collagen alpha-1 chain isoform x1	P	GO:0051216	cartilage development
R0JDT7	collagen alpha-1 chain isoform x1	P	GO:0044763	single-organism cellular process
R0JDT7	collagen alpha-1 chain isoform x1	P	GO:0007600	sensory perception
R0JDT7	collagen alpha-1 chain isoform x1	P	GO:0048598	embryonic morphogenesis
R0JDT7	collagen alpha-1 chain isoform x1	C	GO:0005581	collagen
R0JDT7	collagen alpha-1 chain isoform x1	F	GO:0005201	extracellular matrix structural constituent
U3I3M6	bet1-like protein	C	GO:0044431	Golgi apparatus part
U3I3M6	bet1-like protein	C	GO:0016020	membrane
U3I3M6	bet1-like protein	F	GO:0005515	protein binding
U3IAM7	golgi reassembly-stacking protein 2	C	GO:0005794	Golgi apparatus
U3IAM7	golgi reassembly-stacking protein 2	C	GO:0005886	plasma membrane
U3IAM7	golgi reassembly-stacking protein 2	P	GO:0006996	organelle organization
U3IAM7	golgi reassembly-stacking protein 2	F	GO:0005515	protein binding
R0LMA2	glycophorin-c	C	GO:0016020	membrane
R0LMA2	glycophorin-c	C	GO:0030863	cortical cytoskeleton
R0KDI3	28s ribosomal protein partial	C	GO:0005840	ribosome
R0KDI3	28s ribosomal protein partial	C	GO:0005739	mitochondrion
R0K4R7	delta-1-pyrroline-5-carboxylate mitochondrial	F	GO:0003842	1-pyrroline-5-carboxylate dehydrogenase activity
R0K4R7	delta-1-pyrroline-5-carboxylate mitochondrial	F	GO:0004029	aldehyde dehydrogenase (NAD) activity
R0K4R7	delta-1-pyrroline-5-carboxylate mitochondrial	P	GO:0055114	oxidation-reduction process
R0K4R7	delta-1-pyrroline-5-carboxylate mitochondrial	P	GO:0006561	proline biosynthetic process
R0K4R7	delta-1-pyrroline-5-carboxylate mitochondrial	P	GO:0006537	glutamate biosynthetic process
R0K4R7	delta-1-pyrroline-5-carboxylate mitochondrial	P	GO:0006525	arginine metabolic process
R0K4R7	delta-1-pyrroline-5-carboxylate mitochondrial	P	GO:0006094	gluconeogenesis
R0K4R7	delta-1-pyrroline-5-carboxylate mitochondrial	P	GO:0006096	glycolysis
R0K4R7	delta-1-pyrroline-5-carboxylate mitochondrial	P	GO:0006547	histidine metabolic process
R0K4R7	delta-1-pyrroline-5-carboxylate mitochondrial	P	GO:0006550	isoleucine catabolic process
R0K4R7	delta-1-pyrroline-5-carboxylate mitochondrial	P	GO:0006552	leucine catabolic process
R0K4R7	delta-1-pyrroline-5-carboxylate mitochondrial	P	GO:0006554	lysine catabolic process
R0K4R7	delta-1-pyrroline-5-carboxylate mitochondrial	P	GO:0006568	tryptophan metabolic process
R0K4R7	delta-1-pyrroline-5-carboxylate mitochondrial	P	GO:0006574	valine catabolic process
R0K4R7	delta-1-pyrroline-5-carboxylate mitochondrial	P	GO:0006631	fatty acid metabolic process
R0K4R7	delta-1-pyrroline-5-carboxylate mitochondrial	P	GO:0006699	bile acid biosynthetic process
R0K4R7	delta-1-pyrroline-5-carboxylate mitochondrial	P	GO:0019260	1,2-dichloroethane catabolic process
R0K4R7	delta-1-pyrroline-5-carboxylate mitochondrial	P	GO:0019482	beta-alanine metabolic process
R0K4R7	delta-1-pyrroline-5-carboxylate mitochondrial	P	GO:0019852	L-ascorbic acid metabolic process
R0K4R7	delta-1-pyrroline-5-carboxylate mitochondrial	P	GO:0046251	limonene catabolic process
R0K4R7	delta-1-pyrroline-5-carboxylate mitochondrial	P	GO:0046486	glycerolipid metabolic process
U3IL12	secretogranin-1 isoform x3	C	GO:0030141	secretory granule
U3J0G8	retinoic acid receptor rxr-alpha isoform x1	P	GO:0009888	tissue development
U3J0G8	retinoic acid receptor rxr-alpha isoform x1	F	GO:0005515	protein binding
U3J0G8	retinoic acid receptor rxr-alpha isoform x1	P	GO:0006357	regulation of transcription from RNA polymerase II promoter
U3J0G8	retinoic acid receptor rxr-alpha isoform x1	P	GO:0010557	positive regulation of macromolecule biosynthetic process
U3J0G8	retinoic acid receptor rxr-alpha isoform x1	P	GO:0031328	positive regulation of cellular biosynthetic process
U3J0G8	retinoic acid receptor rxr-alpha isoform x1	P	GO:0048513	organ development
U3J0G8	retinoic acid receptor rxr-alpha isoform x1	F	GO:0044212	transcription regulatory region DNA binding
U3J0G8	retinoic acid receptor rxr-alpha isoform x1	F	GO:0003700	sequence-specific DNA binding transcription factor activity
U3J0G8	retinoic acid receptor rxr-alpha isoform x1	P	GO:0044767	single-organism developmental process
U3J0G8	retinoic acid receptor rxr-alpha isoform x1	F	GO:0043565	sequence-specific DNA binding
U3J0G8	retinoic acid receptor rxr-alpha isoform x1	F	GO:0008270	zinc ion binding
U3J0G8	retinoic acid receptor rxr-alpha isoform x1	C	GO:0005634	nucleus
U3J0G8	retinoic acid receptor rxr-alpha isoform x1	F	GO:0003707	steroid hormone receptor activity
U3J0G8	retinoic acid receptor rxr-alpha isoform x1	P	GO:0043401	steroid hormone mediated signaling pathway
U3J0G8	retinoic acid receptor rxr-alpha isoform x1	C	GO:0005667	transcription factor complex
U3J0G8	retinoic acid receptor rxr-alpha isoform x1	P	GO:0045449	regulation of transcription, DNA-dependent
U3J3R3	glutamine synthetase-like	F	GO:0000166	nucleotide binding
U3J3R3	glutamine synthetase-like	F	GO:0004356	glutamate-ammonia ligase activity
U3J3R3	glutamine synthetase-like	P	GO:0006542	glutamine biosynthetic process
U3J3R3	glutamine synthetase-like	P	GO:0009252	peptidoglycan biosynthetic process
U3IN51	tens1_human ame: full=tensin-1	C	GO:0030055	cell-substrate junction
U3IN51	tens1_human ame: full=tensin-1	F	GO:0005515	protein binding
R0KUY7	low quality protein: microtubule-associated protein 4	C	GO:0015630	microtubule cytoskeleton
R0KUY7	low quality protein: microtubule-associated protein 4	P	GO:0007017	microtubule-based process
R0KUY7	low quality protein: microtubule-associated protein 4	F	GO:0008017	microtubule binding
R0KUY7	low quality protein: microtubule-associated protein 4	C	GO:0045298	tubulin complex
R0LM85	myosin light chain smooth muscle isoform x1	F	GO:0004683	calmodulin-dependent protein kinase activity
R0LM85	myosin light chain smooth muscle isoform x1	F	GO:0004687	myosin light chain kinase activity
R0LM85	myosin light chain smooth muscle isoform x1	C	GO:0005737	cytoplasm
R0LM85	myosin light chain smooth muscle isoform x1	P	GO:0007015	actin filament organization
R0LM85	myosin light chain smooth muscle isoform x1	P	GO:0006939	smooth muscle contraction
R0LM85	myosin light chain smooth muscle isoform x1	P	GO:0030335	positive regulation of cell migration
R0LM85	myosin light chain smooth muscle isoform x1	F	GO:0005524	ATP binding
R0LM85	myosin light chain smooth muscle isoform x1	P	GO:0006468	protein phosphorylation
R0LM85	myosin light chain smooth muscle isoform x1	F	GO:0005515	protein binding
R0LM85	myosin light chain smooth muscle isoform x1	P	GO:0009069	serine family amino acid metabolic process
R0LM85	myosin light chain smooth muscle isoform x1	C	GO:0016459	myosin complex
U3IRD0	lamina-associated polypeptide isoforms beta gamma	C	GO:0043229	intracellular organelle
R0K808	60s ribosomal protein l7a	C	GO:0005840	ribosome
R0K808	60s ribosomal protein l7a	C	GO:0043227	membrane-bounded organelle
R0K808	60s ribosomal protein l7a	P	GO:0042254	ribosome biogenesis
D7RF71	caveolin-3	P	GO:0051641	cellular localization
D7RF71	caveolin-3	P	GO:0007009	plasma membrane organization
D7RF71	caveolin-3	P	GO:0014706	striated muscle tissue development
D7RF71	caveolin-3	P	GO:0008104	protein localization
D7RF71	caveolin-3	P	GO:0042391	regulation of membrane potential
D7RF71	caveolin-3	P	GO:0042592	homeostatic process
D7RF71	caveolin-3	P	GO:0043408	regulation of MAPK cascade
D7RF71	caveolin-3	C	GO:0045121	membrane raft
D7RF71	caveolin-3	P	GO:0050793	regulation of developmental process
D7RF71	caveolin-3	P	GO:0048513	organ development
D7RF71	caveolin-3	P	GO:0051924	regulation of calcium ion transport
D7RF71	caveolin-3	C	GO:0044459	plasma membrane part
D7RF71	caveolin-3	P	GO:0034765	regulation of ion transmembrane transport
D7RF71	caveolin-3	C	GO:0005794	Golgi apparatus
D7RF71	caveolin-3	F	GO:0005515	protein binding
D7RF71	caveolin-3	P	GO:0048523	negative regulation of cellular process
D7RF71	caveolin-3	P	GO:0051146	striated muscle cell differentiation
D7RF71	caveolin-3	P	GO:0043086	negative regulation of catalytic activity
D7RF71	caveolin-3	P	GO:0090257	regulation of muscle system process
U3IVB6	secretory carrier-associated membrane protein 4	P	GO:0015031	protein transport
U3IVB6	secretory carrier-associated membrane protein 4	C	GO:0016021	integral to membrane
R0L5I8	myelin basic protein isoform x1	C	GO:0097458	neuron part
R0L5I8	myelin basic protein isoform x1	P	GO:0007399	nervous system development
R0L5I8	myelin basic protein isoform x1	C	GO:0042995	cell projection
R0L5I8	myelin basic protein isoform x1	F	GO:0019911	structural constituent of myelin sheath
R0L1A1	dynactin subunit 2	C	GO:0015630	microtubule cytoskeleton
R0L1A1	dynactin subunit 2	C	GO:0044430	cytoskeletal part
U3J6E5	sodium-dependent neutral amino acid transporter slc6a17	P	GO:0006836	neurotransmitter transport
U3J6E5	sodium-dependent neutral amino acid transporter slc6a17	F	GO:0005328	neurotransmitter:sodium symporter activity
U3J6E5	sodium-dependent neutral amino acid transporter slc6a17	C	GO:0005887	integral to plasma membrane
U3J6E5	sodium-dependent neutral amino acid transporter slc6a17	P	GO:0006812	cation transport
U3IWQ9	vitamin k-dependent protein s	C	GO:0005615	extracellular space
U3IWQ9	vitamin k-dependent protein s	F	GO:0005509	calcium ion binding
U3IWQ9	vitamin k-dependent protein s	F	GO:0005515	protein binding
U3IED1	r3h and coiled-coil domain-containing protein 1	F	GO:0003676	nucleic acid binding
U3IED1	r3h and coiled-coil domain-containing protein 1	F	GO:0000166	nucleotide binding
R0LZ13	vesicular inhibitory amino acid transporter-like	C	GO:0030425	dendrite
R0LZ13	vesicular inhibitory amino acid transporter-like	F	GO:0015171	amino acid transmembrane transporter activity
R0LZ13	vesicular inhibitory amino acid transporter-like	P	GO:0003333	amino acid transmembrane transport
R0LZ13	vesicular inhibitory amino acid transporter-like	F	GO:0008324	cation transmembrane transporter activity
R0LZ13	vesicular inhibitory amino acid transporter-like	C	GO:0044306	neuron projection terminus
R0LZ13	vesicular inhibitory amino acid transporter-like	C	GO:0016020	membrane
R0LZ13	vesicular inhibitory amino acid transporter-like	P	GO:0006812	cation transport
R0LVG7	protein ndnf	P	GO:0048522	positive regulation of cellular process
R0LVG7	protein ndnf	F	GO:0005539	glycosaminoglycan binding
R0LVG7	protein ndnf	P	GO:0048699	generation of neurons
R0LVG7	protein ndnf	F	GO:0005515	protein binding
R0JBB9	na(+) h(+) exchange regulatory cofactor nhe-rf2	F	GO:0005515	protein binding
R0JBB9	na(+) h(+) exchange regulatory cofactor nhe-rf2	C	GO:0044464	cell part
R0JBB9	na(+) h(+) exchange regulatory cofactor nhe-rf2	C	GO:0016020	membrane
R0JCL7	talin-1- partial	C	GO:0005856	cytoskeleton
U3IZG8	wolframin isoform x1	P	GO:0032270	positive regulation of cellular protein metabolic process
U3IZG8	wolframin isoform x1	P	GO:0043066	negative regulation of apoptotic process
U3IZG8	wolframin isoform x1	P	GO:0010468	regulation of gene expression
U3IZG8	wolframin isoform x1	P	GO:0055074	calcium ion homeostasis
U3IZG8	wolframin isoform x1	P	GO:0034976	response to endoplasmic reticulum stress
U3IZG8	wolframin isoform x1	P	GO:0007600	sensory perception
U3IZG8	wolframin isoform x1	C	GO:0005783	endoplasmic reticulum
U3IZG8	wolframin isoform x1	F	GO:0019899	enzyme binding
R0KVY8	cancer-related nucleoside-triphosphatase	P	GO:0006796	phosphate-containing compound metabolic process
R0KVY8	cancer-related nucleoside-triphosphatase	F	GO:0098519	nucleotide phosphatase activity
R0JC10	collagen alpha-1 chain	C	GO:0044421	extracellular region part
R0JC10	collagen alpha-1 chain	C	GO:0031012	extracellular matrix
R0JC10	collagen alpha-1 chain	F	GO:0005515	protein binding
R0LKG1	transmembrane protein mitochondrial	C	GO:0031305	integral to mitochondrial inner membrane
R0LKG1	transmembrane protein mitochondrial	P	GO:0007005	mitochondrion organization
R0J902	eh domain-containing protein 4	C	GO:0043231	intracellular membrane-bounded organelle
R0J902	eh domain-containing protein 4	C	GO:0044444	cytoplasmic part
R0J902	eh domain-containing protein 4	C	GO:0016020	membrane
R0J902	eh domain-containing protein 4	F	GO:0005515	protein binding
R0J902	eh domain-containing protein 4	P	GO:0032456	endocytic recycling
R0J902	eh domain-containing protein 4	F	GO:0005525	GTP binding
R0J902	eh domain-containing protein 4	F	GO:0005509	calcium ion binding
R0LMT5	ribosomal protein s17 variant 1	P	GO:0006414	translational elongation
R0LMT5	ribosomal protein s17 variant 1	C	GO:0022627	cytosolic small ribosomal subunit
R0LMT5	ribosomal protein s17 variant 1	P	GO:0000028	ribosomal small subunit assembly
R0LMT5	ribosomal protein s17 variant 1	F	GO:0003735	structural constituent of ribosome
R0KC54	u2 small nuclear ribonucleoprotein a	C	GO:0030529	ribonucleoprotein complex
R0KC54	u2 small nuclear ribonucleoprotein a	C	GO:0005634	nucleus
R0KC54	u2 small nuclear ribonucleoprotein a	F	GO:0005515	protein binding
R0JK09	dynactin subunit 6	C	GO:0005869	dynactin complex
R0LHW7	pinin	C	GO:0044428	nuclear part
R0JXJ9	high mobility group protein b1	P	GO:0000122	negative regulation of transcription from RNA polymerase II promoter
R0JXJ9	high mobility group protein b1	P	GO:0042981	regulation of apoptotic process
R0JXJ9	high mobility group protein b1	P	GO:0006259	DNA metabolic process
R0JXJ9	high mobility group protein b1	P	GO:0044093	positive regulation of molecular function
R0JXJ9	high mobility group protein b1	P	GO:0048522	positive regulation of cellular process
R0JXJ9	high mobility group protein b1	P	GO:0006338	chromatin remodeling
R0JXJ9	high mobility group protein b1	P	GO:0002376	immune system process
R0JXJ9	high mobility group protein b1	P	GO:0006950	response to stress
R0JXJ9	high mobility group protein b1	F	GO:0003682	chromatin binding
R0JXJ9	high mobility group protein b1	F	GO:0008134	transcription factor binding
R0JXJ9	high mobility group protein b1	C	GO:0005634	nucleus
R0JXJ9	high mobility group protein b1	P	GO:0051129	negative regulation of cellular component organization
R0JXJ9	high mobility group protein b1	F	GO:0003677	DNA binding
R0JXJ9	high mobility group protein b1	C	GO:0000785	chromatin
R0L8K3	60s ribosomal protein l35	P	GO:0006413	translational initiation
R0L8K3	60s ribosomal protein l35	P	GO:0019083	viral transcription
R0L8K3	60s ribosomal protein l35	F	GO:0003729	mRNA binding
R0L8K3	60s ribosomal protein l35	C	GO:0005730	nucleolus
R0L8K3	60s ribosomal protein l35	F	GO:0003735	structural constituent of ribosome
R0L8K3	60s ribosomal protein l35	P	GO:0006414	translational elongation
R0L8K3	60s ribosomal protein l35	P	GO:0006415	translational termination
R0L8K3	60s ribosomal protein l35	P	GO:0006614	SRP-dependent cotranslational protein targeting to membrane
R0L8K3	60s ribosomal protein l35	C	GO:0022625	cytosolic large ribosomal subunit
R0L8K3	60s ribosomal protein l35	C	GO:0016020	membrane
R0L8K3	60s ribosomal protein l35	P	GO:0000184	nuclear-transcribed mRNA catabolic process, nonsense-mediated decay
R0L8K3	60s ribosomal protein l35	P	GO:0042254	ribosome biogenesis
R0L3V8	arfaptin-1 isoform x1	C	GO:0031090	organelle membrane
R0L3V8	arfaptin-1 isoform x1	C	GO:0043231	intracellular membrane-bounded organelle
R0L3V8	arfaptin-1 isoform x1	C	GO:0044444	cytoplasmic part
R0L3V8	arfaptin-1 isoform x1	F	GO:0019904	protein domain specific binding
R0L157	pdz and lim domain protein 7	F	GO:0005515	protein binding
R0L157	pdz and lim domain protein 7	F	GO:0008270	zinc ion binding
U3IJN1	hepatoma-derived growth factor-related protein 2-like	C	GO:0005634	nucleus
U3IJN1	hepatoma-derived growth factor-related protein 2-like	F	GO:0003677	DNA binding
U3IJN1	hepatoma-derived growth factor-related protein 2-like	P	GO:0006351	transcription, DNA-dependent
R0LKG6	cell division cycle 5-like protein	C	GO:0043234	protein complex
R0LKG6	cell division cycle 5-like protein	P	GO:0044763	single-organism cellular process
R0LKG6	cell division cycle 5-like protein	C	GO:0031981	nuclear lumen
R0LKG6	cell division cycle 5-like protein	F	GO:0003682	chromatin binding
R0LKG6	cell division cycle 5-like protein	F	GO:0003677	DNA binding
R0LKG6	cell division cycle 5-like protein	C	GO:0000785	chromatin
R0K096	sorting nexin-1	F	GO:0035091	phosphatidylinositol binding
R0K096	sorting nexin-1	P	GO:0016050	vesicle organization
R0K096	sorting nexin-1	C	GO:0019898	extrinsic to membrane
R0K096	sorting nexin-1	P	GO:0034498	early endosome to Golgi transport
R0K096	sorting nexin-1	F	GO:0005102	receptor binding
R0K096	sorting nexin-1	C	GO:0010008	endosome membrane
R0K096	sorting nexin-1	P	GO:0006897	endocytosis
R0K096	sorting nexin-1	P	GO:0006886	intracellular protein transport
R0K096	sorting nexin-1	C	GO:0030904	retromer complex
R0K096	sorting nexin-1	P	GO:0007165	signal transduction
U3IXA7	vesicle-associated membrane protein 3	P	GO:0006906	vesicle fusion
U3IXA7	vesicle-associated membrane protein 3	F	GO:0000149	SNARE binding
U3IXA7	vesicle-associated membrane protein 3	C	GO:0008021	synaptic vesicle
U3IXA7	vesicle-associated membrane protein 3	P	GO:0006887	exocytosis
U3IXA7	vesicle-associated membrane protein 3	F	GO:0005484	SNAP receptor activity
U3IXA7	vesicle-associated membrane protein 3	P	GO:0007269	neurotransmitter secretion
U3IXA7	vesicle-associated membrane protein 3	P	GO:0046907	intracellular transport
U3IXA7	vesicle-associated membrane protein 3	C	GO:0031201	SNARE complex
U3IXA7	vesicle-associated membrane protein 3	C	GO:0016021	integral to membrane
U3IG19	endoplasmic reticulum aminopeptidase 1	C	GO:0005576	extracellular region
U3IG19	endoplasmic reticulum aminopeptidase 1	F	GO:0008237	metallopeptidase activity
U3IG19	endoplasmic reticulum aminopeptidase 1	F	GO:0008270	zinc ion binding
U3IG19	endoplasmic reticulum aminopeptidase 1	P	GO:0006508	proteolysis
U3ING1	pituitary tumor-transforming gene 1 protein-interacting protein	C	GO:0043227	membrane-bounded organelle
U3ING1	pituitary tumor-transforming gene 1 protein-interacting protein	P	GO:0044699	single-organism process
U3ING1	pituitary tumor-transforming gene 1 protein-interacting protein	C	GO:0044424	intracellular part
R0L757	collagen alpha-1 chain	C	GO:0005578	proteinaceous extracellular matrix
R0L757	collagen alpha-1 chain	F	GO:0005515	protein binding
R0KA06	probable atp-dependent rna helicase ddx5	P	GO:0006357	regulation of transcription from RNA polymerase II promoter
R0KA06	probable atp-dependent rna helicase ddx5	F	GO:0003712	transcription cofactor activity
R0KA06	probable atp-dependent rna helicase ddx5	P	GO:0033143	regulation of intracellular steroid hormone receptor signaling pathway
R0KA06	probable atp-dependent rna helicase ddx5	F	GO:0003676	nucleic acid binding
R0KA06	probable atp-dependent rna helicase ddx5	C	GO:0044428	nuclear part
R0KA06	probable atp-dependent rna helicase ddx5	P	GO:0009967	positive regulation of signal transduction
R0KA06	probable atp-dependent rna helicase ddx5	F	GO:0035258	steroid hormone receptor binding
R0KA06	probable atp-dependent rna helicase ddx5	P	GO:0045893	positive regulation of transcription, DNA-dependent
R0KA06	probable atp-dependent rna helicase ddx5	C	GO:0030529	ribonucleoprotein complex
R0KA06	probable atp-dependent rna helicase ddx5	F	GO:0005524	ATP binding
R0KA06	probable atp-dependent rna helicase ddx5	F	GO:0003724	RNA helicase activity
R0KA06	probable atp-dependent rna helicase ddx5	C	GO:0005667	transcription factor complex
R0KA06	probable atp-dependent rna helicase ddx5	P	GO:0045449	regulation of transcription, DNA-dependent
R0JHJ6	calumenin isoform x2	P	GO:0002576	platelet degranulation
R0JHJ6	calumenin isoform x2	C	GO:0005794	Golgi apparatus
R0JHJ6	calumenin isoform x2	F	GO:0005515	protein binding
R0JHJ6	calumenin isoform x2	F	GO:0005509	calcium ion binding
R0JHJ6	calumenin isoform x2	P	GO:0030168	platelet activation
R0JHJ6	calumenin isoform x2	C	GO:0016020	membrane
R0JHJ6	calumenin isoform x2	C	GO:0005783	endoplasmic reticulum
R0JDB7	heterogeneous nuclear ribonucleoprotein a b	F	GO:0003676	nucleic acid binding
R0JDB7	heterogeneous nuclear ribonucleoprotein a b	F	GO:0000166	nucleotide binding
U3ITF0	transcription factor mitochondrial	F	GO:0005488	binding
U3ITF0	transcription factor mitochondrial	C	GO:0043231	intracellular membrane-bounded organelle
U3ITF0	transcription factor mitochondrial	P	GO:0007005	mitochondrion organization
R0JCA9	family with sequence similarity 32 member a variant 1	C	GO:0005634	nucleus
R0L8I3	calponin- partial	P	GO:0031032	actomyosin structure organization
R0L8I3	calponin- partial	F	GO:0003779	actin binding
R0L445	yth domain family protein 2	P	GO:0043488	regulation of mRNA stability
R0L445	yth domain family protein 2	C	GO:0000932	cytoplasmic mRNA processing body
R0L7L6	paxillin isoform x2	P	GO:0009653	anatomical structure morphogenesis
R0L7L6	paxillin isoform x2	P	GO:0071495	cellular response to endogenous stimulus
R0L7L6	paxillin isoform x2	F	GO:0005515	protein binding
R0L7L6	paxillin isoform x2	P	GO:0007160	cell-matrix adhesion
R0L7L6	paxillin isoform x2	P	GO:1901701	cellular response to oxygen-containing compound
R0L7L6	paxillin isoform x2	P	GO:0071310	cellular response to organic substance
R0L7L6	paxillin isoform x2	P	GO:0022607	cellular component assembly
R0L7L6	paxillin isoform x2	C	GO:0031252	cell leading edge
R0L7L6	paxillin isoform x2	P	GO:0007167	enzyme linked receptor protein signaling pathway
R0L7L6	paxillin isoform x2	C	GO:0005856	cytoskeleton
R0L7L6	paxillin isoform x2	P	GO:0045860	positive regulation of protein kinase activity
R0L7L6	paxillin isoform x2	C	GO:0030054	cell junction
R0L7L6	paxillin isoform x2	P	GO:0044767	single-organism developmental process
R0L7L6	paxillin isoform x2	C	GO:0005886	plasma membrane
R0L7L6	paxillin isoform x2	F	GO:0008270	zinc ion binding
U3IDW4	beta-arrestin-1-like isoform x1	P	GO:0048519	negative regulation of biological process
U3IDW4	beta-arrestin-1-like isoform x1	P	GO:0009966	regulation of signal transduction
U3IDW4	beta-arrestin-1-like isoform x1	P	GO:0065009	regulation of molecular function
U3IDW4	beta-arrestin-1-like isoform x1	F	GO:0005515	protein binding
U3IDW4	beta-arrestin-1-like isoform x1	C	GO:0044424	intracellular part
U3IDW4	beta-arrestin-1-like isoform x1	P	GO:0031401	positive regulation of protein modification process
R0LLH7	nucleosome assembly protein 1-like 4	P	GO:0006334	nucleosome assembly
R0LLH7	nucleosome assembly protein 1-like 4	C	GO:0005634	nucleus
R0JS48	four and a half lim domains protein 5	F	GO:0008270	zinc ion binding
U3J019	glutaredoxin-related protein mitochondrial	P	GO:0045454	cell redox homeostasis
U3J019	glutaredoxin-related protein mitochondrial	F	GO:0009055	electron carrier activity
U3J019	glutaredoxin-related protein mitochondrial	F	GO:0015035	protein disulfide oxidoreductase activity
U3J019	glutaredoxin-related protein mitochondrial	C	GO:0005634	nucleus
U3J019	glutaredoxin-related protein mitochondrial	P	GO:0055114	oxidation-reduction process
U3J019	glutaredoxin-related protein mitochondrial	P	GO:0006118	electron transport
U3IV21	far upstream element-binding protein 3	F	GO:0003677	DNA binding
U3IV21	far upstream element-binding protein 3	P	GO:0045893	positive regulation of transcription, DNA-dependent
U3IV21	far upstream element-binding protein 3	C	GO:0044424	intracellular part
U3IV21	far upstream element-binding protein 3	F	GO:0003723	RNA binding
R0M2L9	adp-ribosylation factor-binding protein gga3	P	GO:0016192	vesicle-mediated transport
R0M2L9	adp-ribosylation factor-binding protein gga3	P	GO:0006886	intracellular protein transport
R0M2L9	adp-ribosylation factor-binding protein gga3	C	GO:0030131	clathrin adaptor complex
R0M2L9	adp-ribosylation factor-binding protein gga3	F	GO:0030306	ADP-ribosylation factor binding
R0M2L9	adp-ribosylation factor-binding protein gga3	C	GO:0005802	trans-Golgi network
U3J6R2	neural wiskott-aldrich syndrome protein	P	GO:0031503	protein complex localization
U3J6R2	neural wiskott-aldrich syndrome protein	C	GO:0043226	organelle
U3J6R2	neural wiskott-aldrich syndrome protein	C	GO:0044464	cell part
U3J6R2	neural wiskott-aldrich syndrome protein	P	GO:0051641	cellular localization
U3J6R2	neural wiskott-aldrich syndrome protein	F	GO:0003779	actin binding
U3J6R2	neural wiskott-aldrich syndrome protein	P	GO:2000601	positive regulation of Arp2/3 complex-mediated actin nucleation
R0L0B4	60s ribosomal protein partial	C	GO:0070062	extracellular vesicular exosome
R0L0B4	60s ribosomal protein partial	P	GO:0006364	rRNA processing
R0L0B4	60s ribosomal protein partial	P	GO:0042273	ribosomal large subunit biogenesis
R0L0B4	60s ribosomal protein partial	C	GO:0016020	membrane
R0L0B4	60s ribosomal protein partial	C	GO:0022625	cytosolic large ribosomal subunit
R0L0B4	60s ribosomal protein partial	F	GO:0003735	structural constituent of ribosome
R0L0B4	60s ribosomal protein partial	P	GO:0006412	translation
U3IWL4	heterogeneous nuclear ribonucleoprotein d0 isoform x1	P	GO:0010608	posttranscriptional regulation of gene expression
U3IWL4	heterogeneous nuclear ribonucleoprotein d0 isoform x1	F	GO:0003676	nucleic acid binding
U3IWL4	heterogeneous nuclear ribonucleoprotein d0 isoform x1	F	GO:0000166	nucleotide binding
U3I4K8	regulator of chromosome condensation-like	P	GO:0044763	single-organism cellular process
U3I4K8	regulator of chromosome condensation-like	C	GO:0005634	nucleus
U3I6K3	pdz and lim domain protein 1	F	GO:0003713	transcription coactivator activity
U3I6K3	pdz and lim domain protein 1	C	GO:0005856	cytoskeleton
U3I6K3	pdz and lim domain protein 1	C	GO:0005667	transcription factor complex
U3I6K3	pdz and lim domain protein 1	C	GO:0005925	focal adhesion
U3I6K3	pdz and lim domain protein 1	F	GO:0008270	zinc ion binding
U3I6K3	pdz and lim domain protein 1	F	GO:0005515	protein binding
U3I6K3	pdz and lim domain protein 1	P	GO:0045941	positive regulation of transcription, DNA-dependent
R0L5A5	tropomyosin alpha-4 chain isoform 1	P	GO:0048856	anatomical structure development
R0L5A5	tropomyosin alpha-4 chain isoform 1	C	GO:0043232	intracellular non-membrane-bounded organelle
R0L5A5	tropomyosin alpha-4 chain isoform 1	P	GO:0044767	single-organism developmental process
R0L5A5	tropomyosin alpha-4 chain isoform 1	P	GO:0044707	single-multicellular organism process
R0KUW5	stress-induced-phosphoprotein 1	P	GO:0006950	response to stress
R0KUW5	stress-induced-phosphoprotein 1	C	GO:0005794	Golgi apparatus
R0KUW5	stress-induced-phosphoprotein 1	C	GO:0005634	nucleus
R0KUW5	stress-induced-phosphoprotein 1	F	GO:0005515	protein binding
R0JZ41	zinc finger protein 512-like isoform x1	F	GO:0046872	metal ion binding
R0LLY3	nicalin isoform x1	P	GO:0009966	regulation of signal transduction
R0LLY3	nicalin isoform x1	C	GO:0016020	membrane
R0KE08	fibulin- partial	C	GO:0005578	proteinaceous extracellular matrix
R0KE08	fibulin- partial	F	GO:0005509	calcium ion binding
R0KE08	fibulin- partial	F	GO:0005515	protein binding
R0KE08	fibulin- partial	F	GO:0016504	peptidase activator activity
R0KE08	fibulin- partial	P	GO:0030198	extracellular matrix organization
R0L9A7	protein wnt-11	P	GO:0045892	negative regulation of transcription, DNA-dependent
R0L9A7	protein wnt-11	F	GO:0005109	frizzled binding
R0L9A7	protein wnt-11	P	GO:0090037	positive regulation of protein kinase C signaling cascade
R0L9A7	protein wnt-11	P	GO:0030336	negative regulation of cell migration
R0L9A7	protein wnt-11	C	GO:0005615	extracellular space
R0L9A7	protein wnt-11	P	GO:0001503	ossification
R0L9A7	protein wnt-11	P	GO:0001822	kidney development
R0L9A7	protein wnt-11	F	GO:0044212	transcription regulatory region DNA binding
R0L9A7	protein wnt-11	P	GO:0032320	positive regulation of Ras GTPase activity
R0L9A7	protein wnt-11	F	GO:0005099	Ras GTPase activator activity
R0L9A7	protein wnt-11	C	GO:0005737	cytoplasm
R0L9A7	protein wnt-11	P	GO:0051496	positive regulation of stress fiber assembly
R0L9A7	protein wnt-11	P	GO:0035239	tube morphogenesis
R0L9A7	protein wnt-11	P	GO:0030182	neuron differentiation
R0L9A7	protein wnt-11	P	GO:0003007	heart morphogenesis
R0L9A7	protein wnt-11	P	GO:0034394	protein localization to cell surface
R0L9A7	protein wnt-11	P	GO:0030335	positive regulation of cell migration
R0L9A7	protein wnt-11	P	GO:0001817	regulation of cytokine production
R0L9A7	protein wnt-11	P	GO:0045165	cell fate commitment
R0L9A7	protein wnt-11	P	GO:0045893	positive regulation of transcription, DNA-dependent
R0L9A7	protein wnt-11	P	GO:0090090	negative regulation of canonical Wnt receptor signaling pathway
R0L9A7	protein wnt-11	P	GO:0061101	neuroendocrine cell differentiation
R0L9A7	protein wnt-11	P	GO:0060021	palate development
R0L9A7	protein wnt-11	P	GO:0043066	negative regulation of apoptotic process
R0L9A7	protein wnt-11	P	GO:0030308	negative regulation of cell growth
R0L9A7	protein wnt-11	P	GO:0045860	positive regulation of protein kinase activity
R0L9A7	protein wnt-11	F	GO:0030295	protein kinase activator activity
R0L9A7	protein wnt-11	C	GO:0031012	extracellular matrix
R0KDG3	at-rich interactive domain-containing protein 2	F	GO:0003677	DNA binding
R0KDG3	at-rich interactive domain-containing protein 2	P	GO:0006355	regulation of transcription, DNA-dependent
R0KDG3	at-rich interactive domain-containing protein 2	F	GO:0046872	metal ion binding
R0LJX1	palladin isoform x3	C	GO:0043229	intracellular organelle
R0LJX1	palladin isoform x3	F	GO:0005515	protein binding
U3IP39	cullin-4b	P	GO:0006511	ubiquitin-dependent protein catabolic process
U3IP39	cullin-4b	C	GO:0031461	cullin-RING ubiquitin ligase complex
U3IP39	cullin-4b	F	GO:0031625	ubiquitin protein ligase binding
R0JPE8	5 -3 exoribonuclease 2	C	GO:0005730	nucleolus
R0JPE8	5 -3 exoribonuclease 2	F	GO:0046872	metal ion binding
R0JPE8	5 -3 exoribonuclease 2	P	GO:0044699	single-organism process
R0JPE8	5 -3 exoribonuclease 2	P	GO:0000738	DNA catabolic process, exonucleolytic
R0JPE8	5 -3 exoribonuclease 2	P	GO:0010467	gene expression
R0JPE8	5 -3 exoribonuclease 2	F	GO:0004534	5'-3' exoribonuclease activity
R0JPE8	5 -3 exoribonuclease 2	F	GO:0003676	nucleic acid binding
R0JPE8	5 -3 exoribonuclease 2	P	GO:0051252	regulation of RNA metabolic process
R0K8G5	palmitoyl-protein thioesterase 1	P	GO:0044763	single-organism cellular process
R0K8G5	palmitoyl-protein thioesterase 1	C	GO:0097458	neuron part
R0K8G5	palmitoyl-protein thioesterase 1	C	GO:0043231	intracellular membrane-bounded organelle
R0K8G5	palmitoyl-protein thioesterase 1	P	GO:0044765	single-organism transport
R0K8G5	palmitoyl-protein thioesterase 1	P	GO:0006897	endocytosis
R0K8G5	palmitoyl-protein thioesterase 1	P	GO:0050877	neurological system process
R0K8G5	palmitoyl-protein thioesterase 1	P	GO:0051128	regulation of cellular component organization
R0K8G5	palmitoyl-protein thioesterase 1	P	GO:0048523	negative regulation of cellular process
R0K8G5	palmitoyl-protein thioesterase 1	C	GO:0044444	cytoplasmic part
R0K8G5	palmitoyl-protein thioesterase 1	P	GO:0044708	single-organism behavior
R0K8G5	palmitoyl-protein thioesterase 1	N	GO:0098599
R0K8G5	palmitoyl-protein thioesterase 1	F	GO:0008474	palmitoyl-(protein) hydrolase activity
R0K8G5	palmitoyl-protein thioesterase 1	P	GO:0002084	protein depalmitoylation
Q5XMI3	myelin proteolipid partial	P	GO:0042552	myelination
Q5XMI3	myelin proteolipid partial	P	GO:0007417	central nervous system development
Q5XMI3	myelin proteolipid partial	P	GO:0021782	glial cell development
Q5XMI3	myelin proteolipid partial	C	GO:0044464	cell part
Q5XMI3	myelin proteolipid partial	C	GO:0016021	integral to membrane
R0L709	signal peptide peptidase-like 2a	C	GO:0031988	membrane-bounded vesicle
R0L709	signal peptide peptidase-like 2a	C	GO:0030176	integral to endoplasmic reticulum membrane
R0L709	signal peptide peptidase-like 2a	P	GO:0033619	membrane protein proteolysis
R0L709	signal peptide peptidase-like 2a	F	GO:0004190	aspartic-type endopeptidase activity
R0LBX0	aortic smooth muscle-like isoform x1	P	GO:0009653	anatomical structure morphogenesis
R0LBX0	aortic smooth muscle-like isoform x1	C	GO:0044422	organelle part
R0LBX0	aortic smooth muscle-like isoform x1	P	GO:0030048	actin filament-based movement
R0LBX0	aortic smooth muscle-like isoform x1	P	GO:0044707	single-multicellular organism process
R0LBX0	aortic smooth muscle-like isoform x1	C	GO:0005737	cytoplasm
R0LBX0	aortic smooth muscle-like isoform x1	P	GO:0061061	muscle structure development
R0LBX0	aortic smooth muscle-like isoform x1	C	GO:0043232	intracellular non-membrane-bounded organelle
R0LBX0	aortic smooth muscle-like isoform x1	C	GO:0044421	extracellular region part
R0LBX0	aortic smooth muscle-like isoform x1	F	GO:0005488	binding
R0LBX0	aortic smooth muscle-like isoform x1	P	GO:0031032	actomyosin structure organization
R0LAK9	phospholysine phosphohistidine inorganic pyrophosphate phosphatase	C	GO:0005737	cytoplasm
R0KY39	integrin-linked protein kinase	P	GO:0009653	anatomical structure morphogenesis
R0KY39	integrin-linked protein kinase	P	GO:0031325	positive regulation of cellular metabolic process
R0KY39	integrin-linked protein kinase	P	GO:0042127	regulation of cell proliferation
R0KY39	integrin-linked protein kinase	P	GO:0014044	Schwann cell development
R0KY39	integrin-linked protein kinase	P	GO:0007155	cell adhesion
R0KY39	integrin-linked protein kinase	P	GO:0065008	regulation of biological quality
R0KY39	integrin-linked protein kinase	C	GO:0044424	intracellular part
R0KY39	integrin-linked protein kinase	P	GO:0006468	protein phosphorylation
R0KY39	integrin-linked protein kinase	P	GO:0009967	positive regulation of signal transduction
R0KY39	integrin-linked protein kinase	P	GO:0016043	cellular component organization
R0KY39	integrin-linked protein kinase	C	GO:0030054	cell junction
R0KY39	integrin-linked protein kinase	F	GO:0004674	protein serine/threonine kinase activity
R0KY39	integrin-linked protein kinase	F	GO:0005515	protein binding
R0KY39	integrin-linked protein kinase	F	GO:0005524	ATP binding
R0KY39	integrin-linked protein kinase	P	GO:0009069	serine family amino acid metabolic process
R0KRL8	epidermal growth factor receptor substrate partial	C	GO:0043231	intracellular membrane-bounded organelle
R0KRL8	epidermal growth factor receptor substrate partial	C	GO:0044459	plasma membrane part
R0KRL8	epidermal growth factor receptor substrate partial	C	GO:0005905	coated pit
R0KRL8	epidermal growth factor receptor substrate partial	C	GO:0044444	cytoplasmic part
R0KRL8	epidermal growth factor receptor substrate partial	F	GO:0005509	calcium ion binding
R0KRL8	epidermal growth factor receptor substrate partial	F	GO:0005515	protein binding
R0K5X3	protein smg8	P	GO:0000184	nuclear-transcribed mRNA catabolic process, nonsense-mediated decay
U3ITT0	h aca ribonucleoprotein complex subunit 1	P	GO:0042254	ribosome biogenesis
U3ITT0	h aca ribonucleoprotein complex subunit 1	P	GO:0001522	pseudouridine synthesis
U3ITT0	h aca ribonucleoprotein complex subunit 1	C	GO:0031429	box H/ACA snoRNP complex
U3IET9	low quality protein: -carotene 9 -oxygenase	P	GO:0006720	isoprenoid metabolic process
U3IKP4	charged multivesicular body protein 5-like	C	GO:0043227	membrane-bounded organelle
U3IKP4	charged multivesicular body protein 5-like	P	GO:0007034	vacuolar transport
R0K274	density-regulated protein	P	GO:0071826	ribonucleoprotein complex subunit organization
R0K274	density-regulated protein	F	GO:0003743	translation initiation factor activity
R0K274	density-regulated protein	C	GO:0005840	ribosome
R0K274	density-regulated protein	P	GO:0006446	regulation of translational initiation
R0J741	neuromodulin	P	GO:0007411	axon guidance
R0J741	neuromodulin	F	GO:0005516	calmodulin binding
R0J741	neuromodulin	C	GO:0042995	cell projection
R0J741	neuromodulin	C	GO:0014069	postsynaptic density
R0J741	neuromodulin	C	GO:0005886	plasma membrane
R0J741	neuromodulin	P	GO:0040008	regulation of growth
R0L7Z2	serine threonine-protein phosphatase 2b catalytic subunit gamma isoform	F	GO:0016787	hydrolase activity
R0L7Z2	serine threonine-protein phosphatase 2b catalytic subunit gamma isoform	P	GO:0009987	cellular process
R0L7Z2	serine threonine-protein phosphatase 2b catalytic subunit gamma isoform	P	GO:0008152	metabolic process
U3I614	mat2a protein	C	GO:0005829	cytosol
U3I614	mat2a protein	P	GO:0009725	response to hormone stimulus
U3I614	mat2a protein	F	GO:0004478	methionine adenosyltransferase activity
U3I614	mat2a protein	P	GO:0006805	xenobiotic metabolic process
U3I614	mat2a protein	P	GO:0009416	response to light stimulus
U3I614	mat2a protein	C	GO:0048269	methionine adenosyltransferase complex
U3I614	mat2a protein	P	GO:0006556	S-adenosylmethionine biosynthetic process
U3I614	mat2a protein	P	GO:0032259	methylation
U3I614	mat2a protein	P	GO:0007623	circadian rhythm
U3I614	mat2a protein	F	GO:0005524	ATP binding
U3I614	mat2a protein	F	GO:0005515	protein binding
U3I614	mat2a protein	P	GO:0042493	response to drug
U3I614	mat2a protein	F	GO:0016597	amino acid binding
U3I614	mat2a protein	P	GO:0051591	response to cAMP
U3I614	mat2a protein	P	GO:0006555	methionine metabolic process
R0J878	coactosin-like protein	F	GO:0003779	actin binding
R0J878	coactosin-like protein	C	GO:0005622	intracellular
R0J878	coactosin-like protein	P	GO:0019370	leukotriene biosynthetic process
R0LKZ6	adp-ribose mitochondrial	P	GO:0009154	purine ribonucleotide catabolic process
R0LKZ6	adp-ribose mitochondrial	P	GO:0009181	purine ribonucleoside diphosphate catabolic process
R0LKZ6	adp-ribose mitochondrial	F	GO:0016462	pyrophosphatase activity
R0LM49	ras-related protein ral-b	F	GO:0005525	GTP binding
R0LM49	ras-related protein ral-b	C	GO:0005622	intracellular
R0LM49	ras-related protein ral-b	P	GO:0006184	GTP catabolic process
R0LM49	ras-related protein ral-b	P	GO:0015031	protein transport
R0LM49	ras-related protein ral-b	C	GO:0005886	plasma membrane
R0LM49	ras-related protein ral-b	F	GO:0003924	GTPase activity
R0LM49	ras-related protein ral-b	P	GO:0007265	Ras protein signal transduction
R0K6B5	alkyldihydroxyacetonephosphate peroxisomal	C	GO:0005777	peroxisome
R0K6B5	alkyldihydroxyacetonephosphate peroxisomal	C	GO:0016020	membrane
R0K6B5	alkyldihydroxyacetonephosphate peroxisomal	C	GO:0044446	intracellular organelle part
R0K6B5	alkyldihydroxyacetonephosphate peroxisomal	F	GO:0008762	UDP-N-acetylmuramate dehydrogenase activity
R0K6B5	alkyldihydroxyacetonephosphate peroxisomal	P	GO:0055114	oxidation-reduction process
R0K6B5	alkyldihydroxyacetonephosphate peroxisomal	F	GO:0050660	flavin adenine dinucleotide binding
R0K6B5	alkyldihydroxyacetonephosphate peroxisomal	F	GO:0008609	alkylglycerone-phosphate synthase activity
R0K6B5	alkyldihydroxyacetonephosphate peroxisomal	P	GO:0008610	lipid biosynthetic process
R0K6B5	alkyldihydroxyacetonephosphate peroxisomal	P	GO:0006040	amino sugar metabolic process
R0K6B5	alkyldihydroxyacetonephosphate peroxisomal	P	GO:0046486	glycerolipid metabolic process
U3J2M5	receptor-type tyrosine-protein phosphatase n2	P	GO:0016311	dephosphorylation
U3J2M5	receptor-type tyrosine-protein phosphatase n2	F	GO:0016791	phosphatase activity
R0KXC4	protein dj-1	P	GO:1901617	organic hydroxy compound biosynthetic process
R0KXC4	protein dj-1	P	GO:0072330	monocarboxylic acid biosynthetic process
R0KXC4	protein dj-1	P	GO:2000277	positive regulation of oxidative phosphorylation uncoupler activity
R0KXC4	protein dj-1	P	GO:0010466	negative regulation of peptidase activity
R0KXC4	protein dj-1	F	GO:0042803	protein homodimerization activity
R0KXC4	protein dj-1	F	GO:0008233	peptidase activity
R0KXC4	protein dj-1	P	GO:0031325	positive regulation of cellular metabolic process
R0KXC4	protein dj-1	P	GO:0006357	regulation of transcription from RNA polymerase II promoter
R0KXC4	protein dj-1	P	GO:0060765	regulation of androgen receptor signaling pathway
R0KXC4	protein dj-1	C	GO:0070013	intracellular organelle lumen
R0KXC4	protein dj-1	P	GO:0044248	cellular catabolic process
R0KXC4	protein dj-1	P	GO:0006089	lactate metabolic process
R0KXC4	protein dj-1	P	GO:0032880	regulation of protein localization
R0KXC4	protein dj-1	P	GO:0051091	positive regulation of sequence-specific DNA binding transcription factor activity
R0KXC4	protein dj-1	P	GO:0051583	dopamine uptake involved in synaptic transmission
R0KXC4	protein dj-1	P	GO:0042177	negative regulation of protein catabolic process
R0KXC4	protein dj-1	F	GO:0005102	receptor binding
R0KXC4	protein dj-1	P	GO:0042391	regulation of membrane potential
R0KXC4	protein dj-1	F	GO:0003729	mRNA binding
R0KXC4	protein dj-1	C	GO:0005740	mitochondrial envelope
R0KXC4	protein dj-1	F	GO:0008134	transcription factor binding
R0KXC4	protein dj-1	P	GO:0001933	negative regulation of protein phosphorylation
R0KXC4	protein dj-1	P	GO:1901215	negative regulation of neuron death
R0KXC4	protein dj-1	F	GO:0016491	oxidoreductase activity
R0KXC4	protein dj-1	P	GO:0070301	cellular response to hydrogen peroxide
R0KXC4	protein dj-1	P	GO:0031397	negative regulation of protein ubiquitination
R0KXC4	protein dj-1	P	GO:2001233	regulation of apoptotic signaling pathway
R0KXC4	protein dj-1	C	GO:0044425	membrane part
R0KXC4	protein dj-1	P	GO:0043523	regulation of neuron apoptotic process
R0KXC4	protein dj-1	P	GO:0008344	adult locomotory behavior
R0KXC4	protein dj-1	P	GO:0060341	regulation of cellular localization
R0KXC4	protein dj-1	P	GO:0043393	regulation of protein binding
R0KXC4	protein dj-1	P	GO:0055114	oxidation-reduction process
R0KXC4	protein dj-1	P	GO:0050821	protein stabilization
R0KXC4	protein dj-1	P	GO:0010628	positive regulation of gene expression
R0KXC4	protein dj-1	P	GO:0051099	positive regulation of binding
R0KXC4	protein dj-1	P	GO:0043066	negative regulation of apoptotic process
R0KXC4	protein dj-1	F	GO:0019899	enzyme binding
R0KXC4	protein dj-1	C	GO:0005634	nucleus
R0KXC4	protein dj-1	P	GO:0006517	protein deglycosylation
R0KXC4	protein dj-1	C	GO:0005667	transcription factor complex
R0LVM9	60s ribosomal protein l31	C	GO:0005840	ribosome
R0LVM9	60s ribosomal protein l31	F	GO:0003735	structural constituent of ribosome
R0LVM9	60s ribosomal protein l31	P	GO:0006412	translation
R0LVM9	60s ribosomal protein l31	P	GO:0042254	ribosome biogenesis
R0KRE3	fatty-acid amide hydrolase 1-like	F	GO:0016884	carbon-nitrogen ligase activity, with glutamine as amido-N-donor
R0KRE3	fatty-acid amide hydrolase 1-like	P	GO:0009062	fatty acid catabolic process
R0KRE3	fatty-acid amide hydrolase 1-like	F	GO:0017064	fatty acid amide hydrolase activity
R0KRE3	fatty-acid amide hydrolase 1-like	P	GO:0006807	nitrogen compound metabolic process
R0LHT7	chromogranin- partial	C	GO:0030141	secretory granule
U3J7H8	lysosome-associated membrane glycoprotein 1	P	GO:0044763	single-organism cellular process
U3J7H8	lysosome-associated membrane glycoprotein 1	C	GO:0031988	membrane-bounded vesicle
U3J7H8	lysosome-associated membrane glycoprotein 1	C	GO:0005764	lysosome
U3J7H8	lysosome-associated membrane glycoprotein 1	C	GO:0031090	organelle membrane
U3J7H8	lysosome-associated membrane glycoprotein 1	P	GO:0050789	regulation of biological process
U3J7H8	lysosome-associated membrane glycoprotein 1	C	GO:0005768	endosome
U3J7H8	lysosome-associated membrane glycoprotein 1	C	GO:0044446	intracellular organelle part
U3J7H8	lysosome-associated membrane glycoprotein 1	C	GO:0005886	plasma membrane
R0LMW5	probable carboxypeptidase pm20d1	F	GO:0008233	peptidase activity
R0LMW5	probable carboxypeptidase pm20d1	P	GO:0043900	regulation of multi-organism process
R0LMW5	probable carboxypeptidase pm20d1	P	GO:0050794	regulation of cellular process
R0LMW5	probable carboxypeptidase pm20d1	C	GO:0005576	extracellular region
R0LMW5	probable carboxypeptidase pm20d1	P	GO:0008152	metabolic process
R0KBF6	60s ribosomal protein l37a	C	GO:0005840	ribosome
R0KBF6	60s ribosomal protein l37a	C	GO:0043227	membrane-bounded organelle
R0KBF6	60s ribosomal protein l37a	P	GO:0006412	translation
R0KBF6	60s ribosomal protein l37a	F	GO:0003735	structural constituent of ribosome
R0KBF6	60s ribosomal protein l37a	P	GO:0042254	ribosome biogenesis
R0LLX0	serine threonine-protein phosphatase 2b catalytic subunit alpha isoform	P	GO:0050804	regulation of synaptic transmission
R0LLX0	serine threonine-protein phosphatase 2b catalytic subunit alpha isoform	P	GO:0051533	positive regulation of NFAT protein import into nucleus
R0LLX0	serine threonine-protein phosphatase 2b catalytic subunit alpha isoform	P	GO:0033555	multicellular organismal response to stress
R0LLX0	serine threonine-protein phosphatase 2b catalytic subunit alpha isoform	P	GO:0000082	G1/S transition of mitotic cell cycle
R0LLX0	serine threonine-protein phosphatase 2b catalytic subunit alpha isoform	P	GO:0006470	protein dephosphorylation
R0LLX0	serine threonine-protein phosphatase 2b catalytic subunit alpha isoform	P	GO:0046676	negative regulation of insulin secretion
R0LLX0	serine threonine-protein phosphatase 2b catalytic subunit alpha isoform	P	GO:0050774	negative regulation of dendrite morphogenesis
R0LLX0	serine threonine-protein phosphatase 2b catalytic subunit alpha isoform	C	GO:0005829	cytosol
R0LLX0	serine threonine-protein phosphatase 2b catalytic subunit alpha isoform	C	GO:0005654	nucleoplasm
R0LLX0	serine threonine-protein phosphatase 2b catalytic subunit alpha isoform	P	GO:0045955	negative regulation of calcium ion-dependent exocytosis
R0LLX0	serine threonine-protein phosphatase 2b catalytic subunit alpha isoform	P	GO:0060079	regulation of excitatory postsynaptic membrane potential
R0LLX0	serine threonine-protein phosphatase 2b catalytic subunit alpha isoform	P	GO:0001975	response to amphetamine
R0LLX0	serine threonine-protein phosphatase 2b catalytic subunit alpha isoform	F	GO:0008144	drug binding
R0LLX0	serine threonine-protein phosphatase 2b catalytic subunit alpha isoform	P	GO:0035562	negative regulation of chromatin binding
R0LLX0	serine threonine-protein phosphatase 2b catalytic subunit alpha isoform	P	GO:0051592	response to calcium ion
R0LLX0	serine threonine-protein phosphatase 2b catalytic subunit alpha isoform	C	GO:0005955	calcineurin complex
R0LLX0	serine threonine-protein phosphatase 2b catalytic subunit alpha isoform	P	GO:0045944	positive regulation of transcription from RNA polymerase II promoter
R0LLX0	serine threonine-protein phosphatase 2b catalytic subunit alpha isoform	P	GO:0045087	innate immune response
R0LLX0	serine threonine-protein phosphatase 2b catalytic subunit alpha isoform	C	GO:0005886	plasma membrane
R0LLX0	serine threonine-protein phosphatase 2b catalytic subunit alpha isoform	P	GO:0048741	skeletal muscle fiber development
R0LLX0	serine threonine-protein phosphatase 2b catalytic subunit alpha isoform	C	GO:0005739	mitochondrion
R0LLX0	serine threonine-protein phosphatase 2b catalytic subunit alpha isoform	P	GO:0071333	cellular response to glucose stimulus
R0LLX0	serine threonine-protein phosphatase 2b catalytic subunit alpha isoform	P	GO:0038095	Fc-epsilon receptor signaling pathway
R0LLX0	serine threonine-protein phosphatase 2b catalytic subunit alpha isoform	P	GO:0014883	transition between fast and slow fiber
R0LLX0	serine threonine-protein phosphatase 2b catalytic subunit alpha isoform	P	GO:0035690	cellular response to drug
R0LLX0	serine threonine-protein phosphatase 2b catalytic subunit alpha isoform	F	GO:0046982	protein heterodimerization activity
R0LLX0	serine threonine-protein phosphatase 2b catalytic subunit alpha isoform	P	GO:0033173	calcineurin-NFAT signaling cascade
R0LLX0	serine threonine-protein phosphatase 2b catalytic subunit alpha isoform	F	GO:0005516	calmodulin binding
R0LLX0	serine threonine-protein phosphatase 2b catalytic subunit alpha isoform	P	GO:0014898	cardiac muscle hypertrophy in response to stress
R0LLX0	serine threonine-protein phosphatase 2b catalytic subunit alpha isoform	F	GO:0033192	calmodulin-dependent protein phosphatase activity
R0LLX0	serine threonine-protein phosphatase 2b catalytic subunit alpha isoform	F	GO:0005509	calcium ion binding
R0LLX0	serine threonine-protein phosphatase 2b catalytic subunit alpha isoform	C	GO:0030018	Z disc
R0LLX0	serine threonine-protein phosphatase 2b catalytic subunit alpha isoform	F	GO:0019899	enzyme binding
R0LLX0	serine threonine-protein phosphatase 2b catalytic subunit alpha isoform	P	GO:0042110	T cell activation
R0LLX0	serine threonine-protein phosphatase 2b catalytic subunit alpha isoform	P	GO:0006816	calcium ion transport
R0LRM4	protein canopy homolog partial	F	GO:0005102	receptor binding
R0LRM4	protein canopy homolog partial	P	GO:0007165	signal transduction
R0K7A7	guanine nucleotide-binding protein g subunit alpha isoform x1	F	GO:0004871	signal transducer activity
R0K7A7	guanine nucleotide-binding protein g subunit alpha isoform x1	C	GO:0005834	heterotrimeric G-protein complex
R0K7A7	guanine nucleotide-binding protein g subunit alpha isoform x1	P	GO:0010243	response to organonitrogen compound
R0K7A7	guanine nucleotide-binding protein g subunit alpha isoform x1	F	GO:0031683	G-protein beta/gamma-subunit complex binding
R0K7A7	guanine nucleotide-binding protein g subunit alpha isoform x1	F	GO:0001664	G-protein coupled receptor binding
R0K7A7	guanine nucleotide-binding protein g subunit alpha isoform x1	P	GO:0007191	adenylate cyclase-activating dopamine receptor signaling pathway
R0K7A7	guanine nucleotide-binding protein g subunit alpha isoform x1	F	GO:0003924	GTPase activity
R0K7A7	guanine nucleotide-binding protein g subunit alpha isoform x1	P	GO:0007608	sensory perception of smell
R0K7A7	guanine nucleotide-binding protein g subunit alpha isoform x1	F	GO:0005525	GTP binding
R0K7A7	guanine nucleotide-binding protein g subunit alpha isoform x1	P	GO:0006184	GTP catabolic process
R0L9Q3	rna-binding motif x chromosome isoform x1	F	GO:0003676	nucleic acid binding
R0L9Q3	rna-binding motif x chromosome isoform x1	F	GO:0000166	nucleotide binding
R0M3Z3	myristoylated alanine-rich c-kinase substrate	F	GO:0005516	calmodulin binding
U3ILK9	copper homeostasis protein cutc homolog	C	GO:0044424	intracellular part
U3ILK9	copper homeostasis protein cutc homolog	F	GO:0005507	copper ion binding
U3ILK9	copper homeostasis protein cutc homolog	P	GO:0055070	copper ion homeostasis
R0KNW3	acyl- synthetase short-chain family member mitochondrial	P	GO:0008152	metabolic process
R0KNW3	acyl- synthetase short-chain family member mitochondrial	C	GO:0005739	mitochondrion
R0KNW3	acyl- synthetase short-chain family member mitochondrial	F	GO:0003824	catalytic activity
R0KYN8	dermatopontin	C	GO:0044421	extracellular region part
R0JE41	serum deprivation-response protein	P	GO:0048523	negative regulation of cellular process
R0JE41	serum deprivation-response protein	P	GO:0019222	regulation of metabolic process
R0JE41	serum deprivation-response protein	P	GO:0010627	regulation of intracellular protein kinase cascade
R0JE41	serum deprivation-response protein	C	GO:0044464	cell part
U3I4B3	receptor expression-enhancing protein 5	C	GO:0070062	extracellular vesicular exosome
U3I8B5	echinoderm microtubule-associated 1 isoform x2	C	GO:0072686	mitotic spindle
U3I8B5	echinoderm microtubule-associated 1 isoform x2	P	GO:0000226	microtubule cytoskeleton organization
U3I8B5	echinoderm microtubule-associated 1 isoform x2	P	GO:0044767	single-organism developmental process
U3I8B5	echinoderm microtubule-associated 1 isoform x2	P	GO:0007399	nervous system development
U3I8B5	echinoderm microtubule-associated 1 isoform x2	P	GO:0030154	cell differentiation
U3I8B5	echinoderm microtubule-associated 1 isoform x2	P	GO:0048513	organ development
U3I8B5	echinoderm microtubule-associated 1 isoform x2	F	GO:0015631	tubulin binding
U3I8B5	echinoderm microtubule-associated 1 isoform x2	C	GO:0045298	tubulin complex
U3IA88	transcription elongation factor a protein 1	C	GO:0005634	nucleus
U3IA88	transcription elongation factor a protein 1	P	GO:0032784	regulation of DNA-dependent transcription, elongation
U3IA88	transcription elongation factor a protein 1	P	GO:0006357	regulation of transcription from RNA polymerase II promoter
U3IA88	transcription elongation factor a protein 1	F	GO:0008270	zinc ion binding
U3IA88	transcription elongation factor a protein 1	F	GO:0003677	DNA binding
R0L5Q1	interferon-induced gtp-binding protein mx-like	C	GO:0044424	intracellular part
R0L5Q1	interferon-induced gtp-binding protein mx-like	F	GO:0003924	GTPase activity
R0L5Q1	interferon-induced gtp-binding protein mx-like	F	GO:0005525	GTP binding
R0JRA6	serine threonine-protein phosphatase 4 regulatory subunit 3a	C	GO:0044424	intracellular part
R0JRA6	serine threonine-protein phosphatase 4 regulatory subunit 3a	F	GO:0005488	binding
R0M0V0	exocyst complex component 1 isoform x1	C	GO:0016020	membrane
U3IXN7	beta-defensin 2	P	GO:0006952	defense response
U3IXN7	beta-defensin 2	C	GO:0005576	extracellular region
U3IJ74	fh1 fh2 domain-containing protein 1	C	GO:0044424	intracellular part
U3IJ74	fh1 fh2 domain-containing protein 1	F	GO:0005488	binding
R0LP44	aldehyde dehydrogenase family 1 member a3 isoform x1	P	GO:0048048	embryonic eye morphogenesis
R0LP44	aldehyde dehydrogenase family 1 member a3 isoform x1	P	GO:0048386	positive regulation of retinoic acid receptor signaling pathway
R0LP44	aldehyde dehydrogenase family 1 member a3 isoform x1	P	GO:0006081	cellular aldehyde metabolic process
R0LP44	aldehyde dehydrogenase family 1 member a3 isoform x1	F	GO:0004029	aldehyde dehydrogenase (NAD) activity
R0LP44	aldehyde dehydrogenase family 1 member a3 isoform x1	F	GO:0001758	retinal dehydrogenase activity
R0LP44	aldehyde dehydrogenase family 1 member a3 isoform x1	P	GO:0031076	embryonic camera-type eye development
R0LP44	aldehyde dehydrogenase family 1 member a3 isoform x1	P	GO:0042573	retinoic acid metabolic process
R0LP44	aldehyde dehydrogenase family 1 member a3 isoform x1	F	GO:0005488	binding
R0LP44	aldehyde dehydrogenase family 1 member a3 isoform x1	P	GO:0055114	oxidation-reduction process
R0LP44	aldehyde dehydrogenase family 1 member a3 isoform x1	P	GO:0006094	gluconeogenesis
R0LP44	aldehyde dehydrogenase family 1 member a3 isoform x1	P	GO:0006096	glycolysis
R0LP44	aldehyde dehydrogenase family 1 member a3 isoform x1	P	GO:0006525	arginine metabolic process
R0LP44	aldehyde dehydrogenase family 1 member a3 isoform x1	P	GO:0006547	histidine metabolic process
R0LP44	aldehyde dehydrogenase family 1 member a3 isoform x1	P	GO:0006550	isoleucine catabolic process
R0LP44	aldehyde dehydrogenase family 1 member a3 isoform x1	P	GO:0006552	leucine catabolic process
R0LP44	aldehyde dehydrogenase family 1 member a3 isoform x1	P	GO:0006554	lysine catabolic process
R0LP44	aldehyde dehydrogenase family 1 member a3 isoform x1	P	GO:0006560	proline metabolic process
R0LP44	aldehyde dehydrogenase family 1 member a3 isoform x1	P	GO:0006568	tryptophan metabolic process
R0LP44	aldehyde dehydrogenase family 1 member a3 isoform x1	P	GO:0006574	valine catabolic process
R0LP44	aldehyde dehydrogenase family 1 member a3 isoform x1	P	GO:0006631	fatty acid metabolic process
R0LP44	aldehyde dehydrogenase family 1 member a3 isoform x1	P	GO:0006699	bile acid biosynthetic process
R0LP44	aldehyde dehydrogenase family 1 member a3 isoform x1	P	GO:0019260	1,2-dichloroethane catabolic process
R0LP44	aldehyde dehydrogenase family 1 member a3 isoform x1	P	GO:0019482	beta-alanine metabolic process
R0LP44	aldehyde dehydrogenase family 1 member a3 isoform x1	P	GO:0019852	L-ascorbic acid metabolic process
R0LP44	aldehyde dehydrogenase family 1 member a3 isoform x1	P	GO:0046251	limonene catabolic process
R0LP44	aldehyde dehydrogenase family 1 member a3 isoform x1	P	GO:0046486	glycerolipid metabolic process
R0LP44	aldehyde dehydrogenase family 1 member a3 isoform x1	P	GO:0042572	retinol metabolic process
U3IWC7	sumo-activating enzyme subunit 1	C	GO:0043231	intracellular membrane-bounded organelle
U3IWC7	sumo-activating enzyme subunit 1	P	GO:0008152	metabolic process
U3IWC7	sumo-activating enzyme subunit 1	F	GO:0008641	small protein activating enzyme activity
U3J8L8	otogelin-like protein	P	GO:0046373	L-arabinose metabolic process
U3J8L8	otogelin-like protein	F	GO:0046556	alpha-N-arabinofuranosidase activity
U3J8L8	otogelin-like protein	P	GO:0007605	sensory perception of sound
U3J8L8	otogelin-like protein	P	GO:0009117	nucleotide metabolic process
R0LMM0	cwf19-like protein 1	F	GO:0003824	catalytic activity
R0LMM0	cwf19-like protein 1	P	GO:0008152	metabolic process
R0JL69	pdz and lim domain protein 5 isoform x2	F	GO:0005515	protein binding
R0JL69	pdz and lim domain protein 5 isoform x2	F	GO:0008270	zinc ion binding
R0LT66	golgi resident protein gcp60	F	GO:0000062	fatty-acyl-CoA binding
R0LT66	golgi resident protein gcp60	P	GO:0006810	transport
R0LT66	golgi resident protein gcp60	C	GO:0016021	integral to membrane
R0L1B4	inter-alpha-trypsin inhibitor heavy chain h2	C	GO:0044421	extracellular region part
R0L1B4	inter-alpha-trypsin inhibitor heavy chain h2	F	GO:0004867	serine-type endopeptidase inhibitor activity
R0L1B4	inter-alpha-trypsin inhibitor heavy chain h2	P	GO:0030212	hyaluronan metabolic process
R0LHF4	serine arginine-rich splicing factor 5	C	GO:0005634	nucleus
R0LHF4	serine arginine-rich splicing factor 5	F	GO:0003676	nucleic acid binding
R0LHF4	serine arginine-rich splicing factor 5	F	GO:0000166	nucleotide binding
U3IN79	low quality protein: dna ligase 3	P	GO:0006284	base-excision repair
U3IN79	low quality protein: dna ligase 3	P	GO:0006260	DNA replication
U3IN79	low quality protein: dna ligase 3	C	GO:0005694	chromosome
U3IN79	low quality protein: dna ligase 3	C	GO:0005654	nucleoplasm
U3IN79	low quality protein: dna ligase 3	P	GO:0006310	DNA recombination
U3IN79	low quality protein: dna ligase 3	F	GO:0003910	DNA ligase (ATP) activity
U3IN79	low quality protein: dna ligase 3	F	GO:0003677	DNA binding
U3IN79	low quality protein: dna ligase 3	F	GO:0008270	zinc ion binding
U3IN79	low quality protein: dna ligase 3	F	GO:0005524	ATP binding
U3IN79	low quality protein: dna ligase 3	P	GO:0071897	DNA biosynthetic process
U3IN79	low quality protein: dna ligase 3	P	GO:0051103	DNA ligation involved in DNA repair
R0JNI0	heterochromatin-associated protein ment-like	F	GO:0030414	peptidase inhibitor activity
R0JNI0	heterochromatin-associated protein ment-like	P	GO:0010466	negative regulation of peptidase activity
R0JNI0	heterochromatin-associated protein ment-like	C	GO:0005615	extracellular space
R0LDG6	histamine n-methyltransferase-like	C	GO:0043227	membrane-bounded organelle
R0LDG6	histamine n-methyltransferase-like	F	GO:0046539	histamine N-methyltransferase activity
R0LDG6	histamine n-methyltransferase-like	P	GO:0032259	methylation
R0LDG6	histamine n-methyltransferase-like	C	GO:0044424	intracellular part
R0LDG6	histamine n-methyltransferase-like	P	GO:0006547	histidine metabolic process
U3IIP3	transcriptional repressor ctcf isoform x2	F	GO:0005515	protein binding
U3IIP3	transcriptional repressor ctcf isoform x2	P	GO:0010629	negative regulation of gene expression
U3IIP3	transcriptional repressor ctcf isoform x2	P	GO:0006355	regulation of transcription, DNA-dependent
U3IIP3	transcriptional repressor ctcf isoform x2	P	GO:0006259	DNA metabolic process
U3IIP3	transcriptional repressor ctcf isoform x2	F	GO:0003677	DNA binding
U3IIP3	transcriptional repressor ctcf isoform x2	C	GO:0044446	intracellular organelle part
U3IIP3	transcriptional repressor ctcf isoform x2	C	GO:0043232	intracellular non-membrane-bounded organelle
U3IIP3	transcriptional repressor ctcf isoform x2	C	GO:0005634	nucleus
U3IIP3	transcriptional repressor ctcf isoform x2	P	GO:0040029	regulation of gene expression, epigenetic
U3IIP3	transcriptional repressor ctcf isoform x2	F	GO:0046872	metal ion binding
U3IFM9	kinesin light chain 1 isoform x1	C	GO:0005737	cytoplasm
U3IFM9	kinesin light chain 1 isoform x1	C	GO:0043227	membrane-bounded organelle
U3IFM9	kinesin light chain 1 isoform x1	C	GO:0043005	neuron projection
U3IFM9	kinesin light chain 1 isoform x1	F	GO:0003777	microtubule motor activity
U3IFM9	kinesin light chain 1 isoform x1	C	GO:0005871	kinesin complex
U3IFM9	kinesin light chain 1 isoform x1	F	GO:0005515	protein binding
U3IFM9	kinesin light chain 1 isoform x1	C	GO:0005874	microtubule
U3IFM9	kinesin light chain 1 isoform x1	P	GO:0007017	microtubule-based process
R0JXZ4	actin-related protein 2 3 complex subunit 1b	F	GO:0005515	protein binding
R0JXZ4	actin-related protein 2 3 complex subunit 1b	P	GO:0034314	Arp2/3 complex-mediated actin nucleation
R0JXZ4	actin-related protein 2 3 complex subunit 1b	C	GO:0005885	Arp2/3 protein complex
R0LUZ4	60s ribosomal protein l36	P	GO:0006413	translational initiation
R0LUZ4	60s ribosomal protein l36	P	GO:0019083	viral transcription
R0LUZ4	60s ribosomal protein l36	C	GO:0005730	nucleolus
R0LUZ4	60s ribosomal protein l36	F	GO:0003735	structural constituent of ribosome
R0LUZ4	60s ribosomal protein l36	P	GO:0006414	translational elongation
R0LUZ4	60s ribosomal protein l36	P	GO:0006415	translational termination
R0LUZ4	60s ribosomal protein l36	P	GO:0006614	SRP-dependent cotranslational protein targeting to membrane
R0LUZ4	60s ribosomal protein l36	C	GO:0022625	cytosolic large ribosomal subunit
R0LUZ4	60s ribosomal protein l36	C	GO:0016020	membrane
R0LUZ4	60s ribosomal protein l36	P	GO:0000184	nuclear-transcribed mRNA catabolic process, nonsense-mediated decay
R0LUZ4	60s ribosomal protein l36	P	GO:0042254	ribosome biogenesis
R0LSA2	abl interactor 2 isoform x2	C	GO:0030027	lamellipodium
R0LSA2	abl interactor 2 isoform x2	C	GO:0030175	filopodium
R0LSA2	abl interactor 2 isoform x2	C	GO:0031209	SCAR complex
R0LSA2	abl interactor 2 isoform x2	C	GO:0005829	cytosol
R0LSA2	abl interactor 2 isoform x2	F	GO:0070064	proline-rich region binding
R0LSA2	abl interactor 2 isoform x2	P	GO:2000601	positive regulation of Arp2/3 complex-mediated actin nucleation
R0LSA2	abl interactor 2 isoform x2	F	GO:0031625	ubiquitin protein ligase binding
R0LSA2	abl interactor 2 isoform x2	F	GO:0003677	DNA binding
R0LSA2	abl interactor 2 isoform x2	P	GO:0016601	Rac protein signal transduction
R0LSA2	abl interactor 2 isoform x2	P	GO:0018108	peptidyl-tyrosine phosphorylation
R0LSA2	abl interactor 2 isoform x2	F	GO:0048365	Rac GTPase binding
R0LSA2	abl interactor 2 isoform x2	F	GO:0032403	protein complex binding
R0LSA2	abl interactor 2 isoform x2	F	GO:0017124	SH3 domain binding
R0LSA2	abl interactor 2 isoform x2	P	GO:0016477	cell migration
R0LSA2	abl interactor 2 isoform x2	F	GO:0008093	cytoskeletal adaptor activity
R0KF46	collagen alpha-1 chain	P	GO:0048514	blood vessel morphogenesis
R0KF46	collagen alpha-1 chain	P	GO:0009888	tissue development
R0KF46	collagen alpha-1 chain	P	GO:0044763	single-organism cellular process
R0KF46	collagen alpha-1 chain	C	GO:0005581	collagen
R0KF46	collagen alpha-1 chain	P	GO:0048513	organ development
R0KF46	collagen alpha-1 chain	F	GO:0005201	extracellular matrix structural constituent
R0M552	39s ribosomal protein mitochondrial	C	GO:0005840	ribosome
R0M552	39s ribosomal protein mitochondrial	C	GO:0005739	mitochondrion
R0M552	39s ribosomal protein mitochondrial	F	GO:0019843	rRNA binding
R0M552	39s ribosomal protein mitochondrial	P	GO:0006412	translation
R0M552	39s ribosomal protein mitochondrial	F	GO:0003735	structural constituent of ribosome
R0M552	39s ribosomal protein mitochondrial	P	GO:0042254	ribosome biogenesis
U3IDA3	lymphocyte antigen 75	C	GO:0009897	external side of plasma membrane
R0LKP8	upf0468 protein c16orf80 homolog	C	GO:0005815	microtubule organizing center
R0LKP8	upf0468 protein c16orf80 homolog	P	GO:0048518	positive regulation of biological process
R0LKP8	upf0468 protein c16orf80 homolog	C	GO:0005929	cilium
R0LKP8	upf0468 protein c16orf80 homolog	P	GO:2000145	regulation of cell motility
R0JQB0	gdnf family receptor alpha-1	C	GO:0016020	membrane
R0JQB0	gdnf family receptor alpha-1	F	GO:0004872	receptor activity
R0JQB0	gdnf family receptor alpha-1	P	GO:0007165	signal transduction
U3J5X5	neurabin-1-like isoform x1	F	GO:0005515	protein binding
U3ID25	disks large homolog 1 isoform x3	P	GO:0097120	receptor localization to synapse
U3ID25	disks large homolog 1 isoform x3	F	GO:0004385	guanylate kinase activity
U3ID25	disks large homolog 1 isoform x3	P	GO:0009888	tissue development
U3ID25	disks large homolog 1 isoform x3	C	GO:0014069	postsynaptic density
U3ID25	disks large homolog 1 isoform x3	P	GO:0007268	synaptic transmission
U3ID25	disks large homolog 1 isoform x3	C	GO:0008328	ionotropic glutamate receptor complex
U3ID25	disks large homolog 1 isoform x3	C	GO:0016323	basolateral plasma membrane
U3ID25	disks large homolog 1 isoform x3	P	GO:0046939	nucleotide phosphorylation
U3ID25	disks large homolog 1 isoform x3	P	GO:0009653	anatomical structure morphogenesis
U3ID25	disks large homolog 1 isoform x3	C	GO:0030054	cell junction
U3ID25	disks large homolog 1 isoform x3	C	GO:0043231	intracellular membrane-bounded organelle
U3ID25	disks large homolog 1 isoform x3	P	GO:0042127	regulation of cell proliferation
U3ID25	disks large homolog 1 isoform x3	P	GO:0007399	nervous system development
U3ID25	disks large homolog 1 isoform x3	C	GO:0045211	postsynaptic membrane
U3ID25	disks large homolog 1 isoform x3	P	GO:0002376	immune system process
U3ID25	disks large homolog 1 isoform x3	P	GO:0048523	negative regulation of cellular process
U3ID25	disks large homolog 1 isoform x3	P	GO:0048522	positive regulation of cellular process
U3ID25	disks large homolog 1 isoform x3	P	GO:0045197	establishment or maintenance of epithelial cell apical/basal polarity
U3ID25	disks large homolog 1 isoform x3	P	GO:0043113	receptor clustering
U3ID25	disks large homolog 1 isoform x3	F	GO:0019899	enzyme binding
U3ID25	disks large homolog 1 isoform x3	P	GO:0044767	single-organism developmental process
U3ID25	disks large homolog 1 isoform x3	C	GO:0044444	cytoplasmic part
U3ID25	disks large homolog 1 isoform x3	F	GO:0035255	ionotropic glutamate receptor binding
U3ID25	disks large homolog 1 isoform x3	P	GO:0006144	purine nucleobase metabolic process
U3ID25	disks large homolog 1 isoform x3	P	GO:0007165	signal transduction
R0LEB1	rho guanine nucleotide exchange factor 12 isoform x3	P	GO:0043547	positive regulation of GTPase activity
R0LEB1	rho guanine nucleotide exchange factor 12 isoform x3	P	GO:0035023	regulation of Rho protein signal transduction
R0LEB1	rho guanine nucleotide exchange factor 12 isoform x3	F	GO:0005515	protein binding
R0LEB1	rho guanine nucleotide exchange factor 12 isoform x3	F	GO:0005089	Rho guanyl-nucleotide exchange factor activity
R0LEB1	rho guanine nucleotide exchange factor 12 isoform x3	C	GO:0005737	cytoplasm
R0LEB1	rho guanine nucleotide exchange factor 12 isoform x3	P	GO:0038032	termination of G-protein coupled receptor signaling pathway
U3IX10	synaptosomal-associated protein 23 isoform x1	C	GO:0031988	membrane-bounded vesicle
U3IX10	synaptosomal-associated protein 23 isoform x1	C	GO:0043231	intracellular membrane-bounded organelle
U3IX10	synaptosomal-associated protein 23 isoform x1	F	GO:0005484	SNAP receptor activity
U3IX10	synaptosomal-associated protein 23 isoform x1	C	GO:0031410	cytoplasmic vesicle
U3IX10	synaptosomal-associated protein 23 isoform x1	P	GO:0031629	synaptic vesicle fusion to presynaptic membrane
U3IX10	synaptosomal-associated protein 23 isoform x1	P	GO:0016082	synaptic vesicle priming
U3IX10	synaptosomal-associated protein 23 isoform x1	F	GO:0019905	syntaxin binding
U3IX10	synaptosomal-associated protein 23 isoform x1	C	GO:0031201	SNARE complex
U3IX10	synaptosomal-associated protein 23 isoform x1	C	GO:0005886	plasma membrane
R0LBT2	cd151 antigen	C	GO:0016021	integral to membrane
R0JP63	farnesyl pyrophosphate synthase	F	GO:0005488	binding
R0JP63	farnesyl pyrophosphate synthase	C	GO:0043231	intracellular membrane-bounded organelle
R0JP63	farnesyl pyrophosphate synthase	P	GO:0016125	sterol metabolic process
R0JP63	farnesyl pyrophosphate synthase	F	GO:0016740	transferase activity
R0JP63	farnesyl pyrophosphate synthase	C	GO:0044444	cytoplasmic part
R0JP63	farnesyl pyrophosphate synthase	P	GO:0006694	steroid biosynthetic process
R0JP63	farnesyl pyrophosphate synthase	P	GO:0008299	isoprenoid biosynthetic process
U3J598	glutaminyl-peptide cyclotransferase	P	GO:0017186	peptidyl-pyroglutamic acid biosynthetic process, using glutaminyl-peptide cyclotransferase
U3J598	glutaminyl-peptide cyclotransferase	F	GO:0016603	glutaminyl-peptide cyclotransferase activity
U3J598	glutaminyl-peptide cyclotransferase	C	GO:0070062	extracellular vesicular exosome
U3J598	glutaminyl-peptide cyclotransferase	F	GO:0008270	zinc ion binding
R0L1A8	transaldolase isoform x2	C	GO:0043227	membrane-bounded organelle
R0L1A8	transaldolase isoform x2	C	GO:0005737	cytoplasm
R0L1A8	transaldolase isoform x2	P	GO:0006098	pentose-phosphate shunt
R0L1A8	transaldolase isoform x2	F	GO:0004801	sedoheptulose-7-phosphate:D-glyceraldehyde-3-phosphate glyceronetransferase activity
R0JHS0	intraflagellar transport protein 140 homolog	P	GO:0048731	system development
R0JHS0	intraflagellar transport protein 140 homolog	P	GO:0044763	single-organism cellular process
R0JHS0	intraflagellar transport protein 140 homolog	C	GO:0044463	cell projection part
R0JHS0	intraflagellar transport protein 140 homolog	P	GO:0044767	single-organism developmental process
R0JHS0	intraflagellar transport protein 140 homolog	C	GO:0044422	organelle part
R0JHS0	intraflagellar transport protein 140 homolog	C	GO:0031514	motile cilium
R0JHS0	intraflagellar transport protein 140 homolog	P	GO:0009653	anatomical structure morphogenesis
R0JHS0	intraflagellar transport protein 140 homolog	F	GO:0005515	protein binding
U3I8J0	vitellogenin-1-like	F	GO:0005319	lipid transporter activity
U3I8J0	vitellogenin-1-like	P	GO:0006869	lipid transport
R0LSC2	anterior gradient protein 3 homolog	F	GO:0002162	dystroglycan binding
R0LJJ2	poly	F	GO:0003950	NAD+ ADP-ribosyltransferase activity
R0LJJ2	poly	P	GO:0008152	metabolic process
U3I8E1	actin-related protein 2 3 complex subunit 3	C	GO:0005885	Arp2/3 protein complex
U3I8E1	actin-related protein 2 3 complex subunit 3	P	GO:0034314	Arp2/3 complex-mediated actin nucleation
T2HRE3	mitochondrial h+-transporting atp synthase f1 complex alpha subunit 1	P	GO:0015992	proton transport
T2HRE3	mitochondrial h+-transporting atp synthase f1 complex alpha subunit 1	F	GO:0016820	hydrolase activity, acting on acid anhydrides, catalyzing transmembrane movement of substances
T2HRE3	mitochondrial h+-transporting atp synthase f1 complex alpha subunit 1	P	GO:0009987	cellular process
T2HRE3	mitochondrial h+-transporting atp synthase f1 complex alpha subunit 1	F	GO:0005524	ATP binding
U3IPI8	heat shock protein beta-8	C	GO:0005622	intracellular
[truncated: 1,821 more rows]

## Sheet: BP
Level	GO ID	Term	Type	#Seqs	Sequences
10	GO:0019260	1,2-dichloroethane catabolic process	Biological Process	2	R0LP44, R0K4R7
9	GO:0018899	1,2-dichloroethane metabolic process	Biological Process	2	R0LP44, R0K4R7
11	GO:0015800	acidic amino acid transport	Biological Process	1	R0L916
6	GO:0030036	actin cytoskeleton organization	Biological Process	20	R0L8I3, R0LER2, R0LSA2, U3I8E1, R0JUC7, R0LM85, U3IS05, U3J1H0, U3INH3, U3IEA5, R0JXZ4, U3IX89, U3I9X9, R0L9A7, U3IFD3, R0LBE3, U3J6R2, U3IPY8, R0LBX0, R0KUV7
7	GO:0031532	actin cytoskeleton reorganization	Biological Process	1	U3IEA5
9	GO:0051017	actin filament bundle assembly	Biological Process	1	R0L9A7
8	GO:0061572	actin filament bundle organization	Biological Process	1	R0L9A7
12	GO:0051693	actin filament capping	Biological Process	1	U3I9X9
9	GO:0030042	actin filament depolymerization	Biological Process	1	U3I9X9
7	GO:0007015	actin filament organization	Biological Process	13	R0LER2, R0LSA2, U3I8E1, R0LM85, U3IS05, U3J1H0, U3INH3, U3IEA5, R0JXZ4, U3I9X9, R0L9A7, R0LBE3, U3J6R2
9	GO:0030041	actin filament polymerization	Biological Process	7	U3J1H0, U3IEA5, R0JXZ4, R0LSA2, U3I9X9, U3I8E1, U3J6R2
5	GO:0030048	actin filament-based movement	Biological Process	1	R0LBX0
4	GO:0030029	actin filament-based process	Biological Process	20	R0L8I3, R0LER2, R0LSA2, U3I8E1, R0JUC7, R0LM85, U3IS05, U3J1H0, U3INH3, U3IEA5, R0JXZ4, U3I9X9, U3IX89, R0L9A7, U3IFD3, R0LBE3, U3J6R2, R0LBX0, U3IPY8, R0KUV7
12	GO:0045010	actin nucleation	Biological Process	4	R0JXZ4, R0LSA2, U3I8E1, U3J6R2
8	GO:0008154	actin polymerization or depolymerization	Biological Process	7	U3J1H0, U3IEA5, R0JXZ4, R0LSA2, U3I9X9, U3I8E1, U3J6R2
5	GO:0001508	action potential	Biological Process	2	R0M708, Q5XMI3
12	GO:0097202	activation of cysteine-type endopeptidase activity	Biological Process	2	U3IAX5, U3I4L6
7	GO:0002253	activation of immune response	Biological Process	5	E5FXJ2, D4P3M2, U3IQV8, R0KW16, U3IAX5
9	GO:0002218	activation of innate immune response	Biological Process	1	E5FXJ2
12	GO:0006987	activation of signaling protein activity involved in unfolded protein response	Biological Process	1	U3I640
7	GO:0031032	actomyosin structure organization	Biological Process	3	R0L8I3, U3IFD3, R0LBX0
6	GO:0002526	acute inflammatory response	Biological Process	4	Q4L1B3, U3IQV8, R0KW16, U3IC83
7	GO:0006953	acute-phase response	Biological Process	2	Q4L1B3, U3IC83
7	GO:0042967	acyl-carrier-protein biosynthetic process	Biological Process	3	B4ZY90, U3I4J3, U3J2G3
4	GO:0002250	adaptive immune response	Biological Process	2	Q6TU41, Q6TU42
5	GO:0002460	adaptive immune response based on somatic recombination of immune receptors built from immunoglobulin superfamily domains	Biological Process	2	Q6TU41, Q6TU42
11	GO:0007191	adenylate cyclase-activating dopamine receptor signaling pathway	Biological Process	1	R0K7A7
10	GO:0007189	adenylate cyclase-activating G-protein coupled receptor signaling pathway	Biological Process	1	R0K7A7
9	GO:0007188	adenylate cyclase-modulating G-protein coupled receptor signaling pathway	Biological Process	3	R0LTA0, U3IMY4, R0K7A7
7	GO:0034333	adherens junction assembly	Biological Process	1	U3IEA5
6	GO:0034332	adherens junction organization	Biological Process	2	U3IEA5, D4P3M2
5	GO:0030534	adult behavior	Biological Process	1	R0KXC4
6	GO:0008344	adult locomotory behavior	Biological Process	1	R0KXC4
7	GO:0009060	aerobic respiration	Biological Process	2	U3IDE6, U3J9J4
4	GO:0007568	aging	Biological Process	2	R0LH29, R0KUV7
11	GO:0006522	alanine metabolic process	Biological Process	1	P24058
6	GO:0046165	alcohol biosynthetic process	Biological Process	1	R0LN39
5	GO:0006066	alcohol metabolic process	Biological Process	7	R0LN39, R0JP63, R0JWB8, R0LP44, R0KDK0, R0K4W8, Q9PRR6
7	GO:0019400	alditol metabolic process	Biological Process	1	R0K4W8
6	GO:0052646	alditol phosphate metabolic process	Biological Process	1	R0M708
5	GO:0009820	alkaloid metabolic process	Biological Process	1	R0K8R4
10	GO:1901607	alpha-amino acid biosynthetic process	Biological Process	7	U3I954, R0KA47, U3J3R3, U3ICK7, R0K4R7, P24058, R0L6Q1
10	GO:1901606	alpha-amino acid catabolic process	Biological Process	6	R0LFS0, R0L970, R0LG42, R0LP44, R0K4R7, U3J9J4
9	GO:1901605	alpha-amino acid metabolic process	Biological Process	28	R0KA47, U3J8I6, R0L916, R0KY39, U3IHA0, R0LDG6, R0L970, U3I954, U3J4U9, U3I614, R0LP44, U3I853, U3ICK7, R0LLA0, U3J7W0, P24058, R0LFS0, R0LG42, R0LM85, U3J9J4, U3IVJ1, U3J3R3, R0JTZ5, R0K4R7, R0JUR5, R0KPE1, R0L6Q1, R0LPH1
7	GO:0001667	ameboidal cell migration	Biological Process	2	U3I9X9, A9LM16
6	GO:0042886	amide transport	Biological Process	2	R0LLX0, R0M2S9
6	GO:0009309	amine biosynthetic process	Biological Process	1	U3I954
5	GO:0009308	amine metabolic process	Biological Process	4	U3I954, R0LP44, R0K4R7, U3J9J4
6	GO:0015837	amine transport	Biological Process	1	U3IPK7
11	GO:0043090	amino acid import	Biological Process	1	R0L916
11	GO:0003333	amino acid transmembrane transport	Biological Process	1	R0LZ13
10	GO:0006865	amino acid transport	Biological Process	3	R0M708, R0L916, R0LZ13
6	GO:0046348	amino sugar catabolic process	Biological Process	1	R0L366
5	GO:0006040	amino sugar metabolic process	Biological Process	4	R0L366, U3IDQ7, U3I8F1, R0K6B5
6	GO:0006023	aminoglycan biosynthetic process	Biological Process	2	U3IAL2, U3J3R3
6	GO:0006026	aminoglycan catabolic process	Biological Process	2	R0L366, P00717
5	GO:0006022	aminoglycan metabolic process	Biological Process	6	R0L1B4, U3IAL2, R0L366, P00717, U3IDQ7, U3J3R3
8	GO:0030648	aminoglycoside antibiotic biosynthetic process	Biological Process	1	R0LN39
7	GO:0030647	aminoglycoside antibiotic metabolic process	Biological Process	1	R0LN39
5	GO:0051322	anaphase	Biological Process	1	R0K7K2
3	GO:0048856	anatomical structure development	Biological Process	101	U3IL97, R0M3M9, U3J0G8, R0JER3, U3IHA0, R0L3X7, D4P3M2, R0J6T6, R0LLA0, R0KUV7, U3IZL8, R0LTH4, U3IBU2, R0KC15, R0LQ12, U3IW58, U3IFD3, D7RF71, U3I640, R0LY14, R0J741, R0LPH1, R0LMJ5, R0LVG6, R0LI53, R0LVG7, R0KB27, A9LM16, U3I0P7, U3IFC4, U3IEA5, R0LH29, R0LGQ8, R0LBX0, R0LGZ0, R0KNJ7, P24058, R0LSH5, R0LM41, R0JDI0, U3IKL9, U3ILF3, U3I5Q2, R0JUR5, R0M0H3, U3IHN6, U3I1Y8, U3I584, U3IGL6, R0JAB5,…
5	GO:0048646	anatomical structure formation involved in morphogenesis	Biological Process	9	R0KEI5, U3IFC4, R0L3X7, U3I9X7, U3IFD3, R0LTH4, R0KNJ7, U3J497, R0LPH1
5	GO:0060249	anatomical structure homeostasis	Biological Process	3	D4P3M2, R0JTZ5, U3I9T6
4	GO:0009653	anatomical structure morphogenesis	Biological Process	46	R0LVG6, R0LLX0, R0L7L6, R0KY39, U3IVI2, R0K4A2, U3J9M1, R0L8H8, A9LM16, R0JDT7, R0KF46, U3IFC4, R0L3X7, U3I9X7, U3IEA5, D4P3M2, R0LH29, R0L9A7, R0LGQ8, U3J9U3, R0LP44, R0KJN3, R0LLA0, U3IVW1, R0J6T6, R0LBX0, R0J7T6, R0KNJ7, R0KUV7, U3ID25, U3IZL8, R0LTH4, R0JRH5, U3IBU2, R0LM41, R0JHS0, R0KEI5, U3ILF3, U3IFD3, U3I5Q2, R0JUR5, U3I584, U3J497, R0J741, R0JAB5, R0LPH1
8	GO:0030521	androgen receptor signaling pathway	Biological Process	1	R0KXC4
11	GO:0001525	angiogenesis	Biological Process	1	U3I9X7
12	GO:0060055	angiogenesis involved in wound healing	Biological Process	1	U3I9X7
8	GO:0098656	anion transmembrane transport	Biological Process	1	R0LZ13
7	GO:0006820	anion transport	Biological Process	4	U3I872, R0M708, R0L916, R0LZ13
8	GO:0009948	anterior/posterior axis specification	Biological Process	1	R0LTH4
7	GO:0009952	anterior/posterior pattern specification	Biological Process	2	R0L3X7, R0LTH4
6	GO:0017000	antibiotic biosynthetic process	Biological Process	1	R0LN39
5	GO:0016999	antibiotic metabolic process	Biological Process	1	R0LN39
3	GO:0019882	antigen processing and presentation	Biological Process	5	R0K7K2, R0KJN3, Q6TU41, Q6TU42, R0KUV7
4	GO:0019884	antigen processing and presentation of exogenous antigen	Biological Process	2	R0K7K2, R0KJN3
5	GO:0002478	antigen processing and presentation of exogenous peptide antigen	Biological Process	2	R0K7K2, R0KJN3
6	GO:0019886	antigen processing and presentation of exogenous peptide antigen via MHC class II	Biological Process	2	R0K7K2, R0KJN3
4	GO:0048002	antigen processing and presentation of peptide antigen	Biological Process	5	R0K7K2, R0KJN3, Q6TU41, Q6TU42, R0KUV7
5	GO:0002474	antigen processing and presentation of peptide antigen via MHC class I	Biological Process	3	Q6TU41, Q6TU42, R0KUV7
5	GO:0002495	antigen processing and presentation of peptide antigen via MHC class II	Biological Process	2	R0K7K2, R0KJN3
4	GO:0002504	antigen processing and presentation of peptide or polysaccharide antigen via MHC class II	Biological Process	2	R0K7K2, R0KJN3
7	GO:0008637	apoptotic mitochondrial changes	Biological Process	2	R0LY14, R0KC15
6	GO:0006915	apoptotic process	Biological Process	23	U3IEW1, R0LF16, R0KXC4, U3IPK7, R0KC15, U3IAX5, U3I4L6, R0JXJ9, U3I8V5, U3IHA0, R0KEI5, R0L3X7, U3I9X9, R0L9A7, R0M486, U3IN24, R0LGZ0, R0LY14, U3I640, R0KT46, R0JSX9, U3IZG8, R0LPH1
7	GO:0097190	apoptotic signaling pathway	Biological Process	7	U3IHA0, U3I9X9, U3IEW1, R0LF16, R0KXC4, R0LY14, R0KC15
5	GO:0048736	appendage development	Biological Process	1	U3ILF3
6	GO:0035107	appendage morphogenesis	Biological Process	1	U3ILF3
8	GO:0019566	arabinose metabolic process	Biological Process	1	U3J8L8
9	GO:0032011	ARF protein signal transduction	Biological Process	2	R0LD62, U3IJT9
12	GO:0006526	arginine biosynthetic process	Biological Process	1	P24058
13	GO:0042450	arginine biosynthetic process via ornithine	Biological Process	1	P24058
11	GO:0006525	arginine metabolic process	Biological Process	4	R0KA47, R0LP44, R0K4R7, P24058
10	GO:0009073	aromatic amino acid family biosynthetic process	Biological Process	1	U3I954
11	GO:0009095	aromatic amino acid family biosynthetic process, prephenate pathway	Biological Process	1	U3I954
9	GO:0009072	aromatic amino acid family metabolic process	Biological Process	9	U3I954, U3J8I6, R0LP44, R0JTZ5, R0K4R7, R0LLA0, R0JUR5, U3J9J4, R0KPE1
5	GO:0019438	aromatic compound biosynthetic process	Biological Process	59	U3ICL1, U3J0G8, R0JBP7, U3I9T6, U3I4J3, R0L3X7, U3I614, U3I8N0, U3IX01, R0L3T0, R0J6T6, R0KUV7, R0JFC2, U3I8E4, R0JGY4, R0KDP6, R0KXC4, R0LSB8, U3I6Q9, R0JXJ9, R0KEI5, U3J778, R0LUZ4, R0KDG3, U3IN79, U3J1P2, R0LY14, R0KXS1, R0JR16, U3IIR2, R0LLX0, S4V6M7, R0KA06, R0LQU7, U3I954, U3IDC7, R0KV94, R0LH29, R0L9A7, R0M087, U3I6T2, U3IV21, R0KDB7, R0LGE6, R0LG42, U3J7J7, R0L8K3, U3IA88, R0KF98, U3IPJ8,…
5	GO:0019439	aromatic compound catabolic process	Biological Process	30	U3IYG6, R0LTA0, U3ICL1, R0JPE8, R0LKZ6, S4V6M7, A9LM16, R0LM49, U3I757, R0KEB0, U3I8N0, R0L9A7, R0JFC2, U3IMY4, R0LA00, R0LTH4, R0L8K3, R0LD62, U3J3D1, R0JDI0, U3IVR4, R0LEB1, R0K7A7, R0LUZ4, R0JS93, R0K5X3, U3ITT5, U3IJT9, U3J8Z5, R0JR16
13	GO:0034314	Arp2/3 complex-mediated actin nucleation	Biological Process	4	R0JXZ4, R0LSA2, U3I8E1, U3J6R2
10	GO:0060840	artery development	Biological Process	1	R0JRH5
11	GO:0048844	artery morphogenesis	Biological Process	1	R0JRH5
11	GO:0009068	aspartate family amino acid catabolic process	Biological Process	5	R0LFS0, R0LG42, R0LP44, R0K4R7, U3J9J4
10	GO:0009066	aspartate family amino acid metabolic process	Biological Process	8	R0LFS0, R0LG42, U3I614, R0LP44, U3ICK7, R0K4R7, U3J9J4, P24058
11	GO:0006531	aspartate metabolic process	Biological Process	1	P24058
8	GO:0030953	astral microtubule organization	Biological Process	1	A9LM16
10	GO:0048708	astrocyte differentiation	Biological Process	1	R0LNR5
12	GO:0015991	ATP hydrolysis coupled proton transport	Biological Process	3	U3IST9, R0JHQ8, R0LBI2
11	GO:0046034	ATP metabolic process	Biological Process	5	U3IHC3, C1IIC0, R0LBI2, U3IV38, R0KXJ9
13	GO:0042773	ATP synthesis coupled electron transport	Biological Process	4	U3IHC3, C1IIC0, U3IV38, R0KXJ9
9	GO:0043044	ATP-dependent chromatin remodeling	Biological Process	1	D4P3M2
7	GO:0048483	autonomic nervous system development	Biological Process	2	R0J7T6, U3J9M1
9	GO:0000045	autophagic vacuole assembly	Biological Process	1	E5FXJ2
9	GO:0000046	autophagic vacuole fusion	Biological Process	1	U3I3H0
5	GO:0006914	autophagy	Biological Process	3	E5FXJ2, R0LA09, U3I3H0
6	GO:0009798	axis specification	Biological Process	1	R0LTH4
12	GO:0061564	axon development	Biological Process	13	R0LVG6, U3IZL8, U3IBU2, U3IVI2, U3J9M1, A9LM16, U3IEA5, D4P3M2, R0LGQ8, R0KJN3, U3I5Q2, R0J7T6, R0J741
9	GO:0008366	axon ensheathment	Biological Process	2	R0M708, Q5XMI3
14	GO:0048675	axon extension	Biological Process	2	U3IEA5, A9LM16
14	GO:0007411	axon guidance	Biological Process	8	D4P3M2, R0LGQ8, R0KJN3, U3IBU2, U3IVI2, R0J7T6, R0J741, U3J9M1
13	GO:0007409	axonogenesis	Biological Process	13	R0LVG6, U3IZL8, U3IBU2, U3IVI2, U3J9M1, A9LM16, U3IEA5, D4P3M2, R0LGQ8, U3I5Q2, R0KJN3, R0J7T6, R0J741
13	GO:0051016	barbed-end actin filament capping	Biological Process	1	U3I9X9
9	GO:0006284	base-excision repair	Biological Process	1	U3IN79
3	GO:0007610	behavior	Biological Process	12	R0LVG6, U3I9X9, R0JRH5, R0LC96, R0JUR5, R0KXC4, R0KI12, R0LI53, R0KUV7, R0K8G5, R0LMF1, R0LY76
9	GO:0019482	beta-alanine metabolic process	Biological Process	2	R0LP44, R0K4R7
10	GO:0006699	bile acid biosynthetic process	Biological Process	2	R0LP44, R0K4R7
9	GO:0008206	bile acid metabolic process	Biological Process	2	R0LP44, R0K4R7
2	GO:0022610	biological adhesion	Biological Process	19	R0J8S8, R0L7L6, R0KY39, U3IEZ4, R0K0Y0, U3IAX5, U3I4L6, U3I9X7, U3IEA5, U3INH3, D4P3M2, R0LH29, U3IHG3, U3I5Q2, R0JZU4, R0JSX9, R0JVW5, R0KUV7, R0LMF1
2	GO:0044848	biological phase	Biological Process	1	R0K7K2
2	GO:0065007	biological regulation	Biological Process	249	R0LTA0, R0JYQ9, R0M3M9, R0K7K2, R0LH91, U3J0G8, U3I779, D4P3M2, R0LLA0, R0KXL0, R0KUV7, R0LRM4, U3I090, R0KKA7, U3IMB8, U3J9H3, U3IZL8, R0KC15, Q9PRR6, U3ISN3, U3J1H0, U3IW58, R0LEB1, D7RF71, U3J6R2, U3I640, R0JLF5, R0LPH1, R0JR16, R0L5S6, P35519, R0K3E3, R0LSA2, R0LC19, U3IH71, R0LVG7, R0KA06, R0KB27, U3IFC4, U3IUQ4, R0KV94, R0LM49, U3I757, U3IEA5, U3IHG3, R0M087, U3I6T2, U3IV21, U3IN24, R0LGZ0,…
1	GO:0008150	biological_process	Biological Process	527	R0LTA0, U3IAL2, R0JYQ9, U3IET9, R0K7K2, U3J0G8, R0KJQ2, R0M0X0, R0LXI7, U3I899, U3I779, U3I5T8, D4P3M2, U3IX89, P04240, R0KXL0, R0L8I3, U3IDQ7, U3IMB8, R0JYP4, E2D781, U3IV38, Q9PRR6, U3ISN3, U3J1H0, U3IW58, U3J1H1, R0LEB1, R0LN39, R0LJL3, D7RF71, U3J6R2, R0KCA9, U3I640, R0J902, R0K3E3, R0LVG6, R0LXK8, R0LSA2, U3IHX0, U3IH71, R0LVG7, T2HRE3, U3IUQ4, R0LM49, U3I757, U3I872, R0M087, U3I6T2, R0LNW9,…
3	GO:0009058	biosynthetic process	Biological Process	110	U3IAL2, R0L0B4, R0LVM9, U3J0G8, R0KJQ2, U3I9T6, R0LXI7, U3I4J3, R0L3X7, U3IX01, R0JP63, R0J6T6, R0J878, R0KUV7, R0JFC2, R0JYP4, R0KXC4, U3IV38, Q9PRR6, U3I801, R0LN39, R0LUZ4, R0KI49, R0K274, U3J1P2, R0LY14, R0KC92, R0KXS1, U3IKV6, R0JR16, U3IIR2, U3HYT9, S4V6M7, R0KA06, R0LQU7, R0KV94, R0LH29, R0M087, U3I6T2, U3IV21, R0LGZ0, P24058, U3J7J7, R0L8K3, R0K6B5, U3IA88, R0KF98, B4ZY90, U3I6K3, U3IVR4,…
6	GO:0008015	blood circulation	Biological Process	5	E5FXJ2, R0KEB0, U3IUD9, R0KRY1, R0LGZ0
6	GO:0007596	blood coagulation	Biological Process	9	U3I9X7, D4P3M2, R0LH29, R0KCX2, R0K7K2, R0LA00, U3I640, R0JSX9, R0JHJ6
9	GO:0001568	blood vessel development	Biological Process	3	U3I9X7, R0JRH5, R0KF46
10	GO:0048514	blood vessel morphogenesis	Biological Process	3	U3I9X7, R0JRH5, R0KF46
7	GO:0007589	body fluid secretion	Biological Process	1	U3I3H0
5	GO:0010171	body morphogenesis	Biological Process	1	R0LH29
7	GO:0060348	bone development	Biological Process	2	R0J6T6, R0L8H8
9	GO:0060349	bone morphogenesis	Biological Process	1	R0J6T6
8	GO:0007420	brain development	Biological Process	9	D4P3M2, R0LH29, U3I5Q2, U3IVI2, U3J9J4, R0KDA9, U3I640, R0LY14, R0LI53
9	GO:0048854	brain morphogenesis	Biological Process	1	U3I5Q2
10	GO:0009083	branched-chain amino acid catabolic process	Biological Process	2	R0LP44, R0K4R7
9	GO:0009081	branched-chain amino acid metabolic process	Biological Process	2	R0LP44, R0K4R7
9	GO:0033173	calcineurin-NFAT signaling cascade	Biological Process	1	R0LLX0
9	GO:0055074	calcium ion homeostasis	Biological Process	5	R0M1S6, U3IUD9, R0K3M5, U3J1P2, U3IZG8
11	GO:0070588	calcium ion transmembrane transport	Biological Process	3	U3IUD9, U3I675, R0K3M5
10	GO:0006816	calcium ion transport	Biological Process	6	U3IUD9, R0LLX0, U3I675, D7RF71, R0K3M5, R0L8H8
9	GO:0017156	calcium ion-dependent exocytosis	Biological Process	2	R0LLX0, R0M2S9
10	GO:0048791	calcium ion-dependent exocytosis of neurotransmitter	Biological Process	1	R0M2S9
8	GO:0019722	calcium-mediated signaling	Biological Process	3	U3IUD9, R0LLX0, R0LSH5
9	GO:0043010	camera-type eye development	Biological Process	3	U3IL97, D4P3M2, R0LP44
8	GO:0060070	canonical Wnt signaling pathway	Biological Process	3	R0L3X7, R0L9A7, R0LPH1
6	GO:0016051	carbohydrate biosynthetic process	Biological Process	5	U3I954, R0LN39, R0LP44, R0K4R7, R0KDK0
5	GO:0016052	carbohydrate catabolic process	Biological Process	6	U3I954, R0LN39, R0LP44, R0KDK0, R0K4R7, R0L1A8
5	GO:1901137	carbohydrate derivative biosynthetic process	Biological Process	8	R0LQU7, U3IAL2, R0KXW0, U3I614, R0LN39, U3J3R3, R0JYP4, R0LST2
5	GO:1901136	carbohydrate derivative catabolic process	Biological Process	20	U3IYG6, R0LTA0, U3IMY4, R0LA00, R0LTH4, R0LD62, R0JDI0, R0LKZ6, A9LM16, R0L366, R0LM49, U3I757, R0KEB0, R0LEB1, P00717, R0K7A7, R0L9A7, U3ITT5, U3IJT9, U3J8Z5
4	GO:1901135	carbohydrate derivative metabolic process	Biological Process	39	U3IYG6, R0LTA0, R0L1B4, U3IAL2, U3I8F1, R0M708, R0KDK0, R0LKZ6, A9LM16, R0KXJ9, R0LQU7, R0LM49, U3IHC3, U3I757, U3I614, C1IIC0, R0KEB0, R0L9A7, U3IMY4, U3IDQ7, R0JYP4, R0LA00, R0LTH4, R0LD62, R0LBI2, R0K6B5, R0JDI0, U3IV38, R0L366, R0KXW0, R0LEB1, P00717, R0LN39, R0K7A7, U3J3R3, R0LST2, U3ITT5, U3IJT9, U3J8Z5
6	GO:0033500	carbohydrate homeostasis	Biological Process	2	U3IHA0, R0LLX0
4	GO:0005975	carbohydrate metabolic process	Biological Process	17	U3I8F1, R0JYP4, U3J8L8, R0KDK0, R0KPX1, R0L1A8, R0L366, R0KXW0, U3I954, P00717, R0LN39, U3IDE6, R0LP44, R0K0K4, R0K4R7, R0K4W8, R0JR16
3	GO:0015976	carbon utilization	Biological Process	1	R0KDK0
8	GO:0046394	carboxylic acid biosynthetic process	Biological Process	14	R0KA47, R0L916, R0KXC4, B4ZY90, U3I954, U3I614, U3J3R3, R0LP44, R0K4R7, U3ICK7, R0J878, R0K814, P24058, R0L6Q1
8	GO:0046395	carboxylic acid catabolic process	Biological Process	7	R0LFS0, R0L970, R0LG42, R0KRE3, R0LP44, R0K4R7, U3J9J4
7	GO:0019752	carboxylic acid metabolic process	Biological Process	43	R0KA47, U3J8I6, R0M708, R0L916, R0KY39, R0KDK0, U3IC70, U3IHA0, R0LDG6, R0L970, U3I954, U3J4U9, U3I614, R0JEM5, U3IDE6, R0LP44, U3I853, U3ICK7, R0LLA0, R0LNM9, U3J7W0, R0J878, P24058, R0LFS0, R0LG42, R0KRE3, R0KXC4, R0LM85, U3J9J4, B4ZY90, U3IVJ1, R0LN39, U3J3R3, R0JTZ5, R0K4R7, R0JUR5, R0K814, R0KPE1, U3IHF0, U3I684, R0L6Q1, R0LW10, R0LPH1
9	GO:0046942	carboxylic acid transport	Biological Process	3	R0M708, R0L916, R0LZ13
10	GO:0055006	cardiac cell development	Biological Process	1	U3IFD3
8	GO:0014887	cardiac muscle adaptation	Biological Process	1	R0LLX0
11	GO:0055013	cardiac muscle cell development	Biological Process	1	U3IFD3
10	GO:0055007	cardiac muscle cell differentiation	Biological Process	1	U3IFD3
8	GO:0060048	cardiac muscle contraction	Biological Process	1	U3IUD9
12	GO:0048739	cardiac muscle fiber development	Biological Process	1	U3IFD3
8	GO:0003300	cardiac muscle hypertrophy	Biological Process	1	R0LLX0
9	GO:0014898	cardiac muscle hypertrophy in response to stress	Biological Process	1	R0LLX0
9	GO:0048738	cardiac muscle tissue development	Biological Process	1	U3IFD3
9	GO:0035051	cardiocyte differentiation	Biological Process	1	U3IFD3
7	GO:0072358	cardiovascular system development	Biological Process	9	U3IHA0, R0L3X7, U3I9X7, R0L9A7, U3IFD3, R0JRH5, R0LTH4, R0LPH1, R0KF46
8	GO:0035459	cargo loading into vesicle	Biological Process	1	R0LTH4
7	GO:0051216	cartilage development	Biological Process	3	R0L3X7, R0J6T6, R0JDT7
11	GO:0060351	cartilage development involved in endochondral bone morphogenesis	Biological Process	1	R0J6T6
3	GO:0009056	catabolic process	Biological Process	60	U3IYG6, R0LTA0, U3ICL1, U3IAX8, U3I3H0, R0L970, R0KEB0, U3I8N0, R0LP44, R0JFC2, U3ILQ1, R0JYP4, R0LTH4, R0KI12, R0KXC4, U3J3D1, R0L366, R0LEB1, R0LN39, R0K7A7, R0LUZ4, U3IP39, U3ITT5, U3IJT9, U3J8Z5, U3I640, R0JR16, E5FXJ2, R0LVG6, R0JPE8, R0KDK0, R0LKZ6, S4V6M7, R0K8G5, A9LM16, R0LM49, U3I954, U3I757, R0L9A7, R0K4W8, R0LFS0, U3IMY4, R0LG42, R0LA00, R0KRE3, R0L8K3, U3J5F7, R0LD62, R0LA09, U3J9J4,…
8	GO:0042423	catecholamine biosynthetic process	Biological Process	1	R0JUR5
7	GO:0006584	catecholamine metabolic process	Biological Process	1	R0JUR5
7	GO:0051937	catecholamine transport	Biological Process	1	R0KXC4
8	GO:0090493	catecholamine uptake	Biological Process	1	R0KXC4
9	GO:0051934	catecholamine uptake involved in synaptic transmission	Biological Process	1	R0KXC4
7	GO:0009713	catechol-containing compound biosynthetic process	Biological Process	1	R0JUR5
6	GO:0009712	catechol-containing compound metabolic process	Biological Process	1	R0JUR5
7	GO:0055080	cation homeostasis	Biological Process	6	R0M1S6, U3IUD9, U3ILK9, U3J1P2, R0K3M5, U3IZG8
8	GO:0098655	cation transmembrane transport	Biological Process	7	U3IST9, U3IUD9, U3I675, R0JHQ8, R0LBI2, R0K3M5, U3IVJ1
7	GO:0006812	cation transport	Biological Process	24	U3IUD9, R0LLX0, R0L916, R0M708, U3J6E5, R0LBI2, R0KXC4, U3IV38, U3IVJ1, T2HRE3, R0KXJ9, R0L8H8, U3IST9, U3IHC3, C1IIC0, U3I675, R0JHQ8, D7RF71, U3J166, R0KCA9, R0KC80, R0K3M5, R0LZ13, R0L7X9
4	GO:0001775	cell activation	Biological Process	8	U3I9X7, D4P3M2, R0LLX0, R0LA00, U3I640, U3I3H0, R0JSX9, R0JHJ6
5	GO:0002263	cell activation involved in immune response	Biological Process	1	U3I3H0
3	GO:0007155	cell adhesion	Biological Process	19	R0J8S8, R0L7L6, R0KY39, U3IEZ4, R0K0Y0, U3IAX5, U3I4L6, U3I9X7, U3INH3, U3IEA5, D4P3M2, R0LH29, U3IHG3, U3I5Q2, R0JZU4, R0JSX9, R0JVW5, R0KUV7, R0LMF1
5	GO:0007569	cell aging	Biological Process	1	R0KUV7
7	GO:0060326	cell chemotaxis	Biological Process	3	U3I9X9, U3IEW1, R0KUV7
4	GO:0007154	cell communication	Biological Process	116	R0LTA0, U3J0G8, U3I3H0, U3IHA0, R0L3X7, D4P3M2, R0LLA0, R0J6T6, R0M2S9, R0KUV7, R0LRM4, U3I090, R0KKA7, R0KXC4, R0LLY3, R0KC15, Q9PRR6, R0LEB1, R0K7A7, D7RF71, R0KZ66, U3IJT9, R0LY14, R0JLF5, U3I640, R0KXS1, R0LPH1, R0JR16, P35519, R0K3E3, R0LSA2, U3IA14, R0LC96, R0KB27, R0KA06, A9LM16, R0M1S6, U3IUQ4, R0LM49, U3I757, R0M486, R0LGZ0, R0KNJ7, R0KZR0, U3IMY4, R0JQB0, R0LSH5, U3IDW4, R0JDI0, U3IVJ1,…
4	GO:0007049	cell cycle	Biological Process	13	R0LLX0, R0K7K2, U3IUF7, R0LC19, U3J3D1, R0JQD7, R0KC15, A9LM16, U3IHA0, R0LH29, R0KNJ7, R0KUV7, R0L5S6
7	GO:0007050	cell cycle arrest	Biological Process	2	U3IHA0, R0KUV7
6	GO:0000075	cell cycle checkpoint	Biological Process	1	R0L5S6
7	GO:0044843	cell cycle G1/S phase transition	Biological Process	1	R0LLX0
7	GO:0044839	cell cycle G2/M phase transition	Biological Process	2	R0KC15, A9LM16
3	GO:0022403	cell cycle phase	Biological Process	1	R0K7K2
6	GO:0044770	cell cycle phase transition	Biological Process	4	R0LLX0, R0KC15, R0L5S6, A9LM16
5	GO:0022402	cell cycle process	Biological Process	8	U3IHA0, R0LLX0, R0K7K2, U3J3D1, R0KUV7, R0KC15, A9LM16, R0L5S6
4	GO:0008219	cell death	Biological Process	24	U3IEW1, R0LF16, R0KXC4, U3IPK7, R0KC15, R0JXJ9, U3IAX5, U3I4L6, U3ISS8, U3IHA0, R0KEI5, U3I8V5, R0L3X7, U3I9X9, R0L9A7, R0M486, U3IN24, R0LGZ0, R0LY14, U3I640, R0KT46, R0JSX9, U3IZG8, R0LPH1
6	GO:0048468	cell development	Biological Process	34	R0LVG6, R0LLX0, R0KY39, U3IVI2, R0K4A2, U3J9M1, A9LM16, Q5XMI3, U3IHA0, U3IEA5, D4P3M2, R0LGK3, R0LGQ8, R0KJN3, R0LLA0, R0J6T6, U3IVW1, R0J7T6, R0LGZ0, R0KUV7, U3IZL8, U3IBU2, R0KC15, R0KEI5, R0LNR5, U3IFD3, U3I5Q2, R0M0H3, U3I1Y8, U3IGL6, U3J497, R0J741, R0LMF1, R0JS15
5	GO:0030154	cell differentiation	Biological Process	49	U3IVI2, R0K4A2, U3J9M1, R0JER3, Q5XMI3, U3IHA0, R0L3X7, D4P3M2, R0LGK3, R0J6T6, R0LLA0, U3IPY8, R0KUV7, U3IRY0, U3IZL8, U3IBU2, L7X0M5, R0JQD7, R0KC15, R0KEI5, U3IFD3, D7RF71, U3J497, R0J741, R0LMF1, R0LVG6, R0LLX0, U3J8I6, R0KY39, R0LVG7, U3ISI4, A9LM16, U3I0P7, U3IEA5, R0L9A7, R0LH29, R0LGQ8, R0KJN3, U3IVW1, R0J7T6, R0LGZ0, U3IKL9, R0LNR5, U3I5Q2, R0M0H3, U3I1Y8, U3IGL6, U3I8B5, R0JS15
4	GO:0051301	cell division	Biological Process	8	R0LH29, R0K7K2, R0LC19, U3J3D1, R0KNJ7, R0KUV7, A9LM16, R0L5S6
6	GO:0045165	cell fate commitment	Biological Process	1	R0L9A7
4	GO:0016049	cell growth	Biological Process	7	U3IHA0, R0L3X7, U3IEA5, R0LH29, R0L9A7, U3J1P2, A9LM16
5	GO:0034329	cell junction assembly	Biological Process	3	U3I9X7, U3IEA5, D4P3M2
4	GO:0034330	cell junction organization	Biological Process	3	U3I9X7, U3IEA5, D4P3M2
2	GO:0001906	cell killing	Biological Process	2	Q6TU41, Q6TU42
6	GO:0016477	cell migration	Biological Process	15	R0LSA2, U3IEW1, U3IVI2, R0LM85, R0L8H8, A9LM16, U3IS05, U3I9X7, U3INH3, U3I9X9, R0L9A7, R0LQX5, U3I5Q2, U3I640, R0KUV7
10	GO:0021535	cell migration in hindbrain	Biological Process	1	U3I5Q2
6	GO:0000902	cell morphogenesis	Biological Process	20	R0LVG6, R0LLX0, U3IZL8, U3IBU2, U3IVI2, R0K4A2, U3J9M1, A9LM16, U3IEA5, D4P3M2, R0LH29, R0LGQ8, U3I5Q2, R0KJN3, U3IVW1, R0J7T6, R0KNJ7, U3J497, R0KUV7, R0J741
7	GO:0000904	cell morphogenesis involved in differentiation	Biological Process	18	R0LVG6, R0LLX0, U3IZL8, U3IBU2, U3IVI2, U3J9M1, R0K4A2, A9LM16, U3IEA5, D4P3M2, R0LGQ8, U3I5Q2, R0KJN3, U3IVW1, R0J7T6, U3J497, R0KUV7, R0J741
11	GO:0048667	cell morphogenesis involved in neuron differentiation	Biological Process	16	R0LVG6, R0LLX0, U3IZL8, U3IBU2, U3IVI2, R0K4A2, U3J9M1, A9LM16, U3IEA5, D4P3M2, R0LGQ8, U3I5Q2, R0KJN3, U3IVW1, R0J7T6, R0J741
5	GO:0048870	cell motility	Biological Process	17	R0LSA2, U3IEW1, U3IVI2, R0LM85, R0L8H8, A9LM16, R0LKP8, U3IS05, U3I9X7, U3IEA5, U3INH3, U3I9X9, R0L9A7, R0LQX5, U3I5Q2, U3I640, R0KUV7
6	GO:0032990	cell part morphogenesis	Biological Process	17	R0LVG6, R0LLX0, U3IZL8, U3IBU2, U3IVI2, R0K4A2, U3J9M1, A9LM16, U3IEA5, D4P3M2, R0LGQ8, U3I5Q2, R0KJN3, U3IVW1, R0J7T6, R0KNJ7, R0J741
5	GO:0030031	cell projection assembly	Biological Process	2	U3IXV8, R0KNJ7
7	GO:0048858	cell projection morphogenesis	Biological Process	17	R0LVG6, R0LLX0, U3IZL8, U3IBU2, U3IVI2, R0K4A2, U3J9M1, A9LM16, U3IEA5, D4P3M2, R0LGQ8, U3I5Q2, R0KJN3, U3IVW1, R0J7T6, R0KNJ7, R0J741
4	GO:0030030	cell projection organization	Biological Process	24	R0LVG6, R0LLX0, U3IZL8, U3IBU2, U3IVI2, R0K4A2, U3J9M1, A9LM16, R0M257, U3IEA5, U3IXV8, D4P3M2, R0LGK3, R0LGQ8, U3I5Q2, R0KJN3, R0J6T6, U3IVW1, R0J7T6, U3I1Y8, U3IGL6, R0KNJ7, R0J741, R0JS15
3	GO:0008283	cell proliferation	Biological Process	14	U3IYG6, U3ID25, R0J8S8, R0KY39, R0KEI5, U3IHA0, R0L3X7, R0KCF6, R0J6T6, R0K814, U3J651, R0KUV7, R0JS15, R0JR16
6	GO:0045454	cell redox homeostasis	Biological Process	6	U3J019, R0JYQ9, R0LRT6, U3IZH2, R0K494, R0JUC7
6	GO:0007166	cell surface receptor signaling pathway	Biological Process	33	P35519, R0LTA0, R0LER2, R0LLX0, R0L7L6, R0LCV3, R0LF16, P19630, R0KB27, U3IAX5, U3IHA0, R0L3X7, U3I9X7, D4P3M2, R0L9A7, R0KJN3, R0LLA0, U3J7W0, R0KNJ7, U3I090, U3IMY4, U3IUD9, U3IJ82, U3IEW1, R0K0Y0, R0KC15, U3IVJ1, R0LEB1, R0K7A7, R0K8R4, R0KXS1, R0LPH1, R0LY76
4	GO:0042546	cell wall biogenesis	Biological Process	1	U3J3R3
8	GO:0044038	cell wall macromolecule biosynthetic process	Biological Process	1	U3J3R3
7	GO:0016998	cell wall macromolecule catabolic process	Biological Process	2	R0L366, P00717
6	GO:0044036	cell wall macromolecule metabolic process	Biological Process	3	R0L366, P00717, U3J3R3
3	GO:0071554	cell wall organization or biogenesis	Biological Process	3	R0L366, P00717, U3J3R3
4	GO:0098609	cell-cell adhesion	Biological Process	1	R0J8S8
5	GO:0098742	cell-cell adhesion via plasma-membrane adhesion molecules	Biological Process	1	R0J8S8
5	GO:0045216	cell-cell junction organization	Biological Process	2	U3IEA5, D4P3M2
5	GO:0007267	cell-cell signaling	Biological Process	21	U3ID25, R0KKA7, R0LLX0, R0KXC4, R0JDI0, U3IPK7, R0KB27, R0KC15, A9LM16, U3IX10, U3I757, U3IW02, U3INR8, R0LNR5, R0KJN3, U3I5Q2, R0LLA0, U3I1Y8, R0JLF5, R0M2S9, U3IXA7
5	GO:0007160	cell-matrix adhesion	Biological Process	3	U3I9X7, U3IEA5, R0L7L6
8	GO:0007045	cell-substrate adherens junction assembly	Biological Process	1	U3IEA5
4	GO:0031589	cell-substrate adhesion	Biological Process	4	U3I9X7, U3IEA5, R0L7L6, R0KUV7
6	GO:0007044	cell-substrate junction assembly	Biological Process	2	U3I9X7, U3IEA5
7	GO:0097285	cell-type specific apoptotic process	Biological Process	1	R0KXC4
4	GO:0006081	cellular aldehyde metabolic process	Biological Process	2	U3IDE6, R0LP44
5	GO:0043603	cellular amide metabolic process	Biological Process	3	R0K8R4, U3IAX8, U3IC70
6	GO:0044106	cellular amine metabolic process	Biological Process	4	U3I954, R0LP44, R0K4R7, U3J9J4
9	GO:0008652	cellular amino acid biosynthetic process	Biological Process	9	U3I954, U3I614, R0KA47, R0L916, U3J3R3, U3ICK7, R0K4R7, P24058, R0L6Q1
9	GO:0009063	cellular amino acid catabolic process	Biological Process	6	R0LFS0, R0L970, R0LG42, R0LP44, R0K4R7, U3J9J4
8	GO:0006520	cellular amino acid metabolic process	Biological Process	31	R0KA47, U3J8I6, R0M708, R0L916, R0KY39, U3IC70, U3IHA0, R0LDG6, R0L970, U3I954, U3J4U9, U3I614, R0LP44, U3I853, U3ICK7, R0LLA0, U3J7W0, P24058, R0LFS0, R0LG42, R0LM85, U3J9J4, U3IVJ1, U3J3R3, R0JTZ5, R0K4R7, R0JUR5, R0KPE1, U3I684, R0L6Q1, R0LPH1
4	GO:0006725	cellular aromatic compound metabolic process	Biological Process	114	R0LTA0, R0L0B4, U3J0G8, R0LCP9, U3I9T6, U3I4J3, R0L3X7, U3I899, U3IX01, R0J6T6, R0LLA0, R0KUV7, R0JFC2, R0LTH4, R0KA54, U3J3D1, R0KXC4, U3IV38, R0LEB1, R0LN39, R0K7A7, R0LUZ4, R0LLH7, U3IJT9, U3J1P2, R0LY14, U3I640, R0KXS1, P09426, R0JR16, U3IIR2, R0LKZ6, S4V6M7, R0KA06, A9LM16, R0LQU7, R0KV94, R0LM49, U3I757, R0LH29, R0M087, U3I6T2, U3IV21, U3IMY4, U3J7J7, U3J8L8, R0L8K3, U3IA88, R0JDI0, R0KF98,…
8	GO:0042401	cellular biogenic amine biosynthetic process	Biological Process	1	U3I954
7	GO:0006576	cellular biogenic amine metabolic process	Biological Process	4	U3I954, R0LP44, R0K4R7, U3J9J4
4	GO:0044249	cellular biosynthetic process	Biological Process	107	U3IAL2, R0L0B4, R0LVM9, U3J0G8, R0KJQ2, U3I9T6, R0LXI7, U3I4J3, R0L3X7, U3IX01, R0JP63, R0J6T6, R0J878, R0KUV7, R0JFC2, R0JYP4, R0KXC4, U3IV38, U3I801, R0LN39, R0LUZ4, R0KI49, R0K274, U3J1P2, R0LY14, R0KC92, R0KXS1, U3IKV6, R0JR16, U3IIR2, U3HYT9, S4V6M7, R0KA06, R0LQU7, R0KV94, R0LH29, R0M087, U3I6T2, U3IV21, R0LGZ0, P24058, U3J7J7, R0L8K3, U3IA88, R0KF98, B4ZY90, U3I6K3, U3IVR4, U3J834, R0KAG8,…
10	GO:0006874	cellular calcium ion homeostasis	Biological Process	3	R0M1S6, U3IUD9, U3J1P2
7	GO:0034637	cellular carbohydrate biosynthetic process	Biological Process	1	R0LN39
5	GO:0044262	cellular carbohydrate metabolic process	Biological Process	5	R0LN39, U3IDE6, R0K0K4, R0KDK0, R0K4W8
4	GO:0044248	cellular catabolic process	Biological Process	53	U3IYG6, R0LTA0, U3ICL1, U3IAX8, U3I3H0, R0L970, R0KEB0, U3I8N0, R0LP44, R0JFC2, U3ILQ1, R0JYP4, R0LTH4, R0KXC4, U3J3D1, R0L366, R0LEB1, R0K7A7, R0LUZ4, U3IP39, U3ITT5, U3IJT9, U3J8Z5, U3I640, R0JR16, E5FXJ2, R0LVG6, R0JPE8, R0LKZ6, S4V6M7, A9LM16, R0LM49, U3I757, R0L9A7, R0K4W8, R0LFS0, U3IMY4, R0LG42, R0LA00, R0KRE3, R0L8K3, U3J5F7, R0LD62, R0LA09, U3J9J4, R0JDI0, U3IVR4, R0LUX8, P00717, R0JS93,…
8	GO:0030003	cellular cation homeostasis	Biological Process	3	R0M1S6, U3IUD9, U3J1P2
6	GO:0055082	cellular chemical homeostasis	Biological Process	4	R0M1S6, U3IUD9, R0LLX0, U3J1P2
4	GO:0022607	cellular component assembly	Biological Process	36	E5FXJ2, R0LSA2, R0K7K2, R0L7L6, R0LCP9, U3I4J3, A9LM16, U3I9X7, U3IEA5, D4P3M2, U3I9X9, R0LH29, R0L9A7, R0KJN3, R0KNJ7, R0KUV7, U3I090, U3I8E4, U3IJ82, U3I8E1, R0KA54, R0LTH4, R0M257, U3IX10, U3J1H0, U3I801, R0JXZ4, U3IXV8, R0LMT5, U3IFD3, U3J6R2, R0LLH7, R0JSX9, P09426, R0JSN1, R0JR16
6	GO:0010927	cellular component assembly involved in morphogenesis	Biological Process	2	U3IFD3, R0KNJ7
3	GO:0044085	cellular component biogenesis	Biological Process	64	U3ICL0, R0LVM9, U3ICL1, R0L0B4, R0K7K2, R0L7L6, R0K808, R0LCP9, R0LXI7, U3I4J3, U3I9X7, U3IPM7, U3I8N0, D4P3M2, U3I9X9, R0J6T6, R0KUV7, R0JFC2, U3I090, U3I8E4, U3IJ82, U3I8E1, U3IUF7, R0KZS8, R0KA54, R0LTH4, R0M257, R0LLL2, U3J1H0, U3I801, R0JXZ4, R0LUZ4, R0KI49, U3IFD3, U3J6R2, U3ITT0, R0LLH7, R0KC92, R0JSX9, U3IKV6, P09426, R0JR16, E5FXJ2, R0LSA2, U3HYT9, S4V6M7, A9LM16, R0KBF6, U3IEA5, R0LH29,…
4	GO:0022411	cellular component disassembly	Biological Process	11	U3IVR4, U3ICL1, U3I9X9, U3I8N0, R0LGK3, R0LUZ4, R0K7K2, R0L8K3, R0LMD1, R0JFC2, S4V6M7
7	GO:0070589	cellular component macromolecule biosynthetic process	Biological Process	1	U3J3R3
5	GO:0032989	cellular component morphogenesis	Biological Process	21	R0LVG6, R0LLX0, U3IZL8, U3IBU2, U3IVI2, R0K4A2, U3J9M1, A9LM16, U3IEA5, D4P3M2, R0LH29, R0LGQ8, U3IFD3, U3I5Q2, R0KJN3, U3IVW1, R0J7T6, R0KNJ7, U3J497, R0KUV7, R0J741
4	GO:0006928	cellular component movement	Biological Process	29	R0LSA2, R0K7K2, U3IVI2, U3J9M1, R0L8H8, A9LM16, U3IS05, U3I9X7, U3IEA5, U3I9X9, D4P3M2, R0L9A7, R0LGQ8, R0KJN3, R0J7T6, R0LBX0, R0KUV7, U3I6C9, R0LJ01, U3IEW1, U3IBU2, R0LM85, R0LKP8, U3INH3, R0LQX5, U3I5Q2, U3I640, R0KT46, R0J741
3	GO:0016043	cellular component organization	Biological Process	122	R0K7K2, R0LCP9, U3I3H0, U3I9T6, U3I4J3, U3IHA0, R0L3X7, R0LKG1, U3I779, D4P3M2, U3IX89, R0LBE3, R0J6T6, U3IPY8, R0KUV7, R0M2S9, R0JFC2, U3I090, R0L8I3, R0LBU1, U3IZL8, R0LTH4, R0KA54, U3IBU2, U3J3D1, R0KC15, Q9PRR6, R0L244, U3J1H0, U3I801, R0LUZ4, U3J2R5, R0K791, U3IFD3, R0K274, D7RF71, U3J6R2, R0LLH7, U3IJT9, R0LY14, R0J741, P09426, R0L5S6, R0JR16, R0LVG6, R0LSA2, R0LC19, R0JUC7, S4V6M7, R0K8G5,…
2	GO:0071840	cellular component organization or biogenesis	Biological Process	142	R0LVM9, R0L0B4, R0K7K2, R0LCP9, U3I3H0, U3I9T6, R0LXI7, U3I4J3, U3IHA0, R0L3X7, R0LKG1, U3I779, D4P3M2, U3IX89, R0LBE3, R0J6T6, U3IPY8, R0KUV7, R0M2S9, R0JFC2, U3I090, R0L8I3, R0LBU1, U3IZL8, R0LTH4, R0KA54, U3IBU2, U3J3D1, R0KC15, Q9PRR6, R0L244, U3J1H0, U3I801, R0LUZ4, U3J2R5, R0KI49, R0K791, U3IFD3, R0K274, D7RF71, U3J6R2, R0LLH7, U3IJT9, R0KC92, R0LY14, U3IKV6, R0J741, P09426, R0L5S6, R0JR16,…
4	GO:0048869	cellular developmental process	Biological Process	51	U3IVI2, R0K4A2, U3J9M1, R0JER3, Q5XMI3, U3IHA0, R0L3X7, D4P3M2, R0LGK3, R0J6T6, R0LLA0, U3IPY8, R0KUV7, U3IRY0, U3IZL8, U3IBU2, L7X0M5, R0JQD7, R0KC15, R0KEI5, U3IFD3, D7RF71, U3J497, R0J741, R0LPH1, R0LMF1, R0LVG6, R0LLX0, U3J8I6, R0KY39, R0LVG7, U3ISI4, A9LM16, U3I0P7, U3IEA5, R0LH29, R0L9A7, R0LGQ8, R0KJN3, U3IVW1, R0J7T6, R0LGZ0, R0KNJ7, U3IKL9, R0LNR5, U3I5Q2, R0M0H3, U3I1Y8, U3IGL6, U3I8B5,…
9	GO:0072503	cellular divalent inorganic cation homeostasis	Biological Process	3	R0M1S6, U3IUD9, U3J1P2
7	GO:0006073	cellular glucan metabolic process	Biological Process	1	R0LN39
8	GO:0001678	cellular glucose homeostasis	Biological Process	1	R0LLX0
5	GO:0019725	cellular homeostasis	Biological Process	11	U3J019, R0M1S6, R0JYQ9, U3IUD9, R0LLX0, R0LRT6, U3IZH2, R0K494, R0JTZ5, R0JUC7, U3J1P2
6	GO:0034754	cellular hormone metabolic process	Biological Process	1	R0LP44
7	GO:0006873	cellular ion homeostasis	Biological Process	3	R0M1S6, U3IUD9, U3J1P2
5	GO:0042180	cellular ketone metabolic process	Biological Process	3	C1IIC0, U3IV38, R0KXJ9
6	GO:0044242	cellular lipid catabolic process	Biological Process	5	R0KRE3, R0LP44, R0K4R7, R0K8R4, R0K4W8
5	GO:0044255	cellular lipid metabolic process	Biological Process	18	U3IET9, R0M708, R0KRE3, R0K6B5, R0LM41, B4ZY90, U3IXV8, R0LWA9, R0JEM5, R0JP63, R0LP44, R0JTZ5, R0J6T6, R0K4R7, R0K8R4, R0J878, R0K814, R0K4W8
3	GO:0051641	cellular localization	Biological Process	64	U3IYG6, U3ICL1, R0LKX1, U3I3H0, U3I8N0, R0KBD0, R0LCK6, R0LLA0, U3IJM3, R0KUV7, R0M2S9, R0JFC2, R0K5S6, R0KKA7, R0LBU1, R0LTH4, R0KXC4, R0KC15, U3J2N7, R0LUZ4, R0K791, D7RF71, U3J6R2, R0JTZ5, R0LY14, R0J902, R0JLF5, U3I640, R0KXS1, R0JSX9, R0JHJ6, E5FXJ2, R0LLX0, U3J4A1, R0JXE5, U3IPK7, S4V6M7, R0KB27, A9LM16, U3I757, U3IEA5, R0L2T1, R0L9A7, R0M486, R0LNW9, U3IVW1, U3J7W0, R0LVK1, U3ID25, U3IUD9,…
6	GO:0034622	cellular macromolecular complex assembly	Biological Process	24	U3I8E4, R0LSA2, U3I8E1, R0KA54, R0LTH4, R0LCP9, U3I4J3, U3IX10, U3J1H0, U3I801, U3IEA5, R0JXZ4, U3I9X9, R0LH29, R0LMT5, U3IFD3, U3J6R2, R0KJN3, R0LLH7, R0JSX9, R0KUV7, P09426, R0JSN1, R0JR16
6	GO:0034645	cellular macromolecule biosynthetic process	Biological Process	84	U3ICL0, U3IAL2, U3ICL1, R0L0B4, R0LVM9, U3J0G8, R0JBP7, R0KJQ2, U3I9T6, R0LXI7, U3I4J3, U3J2G3, R0L3X7, U3IPM7, U3IX01, U3I8N0, R0L3T0, R0J6T6, R0KUV7, R0JFC2, U3I8E4, R0JYP4, U3IUF7, R0KZS8, R0KXC4, R0LSB8, U3I6Q9, R0JXJ9, R0KEI5, U3I4M1, U3J778, R0LLL2, R0KXW0, U3I801, R0LN39, R0LUZ4, R0KI49, R0K274, R0KDG3, U3IN79, U3J1P2, R0LY14, R0KC92, R0KXS1, U3IKV6, R0JR16, E5FXJ2, U3IIR2, R0LLX0, U3HYT9,…
6	GO:0044265	cellular macromolecule catabolic process	Biological Process	18	U3ICL1, R0LVG6, R0JPE8, R0JYP4, R0L8K3, U3J5F7, U3J3D1, S4V6M7, U3IVR4, U3I8N0, R0LUZ4, R0JS93, R0K5X3, U3IP39, U3I640, R0JFC2, U3ILQ1, R0JR16
4	GO:0070727	cellular macromolecule localization	Biological Process	30	U3ICL1, R0LLX0, U3J4A1, S4V6M7, A9LM16, U3I757, U3IEA5, U3I8N0, R0L9A7, R0M486, R0LNW9, U3IJM3, R0LVK1, R0KUV7, R0M2S9, R0JFC2, U3ID25, R0LBU1, R0M2L9, R0L8K3, R0LTH4, R0KC15, U3IVR4, R0LUZ4, R0K096, R0K791, U3J1N4, U3IWX3, R0LY14, U3I640
5	GO:0044260	cellular macromolecule metabolic process	Biological Process	156	U3IAL2, R0L0B4, R0LVM9, R0JYQ9, R0LH91, U3J0G8, R0LCP9, R0KJQ2, U3I9T6, R0LXI7, U3I4J3, U3IHA0, R0L3X7, U3I899, U3IX01, D4P3M2, R0J6T6, R0LLA0, R0KUV7, R0JFC2, U3ILQ1, R0JYP4, U3J9H3, U3IZL8, R0KA54, U3J3D1, R0KXC4, R0KAN4, R0KC15, Q9PRR6, R0L366, U3I801, R0LN39, R0LUZ4, R0KI49, R0K274, R0LLH7, U3J1P2, U3I640, R0LY14, R0KC92, R0KXS1, U3IKV6, P09426, R0LPH1, R0JR16, R0LVG6, U3IIR2, R0LSA2, U3HYT9,…
5	GO:0043094	cellular metabolic compound salvage	Biological Process	2	R0LQU7, R0LST2
3	GO:0044237	cellular metabolic process	Biological Process	231	R0LTA0, U3IAL2, R0JYQ9, U3IET9, R0LH91, U3J0G8, R0LCP9, R0KJQ2, R0LXI7, U3I899, D4P3M2, R0LLA0, R0KUV7, U3ILQ1, R0JYP4, U3J9H3, U3IZL8, U3IV38, R0KAN4, R0KC15, Q9PRR6, R0LEB1, R0LN39, D7RF71, U3I640, R0LPH1, R0JR16, R0LVG6, R0LSA2, R0LC19, U3IH71, R0KA06, R0KV94, R0LM49, U3I757, R0M087, U3I6T2, U3IV21, R0LGZ0, R0K4W8, P24058, R0L8K3, R0LM41, U3IA88, R0JDI0, R0KF98, B4ZY90, U3IVR4, U3J834, U3IXV8,…
9	GO:0006875	cellular metal ion homeostasis	Biological Process	3	R0M1S6, U3IUD9, U3J1P2
10	GO:0042398	cellular modified amino acid biosynthetic process	Biological Process	1	U3I614
9	GO:0006575	cellular modified amino acid metabolic process	Biological Process	3	U3I614, R0M708, U3IC70
5	GO:0044271	cellular nitrogen compound biosynthetic process	Biological Process	58	U3ICL1, U3J0G8, R0JBP7, U3I9T6, U3I4J3, R0L3X7, U3I614, U3I8N0, U3IX01, R0L3T0, R0J6T6, R0KUV7, R0JFC2, U3I8E4, R0JGY4, R0KDP6, R0KXC4, R0LSB8, U3I6Q9, R0JXJ9, R0KEI5, U3J778, R0LUZ4, R0KDG3, U3IN79, U3J1P2, R0LY14, R0KXS1, R0JR16, U3IIR2, R0LLX0, S4V6M7, R0KA06, R0LQU7, U3I954, U3IDC7, R0KV94, R0LH29, R0L9A7, R0M087, U3I6T2, U3IV21, R0KDB7, R0LGE6, R0LG42, U3J7J7, R0L8K3, U3IA88, R0KF98, U3IPJ8,…
5	GO:0044270	cellular nitrogen compound catabolic process	Biological Process	30	U3IYG6, R0LTA0, U3ICL1, R0JPE8, R0LKZ6, S4V6M7, A9LM16, R0LM49, U3I757, R0KEB0, U3I8N0, R0L9A7, R0JFC2, U3IMY4, R0LA00, R0LTH4, R0L8K3, R0LD62, U3J3D1, R0JDI0, U3IVR4, R0LEB1, R0K7A7, R0LUZ4, R0JS93, R0K5X3, U3ITT5, U3IJT9, U3J8Z5, R0JR16
4	GO:0034641	cellular nitrogen compound metabolic process	Biological Process	112	R0LTA0, R0L0B4, U3J0G8, R0LCP9, U3I9T6, U3IC70, U3I4J3, R0L3X7, U3I899, U3IX01, R0J6T6, R0KUV7, R0JFC2, R0LTH4, R0KA54, U3J3D1, R0KXC4, U3IV38, R0LEB1, R0LN39, R0K7A7, R0LUZ4, R0LLH7, U3IJT9, U3J1P2, R0LY14, U3I640, R0KXS1, P09426, R0JR16, U3IIR2, R0LKZ6, S4V6M7, R0KA06, A9LM16, R0LQU7, R0KV94, R0LM49, U3I757, R0LH29, R0M087, U3I6T2, U3IV21, U3IMY4, U3J7J7, U3J8L8, R0L8K3, U3IA88, R0JDI0, R0KF98,…
4	GO:0033059	cellular pigmentation	Biological Process	1	A9LM16
8	GO:0033692	cellular polysaccharide biosynthetic process	Biological Process	1	R0LN39
6	GO:0044264	cellular polysaccharide metabolic process	Biological Process	1	R0LN39
10	GO:0071804	cellular potassium ion transport	Biological Process	1	U3IVJ1
2	GO:0009987	cellular process	Biological Process	408	R0LTA0, U3IAL2, R0JYQ9, U3IET9, R0K7K2, U3J0G8, R0KJQ2, R0LXI7, U3I899, U3I779, D4P3M2, U3IX89, R0KXL0, R0L8I3, U3IMB8, R0JYP4, U3IV38, Q9PRR6, U3ISN3, U3J1H0, U3IW58, R0LEB1, R0LN39, U3J6R2, D7RF71, R0KCA9, U3I640, R0K3E3, R0LVG6, R0LSA2, U3IH71, R0LVG7, T2HRE3, U3IUQ4, R0LM49, U3I757, U3I872, R0M087, U3I6T2, R0JHQ8, U3IV21, R0JYS4, P24058, R0KZR0, R0L8K3, R0JQB0, R0LM41, R0JDI0, R0KM70, R0LKP8,…
7	GO:0044257	cellular protein catabolic process	Biological Process	5	R0LVG6, U3IP39, U3J5F7, U3I640, U3ILQ1
7	GO:0043623	cellular protein complex assembly	Biological Process	14	R0LSA2, U3I8E1, R0LTH4, U3IX10, U3J1H0, U3IEA5, R0JXZ4, U3I9X9, U3IFD3, U3J6R2, R0KJN3, R0JSX9, R0KUV7, R0JSN1
7	GO:0043624	cellular protein complex disassembly	Biological Process	11	U3IVR4, U3ICL1, U3I9X9, U3I8N0, R0LGK3, R0LUZ4, R0K7K2, R0L8K3, R0LMD1, R0JFC2, S4V6M7
5	GO:0034613	cellular protein localization	Biological Process	30	U3ICL1, R0LLX0, U3J4A1, S4V6M7, A9LM16, U3I757, U3IEA5, U3I8N0, R0L9A7, R0M486, R0LNW9, U3IJM3, R0LVK1, R0KUV7, R0M2S9, R0JFC2, U3ID25, R0LBU1, R0M2L9, R0L8K3, R0LTH4, R0KC15, U3IVR4, R0LUZ4, R0K096, R0K791, U3J1N4, U3IWX3, R0LY14, U3I640
6	GO:0044267	cellular protein metabolic process	Biological Process	100	R0L0B4, R0LVM9, R0JYQ9, R0LH91, R0KJQ2, R0LXI7, U3I4J3, U3IHA0, R0L3X7, D4P3M2, R0J6T6, R0LLA0, R0KUV7, R0JFC2, U3ILQ1, R0JYP4, U3J9H3, U3IZL8, R0KXC4, R0KAN4, R0KC15, U3I801, R0LUZ4, R0KI49, R0K274, U3I640, R0KC92, U3IKV6, R0LPH1, R0LVG6, R0LSA2, U3HYT9, R0LC19, U3IH71, S4V6M7, R0K8G5, U3J4U9, U3IUY4, R0LGZ0, U3J7J7, U3J5F7, R0L8K3, U3IDW4, U3IVJ1, U3IVR4, U3J834, R0M352, R0LMT5, U3J1N4, U3IFJ4,…
7	GO:0006464	cellular protein modification process	Biological Process	58	R0JB75, R0L7L6, R0LH91, U3IVI2, U3I4J3, U3J2G3, U3IHA0, R0L3X7, U3I9X9, R0L3T0, R0J6T6, R0LLA0, R0JYP4, U3J9H3, U3IZL8, R0KI12, R0KXC4, R0JQD7, R0KAN4, R0KC15, R0KEI5, R0KXW0, R0JTZ5, U3IDL9, U3I640, R0LPH1, E5FXJ2, R0LVG6, R0LLX0, R0LSA2, U3J8I6, R0KY39, R0LC19, U3IH71, R0K8G5, U3J4U9, R0L9A7, U3IUY4, R0K0K4, U3J7W0, R0LGZ0, R0LFS0, R0LG42, R0KCX2, U3J7J7, R0LA00, U3J5F7, R0LM85, U3IDW4, U3IVJ1,…
6	GO:0045333	cellular respiration	Biological Process	6	U3IHC3, C1IIC0, U3IDE6, U3J9J4, U3IV38, R0KXJ9
4	GO:0071214	cellular response to abiotic stimulus	Biological Process	1	D4P3M2
4	GO:0071216	cellular response to biotic stimulus	Biological Process	1	R0M486
7	GO:0071277	cellular response to calcium ion	Biological Process	1	U3ILU1
6	GO:0071322	cellular response to carbohydrate stimulus	Biological Process	1	R0LLX0
4	GO:0070887	cellular response to chemical stimulus	Biological Process	22	U3ILU1, R0LER2, R0LLX0, R0L7L6, U3IEW1, R0KXC4, U3J0G8, R0M1S6, R0KEB0, U3I614, U3I757, U3I9X9, U3J9U3, R0M486, R0KJN3, R0LP44, R0KDB7, R0K4R7, U3J7W0, U3I640, R0KUV7, R0KXS1
6	GO:0071345	cellular response to cytokine stimulus	Biological Process	1	R0KEB0
5	GO:0006974	cellular response to DNA damage stimulus	Biological Process	5	U3I4M1, R0L3T0, U3J3D1, U3IN79, U3I9T6
5	GO:0035690	cellular response to drug	Biological Process	1	R0LLX0
5	GO:0071257	cellular response to electrical stimulus	Biological Process	1	D4P3M2
4	GO:0071495	cellular response to endogenous stimulus	Biological Process	8	R0KEB0, U3I757, R0LER2, R0L7L6, R0KDB7, U3J7W0, U3J0G8, R0KXS1
4	GO:0071496	cellular response to external stimulus	Biological Process	3	E5FXJ2, U3I640, U3I3H0
5	GO:0031668	cellular response to extracellular stimulus	Biological Process	3	E5FXJ2, U3I640, U3I3H0
8	GO:0042149	cellular response to glucose starvation	Biological Process	1	U3I640
9	GO:0071333	cellular response to glucose stimulus	Biological Process	1	R0LLX0
6	GO:0071363	cellular response to growth factor stimulus	Biological Process	2	U3I9X9, R0KJN3
8	GO:0071331	cellular response to hexose stimulus	Biological Process	1	R0LLX0
6	GO:0032870	cellular response to hormone stimulus	Biological Process	5	U3I757, R0LER2, R0KDB7, U3J0G8, R0KXS1
7	GO:0070301	cellular response to hydrogen peroxide	Biological Process	1	R0KXC4
5	GO:0071241	cellular response to inorganic substance	Biological Process	1	U3ILU1
9	GO:0032869	cellular response to insulin stimulus	Biological Process	3	U3I757, R0LER2, R0KXS1
6	GO:0071396	cellular response to lipid	Biological Process	2	R0KDB7, U3J0G8
6	GO:0071248	cellular response to metal ion	Biological Process	1	U3ILU1
7	GO:0071326	cellular response to monosaccharide stimulus	Biological Process	1	R0LLX0
5	GO:1901699	cellular response to nitrogen compound	Biological Process	3	U3I757, R0LER2, R0KXS1
7	GO:0043562	cellular response to nitrogen levels	Biological Process	1	E5FXJ2
8	GO:0006995	cellular response to nitrogen starvation	Biological Process	1	E5FXJ2
6	GO:0031669	cellular response to nutrient levels	Biological Process	3	E5FXJ2, U3I640, U3I3H0
6	GO:0071407	cellular response to organic cyclic compound	Biological Process	2	R0KDB7, U3J0G8
5	GO:0071310	cellular response to organic substance	Biological Process	15	R0LER2, R0LLX0, R0L7L6, U3J0G8, R0M1S6, R0KEB0, U3I757, U3I9X9, U3J9U3, R0M486, R0KJN3, R0KDB7, U3J7W0, U3I640, R0KXS1
6	GO:0071417	cellular response to organonitrogen compound	Biological Process	3	U3I757, R0LER2, R0KXS1
5	GO:0034599	cellular response to oxidative stress	Biological Process	1	R0KXC4
5	GO:1901701	cellular response to oxygen-containing compound	Biological Process	6	U3I757, R0LER2, R0LLX0, R0L7L6, R0KXC4, R0KXS1
7	GO:1901653	cellular response to peptide	Biological Process	3	U3I757, R0LER2, R0KXS1
8	GO:0071375	cellular response to peptide hormone stimulus	Biological Process	3	U3I757, R0LER2, R0KXS1
6	GO:0034614	cellular response to reactive oxygen species	Biological Process	1	R0KXC4
7	GO:0009267	cellular response to starvation	Biological Process	3	E5FXJ2, U3I640, U3I3H0
7	GO:0071383	cellular response to steroid hormone stimulus	Biological Process	2	R0KDB7, U3J0G8
3	GO:0051716	cellular response to stimulus	Biological Process	113	R0LTA0, R0JYQ9, U3J0G8, U3I3H0, U3I9T6, U3IHA0, R0L3X7, D4P3M2, R0LLA0, R0J6T6, R0KUV7, R0LRM4, U3I090, U3J3D1, R0KXC4, R0LLY3, R0KC15, Q9PRR6, U3IW58, R0LEB1, R0K7A7, D7RF71, R0KZ66, U3IJT9, R0LY14, U3I640, R0KXS1, R0LPH1, R0JR16, P35519, R0K3E3, R0LSA2, U3IA14, R0KB27, R0KA06, A9LM16, R0M1S6, U3IUQ4, R0LM49, U3I757, R0LH29, R0M486, R0LGZ0, R0KNJ7, R0KZR0, U3IMY4, R0JQB0, R0LSH5, U3IDW4, R0JDI0,…
4	GO:0033554	cellular response to stress	Biological Process	17	E5FXJ2, R0JYQ9, U3J3D1, R0KXC4, U3I3H0, U3I9T6, R0M1S6, U3I4M1, R0K5U4, R0LH29, R0L3T0, R0M486, U3IN79, U3IDL9, U3I640, R0KUV7, U3IZG8
6	GO:0035967	cellular response to topologically incorrect protein	Biological Process	2	R0M1S6, U3I640
7	GO:0034620	cellular response to unfolded protein	Biological Process	2	R0M1S6, U3I640
7	GO:0035924	cellular response to vascular endothelial growth factor stimulus	Biological Process	1	U3I9X9
5	GO:0071466	cellular response to xenobiotic stimulus	Biological Process	3	U3I614, R0LP44, R0K4R7
6	GO:0090398	cellular senescence	Biological Process	1	R0KUV7
7	GO:0007417	central nervous system development	Biological Process	15	R0LSH5, U3IVI2, U3J9J4, U3J9M1, R0LI53, Q5XMI3, U3IW02, D4P3M2, R0LH29, R0LNR5, U3I5Q2, R0J7T6, U3I640, R0LY14, R0KDA9
8	GO:0034508	centromere complex assembly	Biological Process	1	R0LH29
13	GO:0021795	cerebral cortex cell migration	Biological Process	1	U3IVI2
12	GO:0021987	cerebral cortex development	Biological Process	1	U3IVI2
14	GO:0021800	cerebral cortex tangential migration	Biological Process	1	U3IVI2
8	GO:0061077	chaperone-mediated protein folding	Biological Process	1	R0KUV7
5	GO:0048878	chemical homeostasis	Biological Process	11	R0M1S6, U3IHA0, U3IUD9, R0LLX0, U3ILK9, U3J1P2, R0K3M5, R0LSK4, U3IZG8, A9LM16, Q9PRR6
5	GO:0006935	chemotaxis	Biological Process	13	U3IEW1, U3IBU2, U3IVI2, U3J9M1, R0JXE3, U3I9X9, D4P3M2, R0LGQ8, R0KJN3, R0J7T6, R0KT46, R0KUV7, R0J741
8	GO:0006032	chitin catabolic process	Biological Process	1	R0L366
7	GO:0006030	chitin metabolic process	Biological Process	2	R0L366, U3IDQ7
9	GO:0042205	chlorinated hydrocarbon catabolic process	Biological Process	2	R0LP44, R0K4R7
8	GO:0042196	chlorinated hydrocarbon metabolic process	Biological Process	2	R0LP44, R0K4R7
7	GO:0008203	cholesterol metabolic process	Biological Process	1	R0JWB8
8	GO:0030301	cholesterol transport	Biological Process	1	Q9PRR6
10	GO:0030206	chondroitin sulfate biosynthetic process	Biological Process	1	U3IAL2
9	GO:0030204	chondroitin sulfate metabolic process	Biological Process	1	U3IAL2
9	GO:0050650	chondroitin sulfate proteoglycan biosynthetic process	Biological Process	1	U3IAL2
8	GO:0050654	chondroitin sulfate proteoglycan metabolic process	Biological Process	1	U3IAL2
7	GO:0043009	chordate embryonic development	Biological Process	2	R0L3X7, R0LTH4
10	GO:0031497	chromatin assembly	Biological Process	5	R0LH29, R0KA54, R0LLH7, P09426, U3I4J3
7	GO:0006333	chromatin assembly or disassembly	Biological Process	5	R0LH29, R0KA54, R0LLH7, P09426, U3I4J3
7	GO:0016568	chromatin modification	Biological Process	9	R0KEI5, R0LG42, D4P3M2, R0L3T0, U3J7J7, R0K0K4, R0J6T6, U3I4J3, R0JXJ9
6	GO:0006325	chromatin organization	Biological Process	13	R0LG42, U3J7J7, R0KA54, U3I4J3, R0JXJ9, R0KEI5, D4P3M2, R0LH29, R0L3T0, R0LLH7, R0K0K4, R0J6T6, P09426
8	GO:0006338	chromatin remodeling	Biological Process	3	D4P3M2, R0L3T0, R0JXJ9
12	GO:0006342	chromatin silencing	Biological Process	2	R0LH29, U3I4J3
13	GO:0000183	chromatin silencing at rDNA	Biological Process	1	R0LH29
13	GO:0006348	chromatin silencing at telomere	Biological Process	1	U3I4J3
10	GO:0030261	chromosome condensation	Biological Process	1	R0LH29
5	GO:0050000	chromosome localization	Biological Process	1	A9LM16
5	GO:0051276	chromosome organization	Biological Process	16	R0LG42, U3J7J7, R0KA54, U3I9T6, U3I4J3, A9LM16, R0JXJ9, R0KEI5, D4P3M2, R0LH29, R0L3T0, R0LLH7, R0K0K4, R0J6T6, P09426, R0L5S6
4	GO:0007059	chromosome segregation	Biological Process	3	U3J3D1, R0L5S6, A9LM16
6	GO:0051304	chromosome separation	Biological Process	2	U3J3D1, R0L5S6
9	GO:0042384	cilium assembly	Biological Process	1	R0KNJ7
8	GO:0060271	cilium morphogenesis	Biological Process	1	R0KNJ7
6	GO:0044782	cilium organization	Biological Process	1	R0KNJ7
3	GO:0007623	circadian rhythm	Biological Process	1	U3I614
6	GO:0072359	circulatory system development	Biological Process	9	U3IHA0, R0L3X7, U3I9X7, R0L9A7, U3IFD3, R0JRH5, R0LTH4, R0LPH1, R0KF46
5	GO:0003013	circulatory system process	Biological Process	5	E5FXJ2, R0KEB0, U3IUD9, R0KRY1, R0LGZ0
8	GO:0048268	clathrin coat assembly	Biological Process	1	R0KJN3
8	GO:0072583	clathrin-mediated endocytosis	Biological Process	1	R0KJN3
4	GO:0050817	coagulation	Biological Process	10	U3I9X7, D4P3M2, R0LH29, R0KCX2, R0K7K2, R0LA00, R0K3M5, U3I640, R0JSX9, R0JHJ6
7	GO:0015889	cobalamin transport	Biological Process	1	R0LDI0
6	GO:0009108	coenzyme biosynthetic process	Biological Process	5	C1IIC0, R0JGY4, U3I614, U3IV38, R0KXJ9
5	GO:0006732	coenzyme metabolic process	Biological Process	9	C1IIC0, R0JGY4, U3I614, R0LN39, R0KDK0, R0K8R4, U3IV38, R0KXJ9, R0L1A8
5	GO:0051188	cofactor biosynthetic process	Biological Process	5	C1IIC0, R0JGY4, U3I614, U3IV38, R0KXJ9
4	GO:0051186	cofactor metabolic process	Biological Process	9	C1IIC0, R0JGY4, U3I614, R0LN39, R0KDK0, R0K8R4, U3IV38, R0KXJ9, R0L1A8
6	GO:0050890	cognition	Biological Process	3	R0JRH5, R0LC96, R0JUR5
6	GO:0030199	collagen fibril organization	Biological Process	1	U3J2R5
7	GO:0002065	columnar/cuboidal epithelial cell differentiation	Biological Process	2	R0L9A7, R0JQD7
8	GO:0006956	complement activation	Biological Process	2	U3IQV8, R0KW16
5	GO:0061448	connective tissue development	Biological Process	3	R0L3X7, R0J6T6, R0JDT7
10	GO:0048205	COPI coating of Golgi vesicle	Biological Process	1	R0LTH4
9	GO:0035964	COPI-coated vesicle budding	Biological Process	1	R0LTH4
10	GO:0048208	COPII vesicle coating	Biological Process	1	R0LTH4
9	GO:0090114	COPII-coated vesicle budding	Biological Process	1	R0LTH4
10	GO:0055070	copper ion homeostasis	Biological Process	1	U3ILK9
10	GO:0061303	cornea development in camera-type eye	Biological Process	1	U3IL97
7	GO:0030866	cortical actin cytoskeleton organization	Biological Process	1	R0KUV7
6	GO:0030865	cortical cytoskeleton organization	Biological Process	1	R0KUV7
10	GO:0006613	cotranslational protein targeting to membrane	Biological Process	7	U3IVR4, U3ICL1, U3I8N0, R0LUZ4, R0L8K3, R0JFC2, S4V6M7
8	GO:0016569	covalent chromatin modification	Biological Process	7	R0KEI5, R0LG42, R0L3T0, U3J7J7, R0K0K4, R0J6T6, U3I4J3
8	GO:0021545	cranial nerve development	Biological Process	2	R0J7T6, U3J9M1
9	GO:0021602	cranial nerve morphogenesis	Biological Process	2	R0J7T6, U3J9M1
9	GO:0018410	C-terminal protein amino acid modification	Biological Process	1	E5FXJ2
10	GO:0006501	C-terminal protein lipidation	Biological Process	1	E5FXJ2
10	GO:0009214	cyclic nucleotide catabolic process	Biological Process	1	R0KEB0
9	GO:0009187	cyclic nucleotide metabolic process	Biological Process	1	R0KEB0
8	GO:0019935	cyclic-nucleotide-mediated signaling	Biological Process	1	R0KEB0
8	GO:0017004	cytochrome complex assembly	Biological Process	1	R0JSN1
4	GO:0001816	cytokine production	Biological Process	3	U3I9X9, R0L9A7, R0M486
6	GO:0000910	cytokinesis	Biological Process	1	A9LM16
7	GO:0031122	cytoplasmic microtubule organization	Biological Process	1	A9LM16
8	GO:0033962	cytoplasmic mRNA processing body assembly	Biological Process	1	R0JR16
6	GO:0016482	cytoplasmic transport	Biological Process	19	U3ICL1, R0LLX0, R0LBU1, R0L8K3, R0LTH4, S4V6M7, A9LM16, U3IVR4, U3I8N0, R0LUZ4, R0K096, R0KBD0, R0K791, R0JTZ5, U3IJM3, R0KEC8, R0KUV7, R0KXS1, R0JFC2
5	GO:0007010	cytoskeleton organization	Biological Process	31	R0LXM8, R0LER2, R0LSA2, R0K7K2, R0JUC7, A9LM16, U3IS05, U3IEA5, U3I9X9, U3IX89, R0LGK3, R0L9A7, R0LBE3, U3IVW1, U3IPY8, R0LBX0, R0KUV7, R0L8I3, U3I8E1, U3IBU2, R0LM85, R0L244, U3J1H0, U3INH3, R0JXZ4, R0LQX5, U3IFD3, U3J1N4, U3J6R2, R0JTZ5, U3I8B5
11	GO:0051480	cytosolic calcium ion homeostasis	Biological Process	1	U3J1P2
11	GO:0060401	cytosolic calcium ion transport	Biological Process	1	U3IUD9
9	GO:0051083	de novo' cotranslational protein folding	Biological Process	1	R0LMD1
9	GO:0051084	de novo' posttranslational protein folding	Biological Process	1	D4P3M2
8	GO:0006458	de novo' protein folding	Biological Process	2	D4P3M2, R0LMD1
12	GO:0000290	deadenylation-dependent decapping of nuclear-transcribed mRNA	Biological Process	1	R0JR16
3	GO:0016265	death	Biological Process	24	U3IEW1, R0LF16, R0KXC4, U3IPK7, R0KC15, R0JXJ9, U3IAX5, U3I4L6, U3IHA0, R0KEI5, U3ISS8, U3I8V5, R0L3X7, U3I9X9, R0L9A7, R0M486, U3IN24, R0LGZ0, R0LY14, U3I640, R0KT46, R0JSX9, U3IZG8, R0LPH1
4	GO:0006952	defense response	Biological Process	13	E5FXJ2, Q4L1B3, I0CCA1, R0LLX0, U3IXN7, U3IAX5, U3IC83, R0L366, D4P3M2, U3IQV8, R0KJN3, R0KW16, U3IKV6
6	GO:0098542	defense response to other organism	Biological Process	1	R0KJN3
7	GO:0051607	defense response to virus	Biological Process	1	R0KJN3
12	GO:0016358	dendrite development	Biological Process	4	R0LLX0, U3I5Q2, R0J6T6, U3IVW1
13	GO:0048813	dendrite morphogenesis	Biological Process	3	R0LLX0, U3I5Q2, U3IVW1
9	GO:0002407	dendritic cell chemotaxis	Biological Process	1	R0KUV7
8	GO:0036336	dendritic cell migration	Biological Process	1	R0KUV7
6	GO:0016311	dephosphorylation	Biological Process	6	U3J2M5, R0LLX0, U3J8I6, R0JTZ5, R0LLA0, R0KPE1
6	GO:0008340	determination of adult lifespan	Biological Process	1	R0LH29
7	GO:0009855	determination of bilateral symmetry	Biological Process	2	U3IX89, R0LTH4
9	GO:0061371	determination of heart left/right asymmetry	Biological Process	1	R0LTH4
8	GO:0007368	determination of left/right symmetry	Biological Process	2	U3IX89, R0LTH4
6	GO:0046546	development of primary male sexual characteristics	Biological Process	1	R0L3X7
5	GO:0045137	development of primary sexual characteristics	Biological Process	1	R0L3X7
7	GO:0048588	developmental cell growth	Biological Process	2	U3IEA5, A9LM16
4	GO:0048589	developmental growth	Biological Process	4	U3IEA5, R0J6T6, R0JVW5, A9LM16
5	GO:0060560	developmental growth involved in morphogenesis	Biological Process	3	U3IEA5, R0J6T6, A9LM16
2	GO:0032502	developmental process	Biological Process	110	U3IL97, R0K7K2, R0M3M9, U3J0G8, R0M0X0, R0JER3, U3IHA0, R0L3X7, D4P3M2, U3IX89, R0J6T6, R0LLA0, U3IPY8, R0KUV7, U3IZL8, R0LTH4, U3IBU2, R0KC15, R0LQ12, U3IW58, U3IFD3, R0LBD3, D7RF71, U3I640, R0LY14, R0J741, R0LPH1, R0LMJ5, R0LVG6, R0LI53, R0LVG7, R0KB27, A9LM16, U3I0P7, U3IFC4, U3IEA5, R0LH29, R0LGQ8, R0LBX0, R0LGZ0, R0KNJ7, P24058, R0LSH5, R0LM41, R0JDI0, U3IKL9, U3ILF3, U3I5Q2, R0JUR5, R0M0H3,…
3	GO:0003006	developmental process involved in reproduction	Biological Process	4	R0L3X7, R0JRH5, R0LTH4, U3IHN6
9	GO:0043650	dicarboxylic acid biosynthetic process	Biological Process	2	R0K4R7, R0L6Q1
8	GO:0043648	dicarboxylic acid metabolic process	Biological Process	4	R0L916, R0K4R7, P24058, R0L6Q1
10	GO:0006835	dicarboxylic acid transport	Biological Process	1	R0L916
10	GO:0021536	diencephalon development	Biological Process	3	D4P3M2, U3I640, R0LY14
7	GO:0005984	disaccharide metabolic process	Biological Process	1	R0LN39
8	GO:0016101	diterpenoid metabolic process	Biological Process	1	R0LP44
8	GO:0072507	divalent inorganic cation homeostasis	Biological Process	5	R0M1S6, U3IUD9, U3J1P2, R0K3M5, U3IZG8
8	GO:0072511	divalent inorganic cation transport	Biological Process	6	U3IUD9, R0LLX0, U3I675, D7RF71, R0K3M5, R0L8H8
9	GO:0070838	divalent metal ion transport	Biological Process	6	U3IUD9, R0LLX0, U3I675, D7RF71, R0K3M5, R0L8H8
9	GO:0006305	DNA alkylation	Biological Process	1	R0LH29
8	GO:0071897	DNA biosynthetic process	Biological Process	1	U3IN79
8	GO:0006308	DNA catabolic process	Biological Process	2	R0JPE8, U3J3D1
9	GO:0000737	DNA catabolic process, endonucleolytic	Biological Process	1	U3J3D1
9	GO:0000738	DNA catabolic process, exonucleolytic	Biological Process	1	R0JPE8
8	GO:0071103	DNA conformation change	Biological Process	5	R0LH29, R0KA54, R0LLH7, P09426, U3I4J3
8	GO:0006266	DNA ligation	Biological Process	1	U3IN79
9	GO:0051103	DNA ligation involved in DNA repair	Biological Process	1	U3IN79
7	GO:0006259	DNA metabolic process	Biological Process	16	R0JPE8, R0KA54, U3J3D1, U3I9T6, U3I4J3, R0JXJ9, U3I6Q9, U3I4M1, R0LH29, R0L3T0, R0LLH7, R0KEC8, U3IN79, R0KUV7, U3IIP3, P09426
10	GO:0006306	DNA methylation	Biological Process	1	R0LH29
11	GO:0032776	DNA methylation on cytosine	Biological Process	1	R0LH29
9	GO:0044728	DNA methylation or demethylation	Biological Process	1	R0LH29
8	GO:0006304	DNA modification	Biological Process	1	R0LH29
9	GO:0006323	DNA packaging	Biological Process	5	R0LH29, R0KA54, R0LLH7, P09426, U3I4J3
8	GO:0006310	DNA recombination	Biological Process	4	U3I4M1, U3IN79, R0KEC8, U3J3D1
8	GO:0006281	DNA repair	Biological Process	5	U3I4M1, R0L3T0, U3J3D1, U3IN79, U3I9T6
8	GO:0006260	DNA replication	Biological Process	4	U3I4M1, U3IN79, R0KUV7, U3I6Q9
12	GO:0006336	DNA replication-independent nucleosome assembly	Biological Process	1	R0LH29
8	GO:0034724	DNA replication-independent nucleosome organization	Biological Process	1	R0LH29
10	GO:0006354	DNA-templated transcription, elongation	Biological Process	2	R0KEC8, U3IA88
10	GO:0006353	DNA-templated transcription, termination	Biological Process	2	U3I8E4, R0KXS1
8	GO:0007212	dopamine receptor signaling pathway	Biological Process	1	R0K7A7
8	GO:0015872	dopamine transport	Biological Process	1	R0KXC4
9	GO:0090494	dopamine uptake	Biological Process	1	R0KXC4
10	GO:0051583	dopamine uptake involved in synaptic transmission	Biological Process	1	R0KXC4
9	GO:0006302	double-strand break repair	Biological Process	2	U3J3D1, U3I9T6
10	GO:0000724	double-strand break repair via homologous recombination	Biological Process	1	U3J3D1
10	GO:0006303	double-strand break repair via nonhomologous end joining	Biological Process	1	U3I9T6
4	GO:0017144	drug metabolic process	Biological Process	1	R0LN39
9	GO:0033227	dsRNA transport	Biological Process	1	U3IHX0
9	GO:0034498	early endosome to Golgi transport	Biological Process	2	R0K096, R0K791
7	GO:0048251	elastic fiber assembly	Biological Process	1	U3IFD3
5	GO:0022900	electron transport chain	Biological Process	4	U3IHC3, C1IIC0, U3IV38, R0KXJ9
5	GO:0009790	embryo development	Biological Process	9	R0L3X7, U3ILF3, R0LH29, U3IUF7, R0LP44, R0LTH4, R0JAB5, R0LPH1, R0JDT7
6	GO:0009792	embryo development ending in birth or egg hatching	Biological Process	3	R0L3X7, R0LH29, R0LTH4
7	GO:0035113	embryonic appendage morphogenesis	Biological Process	1	U3ILF3
7	GO:0000578	embryonic axis specification	Biological Process	1	R0LTH4
10	GO:0031076	embryonic camera-type eye development	Biological Process	1	R0LP44
9	GO:0001838	embryonic epithelial tube formation	Biological Process	1	R0LTH4
10	GO:0048048	embryonic eye morphogenesis	Biological Process	1	R0LP44
9	GO:0035050	embryonic heart tube development	Biological Process	1	R0LTH4
10	GO:0003143	embryonic heart tube morphogenesis	Biological Process	1	R0LTH4
8	GO:0030326	embryonic limb morphogenesis	Biological Process	1	U3ILF3
6	GO:0048598	embryonic morphogenesis	Biological Process	6	R0L3X7, U3ILF3, R0LP44, R0LTH4, R0JAB5, R0JDT7
7	GO:0048568	embryonic organ development	Biological Process	2	R0LP44, R0LTH4
8	GO:0048562	embryonic organ morphogenesis	Biological Process	2	R0LP44, R0LTH4
6	GO:0009880	embryonic pattern specification	Biological Process	1	R0LTH4
9	GO:0001892	embryonic placenta development	Biological Process	1	R0LTH4
11	GO:0003416	endochondral bone growth	Biological Process	1	R0J6T6
10	GO:0060350	endochondral bone morphogenesis	Biological Process	1	R0J6T6
5	GO:0050886	endocrine process	Biological Process	1	R0LGZ0
8	GO:0032456	endocytic recycling	Biological Process	1	R0J902
6	GO:0006897	endocytosis	Biological Process	11	U3IEA5, D4P3M2, R0K096, R0K791, R0KJN3, R0JYS4, R0K9M9, U3I3H0, R0KUV7, R0K8G5, U3IAX5
4	GO:0010256	endomembrane system organization	Biological Process	4	U3I757, D7RF71, R0LTH4, A9LM16
8	GO:0030968	endoplasmic reticulum unfolded protein response	Biological Process	2	R0M1S6, U3I640
7	GO:0016197	endosomal transport	Biological Process	5	R0K096, R0K791, R0JTZ5, R0J902, A9LM16
5	GO:0007032	endosome organization	Biological Process	1	A9LM16
9	GO:0008333	endosome to lysosome transport	Biological Process	1	R0JTZ5
10	GO:0035767	endothelial cell chemotaxis	Biological Process	1	U3I9X9
9	GO:0043542	endothelial cell migration	Biological Process	1	U3I9X9
11	GO:0015988	energy coupled proton transmembrane transport, against electrochemical gradient	Biological Process	3	U3IST9, R0JHQ8, R0LBI2
5	GO:0015980	energy derivation by oxidation of organic compounds	Biological Process	7	U3IHC3, C1IIC0, R0LN39, U3IDE6, U3J9J4, U3IV38, R0KXJ9
6	GO:0006112	energy reserve metabolic process	Biological Process	1	R0LN39
8	GO:0007272	ensheathment of neurons	Biological Process	2	R0M708, Q5XMI3
7	GO:0051806	entry into cell of other organism involved in symbiotic interaction	Biological Process	1	U3I3H0
7	GO:0044409	entry into host	Biological Process	1	U3I3H0
8	GO:0030260	entry into host cell	Biological Process	1	U3I3H0
6	GO:0051828	entry into other organism involved in symbiotic interaction	Biological Process	1	U3I3H0
7	GO:0007167	enzyme linked receptor protein signaling pathway	Biological Process	9	R0LER2, D4P3M2, R0L7L6, R0KJN3, R0LLA0, R0KXS1, R0LPH1, U3IAX5, U3IVJ1
8	GO:0043307	eosinophil activation	Biological Process	1	U3I3H0
9	GO:0002278	eosinophil activation involved in immune response	Biological Process	1	U3I3H0
11	GO:0043308	eosinophil degranulation	Biological Process	1	U3I3H0
6	GO:0002447	eosinophil mediated immunity	Biological Process	1	U3I3H0
9	GO:0048013	ephrin receptor signaling pathway	Biological Process	2	D4P3M2, R0KJN3
10	GO:0007173	epidermal growth factor receptor signaling pathway	Biological Process	1	R0KJN3
8	GO:0008544	epidermis development	Biological Process	1	R0KEI5
6	GO:0030855	epithelial cell differentiation	Biological Process	2	R0L9A7, R0JQD7
8	GO:0010631	epithelial cell migration	Biological Process	2	U3I9X9, A9LM16
4	GO:0050673	epithelial cell proliferation	Biological Process	1	R0J8S8
8	GO:0072175	epithelial tube formation	Biological Process	1	R0LTH4
7	GO:0060562	epithelial tube morphogenesis	Biological Process	3	R0L3X7, R0LTH4, R0LPH1
5	GO:0060429	epithelium development	Biological Process	8	R0KEI5, R0L3X7, U3IL97, R0L9A7, R0LTH4, R0LGZ0, R0JQD7, R0LPH1
5	GO:0090132	epithelium migration	Biological Process	2	U3I9X9, A9LM16
8	GO:0006888	ER to Golgi vesicle-mediated transport	Biological Process	1	R0LTH4
12	GO:0030433	ER-associated ubiquitin-dependent protein catabolic process	Biological Process	1	U3I640
9	GO:0038127	ERBB signaling pathway	Biological Process	1	R0KJN3
6	GO:0006984	ER-nucleus signaling pathway	Biological Process	3	R0M1S6, R0M486, U3I640
11	GO:1902223	erythrose 4-phosphate/phosphoenolpyruvate family amino acid biosynthetic process	Biological Process	1	U3I954
10	GO:1902221	erythrose 4-phosphate/phosphoenolpyruvate family amino acid metabolic process	Biological Process	1	U3I954
5	GO:0030010	establishment of cell polarity	Biological Process	1	U3IHA0
6	GO:0051303	establishment of chromosome localization	Biological Process	1	A9LM16
3	GO:0051234	establishment of localization	Biological Process	124	R0LKX1, U3I3H0, U3I8J0, D4P3M2, R0LLA0, U3IJM3, P04240, R0KUV7, R0M2S9, R0JFC2, R0L7X9, R0KKA7, C7EL14, R0LBU1, R0LTH4, R0LDI0, R0KXC4, U3IV38, R0KC15, Q9PRR6, U3J1H1, R0LUZ4, R0K791, R0K1V4, D7RF71, U3J6Z4, R0KCA9, R0LY14, R0J902, R0JLF5, U3I640, R0KXS1, R0LMJ5, U3IHX0, S4V6M7, R0K8G5, R0KB27, R0J7H7, A9LM16, T2HRE3, R0LM49, U3I757, U3IEA5, U3I872, R0M486, R0LNW9, R0JHQ8, C7EIJ7, U3J166, R0JYS4,…
4	GO:0051649	establishment of localization in cell	Biological Process	48	U3ICL1, R0LLX0, R0LKX1, R0JXE5, U3I3H0, S4V6M7, R0KB27, A9LM16, U3I757, U3IEA5, U3I8N0, R0KBD0, R0LCK6, R0M486, R0LLA0, U3IJM3, U3J7W0, R0LVK1, R0KUV7, R0M2S9, R0JFC2, R0K5S6, R0KKA7, R0LBU1, R0M2L9, R0L8K3, R0LTH4, R0JDI0, R0KC15, U3IVR4, U3IX10, U3J2N7, R0LUZ4, R0K096, U3INR8, R0K791, U3J1N4, R0JTZ5, U3IKP4, R0KEC8, U3IWX3, R0LY14, R0J902, R0JLF5, U3I640, R0KXS1, R0JHJ6, U3IXA7
8	GO:0032401	establishment of melanosome localization	Biological Process	1	A9LM16
5	GO:0051656	establishment of organelle localization	Biological Process	5	U3IX10, U3I757, R0LTH4, A9LM16, R0K5S6
7	GO:0051905	establishment of pigment granule localization	Biological Process	1	A9LM16
8	GO:0001736	establishment of planar polarity	Biological Process	1	R0L3X7
5	GO:0045184	establishment of protein localization	Biological Process	33	U3ICL1, R0LLX0, R0JXE5, S4V6M7, A9LM16, U3IV02, R0LM49, U3I757, U3IEA5, U3I8N0, R0M486, R0LNW9, R0KJN3, U3IJM3, R0LVK1, R0KUV7, R0M2S9, R0JFC2, U3IVB6, R0LBU1, R0M2L9, R0LA00, R0L8K3, R0LTH4, R0JDI0, R0KC15, U3IVR4, R0LUZ4, R0K096, U3J1N4, R0K791, U3IWX3, R0LY14
8	GO:0072599	establishment of protein localization to endoplasmic reticulum	Biological Process	7	U3IVR4, U3ICL1, U3I8N0, R0LUZ4, R0L8K3, R0JFC2, S4V6M7
7	GO:0090150	establishment of protein localization to membrane	Biological Process	11	U3IVR4, U3ICL1, U3I8N0, R0LUZ4, R0L8K3, R0LTH4, R0LY14, R0JFC2, S4V6M7, R0KC15, A9LM16
8	GO:0072655	establishment of protein localization to mitochondrion	Biological Process	3	R0LBU1, R0LY14, R0KC15
7	GO:0072594	establishment of protein localization to organelle	Biological Process	14	U3ICL1, R0LLX0, R0LBU1, R0L8K3, S4V6M7, R0KC15, A9LM16, U3IVR4, U3I8N0, R0LUZ4, R0LNW9, U3IJM3, R0LY14, R0JFC2
8	GO:0090002	establishment of protein localization to plasma membrane	Biological Process	1	R0LTH4
5	GO:0051236	establishment of RNA localization	Biological Process	5	R0KBD0, R0KEC8, U3IHX0, R0KXS1, R0JFC2
7	GO:0097480	establishment of synaptic vesicle localization	Biological Process	2	U3IX10, U3I757
5	GO:0007164	establishment of tissue polarity	Biological Process	1	R0L3X7
6	GO:0051650	establishment of vesicle localization	Biological Process	5	U3IX10, U3I757, R0LTH4, R0K5S6, A9LM16
6	GO:0035088	establishment or maintenance of apical/basal cell polarity	Biological Process	1	U3ID25
5	GO:0061245	establishment or maintenance of bipolar cell polarity	Biological Process	1	U3ID25
4	GO:0007163	establishment or maintenance of cell polarity	Biological Process	2	U3ID25, U3IHA0
7	GO:0045197	establishment or maintenance of epithelial cell apical/basal polarity	Biological Process	1	U3ID25
5	GO:0018904	ether metabolic process	Biological Process	1	R0LRT6
8	GO:0006887	exocytosis	Biological Process	12	U3IX10, U3I757, R0LLX0, R0LKX1, R0LCK6, U3I640, R0JDI0, R0M2S9, U3I3H0, R0JHJ6, U3IXA7, A9LM16
12	GO:0043928	exonucleolytic nuclear-transcribed mRNA catabolic process involved in deadenylation-dependent decay	Biological Process	1	R0JR16
9	GO:1990182	exosomal secretion	Biological Process	1	A9LM16
6	GO:0085029	extracellular matrix assembly	Biological Process	1	U3IFD3
5	GO:0030198	extracellular matrix organization	Biological Process	4	R0KE08, U3J2R5, U3J9U3, U3IFD3
4	GO:0043062	extracellular structure organization	Biological Process	4	R0KE08, U3J2R5, U3IFD3, U3J9U3
8	GO:0097191	extrinsic apoptotic signaling pathway	Biological Process	2	R0LF16, U3IEW1
8	GO:0001654	eye development	Biological Process	4	U3IL97, D4P3M2, R0LP44, R0JUR5
9	GO:0048592	eye morphogenesis	Biological Process	2	R0LP44, R0JUR5
6	GO:0045444	fat cell differentiation	Biological Process	1	R0J6T6
10	GO:0006633	fatty acid biosynthetic process	Biological Process	3	R0J878, R0K814, B4ZY90
10	GO:0009062	fatty acid catabolic process	Biological Process	1	R0KRE3
5	GO:1901570	fatty acid derivative biosynthetic process	Biological Process	2	R0J878, R0K814
4	GO:1901568	fatty acid derivative metabolic process	Biological Process	2	R0J878, R0K814
9	GO:0006631	fatty acid metabolic process	Biological Process	7	R0JEM5, R0KRE3, R0LP44, R0K4R7, R0J878, R0K814, B4ZY90
10	GO:0002431	Fc receptor mediated stimulatory signaling pathway	Biological Process	2	D4P3M2, U3IAX5
8	GO:0038093	Fc receptor signaling pathway	Biological Process	3	R0LLX0, D4P3M2, U3IAX5
9	GO:0038095	Fc-epsilon receptor signaling pathway	Biological Process	1	R0LLX0
9	GO:0038094	Fc-gamma receptor signaling pathway	Biological Process	2	D4P3M2, U3IAX5
11	GO:0038096	Fc-gamma receptor signaling pathway involved in phagocytosis	Biological Process	2	D4P3M2, U3IAX5
6	GO:0007292	female gamete generation	Biological Process	1	R0LBE3
5	GO:0009566	fertilization	Biological Process	1	R0L0W9
6	GO:0042044	fluid transport	Biological Process	2	R0LSK4, A9LM16
9	GO:0048041	focal adhesion assembly	Biological Process	1	U3IEA5
10	GO:0021885	forebrain cell migration	Biological Process	1	U3IVI2
9	GO:0030900	forebrain development	Biological Process	5	D4P3M2, U3IVI2, U3J9J4, U3I640, R0LY14
8	GO:0006000	fructose metabolic process	Biological Process	1	R0KDK0
8	GO:0006004	fucose metabolic process	Biological Process	1	R0KPX1
8	GO:0000082	G1/S transition of mitotic cell cycle	Biological Process	1	R0LLX0
8	GO:0000086	G2/M transition of mitotic cell cycle	Biological Process	2	R0KC15, A9LM16
9	GO:0019388	galactose catabolic process	Biological Process	1	R0LN39
8	GO:0006012	galactose metabolic process	Biological Process	1	R0LN39
5	GO:0007276	gamete generation	Biological Process	1	R0LBE3
6	GO:0015669	gas transport	Biological Process	10	C7ELU6, C7EL14, C7EIZ0, C7EJC8, D7RTR0, C7EIJ7, P02117, C7EK40, P04240, R0J7H7
7	GO:0007369	gastrulation	Biological Process	1	R0JAB5
5	GO:0010467	gene expression	Biological Process	95	U3ICL0, U3ICL1, R0L0B4, R0LFZ6, R0LVM9, U3J0G8, R0JBP7, R0KJQ2, R0LCP9, U3I9T6, R0LXI7, U3I4J3, U3IAX5, U3IEG9, R0L3X7, U3IPM7, U3IX01, U3I8N0, R0L3T0, R0KBD0, R0J6T6, R0KW16, R0KUV7, R0JFC2, U3I8E4, U3IUF7, R0KZS8, R0LTH4, R0KXC4, R0LSB8, U3I6Q9, R0JXJ9, R0KEI5, U3J778, R0LLL2, U3I801, R0L445, R0LUZ4, U3IQV8, R0KI49, R0K274, R0KDG3, R0KY01, U3J1P2, R0LY14, R0KC92, R0KXS1, U3IKV6, U3IZG8, R0JR16,…
8	GO:0016458	gene silencing	Biological Process	4	U3IX01, R0LH29, U3I4J3, R0JR16
11	GO:0035195	gene silencing by miRNA	Biological Process	1	R0JR16
9	GO:0031047	gene silencing by RNA	Biological Process	2	U3IX01, R0JR16
8	GO:0048699	generation of neurons	Biological Process	33	R0LVG6, R0LLX0, U3IVI2, R0K4A2, U3J9M1, R0LVG7, U3ISI4, R0JER3, A9LM16, U3I0P7, U3IHA0, U3IEA5, D4P3M2, R0LGK3, R0L9A7, R0LGQ8, R0KJN3, R0J6T6, U3IVW1, R0J7T6, R0KUV7, U3IZL8, U3IBU2, R0KC15, R0KEI5, U3IKL9, R0LNR5, U3I5Q2, U3I1Y8, U3IGL6, R0J741, R0LMF1, R0JS15
4	GO:0006091	generation of precursor metabolites and energy	Biological Process	11	U3IHC3, U3I954, C1IIC0, R0LN39, U3IDE6, R0LP44, R0K4R7, R0KDK0, U3J9J4, U3IV38, R0KXJ9
10	GO:0021782	glial cell development	Biological Process	2	R0KY39, Q5XMI3
9	GO:0010001	glial cell differentiation	Biological Process	4	R0LNR5, R0KY39, U3IVI2, Q5XMI3
8	GO:0042063	gliogenesis	Biological Process	4	R0LNR5, R0KY39, U3IVI2, Q5XMI3
9	GO:0009250	glucan biosynthetic process	Biological Process	1	R0LN39
6	GO:0044042	glucan metabolic process	Biological Process	1	R0LN39
9	GO:0006094	gluconeogenesis	Biological Process	5	U3I954, R0LN39, R0LP44, R0K4R7, R0KDK0
7	GO:1901072	glucosamine-containing compound catabolic process	Biological Process	1	R0L366
6	GO:1901071	glucosamine-containing compound metabolic process	Biological Process	3	R0L366, U3IDQ7, U3I8F1
9	GO:0006007	glucose catabolic process	Biological Process	3	R0LN39, R0KDK0, R0L1A8
7	GO:0042593	glucose homeostasis	Biological Process	2	U3IHA0, R0LLX0
8	GO:0006006	glucose metabolic process	Biological Process	7	U3I954, R0LN39, R0LP44, R0K0K4, R0K4R7, R0KDK0, R0L1A8
12	GO:0006537	glutamate biosynthetic process	Biological Process	2	R0K4R7, R0L6Q1
11	GO:0006536	glutamate metabolic process	Biological Process	3	R0L916, R0K4R7, R0L6Q1
7	GO:0007215	glutamate receptor signaling pathway	Biological Process	1	R0KB27
12	GO:0006542	glutamine biosynthetic process	Biological Process	1	U3J3R3
11	GO:0009084	glutamine family amino acid biosynthetic process	Biological Process	5	R0KA47, U3J3R3, R0K4R7, P24058, R0L6Q1
10	GO:0009064	glutamine family amino acid metabolic process	Biological Process	7	R0KA47, U3J3R3, R0L916, R0LP44, R0K4R7, P24058, R0L6Q1
11	GO:0006541	glutamine metabolic process	Biological Process	1	U3J3R3
10	GO:0006749	glutathione metabolic process	Biological Process	1	U3IC70
6	GO:0006662	glycerol ether metabolic process	Biological Process	1	R0LRT6
8	GO:0006071	glycerol metabolic process	Biological Process	1	R0K4W8
7	GO:0045017	glycerolipid biosynthetic process	Biological Process	1	U3IXV8
6	GO:0046486	glycerolipid metabolic process	Biological Process	10	U3IXV8, R0LWA9, R0M708, R0LP44, R0JTZ5, R0K4R7, R0K6B5, R0K8R4, R0LM41, R0K4W8
8	GO:0046474	glycerophospholipid biosynthetic process	Biological Process	1	U3IXV8
7	GO:0006650	glycerophospholipid metabolic process	Biological Process	5	U3IXV8, R0LWA9, R0M708, R0JTZ5, R0LM41
12	GO:0006546	glycine catabolic process	Biological Process	1	R0L970
13	GO:0019464	glycine decarboxylation via glycine cleavage system	Biological Process	1	R0L970
11	GO:0006544	glycine metabolic process	Biological Process	3	R0L970, U3I853, U3ICK7
10	GO:0005978	glycogen biosynthetic process	Biological Process	1	R0LN39
8	GO:0005977	glycogen metabolic process	Biological Process	1	R0LN39
10	GO:0006096	glycolytic process	Biological Process	5	U3I954, R0LN39, R0LP44, R0K4R7, R0KDK0
7	GO:0009101	glycoprotein biosynthetic process	Biological Process	3	U3IAL2, R0KXW0, R0JYP4
6	GO:0009100	glycoprotein metabolic process	Biological Process	3	U3IAL2, R0KXW0, R0JYP4
7	GO:0006024	glycosaminoglycan biosynthetic process	Biological Process	2	U3IAL2, U3J3R3
7	GO:0006027	glycosaminoglycan catabolic process	Biological Process	1	P00717
6	GO:0030203	glycosaminoglycan metabolic process	Biological Process	4	R0L1B4, U3IAL2, P00717, U3J3R3
7	GO:0016138	glycoside biosynthetic process	Biological Process	1	R0LN39
6	GO:0016137	glycoside metabolic process	Biological Process	1	R0LN39
6	GO:1901659	glycosyl compound biosynthetic process	Biological Process	3	R0LQU7, U3I614, R0LN39
6	GO:1901658	glycosyl compound catabolic process	Biological Process	16	U3IYG6, R0LTA0, U3IMY4, R0LA00, R0LTH4, R0LD62, R0JDI0, A9LM16, R0LM49, U3I757, R0LEB1, R0K7A7, R0L9A7, U3ITT5, U3IJT9, U3J8Z5
5	GO:1901657	glycosyl compound metabolic process	Biological Process	25	U3IYG6, R0LTA0, A9LM16, R0KXJ9, R0LQU7, R0LM49, U3IHC3, U3I757, U3I614, C1IIC0, R0L9A7, U3IMY4, R0LA00, R0LTH4, R0LD62, R0LBI2, R0JDI0, U3IV38, R0LEB1, R0LN39, R0K7A7, R0LST2, U3ITT5, U3IJT9, U3J8Z5
6	GO:0070085	glycosylation	Biological Process	2	R0KXW0, R0JYP4
9	GO:0046487	glyoxylate metabolic process	Biological Process	1	U3IDE6
5	GO:0007030	Golgi organization	Biological Process	1	R0LTH4
9	GO:0006893	Golgi to plasma membrane transport	Biological Process	1	U3J2N7
9	GO:0048200	Golgi transport vesicle coating	Biological Process	1	R0LTH4
8	GO:0048194	Golgi vesicle budding	Biological Process	1	R0LTH4
8	GO:0048210	Golgi vesicle fusion to target membrane	Biological Process	1	U3I757
7	GO:0048193	Golgi vesicle transport	Biological Process	7	U3J2N7, U3I757, R0K096, R0K791, R0LTH4, U3I3H0, R0K5S6
7	GO:0007186	G-protein coupled receptor signaling pathway	Biological Process	13	P35519, R0LTA0, U3I090, U3IMY4, U3IJ82, R0LCV3, P19630, R0KC15, R0L3X7, R0LEB1, R0K7A7, R0K8R4, R0LY76
8	GO:0007187	G-protein coupled receptor signaling pathway, coupled to cyclic nucleotide second messenger	Biological Process	3	R0LTA0, U3IMY4, R0K7A7
7	GO:0036230	granulocyte activation	Biological Process	1	U3I3H0
10	GO:0071621	granulocyte chemotaxis	Biological Process	1	U3IEW1
11	GO:0030851	granulocyte differentiation	Biological Process	1	L7X0M5
9	GO:0097530	granulocyte migration	Biological Process	1	U3IEW1
2	GO:0040007	growth	Biological Process	13	R0LTH4, A9LM16, U3IHA0, R0L3X7, U3IEA5, R0LH29, R0L9A7, R0LGQ8, R0J6T6, U3J1P2, R0LGZ0, R0JVW5, R0J741
13	GO:0003419	growth plate cartilage chondrocyte proliferation	Biological Process	1	R0J6T6
12	GO:0003417	growth plate cartilage development	Biological Process	1	R0J6T6
12	GO:0006184	GTP catabolic process	Biological Process	16	U3IYG6, R0LTA0, U3IMY4, R0LA00, R0LTH4, R0LD62, R0JDI0, A9LM16, R0LM49, U3I757, R0LEB1, R0K7A7, R0L9A7, U3ITT5, U3IJT9, U3J8Z5
11	GO:0046039	GTP metabolic process	Biological Process	16	U3IYG6, R0LTA0, U3IMY4, R0LA00, R0LTH4, R0LD62, R0JDI0, A9LM16, R0LM49, U3I757, R0LEB1, R0K7A7, R0L9A7, U3ITT5, U3IJT9, U3J8Z5
11	GO:1901069	guanosine-containing compound catabolic process	Biological Process	16	U3IYG6, R0LTA0, U3IMY4, R0LA00, R0LTH4, R0LD62, R0JDI0, A9LM16, R0LM49, U3I757, R0LEB1, R0K7A7, R0L9A7, U3ITT5, U3IJT9, U3J8Z5
10	GO:1901068	guanosine-containing compound metabolic process	Biological Process	16	U3IYG6, R0LTA0, U3IMY4, R0LA00, R0LTH4, R0LD62, R0JDI0, A9LM16, R0LM49, U3I757, R0LEB1, R0K7A7, R0L9A7, U3ITT5, U3IJT9, U3J8Z5
8	GO:0042206	halogenated hydrocarbon catabolic process	Biological Process	2	R0LP44, R0K4R7
7	GO:0042197	halogenated hydrocarbon metabolic process	Biological Process	2	R0LP44, R0K4R7
4	GO:0060322	head development	Biological Process	1	R0JRH5
7	GO:0060047	heart contraction	Biological Process	1	U3IUD9
8	GO:0007507	heart development	Biological Process	5	R0L3X7, R0L9A7, U3IFD3, R0JRH5, R0LTH4
11	GO:0001947	heart looping	Biological Process	1	R0LTH4
9	GO:0003007	heart morphogenesis	Biological Process	3	R0L3X7, R0L9A7, R0LTH4
6	GO:0003015	heart process	Biological Process	1	U3IUD9
7	GO:0048534	hematopoietic or lymphoid organ development	Biological Process	3	L7X0M5, U3J651, U3J497
8	GO:0030097	hemopoiesis	Biological Process	3	U3J651, L7X0M5, U3J497
5	GO:0007599	hemostasis	Biological Process	9	U3I9X7, D4P3M2, R0LH29, R0KCX2, R0K7K2, R0LA00, U3I640, R0JSX9, R0JHJ6
5	GO:0018130	heterocycle biosynthetic process	Biological Process	61	U3ICL1, U3J0G8, R0JBP7, U3I9T6, U3I4J3, R0L3X7, U3I614, U3I8N0, U3IX01, R0L3T0, R0J6T6, R0KUV7, R0JFC2, U3I8E4, R0JGY4, R0KDP6, R0KXC4, R0LSB8, U3I6Q9, R0JXJ9, R0KEI5, U3J778, R0LUZ4, R0KDG3, U3IN79, U3J1P2, R0LY14, R0KXS1, R0L6Q1, R0JR16, U3IIR2, R0LLX0, R0KA47, S4V6M7, R0KA06, R0LQU7, U3I954, U3IDC7, R0KV94, R0LH29, R0L9A7, R0M087, U3I6T2, U3IV21, R0KDB7, R0LGE6, R0LG42, U3J7J7, R0L8K3, U3IA88,…
5	GO:0046700	heterocycle catabolic process	Biological Process	30	U3IYG6, R0LTA0, U3ICL1, R0JPE8, R0LKZ6, S4V6M7, A9LM16, R0LM49, U3I757, R0KEB0, U3I8N0, R0L9A7, R0JFC2, U3IMY4, R0LA00, R0LTH4, R0L8K3, R0LD62, U3J3D1, R0JDI0, U3IVR4, R0LEB1, R0K7A7, R0LUZ4, R0JS93, R0K5X3, U3ITT5, U3IJT9, U3J8Z5, R0JR16
4	GO:0046483	heterocycle metabolic process	Biological Process	113	R0LTA0, R0L0B4, U3J0G8, R0LCP9, U3I9T6, U3I4J3, R0L3X7, U3I899, U3IX01, R0J6T6, R0KUV7, R0JFC2, R0LTH4, R0KA54, U3J3D1, R0KXC4, U3IV38, R0LEB1, R0LN39, R0K7A7, R0LUZ4, R0LLH7, U3IJT9, U3J1P2, R0LY14, U3I640, R0KXS1, P09426, R0JR16, U3IIR2, R0LKZ6, S4V6M7, R0KA06, A9LM16, R0LQU7, R0KV94, R0LM49, U3I757, R0LH29, R0M087, U3I6T2, U3IV21, P24058, U3IMY4, U3J7J7, U3J8L8, R0L8K3, U3IA88, R0JDI0, R0KF98,…
8	GO:0019319	hexose biosynthetic process	Biological Process	5	U3I954, R0LN39, R0LP44, R0K4R7, R0KDK0
8	GO:0019320	hexose catabolic process	Biological Process	3	R0LN39, R0KDK0, R0L1A8
7	GO:0019318	hexose metabolic process	Biological Process	8	U3I954, R0LN39, R0LP44, R0K0K4, R0KDK0, R0K4R7, R0KPX1, R0L1A8
9	GO:0030902	hindbrain development	Biological Process	1	U3I5Q2
11	GO:0021932	hindbrain radial glia guided cell migration	Biological Process	1	U3I5Q2
7	GO:0035329	hippo signaling	Biological Process	2	R0JX14, R0LPH1
10	GO:0006547	histidine metabolic process	Biological Process	3	R0LDG6, R0LP44, R0K4R7
12	GO:0016573	histone acetylation	Biological Process	3	R0L3T0, R0K0K4, U3I4J3
11	GO:0034969	histone arginine methylation	Biological Process	1	R0J6T6
10	GO:0016575	histone deacetylation	Biological Process	1	R0KEI5
13	GO:0043968	histone H2A acetylation	Biological Process	1	R0L3T0
12	GO:0051568	histone H3-K4 methylation	Biological Process	1	U3J7J7
12	GO:0034971	histone H3-R17 methylation	Biological Process	1	R0J6T6
12	GO:0034970	histone H3-R2 methylation	Biological Process	1	R0J6T6
13	GO:0043967	histone H4 acetylation	Biological Process	2	R0L3T0, R0K0K4
11	GO:0034968	histone lysine methylation	Biological Process	2	R0LG42, U3J7J7
10	GO:0016571	histone methylation	Biological Process	4	R0LG42, U3J7J7, R0J6T6, R0K0K4
9	GO:0016570	histone modification	Biological Process	7	R0KEI5, R0LG42, R0L3T0, U3J7J7, R0K0K4, R0J6T6, U3I4J3
9	GO:0008334	histone mRNA metabolic process	Biological Process	1	U3I8E4
4	GO:0042592	homeostatic process	Biological Process	22	R0JYQ9, U3IUD9, R0LLX0, U3IZH2, R0JUC7, U3I9T6, A9LM16, Q9PRR6, U3J019, R0M1S6, U3IHA0, D4P3M2, R0LRT6, U3ILK9, R0K494, D7RF71, R0JTZ5, R0KY01, U3J1P2, R0K3M5, R0LSK4, U3IZG8
6	GO:0007156	homophilic cell adhesion via plasma membrane adhesion molecules	Biological Process	1	R0J8S8
6	GO:0034109	homotypic cell-cell adhesion	Biological Process	2	U3I9X7, D4P3M2
5	GO:0042445	hormone metabolic process	Biological Process	1	R0LP44
9	GO:0046879	hormone secretion	Biological Process	3	R0LLX0, R0LLA0, R0M2S9
6	GO:0009914	hormone transport	Biological Process	3	R0LLX0, R0LLA0, R0M2S9
7	GO:0009755	hormone-mediated signaling pathway	Biological Process	2	R0KDB7, U3J0G8
4	GO:0006959	humoral immune response	Biological Process	2	U3IQV8, R0KW16
7	GO:0030212	hyaluronan metabolic process	Biological Process	1	R0L1B4
10	GO:1902600	hydrogen ion transmembrane transport	Biological Process	3	U3IST9, R0JHQ8, R0LBI2
6	GO:0006818	hydrogen transport	Biological Process	9	U3IST9, U3IHC3, C1IIC0, R0JHQ8, R0LBI2, R0KXC4, U3IV38, T2HRE3, R0KXJ9
9	GO:0046456	icosanoid biosynthetic process	Biological Process	2	R0J878, R0K814
8	GO:0006690	icosanoid metabolic process	Biological Process	2	R0J878, R0K814
5	GO:0052803	imidazole-containing compound metabolic process	Biological Process	3	R0LDG6, R0LP44, R0K4R7
3	GO:0002252	immune effector process	Biological Process	8	D4P3M2, U3IQV8, R0KJN3, R0KW16, Q6TU41, Q6TU42, U3I3H0, U3IAX5
3	GO:0006955	immune response	Biological Process	11	E5FXJ2, R0LXK8, D4P3M2, R0LLX0, U3IQV8, R0KW16, Q6TU41, Q6TU42, U3I3H0, R0JXE3, U3IAX5
9	GO:0002429	immune response-activating cell surface receptor signaling pathway	Biological Process	2	D4P3M2, U3IAX5
8	GO:0002757	immune response-activating signal transduction	Biological Process	2	D4P3M2, U3IAX5
7	GO:0002768	immune response-regulating cell surface receptor signaling pathway	Biological Process	3	R0LLX0, D4P3M2, U3IAX5
8	GO:0002433	immune response-regulating cell surface receptor signaling pathway involved in phagocytosis	Biological Process	2	D4P3M2, U3IAX5
6	GO:0002764	immune response-regulating signaling pathway	Biological Process	3	R0LLX0, D4P3M2, U3IAX5
6	GO:0002520	immune system development	Biological Process	3	L7X0M5, U3J651, U3J497
2	GO:0002376	immune system process	Biological Process	24	U3ID25, E5FXJ2, R0LXK8, R0LLX0, R0K7K2, U3IEW1, L7X0M5, U3I3H0, R0JXE3, R0JXJ9, U3IAX5, U3IHA0, D4P3M2, U3IQV8, R0KJN3, U3J7W0, U3J1P2, R0KW16, Q6TU41, U3J651, U3J497, Q6TU42, R0KUV7, U3IHL1
4	GO:0002377	immunoglobulin production	Biological Process	1	U3J1P2
12	GO:0006188	IMP biosynthetic process	Biological Process	1	R0LST2
11	GO:0046040	IMP metabolic process	Biological Process	1	R0LST2
13	GO:0032264	IMP salvage	Biological Process	1	R0LST2
8	GO:0001701	in utero embryonic development	Biological Process	1	R0LTH4
9	GO:0046219	indolalkylamine biosynthetic process	Biological Process	1	U3I954
8	GO:0006586	indolalkylamine metabolic process	Biological Process	4	U3I954, R0LP44, R0K4R7, U3J9J4
6	GO:0042435	indole-containing compound biosynthetic process	Biological Process	1	U3I954
5	GO:0042430	indole-containing compound metabolic process	Biological Process	4	U3I954, R0LP44, R0K4R7, U3J9J4
5	GO:0006954	inflammatory response	Biological Process	5	R0L366, Q4L1B3, U3IQV8, R0KW16, U3IC83
5	GO:0045087	innate immune response	Biological Process	6	E5FXJ2, D4P3M2, R0LLX0, U3IQV8, R0KW16, U3IAX5
9	GO:0098662	inorganic cation transmembrane transport	Biological Process	7	U3IST9, U3IUD9, U3I675, R0JHQ8, R0LBI2, R0K3M5, U3IVJ1
8	GO:0098660	inorganic ion transmembrane transport	Biological Process	7	U3IST9, U3IUD9, U3I675, R0JHQ8, R0LBI2, R0K3M5, U3IVJ1
7	GO:0006020	inositol metabolic process	Biological Process	1	R0KDK0
8	GO:0048016	inositol phosphate-mediated signaling	Biological Process	1	R0LLX0
6	GO:1901142	insulin metabolic process	Biological Process	1	U3IAX8
10	GO:0008286	insulin receptor signaling pathway	Biological Process	2	R0LER2, R0KXS1
11	GO:0030073	insulin secretion	Biological Process	2	R0LLX0, R0M2S9
7	GO:0007229	integrin-mediated signaling pathway	Biological Process	1	U3I9X7
5	GO:0051701	interaction with host	Biological Process	2	R0M1S6, U3I3H0
6	GO:0045104	intermediate filament cytoskeleton organization	Biological Process	1	R0JTZ5
7	GO:0045109	intermediate filament organization	Biological Process	1	R0JTZ5
4	GO:0045103	intermediate filament-based process	Biological Process	2	R0LNR5, R0JTZ5
11	GO:0018393	internal peptidyl-lysine acetylation	Biological Process	3	R0L3T0, R0K0K4, U3I4J3
10	GO:0006475	internal protein amino acid acetylation	Biological Process	3	R0L3T0, R0K0K4, U3I4J3
3	GO:0044419	interspecies interaction between organisms	Biological Process	10	R0M1S6, U3IVR4, U3ICL1, U3I8N0, R0LUZ4, R0KJN3, R0L8K3, U3I3H0, R0JFC2, S4V6M7
9	GO:0036297	interstrand cross-link repair	Biological Process	1	U3J3D1
8	GO:0030520	intracellular estrogen receptor signaling pathway	Biological Process	2	R0J6T6, U3IDL9
7	GO:0006886	intracellular protein transport	Biological Process	24	U3ICL1, R0LLX0, R0M2L9, R0LBU1, R0L8K3, R0LTH4, S4V6M7, A9LM16, U3IVR4, U3IEA5, U3I757, U3I8N0, R0K096, R0LUZ4, R0K791, R0M486, U3J1N4, U3IJM3, U3IWX3, R0LVK1, R0LY14, R0M2S9, R0KUV7, R0JFC2
6	GO:0030522	intracellular receptor signaling pathway	Biological Process	6	R0LP44, R0J6T6, R0KXC4, U3IDL9, R0KUV7, R0KA06
6	GO:0035556	intracellular signal transduction	Biological Process	32	R0LSA2, R0LLX0, U3IVI2, R0K4A2, A9LM16, U3IHA0, U3IUQ4, R0LM49, R0KEB0, U3I757, R0L9A7, U3J7W0, R0LGZ0, U3IMY4, R0JE41, U3IUD9, R0LA00, R0LD62, R0LSH5, R0JDI0, R0KC15, U3IVJ1, R0LEB1, D7RF71, U3ITT5, U3IJT9, R0K8R4, U3J8Z5, R0LY14, R0JX14, R0KT46, R0LPH1
7	GO:0030518	intracellular steroid hormone receptor signaling pathway	Biological Process	5	R0J6T6, R0KXC4, U3IDL9, R0KUV7, R0KA06
5	GO:0046907	intracellular transport	Biological Process	37	U3ICL1, R0LLX0, U3I3H0, S4V6M7, R0KB27, A9LM16, U3IEA5, U3I757, U3I8N0, R0KBD0, R0M486, U3IJM3, U3J7W0, R0LVK1, R0KUV7, R0M2S9, R0JFC2, R0K5S6, R0LBU1, R0M2L9, R0L8K3, R0LTH4, R0KC15, U3IVR4, U3J2N7, R0LUZ4, R0K096, R0K791, U3J1N4, R0JTZ5, U3IKP4, R0KEC8, U3IWX3, R0LY14, R0J902, R0KXS1, U3IXA7
8	GO:0097193	intrinsic apoptotic signaling pathway	Biological Process	3	U3IHA0, R0LY14, R0KC15
9	GO:0072332	intrinsic apoptotic signaling pathway by p53 class mediator	Biological Process	1	U3IHA0
6	GO:0050801	ion homeostasis	Biological Process	6	R0M1S6, U3IUD9, U3ILK9, U3J1P2, R0K3M5, U3IZG8
7	GO:0034220	ion transmembrane transport	Biological Process	12	U3IST9, U3IUD9, U3I675, R0JHQ8, D7RF71, R0LBI2, R0K3M5, R0LZ13, R0KB27, U3IZ58, R0L7X9, U3IVJ1
6	GO:0006811	ion transport	Biological Process	29	R0LLX0, R0L916, R0M708, U3J6E5, U3IPK7, R0KB27, T2HRE3, R0KXJ9, R0L8H8, U3IHC3, C1IIC0, U3I872, U3I675, R0JHQ8, U3J166, R0KC80, R0K3M5, R0L7X9, U3IUD9, R0LBI2, R0KXC4, U3IV38, U3IVJ1, U3IZ58, U3IST9, D7RF71, R0KCA9, R0LZ13, R0M0P9
8	GO:0035235	ionotropic glutamate receptor signaling pathway	Biological Process	1	R0KB27
11	GO:0006550	isoleucine catabolic process	Biological Process	2	R0LP44, R0K4R7
10	GO:0006549	isoleucine metabolic process	Biological Process	2	R0LP44, R0K4R7
7	GO:0008299	isoprenoid biosynthetic process	Biological Process	1	R0JP63
7	GO:0008300	isoprenoid catabolic process	Biological Process	2	R0LP44, R0K4R7
6	GO:0006720	isoprenoid metabolic process	Biological Process	4	U3IET9, R0JP63, R0LP44, R0K4R7
6	GO:0042181	ketone biosynthetic process	Biological Process	3	C1IIC0, U3IV38, R0KXJ9
8	GO:0001822	kidney development	Biological Process	1	R0L9A7
9	GO:0006089	lactate metabolic process	Biological Process	1	R0KXC4
11	GO:0015807	L-amino acid transport	Biological Process	2	R0M708, R0L916
9	GO:0046373	L-arabinose metabolic process	Biological Process	1	U3J8L8
6	GO:0002164	larval development	Biological Process	1	R0LH29
8	GO:0019852	L-ascorbic acid metabolic process	Biological Process	2	R0LP44, R0K4R7
7	GO:0007611	learning or memory	Biological Process	2	R0LC96, R0JUR5
11	GO:0006552	leucine catabolic process	Biological Process	2	R0LP44, R0K4R7
10	GO:0006551	leucine metabolic process	Biological Process	2	R0LP44, R0K4R7
5	GO:0045321	leukocyte activation	Biological Process	2	R0LLX0, U3I3H0
6	GO:0002366	leukocyte activation involved in immune response	Biological Process	1	U3I3H0
8	GO:0030595	leukocyte chemotaxis	Biological Process	2	U3IEW1, R0KUV7
10	GO:0043299	leukocyte degranulation	Biological Process	1	U3I3H0
9	GO:0002521	leukocyte differentiation	Biological Process	1	L7X0M5
5	GO:0001909	leukocyte mediated cytotoxicity	Biological Process	2	Q6TU41, Q6TU42
4	GO:0002443	leukocyte mediated immunity	Biological Process	3	Q6TU41, Q6TU42, U3I3H0
7	GO:0050900	leukocyte migration	Biological Process	2	U3IEW1, R0KUV7
12	GO:0019370	leukotriene biosynthetic process	Biological Process	1	R0J878
11	GO:0006691	leukotriene metabolic process	Biological Process	2	R0J878, R0K814
12	GO:0015813	L-glutamate transport	Biological Process	1	R0L916
6	GO:0060173	limb development	Biological Process	1	U3ILF3
7	GO:0035108	limb morphogenesis	Biological Process	1	U3ILF3
10	GO:0046251	limonene catabolic process	Biological Process	2	R0LP44, R0K4R7
9	GO:0018923	limonene metabolic process	Biological Process	2	R0LP44, R0K4R7
5	GO:0008610	lipid biosynthetic process	Biological Process	8	U3IXV8, R0JP63, R0LP44, R0K6B5, R0K4R7, R0J878, R0K814, B4ZY90
5	GO:0016042	lipid catabolic process	Biological Process	6	R0KRE3, R0LP44, R0K4R7, R0LW36, R0K8R4, R0K4W8
6	GO:0055088	lipid homeostasis	Biological Process	1	Q9PRR6
4	GO:0010876	lipid localization	Biological Process	5	R0JQ97, U3JA11, A9YVJ0, Q9PRR6, U3I8J0
4	GO:0006629	lipid metabolic process	Biological Process	25	U3J6E8, U3IET9, R0M708, R0JEM5, R0JP63, R0JWB8, R0LP44, R0J6T6, R0J878, R0LGZ0, R0K4W8, R0KRE3, E2D781, R0K6B5, R0LM41, B4ZY90, Q9PRR6, U3IXV8, R0LWA9, R0K594, R0JTZ5, R0K4R7, R0LW36, R0K8R4, R0K814
6	GO:0030258	lipid modification	Biological Process	3	R0LWA9, R0JTZ5, R0LM41
7	GO:0046834	lipid phosphorylation	Biological Process	2	R0LWA9, R0LM41
6	GO:0006869	lipid transport	Biological Process	4	R0JQ97, U3JA11, U3I8J0, Q9PRR6
7	GO:0042158	lipoprotein biosynthetic process	Biological Process	2	E5FXJ2, U3J2G3
7	GO:0042159	lipoprotein catabolic process	Biological Process	2	R0KI12, R0K8G5
6	GO:0042157	lipoprotein metabolic process	Biological Process	4	E5FXJ2, R0KI12, R0K8G5, U3J2G3
2	GO:0051179	localization	Biological Process	145	R0LKX1, U3I3H0, U3I8J0, R0L3X7, D4P3M2, R0LLA0, U3IJM3, P04240, R0KUV7, R0M2S9, R0JFC2, R0L7X9, R0KKA7, C7EL14, R0LBU1, R0LTH4, R0LDI0, R0KXC4, A9YVJ0, U3IV38, R0KC15, Q9PRR6, U3J1H0, U3J1H1, R0LUZ4, R0K791, R0K1V4, D7RF71, U3J6R2, U3J6Z4, R0KCA9, R0LY14, U3I640, R0J902, R0JLF5, R0KXS1, R0LMJ5, R0LSA2, U3IHX0, S4V6M7, R0K8G5, R0KB27, R0J7H7, A9LM16, T2HRE3, R0LM49, U3IEA5, U3I757, U3I872, R0M486,…
3	GO:0051674	localization of cell	Biological Process	17	R0LSA2, U3IEW1, U3IVI2, R0LM85, R0L8H8, A9LM16, R0LKP8, U3IS05, U3I9X7, U3INH3, U3IEA5, U3I9X9, R0L9A7, R0LQX5, U3I5Q2, U3I640, R0KUV7
4	GO:0051668	localization within membrane	Biological Process	1	R0LTH4
2	GO:0040011	locomotion	Biological Process	27	R0LSA2, U3IVI2, U3I3H0, U3J9M1, R0JXE3, R0L8H8, A9LM16, U3IS05, U3I9X7, U3IEA5, U3I9X9, D4P3M2, R0L9A7, R0LGQ8, R0KJN3, R0J7T6, R0KUV7, U3IEW1, U3IBU2, R0LM85, R0LKP8, U3INH3, R0LQX5, U3I5Q2, U3I640, R0KT46, R0J741
4	GO:0007626	locomotory behavior	Biological Process	1	R0KXC4
9	GO:0060291	long-term synaptic potentiation	Biological Process	1	R0KKA7
12	GO:0009094	L-phenylalanine biosynthetic process	Biological Process	1	U3I954
11	GO:0006558	L-phenylalanine metabolic process	Biological Process	1	U3I954
12	GO:0006564	L-serine biosynthetic process	Biological Process	1	U3ICK7
11	GO:0006563	L-serine metabolic process	Biological Process	2	U3I853, U3ICK7
13	GO:0015825	L-serine transport	Biological Process	1	R0M708
8	GO:0030324	lung development	Biological Process	1	R0JRH5
6	GO:0046649	lymphocyte activation	Biological Process	1	R0LLX0
5	GO:0002449	lymphocyte mediated immunity	Biological Process	2	Q6TU41, Q6TU42
12	GO:0006554	lysine catabolic process	Biological Process	5	R0LFS0, R0LG42, R0LP44, R0K4R7, U3J9J4
11	GO:0006553	lysine metabolic process	Biological Process	5	R0LFS0, R0LG42, R0LP44, R0K4R7, U3J9J4
8	GO:0007041	lysosomal transport	Biological Process	1	R0JTZ5
5	GO:0032418	lysosome localization	Biological Process	1	U3IVW1
4	GO:0000279	M phase	Biological Process	1	R0K7K2
8	GO:0016236	macroautophagy	Biological Process	2	E5FXJ2, U3I3H0
5	GO:0065003	macromolecular complex assembly	Biological Process	28	R0LSA2, R0K7K2, R0LCP9, U3I4J3, A9LM16, U3IEA5, U3I9X9, R0LH29, R0KJN3, R0KUV7, U3I090, U3I8E4, U3IJ82, U3I8E1, R0KA54, R0LTH4, U3IX10, U3J1H0, U3I801, R0JXZ4, R0LMT5, U3IFD3, U3J6R2, R0LLH7, R0JSX9, P09426, R0JSN1, R0JR16
5	GO:0032984	macromolecular complex disassembly	Biological Process	11	U3IVR4, U3ICL1, U3I9X9, U3I8N0, R0LGK3, R0LUZ4, R0K7K2, R0L8K3, R0LMD1, R0JFC2, S4V6M7
4	GO:0043933	macromolecular complex subunit organization	Biological Process	54	U3ICL1, R0K7K2, R0LCP9, U3I4J3, U3I9X9, U3I8N0, D4P3M2, R0LGK3, R0L3T0, R0LBE3, R0J6T6, R0KUV7, R0JFC2, U3I090, U3I8E4, U3IJ82, U3I8E1, R0KA54, R0LTH4, R0JXJ9, R0KEI5, U3J1H0, U3INH3, U3I801, R0JXZ4, R0LUZ4, U3J2R5, U3IFD3, R0K274, U3J6R2, R0JTZ5, R0LLH7, R0JSX9, P09426, R0JR16, R0LER2, R0LSA2, S4V6M7, A9LM16, U3IS05, U3IEA5, R0LH29, R0L9A7, R0KJN3, R0K0K4, R0LG42, U3J7J7, R0L8K3, R0LM85, U3IVR4,…
5	GO:0009059	macromolecule biosynthetic process	Biological Process	84	U3ICL0, U3IAL2, U3ICL1, R0L0B4, R0LVM9, U3J0G8, R0JBP7, R0KJQ2, U3I9T6, R0LXI7, U3I4J3, U3J2G3, R0L3X7, U3IPM7, U3I8N0, U3IX01, R0L3T0, R0J6T6, R0KUV7, R0JFC2, U3I8E4, R0JYP4, U3IUF7, R0KZS8, R0KXC4, R0LSB8, U3I6Q9, R0JXJ9, R0KEI5, U3I4M1, U3J778, R0LLL2, R0KXW0, U3I801, R0LN39, R0LUZ4, R0KI49, R0K274, R0KDG3, U3IN79, U3J1P2, R0LY14, R0KC92, R0KXS1, U3IKV6, R0JR16, E5FXJ2, U3IIR2, R0LLX0, U3HYT9,…
5	GO:0009057	macromolecule catabolic process	Biological Process	25	U3ICL1, R0LVG6, R0JPE8, U3IAX8, S4V6M7, R0K8G5, U3I8N0, R0JFC2, U3ILQ1, R0JYP4, R0L8K3, U3J5F7, R0KI12, U3J3D1, R0KXC4, U3IVR4, R0L366, R0LUX8, P00717, R0LUZ4, R0JS93, R0K5X3, U3IP39, U3I640, R0JR16
6	GO:0098732	macromolecule deacylation	Biological Process	3	R0KEI5, R0KI12, R0K8G5
7	GO:0098734	macromolecule depalmitoylation	Biological Process	2	R0KI12, R0K8G5
7	GO:0043413	macromolecule glycosylation	Biological Process	2	R0KXW0, R0JYP4
3	GO:0033036	macromolecule localization	Biological Process	51	U3ICL1, U3IVI2, U3I8J0, U3IV02, U3I8N0, R0KBD0, U3IJM3, R0KUV7, R0M2S9, R0JFC2, R0LBU1, R0LTH4, R0KXC4, A9YVJ0, R0KC15, Q9PRR6, U3J1H0, R0LUZ4, R0K791, D7RF71, U3J6R2, R0LY14, U3I640, R0KXS1, R0LLX0, U3J4A1, R0JXE5, U3IHX0, S4V6M7, A9LM16, R0LM49, U3I757, U3IEA5, R0L9A7, R0M486, R0LNW9, R0KJN3, R0LVK1, U3ID25, U3IVB6, R0M2L9, R0LA00, R0L8K3, U3JA11, R0JDI0, U3IVR4, R0K096, U3J1N4, R0JQ97, R0KEC8,…
4	GO:0043170	macromolecule metabolic process	Biological Process	177	U3IAL2, R0L0B4, R0LVM9, R0JYQ9, R0LH91, U3J0G8, R0LCP9, R0KJQ2, U3I9T6, R0LXI7, U3I4J3, U3IHA0, R0L3X7, U3I899, U3IX01, D4P3M2, R0J6T6, R0LLA0, R0KW16, R0KUV7, R0JFC2, U3ILQ1, U3IDQ7, R0JYP4, U3J9H3, U3IZL8, R0KA54, R0LTH4, U3J3D1, R0KXC4, U3I9K2, R0KAN4, R0KC15, Q9PRR6, R0L366, U3I801, R0LN39, R0LUZ4, R0KI49, R0K274, R0LLH7, U3J1P2, U3I640, R0LY14, R0KC92, R0KXS1, U3IKV6, P09426, R0LPH1, R0JR16,…
6	GO:0043414	macromolecule methylation	Biological Process	6	R0LFS0, R0LG42, R0LH29, U3J7J7, R0J6T6, R0K0K4
5	GO:0043412	macromolecule modification	Biological Process	60	R0JB75, R0L7L6, R0LH91, U3IVI2, U3I4J3, U3J2G3, U3IHA0, R0L3X7, U3I9X9, R0L3T0, R0J6T6, R0LLA0, R0JYP4, U3J9H3, U3IZL8, R0KI12, R0KXC4, R0JQD7, R0KAN4, R0KC15, R0KEI5, R0KXW0, R0JTZ5, U3ITT0, U3IDL9, U3I640, R0LPH1, E5FXJ2, R0LVG6, R0LLX0, R0LSA2, U3J8I6, R0KY39, R0LC19, U3IH71, R0K8G5, U3J4U9, R0L9A7, R0LH29, U3IUY4, R0K0K4, U3J7W0, R0LGZ0, R0LFS0, R0LG42, R0KCX2, U3J7J7, R0LA00, U3J5F7, R0LM85,…
4	GO:0051235	maintenance of location	Biological Process	3	U3J1H0, U3J4A1, U3I640
5	GO:0051651	maintenance of location in cell	Biological Process	2	U3J4A1, U3I640
8	GO:0035437	maintenance of protein localization in endoplasmic reticulum	Biological Process	2	U3J4A1, U3I640
7	GO:0072595	maintenance of protein localization in organelle	Biological Process	2	U3J4A1, U3I640
5	GO:0045185	maintenance of protein location	Biological Process	3	U3J1H0, U3J4A1, U3I640
6	GO:0032507	maintenance of protein location in cell	Biological Process	2	U3J4A1, U3I640
8	GO:0007140	male meiosis	Biological Process	2	R0LH29, R0LC19
5	GO:0046661	male sex differentiation	Biological Process	1	R0L3X7
8	GO:0006013	mannose metabolic process	Biological Process	1	R0KDK0
8	GO:0000165	MAPK cascade	Biological Process	1	D7RF71
8	GO:0007127	meiosis I	Biological Process	1	U3J3D1
5	GO:0051321	meiotic cell cycle	Biological Process	4	R0LH29, R0LC19, U3J3D1, R0KUV7
6	GO:1903046	meiotic cell cycle process	Biological Process	1	U3J3D1
8	GO:0045132	meiotic chromosome segregation	Biological Process	1	U3J3D1
9	GO:0051307	meiotic chromosome separation	Biological Process	1	U3J3D1
7	GO:0007126	meiotic nuclear division	Biological Process	4	R0LH29, R0LC19, U3J3D1, R0KUV7
7	GO:0032400	melanosome localization	Biological Process	1	A9LM16
9	GO:0032402	melanosome transport	Biological Process	1	A9LM16
6	GO:0006900	membrane budding	Biological Process	2	R0KJN3, R0LTH4
5	GO:0051899	membrane depolarization	Biological Process	1	R0LLX0
4	GO:0022406	membrane docking	Biological Process	3	U3I757, R0LKX1, R0LCK6
5	GO:0061025	membrane fusion	Biological Process	6	U3IYG6, U3IX10, U3I757, U3I3H0, R0M2S9, U3IXA7
6	GO:0006643	membrane lipid metabolic process	Biological Process	1	R0M708
4	GO:0061024	membrane organization	Biological Process	22	U3ID25, U3IYG6, U3ICL1, R0L8K3, R0LTH4, U3I3H0, S4V6M7, R0KC15, A9LM16, U3IVR4, U3IX10, U3I757, D4P3M2, U3I8N0, R0LUZ4, U3J1N4, D7RF71, R0KJN3, R0LY14, R0M2S9, R0JFC2, U3IXA7
8	GO:0006509	membrane protein ectodomain proteolysis	Biological Process	1	R0LUX8
7	GO:0033619	membrane protein proteolysis	Biological Process	2	R0LUX8, R0L709
2	GO:0008152	metabolic process	Biological Process	289	R0LTA0, U3IAL2, R0JYQ9, U3IET9, R0K7K2, R0LH91, U3J0G8, R0LCP9, R0KJQ2, R0LXI7, U3I899, U3I5T8, D4P3M2, R0LLA0, R0KUV7, U3ILQ1, U3IDQ7, U3IMB8, R0JYP4, U3J9H3, U3IZL8, E2D781, U3I9K2, U3IV38, R0KAN4, R0KC15, Q9PRR6, R0LEB1, R0LN39, D7RF71, U3I640, R0LPH1, R0JR16, R0LVG6, R0LSA2, R0LC19, U3IH71, R0KA06, U3IFC4, R0KV94, R0LM49, U3I757, R0L7Z2, R0M087, U3I6T2, U3IV21, R0LGZ0, R0K4W8, P24058, R0L8K3,…
8	GO:0055065	metal ion homeostasis	Biological Process	6	R0M1S6, U3IUD9, U3ILK9, U3J1P2, R0K3M5, U3IZG8
8	GO:0030001	metal ion transport	Biological Process	13	U3IUD9, R0LLX0, U3IV38, U3IVJ1, R0KXJ9, R0L8H8, C1IIC0, U3I675, D7RF71, R0KC80, R0KCA9, R0K3M5, R0L7X9
7	GO:0051310	metaphase plate congression	Biological Process	1	A9LM16
11	GO:0044784	metaphase/anaphase transition of cell cycle	Biological Process	1	R0L5S6
12	GO:0007091	metaphase/anaphase transition of mitotic cell cycle	Biological Process	1	R0L5S6
11	GO:0006555	methionine metabolic process	Biological Process	1	U3I614
3	GO:0032259	methylation	Biological Process	9	R0LDG6, R0LFS0, U3I614, R0LG42, R0LH29, U3J7J7, R0J6T6, R0K0K4, U3IGI0
9	GO:0002397	MHC class I protein complex assembly	Biological Process	1	R0KUV7
8	GO:0002396	MHC protein complex assembly	Biological Process	1	R0KUV7
7	GO:0001578	microtubule bundle formation	Biological Process	1	R0LXM8
6	GO:0000226	microtubule cytoskeleton organization	Biological Process	8	R0LXM8, R0LGK3, R0K7K2, U3J1N4, U3IVW1, U3IBU2, U3I8B5, A9LM16
8	GO:1902850	microtubule cytoskeleton organization involved in mitosis	Biological Process	2	R0K7K2, A9LM16
9	GO:0007019	microtubule depolymerization	Biological Process	2	R0LGK3, R0K7K2
7	GO:0031109	microtubule polymerization or depolymerization	Biological Process	2	R0LGK3, R0K7K2
[truncated: 1,408 more rows]

## Sheet: MF
Level	GO ID	Term	Type	#Seqs	Sequences
[truncated: 636 more rows]

[truncated: 4 more sheets: CC, Level2_BP, Level2_MF, Level2_CC]
