# Supplementary material for: Comparative proteomic analysis of pituitary glands from Huoyan geese between pre-laying and laying periods using an iTRAQ-based approach
Source: PLoS One. 2017 Sep 25;12(9):e0185253. doi: 10.1371/journal.pone.0185253 (PMC5612699; doi:10.1371/journal.pone.0185253)
Supplement: S6 Table — (XLS) [file pone.0185253.s006.xls]

## Sheet: query2map
Protein ID	KO	Map ID	Map Name	URL
R0LGU9
U3HZ38
R0KJT8	K12826	ko03040	Spliceosome	http://www.kegg.jp/kegg-bin/show_pathway?ko03040+K12826
D4P3M2
R0L6U2	K06700	ko03050	Proteasome	http://www.kegg.jp/kegg-bin/show_pathway?ko03050+K06700
U3IUD9	K04962	ko04020	Calcium signaling pathway	http://www.kegg.jp/kegg-bin/show_pathway?ko04020+K04962
U3IUD9	K04962	ko04024	cAMP signaling pathway	http://www.kegg.jp/kegg-bin/show_pathway?ko04024+K04962
U3IUD9	K04962	ko04260	Cardiac muscle contraction	http://www.kegg.jp/kegg-bin/show_pathway?ko04260+K04962
U3IUD9	K04962	ko04261	Adrenergic signaling in cardiomyocytes	http://www.kegg.jp/kegg-bin/show_pathway?ko04261+K04962
U3IUD9	K04962	ko04713	Circadian entrainment	http://www.kegg.jp/kegg-bin/show_pathway?ko04713+K04962
U3IUD9	K04962	ko04911	Insulin secretion	http://www.kegg.jp/kegg-bin/show_pathway?ko04911+K04962
U3IUD9	K04962	ko04921	Oxytocin signaling pathway	http://www.kegg.jp/kegg-bin/show_pathway?ko04921+K04962
U3IUD9	K04962	ko04972	Pancreatic secretion	http://www.kegg.jp/kegg-bin/show_pathway?ko04972+K04962
U3IUD9	K04962	ko05410	Hypertrophic cardiomyopathy (HCM)	http://www.kegg.jp/kegg-bin/show_pathway?ko05410+K04962
U3IUD9	K04962	ko05412	Arrhythmogenic right ventricular cardiomyopathy (ARVC)	http://www.kegg.jp/kegg-bin/show_pathway?ko05412+K04962
U3IUD9	K04962	ko05414	Dilated cardiomyopathy	http://www.kegg.jp/kegg-bin/show_pathway?ko05414+K04962
R0LGE6
B2YI99	K08522	ko04080	Neuroactive ligand-receptor interaction	http://www.kegg.jp/kegg-bin/show_pathway?ko04080+K08522
B2YI99	K08522	ko04912	GnRH signaling pathway	http://www.kegg.jp/kegg-bin/show_pathway?ko04912+K08522
B2YI99	K08522	ko04913	Ovarian steroidogenesis	http://www.kegg.jp/kegg-bin/show_pathway?ko04913+K08522
B2YI99	K08522	ko04917	Prolactin signaling pathway	http://www.kegg.jp/kegg-bin/show_pathway?ko04917+K08522
B2YI99	K08522	ko04918	Thyroid hormone synthesis	http://www.kegg.jp/kegg-bin/show_pathway?ko04918+K08522
B2YI99	K08522	ko05320	Autoimmune thyroid disease	http://www.kegg.jp/kegg-bin/show_pathway?ko05320+K08522
U3I6T2	K11301
R0LIV4
U3ISN3	K10293
U3IKV6	K02983	ko03010	Ribosome	http://www.kegg.jp/kegg-bin/show_pathway?ko03010+K02983
U3J6E8
P35519	K05243	ko04080	Neuroactive ligand-receptor interaction	http://www.kegg.jp/kegg-bin/show_pathway?ko04080+K05243
P35519	K05243	ko04921	Oxytocin signaling pathway	http://www.kegg.jp/kegg-bin/show_pathway?ko04921+K05243
R0M172	K06460	ko04640	Hematopoietic cell lineage	http://www.kegg.jp/kegg-bin/show_pathway?ko04640+K06460
U3IUY4	K06689	ko04120	Ubiquitin mediated proteolysis	http://www.kegg.jp/kegg-bin/show_pathway?ko04120+K06689
U3IUY4	K06689	ko04141	Protein processing in endoplasmic reticulum	http://www.kegg.jp/kegg-bin/show_pathway?ko04141+K06689
R0M352
P19630	K05242	ko04080	Neuroactive ligand-receptor interaction	http://www.kegg.jp/kegg-bin/show_pathway?ko04080+K05242
P19630	K05242	ko04270	Vascular smooth muscle contraction	http://www.kegg.jp/kegg-bin/show_pathway?ko04270+K05242
P19630	K05242	ko04962	Vasopressin-regulated water reabsorption	http://www.kegg.jp/kegg-bin/show_pathway?ko04962+K05242
U3J3J4
U3J651
U3IV85	K05255
U3I982
R0L8E3
U3IN24	K15485	ko05134	Legionellosis	http://www.kegg.jp/kegg-bin/show_pathway?ko05134+K15485
R0K0Z7
U3ICL0	K02977	ko03010	Ribosome	http://www.kegg.jp/kegg-bin/show_pathway?ko03010+K02977
R0M1S3
U3IEA5	K06106	ko04530	Tight junction	http://www.kegg.jp/kegg-bin/show_pathway?ko04530+K06106
U3IEA5	K06106	ko05100	Bacterial invasion of epithelial cells	http://www.kegg.jp/kegg-bin/show_pathway?ko05100+K06106
U3IEA5	K06106	ko05130	Pathogenic Escherichia coli infection	http://www.kegg.jp/kegg-bin/show_pathway?ko05130+K06106
U3IEA5	K06106	ko05131	Shigellosis	http://www.kegg.jp/kegg-bin/show_pathway?ko05131+K06106
U3IEA5	K06106	ko05205	Proteoglycans in cancer	http://www.kegg.jp/kegg-bin/show_pathway?ko05205+K06106
R0K9M9
R0M0H3	K06257	ko04512	ECM-receptor interaction	http://www.kegg.jp/kegg-bin/show_pathway?ko04512+K06257
R0M0H3	K06257	ko04514	Cell adhesion molecules (CAMs)	http://www.kegg.jp/kegg-bin/show_pathway?ko04514+K06257
R0M0H3	K06257	ko05144	Malaria	http://www.kegg.jp/kegg-bin/show_pathway?ko05144+K06257
R0M0H3	K06257	ko05205	Proteoglycans in cancer	http://www.kegg.jp/kegg-bin/show_pathway?ko05205+K06257
U3I9X9	K04455	ko04010	MAPK signaling pathway	http://www.kegg.jp/kegg-bin/show_pathway?ko04010+K04455
U3I9X9	K04455	ko04370	VEGF signaling pathway	http://www.kegg.jp/kegg-bin/show_pathway?ko04370+K04455
U3I9X9	K04455	ko05146	Amoebiasis	http://www.kegg.jp/kegg-bin/show_pathway?ko05146+K04455
U3I9X9	K04455	ko05169	Epstein-Barr virus infection	http://www.kegg.jp/kegg-bin/show_pathway?ko05169+K04455
R0LU18
U3IRZ0
R0KA54	K11275
U3J3D1	K10848	ko03420	Nucleotide excision repair	http://www.kegg.jp/kegg-bin/show_pathway?ko03420+K10848
U3J3D1	K10848	ko03460	Fanconi anemia pathway	http://www.kegg.jp/kegg-bin/show_pathway?ko03460+K10848
R0M2S9
U3J680	K12327	ko04270	Vascular smooth muscle contraction	http://www.kegg.jp/kegg-bin/show_pathway?ko04270+K12327
R0L4L6
R0M333
R0M0X0	K09377
R0LJA8	K18262
U3J1H0
U3JA11
R0M3M9	K06236	ko04151	PI3K-Akt signaling pathway	http://www.kegg.jp/kegg-bin/show_pathway?ko04151+K06236
R0M3M9	K06236	ko04510	Focal adhesion	http://www.kegg.jp/kegg-bin/show_pathway?ko04510+K06236
R0M3M9	K06236	ko04512	ECM-receptor interaction	http://www.kegg.jp/kegg-bin/show_pathway?ko04512+K06236
R0M3M9	K06236	ko04611	Platelet activation	http://www.kegg.jp/kegg-bin/show_pathway?ko04611+K06236
R0M3M9	K06236	ko04974	Protein digestion and absorption	http://www.kegg.jp/kegg-bin/show_pathway?ko04974+K06236
R0M3M9	K06236	ko05146	Amoebiasis	http://www.kegg.jp/kegg-bin/show_pathway?ko05146+K06236
R0J8Z7	K09554	ko04151	PI3K-Akt signaling pathway	http://www.kegg.jp/kegg-bin/show_pathway?ko04151+K09554
U3J9U3
R0KCI8	K11294	ko05130	Pathogenic Escherichia coli infection	http://www.kegg.jp/kegg-bin/show_pathway?ko05130+K11294
R0L244	K10369
U3J0S9
U3IZ58	K13363
U3J636	K11664
R0M087	K15076
R0M444
R0L8H8
U3IJ39
U3IMR7
U3J834	K02966	ko03010	Ribosome	http://www.kegg.jp/kegg-bin/show_pathway?ko03010+K02966
U3J8M4	K10431
U3IVW1	K10432
R0JFC2
U3IPG5	K11299	ko05168	Herpes simplex infection	http://www.kegg.jp/kegg-bin/show_pathway?ko05168+K11299
U3IGI0
R0KWS2	K04420	ko04010	MAPK signaling pathway	http://www.kegg.jp/kegg-bin/show_pathway?ko04010+K04420
R0KWS2	K04420	ko04540	Gap junction	http://www.kegg.jp/kegg-bin/show_pathway?ko04540+K04420
R0KWS2	K04420	ko04912	GnRH signaling pathway	http://www.kegg.jp/kegg-bin/show_pathway?ko04912+K04420
R0JV66
Q4L1B3	K17310
R0LZM7
R0LNH9	K06236	ko04151	PI3K-Akt signaling pathway	http://www.kegg.jp/kegg-bin/show_pathway?ko04151+K06236
R0LNH9	K06236	ko04510	Focal adhesion	http://www.kegg.jp/kegg-bin/show_pathway?ko04510+K06236
R0LNH9	K06236	ko04512	ECM-receptor interaction	http://www.kegg.jp/kegg-bin/show_pathway?ko04512+K06236
R0LNH9	K06236	ko04611	Platelet activation	http://www.kegg.jp/kegg-bin/show_pathway?ko04611+K06236
R0LNH9	K06236	ko04974	Protein digestion and absorption	http://www.kegg.jp/kegg-bin/show_pathway?ko04974+K06236
R0LNH9	K06236	ko05146	Amoebiasis	http://www.kegg.jp/kegg-bin/show_pathway?ko05146+K06236
R0K791	K17917
Q75QJ7	K09356
P00717
R0M1S6	K10707
R0KJQ2
U3IJT9	K15044	ko05164	Influenza A	http://www.kegg.jp/kegg-bin/show_pathway?ko05164+K15044
U3IHL1
U3IJ82
R0LBE3	K05741	ko04810	Regulation of actin cytoskeleton	http://www.kegg.jp/kegg-bin/show_pathway?ko04810+K05741
U3IFI6	K13195
R0JHU7
R0JWY8	K13649	ko04144	Endocytosis	http://www.kegg.jp/kegg-bin/show_pathway?ko04144+K13649
U3J2R5	K08122	ko05205	Proteoglycans in cancer	http://www.kegg.jp/kegg-bin/show_pathway?ko05205+K08122
R0L0W9	K09551
R0LLL2	K02873	ko03010	Ribosome	http://www.kegg.jp/kegg-bin/show_pathway?ko03010+K02873
U3IW58	K06236	ko04151	PI3K-Akt signaling pathway	http://www.kegg.jp/kegg-bin/show_pathway?ko04151+K06236
U3IW58	K06236	ko04510	Focal adhesion	http://www.kegg.jp/kegg-bin/show_pathway?ko04510+K06236
U3IW58	K06236	ko04512	ECM-receptor interaction	http://www.kegg.jp/kegg-bin/show_pathway?ko04512+K06236
U3IW58	K06236	ko04611	Platelet activation	http://www.kegg.jp/kegg-bin/show_pathway?ko04611+K06236
U3IW58	K06236	ko04974	Protein digestion and absorption	http://www.kegg.jp/kegg-bin/show_pathway?ko04974+K06236
U3IW58	K06236	ko05146	Amoebiasis	http://www.kegg.jp/kegg-bin/show_pathway?ko05146+K06236
R0JLF5	K15294	ko04721	Synaptic vesicle cycle	http://www.kegg.jp/kegg-bin/show_pathway?ko04721+K15294
R0KZS8	K02922	ko03010	Ribosome	http://www.kegg.jp/kegg-bin/show_pathway?ko03010+K02922
U3IJ62
Q9PRR6	K08757	ko03320	PPAR signaling pathway	http://www.kegg.jp/kegg-bin/show_pathway?ko03320+K08757
Q9PRR6	K08757	ko04975	Fat digestion and absorption	http://www.kegg.jp/kegg-bin/show_pathway?ko04975+K08757
Q9PRR6	K08757	ko04977	Vitamin digestion and absorption	http://www.kegg.jp/kegg-bin/show_pathway?ko04977+K08757
Q9PRR6	K08757	ko05143	African trypanosomiasis	http://www.kegg.jp/kegg-bin/show_pathway?ko05143+K08757
R0JXE3	K10033	ko04060	Cytokine-cytokine receptor interaction	http://www.kegg.jp/kegg-bin/show_pathway?ko04060+K10033
R0JXE3	K10033	ko04062	Chemokine signaling pathway	http://www.kegg.jp/kegg-bin/show_pathway?ko04062+K10033
R0LGK3	K04381	ko04010	MAPK signaling pathway	http://www.kegg.jp/kegg-bin/show_pathway?ko04010+K04381
R0LGK3	K04381	ko05206	MicroRNAs in cancer	http://www.kegg.jp/kegg-bin/show_pathway?ko05206+K04381
R0JS15
R0L6J4	K14957	ko05152	Tuberculosis	http://www.kegg.jp/kegg-bin/show_pathway?ko05152+K14957
R0JKX7
R0J7S1
U3J0R4
U3IX92	K14943
R0KT46
R0KBD0	K12881	ko03013	RNA transport	http://www.kegg.jp/kegg-bin/show_pathway?ko03013+K12881
R0KBD0	K12881	ko03015	mRNA surveillance pathway	http://www.kegg.jp/kegg-bin/show_pathway?ko03015+K12881
R0KBD0	K12881	ko03040	Spliceosome	http://www.kegg.jp/kegg-bin/show_pathway?ko03040+K12881
R0KBD0	K12881	ko05168	Herpes simplex infection	http://www.kegg.jp/kegg-bin/show_pathway?ko05168+K12881
A9LM16	K07904	ko04144	Endocytosis	http://www.kegg.jp/kegg-bin/show_pathway?ko04144+K07904
A9LM16	K07904	ko04961	Endocrine and other factor-regulated calcium reabsorption	http://www.kegg.jp/kegg-bin/show_pathway?ko04961+K07904
A9LM16	K07904	ko04962	Vasopressin-regulated water reabsorption	http://www.kegg.jp/kegg-bin/show_pathway?ko04962+K07904
A9LM16	K07904	ko04972	Pancreatic secretion	http://www.kegg.jp/kegg-bin/show_pathway?ko04972+K07904
U3I779
R0L4M6
U3IV02
B5LZ62	K05251	ko04080	Neuroactive ligand-receptor interaction	http://www.kegg.jp/kegg-bin/show_pathway?ko04080+K05251
B5LZ62	K05251	ko04918	Thyroid hormone synthesis	http://www.kegg.jp/kegg-bin/show_pathway?ko04918+K05251
B5LZ62	K05251	ko05320	Autoimmune thyroid disease	http://www.kegg.jp/kegg-bin/show_pathway?ko05320+K05251
A9YVJ0	K17284
U3IC96	K17340
U3IW02
R0L3X7	K02176	ko04310	Wnt signaling pathway	http://www.kegg.jp/kegg-bin/show_pathway?ko04310+K02176
R0KI49	K02915	ko03010	Ribosome	http://www.kegg.jp/kegg-bin/show_pathway?ko03010+K02915
R0KI12
R0JQ97
Q6TU41	K06751	ko04144	Endocytosis	http://www.kegg.jp/kegg-bin/show_pathway?ko04144+K06751
Q6TU41	K06751	ko04145	Phagosome	http://www.kegg.jp/kegg-bin/show_pathway?ko04145+K06751
Q6TU41	K06751	ko04514	Cell adhesion molecules (CAMs)	http://www.kegg.jp/kegg-bin/show_pathway?ko04514+K06751
Q6TU41	K06751	ko04612	Antigen processing and presentation	http://www.kegg.jp/kegg-bin/show_pathway?ko04612+K06751
Q6TU41	K06751	ko04650	Natural killer cell mediated cytotoxicity	http://www.kegg.jp/kegg-bin/show_pathway?ko04650+K06751
Q6TU41	K06751	ko04940	Type I diabetes mellitus	http://www.kegg.jp/kegg-bin/show_pathway?ko04940+K06751
Q6TU41	K06751	ko05166	HTLV-I infection	http://www.kegg.jp/kegg-bin/show_pathway?ko05166+K06751
Q6TU41	K06751	ko05168	Herpes simplex infection	http://www.kegg.jp/kegg-bin/show_pathway?ko05168+K06751
Q6TU41	K06751	ko05169	Epstein-Barr virus infection	http://www.kegg.jp/kegg-bin/show_pathway?ko05169+K06751
Q6TU41	K06751	ko05203	Viral carcinogenesis	http://www.kegg.jp/kegg-bin/show_pathway?ko05203+K06751
Q6TU41	K06751	ko05320	Autoimmune thyroid disease	http://www.kegg.jp/kegg-bin/show_pathway?ko05320+K06751
Q6TU41	K06751	ko05330	Allograft rejection	http://www.kegg.jp/kegg-bin/show_pathway?ko05330+K06751
Q6TU41	K06751	ko05332	Graft-versus-host disease	http://www.kegg.jp/kegg-bin/show_pathway?ko05332+K06751
Q6TU41	K06751	ko05416	Viral myocarditis	http://www.kegg.jp/kegg-bin/show_pathway?ko05416+K06751
U3J778	K18732
R0LQ12	K17272
R0L7U7	K10595	ko04120	Ubiquitin mediated proteolysis	http://www.kegg.jp/kegg-bin/show_pathway?ko04120+K10595
R0M0P9
U3I6C9	K10415	ko04145	Phagosome	http://www.kegg.jp/kegg-bin/show_pathway?ko04145+K10415
U3I6C9	K10415	ko04962	Vasopressin-regulated water reabsorption	http://www.kegg.jp/kegg-bin/show_pathway?ko04962+K10415
U3I6C9	K10415	ko05132	Salmonella infection	http://www.kegg.jp/kegg-bin/show_pathway?ko05132+K10415
U3J7J7	K14964
R0KDM9
R0L6Q1	K12657	ko00330	Arginine and proline metabolism	http://www.kegg.jp/kegg-bin/show_pathway?ko00330+K12657
R0L6Q1	K12657	ko01230	Biosynthesis of amino acids	http://www.kegg.jp/kegg-bin/show_pathway?ko01230+K12657
R0KWM6	K07605
R0LLK8	K04660	ko04350	TGF-beta signaling pathway	http://www.kegg.jp/kegg-bin/show_pathway?ko04350+K04660
R0LLK8	K04660	ko05205	Proteoglycans in cancer	http://www.kegg.jp/kegg-bin/show_pathway?ko05205+K04660
R0LW36	K12298	ko00100	Steroid biosynthesis	http://www.kegg.jp/kegg-bin/show_pathway?ko00100+K12298
R0LW36	K12298	ko00561	Glycerolipid metabolism	http://www.kegg.jp/kegg-bin/show_pathway?ko00561+K12298
R0LW36	K12298	ko04972	Pancreatic secretion	http://www.kegg.jp/kegg-bin/show_pathway?ko04972+K12298
R0LW36	K12298	ko04975	Fat digestion and absorption	http://www.kegg.jp/kegg-bin/show_pathway?ko04975+K12298
R0LXM8
R0LV18	K09377
U3HZU4
U3I3H0	K08512	ko04130	SNARE interactions in vesicular transport	http://www.kegg.jp/kegg-bin/show_pathway?ko04130+K08512
U3I3H0	K08512	ko04611	Platelet activation	http://www.kegg.jp/kegg-bin/show_pathway?ko04611+K08512
R0L3T0	K11324
R0LER2	K06086	ko03320	PPAR signaling pathway	http://www.kegg.jp/kegg-bin/show_pathway?ko03320+K06086
R0LER2	K06086	ko04520	Adherens junction	http://www.kegg.jp/kegg-bin/show_pathway?ko04520+K06086
R0LER2	K06086	ko04910	Insulin signaling pathway	http://www.kegg.jp/kegg-bin/show_pathway?ko04910+K06086
U3IV38	K03951	ko00190	Oxidative phosphorylation	http://www.kegg.jp/kegg-bin/show_pathway?ko00190+K03951
U3IV38	K03951	ko04932	Non-alcoholic fatty liver disease (NAFLD)	http://www.kegg.jp/kegg-bin/show_pathway?ko04932+K03951
U3IV38	K03951	ko05010	Alzheimer's disease	http://www.kegg.jp/kegg-bin/show_pathway?ko05010+K03951
U3IV38	K03951	ko05012	Parkinson's disease	http://www.kegg.jp/kegg-bin/show_pathway?ko05012+K03951
U3IV38	K03951	ko05016	Huntington's disease	http://www.kegg.jp/kegg-bin/show_pathway?ko05016+K03951
R0KRS5	K19031
R0LGQ8
U3I552	K05762	ko04810	Regulation of actin cytoskeleton	http://www.kegg.jp/kegg-bin/show_pathway?ko04810+K05762
U3I552	K05762	ko05205	Proteoglycans in cancer	http://www.kegg.jp/kegg-bin/show_pathway?ko05205+K05762
U3I552	K05762	ko05206	MicroRNAs in cancer	http://www.kegg.jp/kegg-bin/show_pathway?ko05206+K05762
U3ISS8	K17252
U3IKL9	K04380	ko04010	MAPK signaling pathway	http://www.kegg.jp/kegg-bin/show_pathway?ko04010+K04380
U3IKL9	K04380	ko05010	Alzheimer's disease	http://www.kegg.jp/kegg-bin/show_pathway?ko05010+K04380
P24058	K01755	ko00250	Alanine, aspartate and glutamate metabolism	http://www.kegg.jp/kegg-bin/show_pathway?ko00250+K01755
P24058	K01755	ko00330	Arginine and proline metabolism	http://www.kegg.jp/kegg-bin/show_pathway?ko00330+K01755
P24058	K01755	ko01230	Biosynthesis of amino acids	http://www.kegg.jp/kegg-bin/show_pathway?ko01230+K01755
U3J4F7	K08125
R0JUF0	K02915	ko03010	Ribosome	http://www.kegg.jp/kegg-bin/show_pathway?ko03010+K02915
P09426	K11275
R0KV94	K13112
R0L1W0	K16676	ko04391	Hippo signaling pathway - fly	http://www.kegg.jp/kegg-bin/show_pathway?ko04391+K16676
R0JPQ6	K11971
R0L5J2	K07119
U3I8N0	K02901	ko03010	Ribosome	http://www.kegg.jp/kegg-bin/show_pathway?ko03010+K02901
U3J5K0	K08518
U3J1P2	K13109
U3IC83
R0LUX8
U3IGL6	K10430
U3IEZ4	K04659	ko04145	Phagosome	http://www.kegg.jp/kegg-bin/show_pathway?ko04145+K04659
U3IEZ4	K04659	ko04151	PI3K-Akt signaling pathway	http://www.kegg.jp/kegg-bin/show_pathway?ko04151+K04659
U3IEZ4	K04659	ko04510	Focal adhesion	http://www.kegg.jp/kegg-bin/show_pathway?ko04510+K04659
U3IEZ4	K04659	ko04512	ECM-receptor interaction	http://www.kegg.jp/kegg-bin/show_pathway?ko04512+K04659
U3IEZ4	K04659	ko05144	Malaria	http://www.kegg.jp/kegg-bin/show_pathway?ko05144+K04659
R0LDI0	K14615	ko04977	Vitamin digestion and absorption	http://www.kegg.jp/kegg-bin/show_pathway?ko04977+K14615
R0KDB7	K08556	ko04114	Oocyte meiosis	http://www.kegg.jp/kegg-bin/show_pathway?ko04114+K08556
R0KDB7	K08556	ko04914	Progesterone-mediated oocyte maturation	http://www.kegg.jp/kegg-bin/show_pathway?ko04914+K08556
R0KXS1	K12892	ko03040	Spliceosome	http://www.kegg.jp/kegg-bin/show_pathway?ko03040+K12892
R0KXS1	K12892	ko05168	Herpes simplex infection	http://www.kegg.jp/kegg-bin/show_pathway?ko05168+K12892
U3I757	K07902
U3IL97	K07604
R0M486	K14025	ko04141	Protein processing in endoplasmic reticulum	http://www.kegg.jp/kegg-bin/show_pathway?ko04141+K14025
U3IUF7	K02929	ko03010	Ribosome	http://www.kegg.jp/kegg-bin/show_pathway?ko03010+K02929
R0LST2	K01490	ko00230	Purine metabolism	http://www.kegg.jp/kegg-bin/show_pathway?ko00230+K01490
U3HZ86
U3J9K3	K04011	ko04610	Complement and coagulation cascades	http://www.kegg.jp/kegg-bin/show_pathway?ko04610+K04011
U3J9K3	K04011	ko04640	Hematopoietic cell lineage	http://www.kegg.jp/kegg-bin/show_pathway?ko04640+K04011
U3J9K3	K04011	ko05134	Legionellosis	http://www.kegg.jp/kegg-bin/show_pathway?ko05134+K04011
U3J9K3	K04011	ko05140	Leishmaniasis	http://www.kegg.jp/kegg-bin/show_pathway?ko05140+K04011
U3J9K3	K04011	ko05144	Malaria	http://www.kegg.jp/kegg-bin/show_pathway?ko05144+K04011
U3J9K3	K04011	ko05152	Tuberculosis	http://www.kegg.jp/kegg-bin/show_pathway?ko05152+K04011
R0KAG8	K09250
U3I801	K02962	ko03010	Ribosome	http://www.kegg.jp/kegg-bin/show_pathway?ko03010+K02962
R0KA47	K00286	ko00330	Arginine and proline metabolism	http://www.kegg.jp/kegg-bin/show_pathway?ko00330+K00286
R0KA47	K00286	ko01230	Biosynthesis of amino acids	http://www.kegg.jp/kegg-bin/show_pathway?ko01230+K00286
U3IFQ5	K07605
U3IPJ8	K12824	ko03040	Spliceosome	http://www.kegg.jp/kegg-bin/show_pathway?ko03040+K12824
U3J0D2
U3IFJ4	K09566
R0KXL0
U3J1H1
R0JWE4	K16627
R0LY76	K18832
U3I8E4	K11098	ko03040	Spliceosome	http://www.kegg.jp/kegg-bin/show_pathway?ko03040+K11098
R0JDQ9	K13711	ko00562	Inositol phosphate metabolism	http://www.kegg.jp/kegg-bin/show_pathway?ko00562+K13711
R0JDQ9	K13711	ko04070	Phosphatidylinositol signaling system	http://www.kegg.jp/kegg-bin/show_pathway?ko04070+K13711
U3IDQ7	K06825
U3IPK7	K04528	ko05010	Alzheimer's disease	http://www.kegg.jp/kegg-bin/show_pathway?ko05010+K04528
U3IPK7	K04528	ko05012	Parkinson's disease	http://www.kegg.jp/kegg-bin/show_pathway?ko05012+K04528
R0K0Y0	K06273	ko04510	Focal adhesion	http://www.kegg.jp/kegg-bin/show_pathway?ko04510+K06273
U3IFD3	K10352	ko04530	Tight junction	http://www.kegg.jp/kegg-bin/show_pathway?ko04530+K10352
R0KCF6
R0K814	K15729	ko00590	Arachidonic acid metabolism	http://www.kegg.jp/kegg-bin/show_pathway?ko00590+K15729
U3J9J4	K00164	ko00020	Citrate cycle (TCA cycle)	http://www.kegg.jp/kegg-bin/show_pathway?ko00020+K00164
U3J9J4	K00164	ko00310	Lysine degradation	http://www.kegg.jp/kegg-bin/show_pathway?ko00310+K00164
U3J9J4	K00164	ko00380	Tryptophan metabolism	http://www.kegg.jp/kegg-bin/show_pathway?ko00380+K00164
U3J9J4	K00164	ko01200	Carbon metabolism	http://www.kegg.jp/kegg-bin/show_pathway?ko01200+K00164
U3J7W0	K06276	ko03320	PPAR signaling pathway	http://www.kegg.jp/kegg-bin/show_pathway?ko03320+K06276
U3J7W0	K06276	ko04068	FoxO signaling pathway	http://www.kegg.jp/kegg-bin/show_pathway?ko04068+K06276
U3J7W0	K06276	ko04071	Sphingolipid signaling pathway	http://www.kegg.jp/kegg-bin/show_pathway?ko04071+K06276
U3J7W0	K06276	ko04150	mTOR signaling pathway	http://www.kegg.jp/kegg-bin/show_pathway?ko04150+K06276
U3J7W0	K06276	ko04151	PI3K-Akt signaling pathway	http://www.kegg.jp/kegg-bin/show_pathway?ko04151+K06276
U3J7W0	K06276	ko04152	AMPK signaling pathway	http://www.kegg.jp/kegg-bin/show_pathway?ko04152+K06276
U3J7W0	K06276	ko04510	Focal adhesion	http://www.kegg.jp/kegg-bin/show_pathway?ko04510+K06276
U3J7W0	K06276	ko04660	T cell receptor signaling pathway	http://www.kegg.jp/kegg-bin/show_pathway?ko04660+K06276
U3J7W0	K06276	ko04664	Fc epsilon RI signaling pathway	http://www.kegg.jp/kegg-bin/show_pathway?ko04664+K06276
U3J7W0	K06276	ko04722	Neurotrophin signaling pathway	http://www.kegg.jp/kegg-bin/show_pathway?ko04722+K06276
U3J7W0	K06276	ko04910	Insulin signaling pathway	http://www.kegg.jp/kegg-bin/show_pathway?ko04910+K06276
U3J7W0	K06276	ko04919	Thyroid hormone signaling pathway	http://www.kegg.jp/kegg-bin/show_pathway?ko04919+K06276
U3J7W0	K06276	ko04960	Aldosterone-regulated sodium reabsorption	http://www.kegg.jp/kegg-bin/show_pathway?ko04960+K06276
U3J7W0	K06276	ko05145	Toxoplasmosis	http://www.kegg.jp/kegg-bin/show_pathway?ko05145+K06276
U3J7W0	K06276	ko05160	Hepatitis C	http://www.kegg.jp/kegg-bin/show_pathway?ko05160+K06276
U3J7W0	K06276	ko05205	Proteoglycans in cancer	http://www.kegg.jp/kegg-bin/show_pathway?ko05205+K06276
U3J7W0	K06276	ko05213	Endometrial cancer	http://www.kegg.jp/kegg-bin/show_pathway?ko05213+K06276
U3J7W0	K06276	ko05215	Prostate cancer	http://www.kegg.jp/kegg-bin/show_pathway?ko05215+K06276
U3J7W0	K06276	ko05223	Non-small cell lung cancer	http://www.kegg.jp/kegg-bin/show_pathway?ko05223+K06276
U3J7W0	K06276	ko05231	Choline metabolism in cancer	http://www.kegg.jp/kegg-bin/show_pathway?ko05231+K06276
U3IBY3	K08120
U3IPM7	K02923	ko03010	Ribosome	http://www.kegg.jp/kegg-bin/show_pathway?ko03010+K02923
L7X0M5
R0L6A3	K13811	ko00230	Purine metabolism	http://www.kegg.jp/kegg-bin/show_pathway?ko00230+K13811
R0L6A3	K13811	ko00450	Selenocompound metabolism	http://www.kegg.jp/kegg-bin/show_pathway?ko00450+K13811
R0L6A3	K13811	ko00920	Sulfur metabolism	http://www.kegg.jp/kegg-bin/show_pathway?ko00920+K13811
U3INH3
R0LXI7	K02938	ko03010	Ribosome	http://www.kegg.jp/kegg-bin/show_pathway?ko03010+K02938
U3IWX3	K17920
U3HYT9	K02893	ko03010	Ribosome	http://www.kegg.jp/kegg-bin/show_pathway?ko03010+K02893
R0JSX9	K03903	ko04610	Complement and coagulation cascades	http://www.kegg.jp/kegg-bin/show_pathway?ko04610+K03903
R0JSX9	K03903	ko04611	Platelet activation	http://www.kegg.jp/kegg-bin/show_pathway?ko04611+K03903
R0JBP7
S4V6M7	K02885	ko03010	Ribosome	http://www.kegg.jp/kegg-bin/show_pathway?ko03010+K02885
U3I9S0	K10375	ko04260	Cardiac muscle contraction	http://www.kegg.jp/kegg-bin/show_pathway?ko04260+K10375
U3I9S0	K10375	ko04261	Adrenergic signaling in cardiomyocytes	http://www.kegg.jp/kegg-bin/show_pathway?ko04261+K10375
U3I9S0	K10375	ko05410	Hypertrophic cardiomyopathy (HCM)	http://www.kegg.jp/kegg-bin/show_pathway?ko05410+K10375
U3I9S0	K10375	ko05414	Dilated cardiomyopathy	http://www.kegg.jp/kegg-bin/show_pathway?ko05414+K10375
U3IHX0
U3IVR4	K02930	ko03010	Ribosome	http://www.kegg.jp/kegg-bin/show_pathway?ko03010+K02930
U3IVL7
U3IC70	K00799	ko00480	Glutathione metabolism	http://www.kegg.jp/kegg-bin/show_pathway?ko00480+K00799
U3IC70	K00799	ko00980	Metabolism of xenobiotics by cytochrome P450	http://www.kegg.jp/kegg-bin/show_pathway?ko00980+K00799
U3IC70	K00799	ko00982	Drug metabolism - cytochrome P450	http://www.kegg.jp/kegg-bin/show_pathway?ko00982+K00799
U3IC70	K00799	ko05204	Chemical carcinogenesis	http://www.kegg.jp/kegg-bin/show_pathway?ko05204+K00799
R0LN39	K15636
R0LC96
R0L6G4	K08126
R0M4E4	K16475
R0JDT7	K06236	ko04151	PI3K-Akt signaling pathway	http://www.kegg.jp/kegg-bin/show_pathway?ko04151+K06236
R0JDT7	K06236	ko04510	Focal adhesion	http://www.kegg.jp/kegg-bin/show_pathway?ko04510+K06236
R0JDT7	K06236	ko04512	ECM-receptor interaction	http://www.kegg.jp/kegg-bin/show_pathway?ko04512+K06236
R0JDT7	K06236	ko04611	Platelet activation	http://www.kegg.jp/kegg-bin/show_pathway?ko04611+K06236
R0JDT7	K06236	ko04974	Protein digestion and absorption	http://www.kegg.jp/kegg-bin/show_pathway?ko04974+K06236
R0JDT7	K06236	ko05146	Amoebiasis	http://www.kegg.jp/kegg-bin/show_pathway?ko05146+K06236
U3I3M6	K08504	ko04130	SNARE interactions in vesicular transport	http://www.kegg.jp/kegg-bin/show_pathway?ko04130+K08504
U3IAM7
R0LMA2	K06576	ko05144	Malaria	http://www.kegg.jp/kegg-bin/show_pathway?ko05144+K06576
R0KDF7	K18749
R0KDI3	K17414
R0K4R7	K00294	ko00250	Alanine, aspartate and glutamate metabolism	http://www.kegg.jp/kegg-bin/show_pathway?ko00250+K00294
R0K4R7	K00294	ko00330	Arginine and proline metabolism	http://www.kegg.jp/kegg-bin/show_pathway?ko00330+K00294
U3IL12
U3J0G8	K08524	ko03320	PPAR signaling pathway	http://www.kegg.jp/kegg-bin/show_pathway?ko03320+K08524
U3J0G8	K08524	ko04151	PI3K-Akt signaling pathway	http://www.kegg.jp/kegg-bin/show_pathway?ko04151+K08524
U3J0G8	K08524	ko04919	Thyroid hormone signaling pathway	http://www.kegg.jp/kegg-bin/show_pathway?ko04919+K08524
U3J0G8	K08524	ko04920	Adipocytokine signaling pathway	http://www.kegg.jp/kegg-bin/show_pathway?ko04920+K08524
U3J0G8	K08524	ko04932	Non-alcoholic fatty liver disease (NAFLD)	http://www.kegg.jp/kegg-bin/show_pathway?ko04932+K08524
U3J0G8	K08524	ko04976	Bile secretion	http://www.kegg.jp/kegg-bin/show_pathway?ko04976+K08524
U3J0G8	K08524	ko05160	Hepatitis C	http://www.kegg.jp/kegg-bin/show_pathway?ko05160+K08524
U3J0G8	K08524	ko05200	Pathways in cancer	http://www.kegg.jp/kegg-bin/show_pathway?ko05200+K08524
U3J0G8	K08524	ko05202	Transcriptional misregulation in cancer	http://www.kegg.jp/kegg-bin/show_pathway?ko05202+K08524
U3J0G8	K08524	ko05216	Thyroid cancer	http://www.kegg.jp/kegg-bin/show_pathway?ko05216+K08524
U3J0G8	K08524	ko05222	Small cell lung cancer	http://www.kegg.jp/kegg-bin/show_pathway?ko05222+K08524
U3J0G8	K08524	ko05223	Non-small cell lung cancer	http://www.kegg.jp/kegg-bin/show_pathway?ko05223+K08524
U3J3R3	K01915	ko00250	Alanine, aspartate and glutamate metabolism	http://www.kegg.jp/kegg-bin/show_pathway?ko00250+K01915
U3J3R3	K01915	ko00330	Arginine and proline metabolism	http://www.kegg.jp/kegg-bin/show_pathway?ko00330+K01915
U3J3R3	K01915	ko00630	Glyoxylate and dicarboxylate metabolism	http://www.kegg.jp/kegg-bin/show_pathway?ko00630+K01915
U3J3R3	K01915	ko00910	Nitrogen metabolism	http://www.kegg.jp/kegg-bin/show_pathway?ko00910+K01915
U3J3R3	K01915	ko01230	Biosynthesis of amino acids	http://www.kegg.jp/kegg-bin/show_pathway?ko01230+K01915
U3J3R3	K01915	ko02020	Two-component system	http://www.kegg.jp/kegg-bin/show_pathway?ko02020+K01915
U3J3R3	K01915	ko04724	Glutamatergic synapse	http://www.kegg.jp/kegg-bin/show_pathway?ko04724+K01915
U3J3R3	K01915	ko04727	GABAergic synapse	http://www.kegg.jp/kegg-bin/show_pathway?ko04727+K01915
U3IN51	K18080
R0LHR8
R0KUY7
R0LM85	K00907	ko04020	Calcium signaling pathway	http://www.kegg.jp/kegg-bin/show_pathway?ko04020+K00907
R0LM85	K00907	ko04022	cGMP-PKG signaling pathway	http://www.kegg.jp/kegg-bin/show_pathway?ko04022+K00907
R0LM85	K00907	ko04270	Vascular smooth muscle contraction	http://www.kegg.jp/kegg-bin/show_pathway?ko04270+K00907
R0LM85	K00907	ko04510	Focal adhesion	http://www.kegg.jp/kegg-bin/show_pathway?ko04510+K00907
R0LM85	K00907	ko04611	Platelet activation	http://www.kegg.jp/kegg-bin/show_pathway?ko04611+K00907
R0LM85	K00907	ko04810	Regulation of actin cytoskeleton	http://www.kegg.jp/kegg-bin/show_pathway?ko04810+K00907
R0LM85	K00907	ko04921	Oxytocin signaling pathway	http://www.kegg.jp/kegg-bin/show_pathway?ko04921+K00907
R0LM85	K00907	ko04971	Gastric acid secretion	http://www.kegg.jp/kegg-bin/show_pathway?ko04971+K00907
U3IRD0
R0K808	K02936	ko03010	Ribosome	http://www.kegg.jp/kegg-bin/show_pathway?ko03010+K02936
R0JX68
D7RF71	K12959	ko04144	Endocytosis	http://www.kegg.jp/kegg-bin/show_pathway?ko04144+K12959
D7RF71	K12959	ko04510	Focal adhesion	http://www.kegg.jp/kegg-bin/show_pathway?ko04510+K12959
D7RF71	K12959	ko05100	Bacterial invasion of epithelial cells	http://www.kegg.jp/kegg-bin/show_pathway?ko05100+K12959
D7RF71	K12959	ko05205	Proteoglycans in cancer	http://www.kegg.jp/kegg-bin/show_pathway?ko05205+K12959
U3IVB6
R0L5I8	K17269
R0L1A1	K10424	ko04962	Vasopressin-regulated water reabsorption	http://www.kegg.jp/kegg-bin/show_pathway?ko04962+K10424
R0L1A1	K10424	ko05016	Huntington's disease	http://www.kegg.jp/kegg-bin/show_pathway?ko05016+K10424
U3J6E5	K05048
U3IWQ9	K03908	ko04610	Complement and coagulation cascades	http://www.kegg.jp/kegg-bin/show_pathway?ko04610+K03908
U3IED1
R0LZ13	K15015	ko04721	Synaptic vesicle cycle	http://www.kegg.jp/kegg-bin/show_pathway?ko04721+K15015
R0LZ13	K15015	ko04723	Retrograde endocannabinoid signaling	http://www.kegg.jp/kegg-bin/show_pathway?ko04723+K15015
R0LZ13	K15015	ko04727	GABAergic synapse	http://www.kegg.jp/kegg-bin/show_pathway?ko04727+K15015
R0LZ13	K15015	ko05032	Morphine addiction	http://www.kegg.jp/kegg-bin/show_pathway?ko05032+K15015
R0LZ13	K15015	ko05033	Nicotine addiction	http://www.kegg.jp/kegg-bin/show_pathway?ko05033+K15015
R0LVG7
R0JBB9	K13358	ko04960	Aldosterone-regulated sodium reabsorption	http://www.kegg.jp/kegg-bin/show_pathway?ko04960+K13358
R0JCL7	K06271	ko04015	Rap1 signaling pathway	http://www.kegg.jp/kegg-bin/show_pathway?ko04015+K06271
R0JCL7	K06271	ko04510	Focal adhesion	http://www.kegg.jp/kegg-bin/show_pathway?ko04510+K06271
R0JCL7	K06271	ko04611	Platelet activation	http://www.kegg.jp/kegg-bin/show_pathway?ko04611+K06271
R0JCL7	K06271	ko05166	HTLV-I infection	http://www.kegg.jp/kegg-bin/show_pathway?ko05166+K06271
U3IZG8	K14020	ko04141	Protein processing in endoplasmic reticulum	http://www.kegg.jp/kegg-bin/show_pathway?ko04141+K14020
R0KVY8	K06928	ko00230	Purine metabolism	http://www.kegg.jp/kegg-bin/show_pathway?ko00230+K06928
R0KVY8	K06928	ko00730	Thiamine metabolism	http://www.kegg.jp/kegg-bin/show_pathway?ko00730+K06928
R0JC10	K08132	ko04974	Protein digestion and absorption	http://www.kegg.jp/kegg-bin/show_pathway?ko04974+K08132
R0LKG1
R0J902	K12477	ko04144	Endocytosis	http://www.kegg.jp/kegg-bin/show_pathway?ko04144+K12477
R0LMT5
R0KC54	K11092	ko03040	Spliceosome	http://www.kegg.jp/kegg-bin/show_pathway?ko03040+K11092
R0JK09	K10428	ko04962	Vasopressin-regulated water reabsorption	http://www.kegg.jp/kegg-bin/show_pathway?ko04962+K10428
R0LHW7	K13114	ko03013	RNA transport	http://www.kegg.jp/kegg-bin/show_pathway?ko03013+K13114
R0LHW7	K13114	ko03015	mRNA surveillance pathway	http://www.kegg.jp/kegg-bin/show_pathway?ko03015+K13114
R0JXJ9	K10802	ko03410	Base excision repair	http://www.kegg.jp/kegg-bin/show_pathway?ko03410+K10802
R0L3G4	K12849	ko03040	Spliceosome	http://www.kegg.jp/kegg-bin/show_pathway?ko03040+K12849
R0L8K3	K02918	ko03010	Ribosome	http://www.kegg.jp/kegg-bin/show_pathway?ko03010+K02918
R0L3V8
R0L157
U3IJN1
R0LKG6	K12860	ko03040	Spliceosome	http://www.kegg.jp/kegg-bin/show_pathway?ko03040+K12860
R0K096	K17917
U3IXA7	K13505	ko04130	SNARE interactions in vesicular transport	http://www.kegg.jp/kegg-bin/show_pathway?ko04130+K13505
U3IXA7	K13505	ko04145	Phagosome	http://www.kegg.jp/kegg-bin/show_pathway?ko04145+K13505
R0KBH7	K18241
U3IG19	K09604
U3ING1
R0L757
R0KA06	K12823	ko03040	Spliceosome	http://www.kegg.jp/kegg-bin/show_pathway?ko03040+K12823
R0KA06	K12823	ko05202	Transcriptional misregulation in cancer	http://www.kegg.jp/kegg-bin/show_pathway?ko05202+K12823
R0KA06	K12823	ko05205	Proteoglycans in cancer	http://www.kegg.jp/kegg-bin/show_pathway?ko05205+K12823
R0JHJ6
R0JDB7	K13044
U3ITF0	K11830	ko05016	Huntington's disease	http://www.kegg.jp/kegg-bin/show_pathway?ko05016+K11830
R0JCA9	K13120
R0L8I3
R0L445
R0L7L6	K05760	ko04062	Chemokine signaling pathway	http://www.kegg.jp/kegg-bin/show_pathway?ko04062+K05760
R0L7L6	K05760	ko04370	VEGF signaling pathway	http://www.kegg.jp/kegg-bin/show_pathway?ko04370+K05760
R0L7L6	K05760	ko04510	Focal adhesion	http://www.kegg.jp/kegg-bin/show_pathway?ko04510+K05760
R0L7L6	K05760	ko04670	Leukocyte transendothelial migration	http://www.kegg.jp/kegg-bin/show_pathway?ko04670+K05760
R0L7L6	K05760	ko04810	Regulation of actin cytoskeleton	http://www.kegg.jp/kegg-bin/show_pathway?ko04810+K05760
R0L7L6	K05760	ko05100	Bacterial invasion of epithelial cells	http://www.kegg.jp/kegg-bin/show_pathway?ko05100+K05760
R0L7L6	K05760	ko05203	Viral carcinogenesis	http://www.kegg.jp/kegg-bin/show_pathway?ko05203+K05760
R0L7L6	K05760	ko05205	Proteoglycans in cancer	http://www.kegg.jp/kegg-bin/show_pathway?ko05205+K05760
U3IDW4	K04439	ko04010	MAPK signaling pathway	http://www.kegg.jp/kegg-bin/show_pathway?ko04010+K04439
U3IDW4	K04439	ko04062	Chemokine signaling pathway	http://www.kegg.jp/kegg-bin/show_pathway?ko04062+K04439
U3IDW4	K04439	ko04144	Endocytosis	http://www.kegg.jp/kegg-bin/show_pathway?ko04144+K04439
U3IDW4	K04439	ko04744	Phototransduction	http://www.kegg.jp/kegg-bin/show_pathway?ko04744+K04439
U3IDW4	K04439	ko05032	Morphine addiction	http://www.kegg.jp/kegg-bin/show_pathway?ko05032+K04439
R0LLH7	K11282
R0JS48
U3IH90
U3J019	K07390
U3IV21	K13210
R0M2L9	K12404	ko04142	Lysosome	http://www.kegg.jp/kegg-bin/show_pathway?ko04142+K12404
U3J6R2	K05747	ko04062	Chemokine signaling pathway	http://www.kegg.jp/kegg-bin/show_pathway?ko04062+K05747
U3J6R2	K05747	ko04520	Adherens junction	http://www.kegg.jp/kegg-bin/show_pathway?ko04520+K05747
U3J6R2	K05747	ko04666	Fc gamma R-mediated phagocytosis	http://www.kegg.jp/kegg-bin/show_pathway?ko04666+K05747
U3J6R2	K05747	ko04810	Regulation of actin cytoskeleton	http://www.kegg.jp/kegg-bin/show_pathway?ko04810+K05747
U3J6R2	K05747	ko05100	Bacterial invasion of epithelial cells	http://www.kegg.jp/kegg-bin/show_pathway?ko05100+K05747
U3J6R2	K05747	ko05130	Pathogenic Escherichia coli infection	http://www.kegg.jp/kegg-bin/show_pathway?ko05130+K05747
U3J6R2	K05747	ko05131	Shigellosis	http://www.kegg.jp/kegg-bin/show_pathway?ko05131+K05747
U3J6R2	K05747	ko05132	Salmonella infection	http://www.kegg.jp/kegg-bin/show_pathway?ko05132+K05747
U3J6R2	K05747	ko05231	Choline metabolism in cancer	http://www.kegg.jp/kegg-bin/show_pathway?ko05231+K05747
R0L0B4	K02898	ko03010	Ribosome	http://www.kegg.jp/kegg-bin/show_pathway?ko03010+K02898
U3IWL4	K13044
U3I4K8	K11493
U3I6K3
R0L5A5	K10373	ko04260	Cardiac muscle contraction	http://www.kegg.jp/kegg-bin/show_pathway?ko04260+K10373
R0L5A5	K10373	ko04261	Adrenergic signaling in cardiomyocytes	http://www.kegg.jp/kegg-bin/show_pathway?ko04261+K10373
R0L5A5	K10373	ko05206	MicroRNAs in cancer	http://www.kegg.jp/kegg-bin/show_pathway?ko05206+K10373
R0L5A5	K10373	ko05410	Hypertrophic cardiomyopathy (HCM)	http://www.kegg.jp/kegg-bin/show_pathway?ko05410+K10373
R0L5A5	K10373	ko05414	Dilated cardiomyopathy	http://www.kegg.jp/kegg-bin/show_pathway?ko05414+K10373
R0KUW5	K09553	ko05020	Prion diseases	http://www.kegg.jp/kegg-bin/show_pathway?ko05020+K09553
U3I5R2
R0JZ41
R0LLY3
R0KE08	K17307
R0L9A7	K01384	ko04310	Wnt signaling pathway	http://www.kegg.jp/kegg-bin/show_pathway?ko04310+K01384
R0L9A7	K01384	ko04340	Hedgehog signaling pathway	http://www.kegg.jp/kegg-bin/show_pathway?ko04340+K01384
R0L9A7	K01384	ko04390	Hippo signaling pathway	http://www.kegg.jp/kegg-bin/show_pathway?ko04390+K01384
R0L9A7	K01384	ko04550	Signaling pathways regulating pluripotency of stem cells	http://www.kegg.jp/kegg-bin/show_pathway?ko04550+K01384
R0L9A7	K01384	ko04916	Melanogenesis	http://www.kegg.jp/kegg-bin/show_pathway?ko04916+K01384
R0L9A7	K01384	ko05166	HTLV-I infection	http://www.kegg.jp/kegg-bin/show_pathway?ko05166+K01384
R0L9A7	K01384	ko05200	Pathways in cancer	http://www.kegg.jp/kegg-bin/show_pathway?ko05200+K01384
R0L9A7	K01384	ko05205	Proteoglycans in cancer	http://www.kegg.jp/kegg-bin/show_pathway?ko05205+K01384
R0L9A7	K01384	ko05217	Basal cell carcinoma	http://www.kegg.jp/kegg-bin/show_pathway?ko05217+K01384
R0KDG3	K11765
R0LJX1
U3IP39	K10609	ko03420	Nucleotide excision repair	http://www.kegg.jp/kegg-bin/show_pathway?ko03420+K10609
U3IP39	K10609	ko04120	Ubiquitin mediated proteolysis	http://www.kegg.jp/kegg-bin/show_pathway?ko04120+K10609
R0JPE8	K12619	ko03008	Ribosome biogenesis in eukaryotes	http://www.kegg.jp/kegg-bin/show_pathway?ko03008+K12619
R0JPE8	K12619	ko03018	RNA degradation	http://www.kegg.jp/kegg-bin/show_pathway?ko03018+K12619
R0K8G5	K01074	ko00062	Fatty acid elongation	http://www.kegg.jp/kegg-bin/show_pathway?ko00062+K01074
R0K8G5	K01074	ko01212	Fatty acid metabolism	http://www.kegg.jp/kegg-bin/show_pathway?ko01212+K01074
R0K8G5	K01074	ko04142	Lysosome	http://www.kegg.jp/kegg-bin/show_pathway?ko04142+K01074
Q5XMI3
R0L709	K09596
R0LBX0	K12313	ko04270	Vascular smooth muscle contraction	http://www.kegg.jp/kegg-bin/show_pathway?ko04270+K12313
R0LAK9	K11725	ko00190	Oxidative phosphorylation	http://www.kegg.jp/kegg-bin/show_pathway?ko00190+K11725
R0KY39	K06272	ko03320	PPAR signaling pathway	http://www.kegg.jp/kegg-bin/show_pathway?ko03320+K06272
R0KY39	K06272	ko04510	Focal adhesion	http://www.kegg.jp/kegg-bin/show_pathway?ko04510+K06272
R0KY39	K06272	ko05100	Bacterial invasion of epithelial cells	http://www.kegg.jp/kegg-bin/show_pathway?ko05100+K06272
R0KY39	K06272	ko05213	Endometrial cancer	http://www.kegg.jp/kegg-bin/show_pathway?ko05213+K06272
R0KRL8	K12472	ko04144	Endocytosis	http://www.kegg.jp/kegg-bin/show_pathway?ko04144+K12472
R0K5X3	K18734
U3ITT0	K11128	ko03008	Ribosome biogenesis in eukaryotes	http://www.kegg.jp/kegg-bin/show_pathway?ko03008+K11128
U3IET9	K10252
U3IKP4	K12198	ko04144	Endocytosis	http://www.kegg.jp/kegg-bin/show_pathway?ko04144+K12198
R0K274
R0J741
R0L7Z2	K04348	ko04010	MAPK signaling pathway	http://www.kegg.jp/kegg-bin/show_pathway?ko04010+K04348
R0L7Z2	K04348	ko04020	Calcium signaling pathway	http://www.kegg.jp/kegg-bin/show_pathway?ko04020+K04348
R0L7Z2	K04348	ko04022	cGMP-PKG signaling pathway	http://www.kegg.jp/kegg-bin/show_pathway?ko04022+K04348
R0L7Z2	K04348	ko04114	Oocyte meiosis	http://www.kegg.jp/kegg-bin/show_pathway?ko04114+K04348
R0L7Z2	K04348	ko04210	Apoptosis	http://www.kegg.jp/kegg-bin/show_pathway?ko04210+K04348
R0L7Z2	K04348	ko04310	Wnt signaling pathway	http://www.kegg.jp/kegg-bin/show_pathway?ko04310+K04348
R0L7Z2	K04348	ko04360	Axon guidance	http://www.kegg.jp/kegg-bin/show_pathway?ko04360+K04348
R0L7Z2	K04348	ko04370	VEGF signaling pathway	http://www.kegg.jp/kegg-bin/show_pathway?ko04370+K04348
R0L7Z2	K04348	ko04380	Osteoclast differentiation	http://www.kegg.jp/kegg-bin/show_pathway?ko04380+K04348
R0L7Z2	K04348	ko04650	Natural killer cell mediated cytotoxicity	http://www.kegg.jp/kegg-bin/show_pathway?ko04650+K04348
R0L7Z2	K04348	ko04660	T cell receptor signaling pathway	http://www.kegg.jp/kegg-bin/show_pathway?ko04660+K04348
R0L7Z2	K04348	ko04662	B cell receptor signaling pathway	http://www.kegg.jp/kegg-bin/show_pathway?ko04662+K04348
R0L7Z2	K04348	ko04720	Long-term potentiation	http://www.kegg.jp/kegg-bin/show_pathway?ko04720+K04348
R0L7Z2	K04348	ko04724	Glutamatergic synapse	http://www.kegg.jp/kegg-bin/show_pathway?ko04724+K04348
R0L7Z2	K04348	ko04728	Dopaminergic synapse	http://www.kegg.jp/kegg-bin/show_pathway?ko04728+K04348
R0L7Z2	K04348	ko04921	Oxytocin signaling pathway	http://www.kegg.jp/kegg-bin/show_pathway?ko04921+K04348
R0L7Z2	K04348	ko04922	Glucagon signaling pathway	http://www.kegg.jp/kegg-bin/show_pathway?ko04922+K04348
R0L7Z2	K04348	ko05010	Alzheimer's disease	http://www.kegg.jp/kegg-bin/show_pathway?ko05010+K04348
R0L7Z2	K04348	ko05014	Amyotrophic lateral sclerosis (ALS)	http://www.kegg.jp/kegg-bin/show_pathway?ko05014+K04348
R0L7Z2	K04348	ko05031	Amphetamine addiction	http://www.kegg.jp/kegg-bin/show_pathway?ko05031+K04348
R0L7Z2	K04348	ko05152	Tuberculosis	http://www.kegg.jp/kegg-bin/show_pathway?ko05152+K04348
R0L7Z2	K04348	ko05166	HTLV-I infection	http://www.kegg.jp/kegg-bin/show_pathway?ko05166+K04348
U3I614	K00789	ko00270	Cysteine and methionine metabolism	http://www.kegg.jp/kegg-bin/show_pathway?ko00270+K00789
U3I614	K00789	ko01230	Biosynthesis of amino acids	http://www.kegg.jp/kegg-bin/show_pathway?ko01230+K00789
R0J878
R0LKZ6	K13988	ko00230	Purine metabolism	http://www.kegg.jp/kegg-bin/show_pathway?ko00230+K13988
U3ITV9
R0LM49	K07835	ko04014	Ras signaling pathway	http://www.kegg.jp/kegg-bin/show_pathway?ko04014+K07835
R0LM49	K07835	ko04015	Rap1 signaling pathway	http://www.kegg.jp/kegg-bin/show_pathway?ko04015+K07835
R0LM49	K07835	ko05200	Pathways in cancer	http://www.kegg.jp/kegg-bin/show_pathway?ko05200+K07835
R0LM49	K07835	ko05212	Pancreatic cancer	http://www.kegg.jp/kegg-bin/show_pathway?ko05212+K07835
R0K6B5	K00803	ko00565	Ether lipid metabolism	http://www.kegg.jp/kegg-bin/show_pathway?ko00565+K00803
R0K6B5	K00803	ko04146	Peroxisome	http://www.kegg.jp/kegg-bin/show_pathway?ko04146+K00803
U3J2M5	K07817	ko04940	Type I diabetes mellitus	http://www.kegg.jp/kegg-bin/show_pathway?ko04940+K07817
U3I9J3	K01527
R0KXC4	K05687	ko05012	Parkinson's disease	http://www.kegg.jp/kegg-bin/show_pathway?ko05012+K05687
R0LVM9	K02910	ko03010	Ribosome	http://www.kegg.jp/kegg-bin/show_pathway?ko03010+K02910
R0KRE3	K15528	ko04723	Retrograde endocannabinoid signaling	http://www.kegg.jp/kegg-bin/show_pathway?ko04723+K15528
R0LHT7
U3J7H8	K06528	ko04142	Lysosome	http://www.kegg.jp/kegg-bin/show_pathway?ko04142+K06528
U3J7H8	K06528	ko04145	Phagosome	http://www.kegg.jp/kegg-bin/show_pathway?ko04145+K06528
U3J7H8	K06528	ko05152	Tuberculosis	http://www.kegg.jp/kegg-bin/show_pathway?ko05152+K06528
R0LMW5	K13049
R0KBF6	K02921	ko03010	Ribosome	http://www.kegg.jp/kegg-bin/show_pathway?ko03010+K02921
R0LLX0
R0LRM4	K00552	ko00260	Glycine, serine and threonine metabolism	http://www.kegg.jp/kegg-bin/show_pathway?ko00260+K00552
R0K7A7	K04633	ko04020	Calcium signaling pathway	http://www.kegg.jp/kegg-bin/show_pathway?ko04020+K04633
R0K7A7	K04633	ko04728	Dopaminergic synapse	http://www.kegg.jp/kegg-bin/show_pathway?ko04728+K04633
R0K7A7	K04633	ko04740	Olfactory transduction	http://www.kegg.jp/kegg-bin/show_pathway?ko04740+K04633
R0K7A7	K04633	ko05012	Parkinson's disease	http://www.kegg.jp/kegg-bin/show_pathway?ko05012+K04633
R0K7A7	K04633	ko05142	Chagas disease (American trypanosomiasis)	http://www.kegg.jp/kegg-bin/show_pathway?ko05142+K04633
R0K7A7	K04633	ko05146	Amoebiasis	http://www.kegg.jp/kegg-bin/show_pathway?ko05146+K04633
R0L9Q3	K12885	ko03040	Spliceosome	http://www.kegg.jp/kegg-bin/show_pathway?ko03040+K12885
R0M3Z3	K12561	ko04666	Fc gamma R-mediated phagocytosis	http://www.kegg.jp/kegg-bin/show_pathway?ko04666+K12561
R0M3Z3	K12561	ko05206	MicroRNAs in cancer	http://www.kegg.jp/kegg-bin/show_pathway?ko05206+K12561
U3ILK9	K06201
R0KNW3	K01908	ko00640	Propanoate metabolism	http://www.kegg.jp/kegg-bin/show_pathway?ko00640+K01908
R0KYN8
R0JE41
U3I4B3	K17279
U3I8B5	K18595
U3IA88	K03145
R0L5Q1	K14754	ko05162	Measles	http://www.kegg.jp/kegg-bin/show_pathway?ko05162+K14754
R0L5Q1	K14754	ko05164	Influenza A	http://www.kegg.jp/kegg-bin/show_pathway?ko05164+K14754
R0JRA6	K17491	ko04922	Glucagon signaling pathway	http://www.kegg.jp/kegg-bin/show_pathway?ko04922+K17491
R0M0V0
U3IXN7
U3IJ74
R0LP44	K00129	ko00010	Glycolysis / Gluconeogenesis	http://www.kegg.jp/kegg-bin/show_pathway?ko00010+K00129
R0LP44	K00129	ko00340	Histidine metabolism	http://www.kegg.jp/kegg-bin/show_pathway?ko00340+K00129
R0LP44	K00129	ko00350	Tyrosine metabolism	http://www.kegg.jp/kegg-bin/show_pathway?ko00350+K00129
R0LP44	K00129	ko00360	Phenylalanine metabolism	http://www.kegg.jp/kegg-bin/show_pathway?ko00360+K00129
R0LP44	K00129	ko00410	beta-Alanine metabolism	http://www.kegg.jp/kegg-bin/show_pathway?ko00410+K00129
R0LP44	K00129	ko00980	Metabolism of xenobiotics by cytochrome P450	http://www.kegg.jp/kegg-bin/show_pathway?ko00980+K00129
R0LP44	K00129	ko00982	Drug metabolism - cytochrome P450	http://www.kegg.jp/kegg-bin/show_pathway?ko00982+K00129
R0LP44	K00129	ko05204	Chemical carcinogenesis	http://www.kegg.jp/kegg-bin/show_pathway?ko05204+K00129
U3IWC7	K10684	ko04120	Ubiquitin mediated proteolysis	http://www.kegg.jp/kegg-bin/show_pathway?ko04120+K10684
U3J8L8
R0LMM0
R0JL69
R0LT66
R0L1B4	K19015
R0LHF4	K12893	ko03040	Spliceosome	http://www.kegg.jp/kegg-bin/show_pathway?ko03040+K12893
R0LHF4	K12893	ko05168	Herpes simplex infection	http://www.kegg.jp/kegg-bin/show_pathway?ko05168+K12893
U3IN79	K10776	ko03410	Base excision repair	http://www.kegg.jp/kegg-bin/show_pathway?ko03410+K10776
R0JNI0	K13963	ko05146	Amoebiasis	http://www.kegg.jp/kegg-bin/show_pathway?ko05146+K13963
R0LDG6	K00546	ko00340	Histidine metabolism	http://www.kegg.jp/kegg-bin/show_pathway?ko00340+K00546
U3IIP3
U3IFM9	K10407	ko05132	Salmonella infection	http://www.kegg.jp/kegg-bin/show_pathway?ko05132+K10407
R0JXZ4	K05757	ko04666	Fc gamma R-mediated phagocytosis	http://www.kegg.jp/kegg-bin/show_pathway?ko04666+K05757
R0JXZ4	K05757	ko04810	Regulation of actin cytoskeleton	http://www.kegg.jp/kegg-bin/show_pathway?ko04810+K05757
R0JXZ4	K05757	ko05100	Bacterial invasion of epithelial cells	http://www.kegg.jp/kegg-bin/show_pathway?ko05100+K05757
R0JXZ4	K05757	ko05130	Pathogenic Escherichia coli infection	http://www.kegg.jp/kegg-bin/show_pathway?ko05130+K05757
R0JXZ4	K05757	ko05131	Shigellosis	http://www.kegg.jp/kegg-bin/show_pathway?ko05131+K05757
R0JXZ4	K05757	ko05132	Salmonella infection	http://www.kegg.jp/kegg-bin/show_pathway?ko05132+K05757
R0LUZ4	K02920	ko03010	Ribosome	http://www.kegg.jp/kegg-bin/show_pathway?ko03010+K02920
R0LSA2	K05751	ko04810	Regulation of actin cytoskeleton	http://www.kegg.jp/kegg-bin/show_pathway?ko04810+K05751
R0KF46	K06237	ko04151	PI3K-Akt signaling pathway	http://www.kegg.jp/kegg-bin/show_pathway?ko04151+K06237
R0KF46	K06237	ko04510	Focal adhesion	http://www.kegg.jp/kegg-bin/show_pathway?ko04510+K06237
R0KF46	K06237	ko04512	ECM-receptor interaction	http://www.kegg.jp/kegg-bin/show_pathway?ko04512+K06237
R0KF46	K06237	ko04974	Protein digestion and absorption	http://www.kegg.jp/kegg-bin/show_pathway?ko04974+K06237
R0KF46	K06237	ko05146	Amoebiasis	http://www.kegg.jp/kegg-bin/show_pathway?ko05146+K06237
R0KF46	K06237	ko05200	Pathways in cancer	http://www.kegg.jp/kegg-bin/show_pathway?ko05200+K06237
R0KF46	K06237	ko05222	Small cell lung cancer	http://www.kegg.jp/kegg-bin/show_pathway?ko05222+K06237
R0M552	K02887	ko03010	Ribosome	http://www.kegg.jp/kegg-bin/show_pathway?ko03010+K02887
U3IDA3	K06559
R0LKP8
R0JQB0
U3IXA9
R0LIF6	K07152
U3J5X5	K17551
U3ID25	K12076	ko04390	Hippo signaling pathway	http://www.kegg.jp/kegg-bin/show_pathway?ko04390+K12076
U3ID25	K12076	ko04391	Hippo signaling pathway - fly	http://www.kegg.jp/kegg-bin/show_pathway?ko04391+K12076
U3ID25	K12076	ko04660	T cell receptor signaling pathway	http://www.kegg.jp/kegg-bin/show_pathway?ko04660+K12076
U3ID25	K12076	ko05166	HTLV-I infection	http://www.kegg.jp/kegg-bin/show_pathway?ko05166+K12076
U3ID25	K12076	ko05203	Viral carcinogenesis	http://www.kegg.jp/kegg-bin/show_pathway?ko05203+K12076
R0LEB1	K07532	ko04270	Vascular smooth muscle contraction	http://www.kegg.jp/kegg-bin/show_pathway?ko04270+K07532
R0LEB1	K07532	ko04360	Axon guidance	http://www.kegg.jp/kegg-bin/show_pathway?ko04360+K07532
R0LEB1	K07532	ko04611	Platelet activation	http://www.kegg.jp/kegg-bin/show_pathway?ko04611+K07532
R0LEB1	K07532	ko04810	Regulation of actin cytoskeleton	http://www.kegg.jp/kegg-bin/show_pathway?ko04810+K07532
R0LEB1	K07532	ko05152	Tuberculosis	http://www.kegg.jp/kegg-bin/show_pathway?ko05152+K07532
R0LEB1	K07532	ko05200	Pathways in cancer	http://www.kegg.jp/kegg-bin/show_pathway?ko05200+K07532
R0LEB1	K07532	ko05205	Proteoglycans in cancer	http://www.kegg.jp/kegg-bin/show_pathway?ko05205+K07532
U3IX10	K08508	ko04130	SNARE interactions in vesicular transport	http://www.kegg.jp/kegg-bin/show_pathway?ko04130+K08508
U3IX10	K08508	ko04611	Platelet activation	http://www.kegg.jp/kegg-bin/show_pathway?ko04611+K08508
R0LBT2	K06537
R0JP63	K00787	ko00900	Terpenoid backbone biosynthesis	http://www.kegg.jp/kegg-bin/show_pathway?ko00900+K00787
R0JP63	K00787	ko05164	Influenza A	http://www.kegg.jp/kegg-bin/show_pathway?ko05164+K00787
R0JP63	K00787	ko05166	HTLV-I infection	http://www.kegg.jp/kegg-bin/show_pathway?ko05166+K00787
U3J598	K00683
R0L1A8	K00616	ko00030	Pentose phosphate pathway	http://www.kegg.jp/kegg-bin/show_pathway?ko00030+K00616
R0L1A8	K00616	ko01200	Carbon metabolism	http://www.kegg.jp/kegg-bin/show_pathway?ko01200+K00616
R0L1A8	K00616	ko01230	Biosynthesis of amino acids	http://www.kegg.jp/kegg-bin/show_pathway?ko01230+K00616
R0JHS0
U3I8J0
R0LSC2
R0LJJ2	K15261
U3I8E1	K05756	ko04666	Fc gamma R-mediated phagocytosis	http://www.kegg.jp/kegg-bin/show_pathway?ko04666+K05756
U3I8E1	K05756	ko04810	Regulation of actin cytoskeleton	http://www.kegg.jp/kegg-bin/show_pathway?ko04810+K05756
U3I8E1	K05756	ko05100	Bacterial invasion of epithelial cells	http://www.kegg.jp/kegg-bin/show_pathway?ko05100+K05756
U3I8E1	K05756	ko05130	Pathogenic Escherichia coli infection	http://www.kegg.jp/kegg-bin/show_pathway?ko05130+K05756
U3I8E1	K05756	ko05131	Shigellosis	http://www.kegg.jp/kegg-bin/show_pathway?ko05131+K05756
U3I8E1	K05756	ko05132	Salmonella infection	http://www.kegg.jp/kegg-bin/show_pathway?ko05132+K05756
T2HRE3	K02132	ko00190	Oxidative phosphorylation	http://www.kegg.jp/kegg-bin/show_pathway?ko00190+K02132
T2HRE3	K02132	ko05010	Alzheimer's disease	http://www.kegg.jp/kegg-bin/show_pathway?ko05010+K02132
T2HRE3	K02132	ko05012	Parkinson's disease	http://www.kegg.jp/kegg-bin/show_pathway?ko05012+K02132
T2HRE3	K02132	ko05016	Huntington's disease	http://www.kegg.jp/kegg-bin/show_pathway?ko05016+K02132
U3IPI8	K08879
R0LQX5
U3IVI2	K06249	ko04151	PI3K-Akt signaling pathway	http://www.kegg.jp/kegg-bin/show_pathway?ko04151+K06249
U3IVI2	K06249	ko04510	Focal adhesion	http://www.kegg.jp/kegg-bin/show_pathway?ko04510+K06249
U3IVI2	K06249	ko04512	ECM-receptor interaction	http://www.kegg.jp/kegg-bin/show_pathway?ko04512+K06249
R0LCK1	K01275	ko04142	Lysosome	http://www.kegg.jp/kegg-bin/show_pathway?ko04142+K01275
R0LXM2
R0KCX7	K13239	ko00071	Fatty acid degradation	http://www.kegg.jp/kegg-bin/show_pathway?ko00071+K13239
R0KCX7	K13239	ko04146	Peroxisome	http://www.kegg.jp/kegg-bin/show_pathway?ko04146+K13239
I0CCA1
R0KF98
U3IS05	K17455
R0L3Z0	K05763	ko04670	Leukocyte transendothelial migration	http://www.kegg.jp/kegg-bin/show_pathway?ko04670+K05763
R0L3Z0	K05763	ko04810	Regulation of actin cytoskeleton	http://www.kegg.jp/kegg-bin/show_pathway?ko04810+K05763
R0L3Z0	K05763	ko05162	Measles	http://www.kegg.jp/kegg-bin/show_pathway?ko05162+K05763
R0L3Z0	K05763	ko05205	Proteoglycans in cancer	http://www.kegg.jp/kegg-bin/show_pathway?ko05205+K05763
U3ICL1	K02973	ko03010	Ribosome	http://www.kegg.jp/kegg-bin/show_pathway?ko03010+K02973
R0KEI5	K06067	ko04110	Cell cycle	http://www.kegg.jp/kegg-bin/show_pathway?ko04110+K06067
R0KEI5	K06067	ko04330	Notch signaling pathway	http://www.kegg.jp/kegg-bin/show_pathway?ko04330+K06067
R0KEI5	K06067	ko04919	Thyroid hormone signaling pathway	http://www.kegg.jp/kegg-bin/show_pathway?ko04919+K06067
R0KEI5	K06067	ko05016	Huntington's disease	http://www.kegg.jp/kegg-bin/show_pathway?ko05016+K06067
R0KEI5	K06067	ko05034	Alcoholism	http://www.kegg.jp/kegg-bin/show_pathway?ko05034+K06067
R0KEI5	K06067	ko05169	Epstein-Barr virus infection	http://www.kegg.jp/kegg-bin/show_pathway?ko05169+K06067
R0KEI5	K06067	ko05200	Pathways in cancer	http://www.kegg.jp/kegg-bin/show_pathway?ko05200+K06067
R0KEI5	K06067	ko05202	Transcriptional misregulation in cancer	http://www.kegg.jp/kegg-bin/show_pathway?ko05202+K06067
R0KEI5	K06067	ko05203	Viral carcinogenesis	http://www.kegg.jp/kegg-bin/show_pathway?ko05203+K06067
R0KEI5	K06067	ko05220	Chronic myeloid leukemia	http://www.kegg.jp/kegg-bin/show_pathway?ko05220+K06067
U3IEG9	K13210
U3J1Q4
R0JYL9
U3IIR2
R0KC92	K02891	ko03010	Ribosome	http://www.kegg.jp/kegg-bin/show_pathway?ko03010+K02891
U3IDC7	K03006	ko00230	Purine metabolism	http://www.kegg.jp/kegg-bin/show_pathway?ko00230+K03006
U3IDC7	K03006	ko00240	Pyrimidine metabolism	http://www.kegg.jp/kegg-bin/show_pathway?ko00240+K03006
U3IDC7	K03006	ko03020	RNA polymerase	http://www.kegg.jp/kegg-bin/show_pathway?ko03020+K03006
U3IDC7	K03006	ko05016	Huntington's disease	http://www.kegg.jp/kegg-bin/show_pathway?ko05016+K03006
U3IDC7	K03006	ko05168	Herpes simplex infection	http://www.kegg.jp/kegg-bin/show_pathway?ko05168+K03006
U3IDC7	K03006	ko05169	Epstein-Barr virus infection	http://www.kegg.jp/kegg-bin/show_pathway?ko05169+K03006
R0KM70	K06087	ko04514	Cell adhesion molecules (CAMs)	http://www.kegg.jp/kegg-bin/show_pathway?ko04514+K06087
R0KM70	K06087	ko04530	Tight junction	http://www.kegg.jp/kegg-bin/show_pathway?ko04530+K06087
R0KM70	K06087	ko04670	Leukocyte transendothelial migration	http://www.kegg.jp/kegg-bin/show_pathway?ko04670+K06087
R0KM70	K06087	ko05160	Hepatitis C	http://www.kegg.jp/kegg-bin/show_pathway?ko05160+K06087
R0JDQ6
U3ILK8	K01900	ko00020	Citrate cycle (TCA cycle)	http://www.kegg.jp/kegg-bin/show_pathway?ko00020+K01900
U3ILK8	K01900	ko00640	Propanoate metabolism	http://www.kegg.jp/kegg-bin/show_pathway?ko00640+K01900
U3ILK8	K01900	ko01200	Carbon metabolism	http://www.kegg.jp/kegg-bin/show_pathway?ko01200+K01900
R0LFS0	K18826	ko00310	Lysine degradation	http://www.kegg.jp/kegg-bin/show_pathway?ko00310+K18826
U3IMB8
R0KDA9	K09548
R0JR16	K12581	ko03018	RNA degradation	http://www.kegg.jp/kegg-bin/show_pathway?ko03018+K12581
R0JX27
R0LNW9
R0KAN4	K12160	ko03013	RNA transport	http://www.kegg.jp/kegg-bin/show_pathway?ko03013+K12160
R0K7K2	K10393
U3ISQ6	K11129	ko03008	Ribosome biogenesis in eukaryotes	http://www.kegg.jp/kegg-bin/show_pathway?ko03008+K11129
R0K3M5	K16646
R0LMD1	K15033
U3IAL2	K00771	ko00532	Glycosaminoglycan biosynthesis - chondroitin sulfate / dermatan sulfate	http://www.kegg.jp/kegg-bin/show_pathway?ko00532+K00771
U3IAL2	K00771	ko00534	Glycosaminoglycan biosynthesis - heparan sulfate / heparin	http://www.kegg.jp/kegg-bin/show_pathway?ko00534+K00771
R0LB01	K13213
U3ILA9	K17766
R0KXJ9	K03968	ko00190	Oxidative phosphorylation	http://www.kegg.jp/kegg-bin/show_pathway?ko00190+K03968
R0KXJ9	K03968	ko04932	Non-alcoholic fatty liver disease (NAFLD)	http://www.kegg.jp/kegg-bin/show_pathway?ko04932+K03968
R0KXJ9	K03968	ko05010	Alzheimer's disease	http://www.kegg.jp/kegg-bin/show_pathway?ko05010+K03968
R0KXJ9	K03968	ko05012	Parkinson's disease	http://www.kegg.jp/kegg-bin/show_pathway?ko05012+K03968
R0KXJ9	K03968	ko05016	Huntington's disease	http://www.kegg.jp/kegg-bin/show_pathway?ko05016+K03968
U3I8F1	K02564	ko00520	Amino sugar and nucleotide sugar metabolism	http://www.kegg.jp/kegg-bin/show_pathway?ko00520+K02564
R0JJY5
R0JLH6	K01321	ko04610	Complement and coagulation cascades	http://www.kegg.jp/kegg-bin/show_pathway?ko04610+K01321
R0K413	K14946
U3J497
U3IX89	K04512	ko04310	Wnt signaling pathway	http://www.kegg.jp/kegg-bin/show_pathway?ko04310+K04512
R0JQ38
R0KC80	K07213	ko04978	Mineral absorption	http://www.kegg.jp/kegg-bin/show_pathway?ko04978+K07213
U3ILU1	K14651	ko03022	Basal transcription factors	http://www.kegg.jp/kegg-bin/show_pathway?ko03022+K14651
U3ILU1	K14651	ko05202	Transcriptional misregulation in cancer	http://www.kegg.jp/kegg-bin/show_pathway?ko05202+K14651
R0JKK6	K06238	ko04151	PI3K-Akt signaling pathway	http://www.kegg.jp/kegg-bin/show_pathway?ko04151+K06238
R0JKK6	K06238	ko04510	Focal adhesion	http://www.kegg.jp/kegg-bin/show_pathway?ko04510+K06238
R0JKK6	K06238	ko04512	ECM-receptor interaction	http://www.kegg.jp/kegg-bin/show_pathway?ko04512+K06238
R0JKK6	K06238	ko04974	Protein digestion and absorption	http://www.kegg.jp/kegg-bin/show_pathway?ko04974+K06238
R0LW10	K00624	ko04146	Peroxisome	http://www.kegg.jp/kegg-bin/show_pathway?ko04146+K00624
U3IEW1	K06831
U3IZH2
U3J4A1	K10949	ko05110	Vibrio cholerae infection	http://www.kegg.jp/kegg-bin/show_pathway?ko05110+K10949
R0JMV5	K01372
R0LBU1	K17776
U3IVI4	K12329	ko04270	Vascular smooth muscle contraction	http://www.kegg.jp/kegg-bin/show_pathway?ko04270+K12329
U3IVI4	K12329	ko04510	Focal adhesion	http://www.kegg.jp/kegg-bin/show_pathway?ko04510+K12329
U3IVI4	K12329	ko04810	Regulation of actin cytoskeleton	http://www.kegg.jp/kegg-bin/show_pathway?ko04810+K12329
U3IVI4	K12329	ko04921	Oxytocin signaling pathway	http://www.kegg.jp/kegg-bin/show_pathway?ko04921+K12329
U3IVI4	K12329	ko05205	Proteoglycans in cancer	http://www.kegg.jp/kegg-bin/show_pathway?ko05205+K12329
U3IPY8	K04437	ko04010	MAPK signaling pathway	http://www.kegg.jp/kegg-bin/show_pathway?ko04010+K04437
U3IPY8	K04437	ko04510	Focal adhesion	http://www.kegg.jp/kegg-bin/show_pathway?ko04510+K04437
U3IPY8	K04437	ko05132	Salmonella infection	http://www.kegg.jp/kegg-bin/show_pathway?ko05132+K04437
U3IPY8	K04437	ko05205	Proteoglycans in cancer	http://www.kegg.jp/kegg-bin/show_pathway?ko05205+K04437
R0LH91	K04739	ko04210	Apoptosis	http://www.kegg.jp/kegg-bin/show_pathway?ko04210+K04739
R0LH91	K04739	ko04910	Insulin signaling pathway	http://www.kegg.jp/kegg-bin/show_pathway?ko04910+K04739
R0M544
U3IAN4	K17986
R0J8F7	K11390
R0KDK0	K01623	ko00010	Glycolysis / Gluconeogenesis	http://www.kegg.jp/kegg-bin/show_pathway?ko00010+K01623
R0KDK0	K01623	ko00030	Pentose phosphate pathway	http://www.kegg.jp/kegg-bin/show_pathway?ko00030+K01623
R0KDK0	K01623	ko00051	Fructose and mannose metabolism	http://www.kegg.jp/kegg-bin/show_pathway?ko00051+K01623
R0KDK0	K01623	ko00680	Methane metabolism	http://www.kegg.jp/kegg-bin/show_pathway?ko00680+K01623
R0KDK0	K01623	ko00710	Carbon fixation in photosynthetic organisms	http://www.kegg.jp/kegg-bin/show_pathway?ko00710+K01623
R0KDK0	K01623	ko01200	Carbon metabolism	http://www.kegg.jp/kegg-bin/show_pathway?ko01200+K01623
R0KDK0	K01623	ko01230	Biosynthesis of amino acids	http://www.kegg.jp/kegg-bin/show_pathway?ko01230+K01623
R0LVG6	K05611	ko05012	Parkinson's disease	http://www.kegg.jp/kegg-bin/show_pathway?ko05012+K05611
R0JYQ9	K09585
R0J8S8	K06796	ko04514	Cell adhesion molecules (CAMs)	http://www.kegg.jp/kegg-bin/show_pathway?ko04514+K06796
R0LLA0	K07293	ko04013	MAPK signaling pathway - fly	http://www.kegg.jp/kegg-bin/show_pathway?ko04013+K07293
R0LLA0	K07293	ko04014	Ras signaling pathway	http://www.kegg.jp/kegg-bin/show_pathway?ko04014+K07293
R0LLA0	K07293	ko04630	Jak-STAT signaling pathway	http://www.kegg.jp/kegg-bin/show_pathway?ko04630+K07293
R0LLA0	K07293	ko04650	Natural killer cell mediated cytotoxicity	http://www.kegg.jp/kegg-bin/show_pathway?ko04650+K07293
R0LLA0	K07293	ko04670	Leukocyte transendothelial migration	http://www.kegg.jp/kegg-bin/show_pathway?ko04670+K07293
R0LLA0	K07293	ko04722	Neurotrophin signaling pathway	http://www.kegg.jp/kegg-bin/show_pathway?ko04722+K07293
R0LLA0	K07293	ko04920	Adipocytokine signaling pathway	http://www.kegg.jp/kegg-bin/show_pathway?ko04920+K07293
R0LLA0	K07293	ko05120	Epithelial cell signaling in Helicobacter pylori infection	http://www.kegg.jp/kegg-bin/show_pathway?ko05120+K07293
R0LLA0	K07293	ko05168	Herpes simplex infection	http://www.kegg.jp/kegg-bin/show_pathway?ko05168+K07293
R0LLA0	K07293	ko05205	Proteoglycans in cancer	http://www.kegg.jp/kegg-bin/show_pathway?ko05205+K07293
R0LLA0	K07293	ko05211	Renal cell carcinoma	http://www.kegg.jp/kegg-bin/show_pathway?ko05211+K07293
R0LLA0	K07293	ko05220	Chronic myeloid leukemia	http://www.kegg.jp/kegg-bin/show_pathway?ko05220+K07293
R0KKA7
U3IEK7	K09486	ko04141	Protein processing in endoplasmic reticulum	http://www.kegg.jp/kegg-bin/show_pathway?ko04141+K09486
U3IBE2
R0KCA9	K04883
R0KRY1	K13190
U3IDE6	K01647	ko00020	Citrate cycle (TCA cycle)	http://www.kegg.jp/kegg-bin/show_pathway?ko00020+K01647
U3IDE6	K01647	ko00630	Glyoxylate and dicarboxylate metabolism	http://www.kegg.jp/kegg-bin/show_pathway?ko00630+K01647
U3IDE6	K01647	ko01200	Carbon metabolism	http://www.kegg.jp/kegg-bin/show_pathway?ko01200+K01647
U3IDE6	K01647	ko01210	2-Oxocarboxylic acid metabolism	http://www.kegg.jp/kegg-bin/show_pathway?ko01210+K01647
U3IDE6	K01647	ko01230	Biosynthesis of amino acids	http://www.kegg.jp/kegg-bin/show_pathway?ko01230+K01647
R0M8H5	K18763
U3ITB1
R0KEC8	K12878	ko03013	RNA transport	http://www.kegg.jp/kegg-bin/show_pathway?ko03013+K12878
R0KEC8	K12878	ko03040	Spliceosome	http://www.kegg.jp/kegg-bin/show_pathway?ko03040+K12878
R0JU41
U3IYG6	K06030
U3IBU2
U3I5Q2	K05691	ko04390	Hippo signaling pathway	http://www.kegg.jp/kegg-bin/show_pathway?ko04390+K05691
U3I5Q2	K05691	ko04520	Adherens junction	http://www.kegg.jp/kegg-bin/show_pathway?ko04520+K05691
U3I5Q2	K05691	ko04530	Tight junction	http://www.kegg.jp/kegg-bin/show_pathway?ko04530+K05691
U3I5Q2	K05691	ko04670	Leukocyte transendothelial migration	http://www.kegg.jp/kegg-bin/show_pathway?ko04670+K05691
U3I5Q2	K05691	ko05100	Bacterial invasion of epithelial cells	http://www.kegg.jp/kegg-bin/show_pathway?ko05100+K05691
U3I5Q2	K05691	ko05200	Pathways in cancer	http://www.kegg.jp/kegg-bin/show_pathway?ko05200+K05691
U3I5Q2	K05691	ko05213	Endometrial cancer	http://www.kegg.jp/kegg-bin/show_pathway?ko05213+K05691
U3I5Q2	K05691	ko05412	Arrhythmogenic right ventricular cardiomyopathy (ARVC)	http://www.kegg.jp/kegg-bin/show_pathway?ko05412+K05691
R0JDI0	K07882	ko04721	Synaptic vesicle cycle	http://www.kegg.jp/kegg-bin/show_pathway?ko04721+K07882
R0JDI0	K07882	ko04911	Insulin secretion	http://www.kegg.jp/kegg-bin/show_pathway?ko04911+K07882
R0M1F3	K00274	ko00260	Glycine, serine and threonine metabolism	http://www.kegg.jp/kegg-bin/show_pathway?ko00260+K00274
R0M1F3	K00274	ko00330	Arginine and proline metabolism	http://www.kegg.jp/kegg-bin/show_pathway?ko00330+K00274
R0M1F3	K00274	ko00340	Histidine metabolism	http://www.kegg.jp/kegg-bin/show_pathway?ko00340+K00274
R0M1F3	K00274	ko00350	Tyrosine metabolism	http://www.kegg.jp/kegg-bin/show_pathway?ko00350+K00274
R0M1F3	K00274	ko00360	Phenylalanine metabolism	http://www.kegg.jp/kegg-bin/show_pathway?ko00360+K00274
R0M1F3	K00274	ko00380	Tryptophan metabolism	http://www.kegg.jp/kegg-bin/show_pathway?ko00380+K00274
R0M1F3	K00274	ko00950	Isoquinoline alkaloid biosynthesis	http://www.kegg.jp/kegg-bin/show_pathway?ko00950+K00274
R0M1F3	K00274	ko00982	Drug metabolism - cytochrome P450	http://www.kegg.jp/kegg-bin/show_pathway?ko00982+K00274
R0M1F3	K00274	ko04726	Serotonergic synapse	http://www.kegg.jp/kegg-bin/show_pathway?ko04726+K00274
R0M1F3	K00274	ko04728	Dopaminergic synapse	http://www.kegg.jp/kegg-bin/show_pathway?ko04728+K00274
R0M1F3	K00274	ko05030	Cocaine addiction	http://www.kegg.jp/kegg-bin/show_pathway?ko05030+K00274
R0M1F3	K00274	ko05031	Amphetamine addiction	http://www.kegg.jp/kegg-bin/show_pathway?ko05031+K00274
R0M1F3	K00274	ko05034	Alcoholism	http://www.kegg.jp/kegg-bin/show_pathway?ko05034+K00274
R0JX14	K06685	ko04111	Cell cycle - yeast	http://www.kegg.jp/kegg-bin/show_pathway?ko04111+K06685
R0JX14	K06685	ko04390	Hippo signaling pathway	http://www.kegg.jp/kegg-bin/show_pathway?ko04390+K06685
R0JX14	K06685	ko04391	Hippo signaling pathway - fly	http://www.kegg.jp/kegg-bin/show_pathway?ko04391+K06685
R0LBI2	K02147	ko00190	Oxidative phosphorylation	http://www.kegg.jp/kegg-bin/show_pathway?ko00190+K02147
R0LBI2	K02147	ko04145	Phagosome	http://www.kegg.jp/kegg-bin/show_pathway?ko04145+K02147
R0LBI2	K02147	ko04721	Synaptic vesicle cycle	http://www.kegg.jp/kegg-bin/show_pathway?ko04721+K02147
R0LBI2	K02147	ko04966	Collecting duct acid secretion	http://www.kegg.jp/kegg-bin/show_pathway?ko04966+K02147
R0LBI2	K02147	ko05110	Vibrio cholerae infection	http://www.kegg.jp/kegg-bin/show_pathway?ko05110+K02147
R0LBI2	K02147	ko05120	Epithelial cell signaling in Helicobacter pylori infection	http://www.kegg.jp/kegg-bin/show_pathway?ko05120+K02147
R0LBI2	K02147	ko05323	Rheumatoid arthritis	http://www.kegg.jp/kegg-bin/show_pathway?ko05323+K02147
U3IX01	K15979	ko05169	Epstein-Barr virus infection	http://www.kegg.jp/kegg-bin/show_pathway?ko05169+K15979
U3IX01	K15979	ko05203	Viral carcinogenesis	http://www.kegg.jp/kegg-bin/show_pathway?ko05203+K15979
R0LGB7
U3IFI4	K13291
R0LC19	K03283	ko03040	Spliceosome	http://www.kegg.jp/kegg-bin/show_pathway?ko03040+K03283
R0LC19	K03283	ko04010	MAPK signaling pathway	http://www.kegg.jp/kegg-bin/show_pathway?ko04010+K03283
R0LC19	K03283	ko04141	Protein processing in endoplasmic reticulum	http://www.kegg.jp/kegg-bin/show_pathway?ko04141+K03283
R0LC19	K03283	ko04144	Endocytosis	http://www.kegg.jp/kegg-bin/show_pathway?ko04144+K03283
R0LC19	K03283	ko04612	Antigen processing and presentation	http://www.kegg.jp/kegg-bin/show_pathway?ko04612+K03283
R0LC19	K03283	ko04915	Estrogen signaling pathway	http://www.kegg.jp/kegg-bin/show_pathway?ko04915+K03283
R0LC19	K03283	ko05134	Legionellosis	http://www.kegg.jp/kegg-bin/show_pathway?ko05134+K03283
R0LC19	K03283	ko05145	Toxoplasmosis	http://www.kegg.jp/kegg-bin/show_pathway?ko05145+K03283
R0LC19	K03283	ko05162	Measles	http://www.kegg.jp/kegg-bin/show_pathway?ko05162+K03283
R0LC19	K03283	ko05164	Influenza A	http://www.kegg.jp/kegg-bin/show_pathway?ko05164+K03283
R0LC19	K03283	ko05169	Epstein-Barr virus infection	http://www.kegg.jp/kegg-bin/show_pathway?ko05169+K03283
U3IZL8	K10693
R0J7T6
R0LCP9	K11087	ko03040	Spliceosome	http://www.kegg.jp/kegg-bin/show_pathway?ko03040+K11087
R0LCP9	K11087	ko05322	Systemic lupus erythematosus	http://www.kegg.jp/kegg-bin/show_pathway?ko05322+K11087
R0K594	K01830	ko00590	Arachidonic acid metabolism	http://www.kegg.jp/kegg-bin/show_pathway?ko00590+K01830
C1IIC0	K03879	ko00190	Oxidative phosphorylation	http://www.kegg.jp/kegg-bin/show_pathway?ko00190+K03879
C1IIC0	K03879	ko05012	Parkinson's disease	http://www.kegg.jp/kegg-bin/show_pathway?ko05012+K03879
R0LJU6
U3J3U6	K13138
R0K6G4
R0JB64	K17421
U3J166	K14950
U3IVJ1	K08835
R0K1N5
U3IFC4	K08107	ko05205	Proteoglycans in cancer	http://www.kegg.jp/kegg-bin/show_pathway?ko05205+K08107
R0KZR0
U3I640	K09490	ko03060	Protein export	http://www.kegg.jp/kegg-bin/show_pathway?ko03060+K09490
U3I640	K09490	ko04141	Protein processing in endoplasmic reticulum	http://www.kegg.jp/kegg-bin/show_pathway?ko04141+K09490
U3I640	K09490	ko04918	Thyroid hormone synthesis	http://www.kegg.jp/kegg-bin/show_pathway?ko04918+K09490
U3I640	K09490	ko05020	Prion diseases	http://www.kegg.jp/kegg-bin/show_pathway?ko05020+K09490
R0LIC4
R0K494
U3J9H3	K03097	ko03008	Ribosome biogenesis in eukaryotes	http://www.kegg.jp/kegg-bin/show_pathway?ko03008+K03097
U3J9H3	K03097	ko04064	NF-kappa B signaling pathway	http://www.kegg.jp/kegg-bin/show_pathway?ko04064+K03097
U3J9H3	K03097	ko04310	Wnt signaling pathway	http://www.kegg.jp/kegg-bin/show_pathway?ko04310+K03097
U3J9H3	K03097	ko04520	Adherens junction	http://www.kegg.jp/kegg-bin/show_pathway?ko04520+K03097
U3J9H3	K03097	ko04530	Tight junction	http://www.kegg.jp/kegg-bin/show_pathway?ko04530+K03097
U3J9H3	K03097	ko04712	Circadian rhythm - plant	http://www.kegg.jp/kegg-bin/show_pathway?ko04712+K03097
U3J9H3	K03097	ko05162	Measles	http://www.kegg.jp/kegg-bin/show_pathway?ko05162+K03097
U3J9H3	K03097	ko05168	Herpes simplex infection	http://www.kegg.jp/kegg-bin/show_pathway?ko05168+K03097
U3J9H3	K03097	ko05169	Epstein-Barr virus infection	http://www.kegg.jp/kegg-bin/show_pathway?ko05169+K03097
U3IAX5
R0M3P0	K05605	ko00280	Valine, leucine and isoleucine degradation	http://www.kegg.jp/kegg-bin/show_pathway?ko00280+K05605
R0M3P0	K05605	ko00410	beta-Alanine metabolism	http://www.kegg.jp/kegg-bin/show_pathway?ko00410+K05605
R0M3P0	K05605	ko00640	Propanoate metabolism	http://www.kegg.jp/kegg-bin/show_pathway?ko00640+K05605
R0M3P0	K05605	ko01200	Carbon metabolism	http://www.kegg.jp/kegg-bin/show_pathway?ko01200+K05605
R0LTA0	K04534	ko04015	Rap1 signaling pathway	http://www.kegg.jp/kegg-bin/show_pathway?ko04015+K04534
R0LTA0	K04534	ko04713	Circadian entrainment	http://www.kegg.jp/kegg-bin/show_pathway?ko04713+K04534
R0LTA0	K04534	ko04723	Retrograde endocannabinoid signaling	http://www.kegg.jp/kegg-bin/show_pathway?ko04723+K04534
R0LTA0	K04534	ko04724	Glutamatergic synapse	http://www.kegg.jp/kegg-bin/show_pathway?ko04724+K04534
R0LTA0	K04534	ko04725	Cholinergic synapse	http://www.kegg.jp/kegg-bin/show_pathway?ko04725+K04534
R0LTA0	K04534	ko04726	Serotonergic synapse	http://www.kegg.jp/kegg-bin/show_pathway?ko04726+K04534
R0LTA0	K04534	ko04727	GABAergic synapse	http://www.kegg.jp/kegg-bin/show_pathway?ko04727+K04534
R0LTA0	K04534	ko04728	Dopaminergic synapse	http://www.kegg.jp/kegg-bin/show_pathway?ko04728+K04534
R0LTA0	K04534	ko04730	Long-term depression	http://www.kegg.jp/kegg-bin/show_pathway?ko04730+K04534
R0LTA0	K04534	ko04915	Estrogen signaling pathway	http://www.kegg.jp/kegg-bin/show_pathway?ko04915+K04534
R0LTA0	K04534	ko04916	Melanogenesis	http://www.kegg.jp/kegg-bin/show_pathway?ko04916+K04534
R0LTA0	K04534	ko04921	Oxytocin signaling pathway	http://www.kegg.jp/kegg-bin/show_pathway?ko04921+K04534
R0LTA0	K04534	ko05032	Morphine addiction	http://www.kegg.jp/kegg-bin/show_pathway?ko05032+K04534
R0LTA0	K04534	ko05034	Alcoholism	http://www.kegg.jp/kegg-bin/show_pathway?ko05034+K04534
R0LTA0	K04534	ko05142	Chagas disease (American trypanosomiasis)	http://www.kegg.jp/kegg-bin/show_pathway?ko05142+K04534
R0LTA0	K04534	ko05145	Toxoplasmosis	http://www.kegg.jp/kegg-bin/show_pathway?ko05145+K04534
R0JGR8	K03097	ko03008	Ribosome biogenesis in eukaryotes	http://www.kegg.jp/kegg-bin/show_pathway?ko03008+K03097
R0JGR8	K03097	ko04064	NF-kappa B signaling pathway	http://www.kegg.jp/kegg-bin/show_pathway?ko04064+K03097
R0JGR8	K03097	ko04310	Wnt signaling pathway	http://www.kegg.jp/kegg-bin/show_pathway?ko04310+K03097
R0JGR8	K03097	ko04520	Adherens junction	http://www.kegg.jp/kegg-bin/show_pathway?ko04520+K03097
R0JGR8	K03097	ko04530	Tight junction	http://www.kegg.jp/kegg-bin/show_pathway?ko04530+K03097
R0JGR8	K03097	ko04712	Circadian rhythm - plant	http://www.kegg.jp/kegg-bin/show_pathway?ko04712+K03097
R0JGR8	K03097	ko05162	Measles	http://www.kegg.jp/kegg-bin/show_pathway?ko05162+K03097
R0JGR8	K03097	ko05168	Herpes simplex infection	http://www.kegg.jp/kegg-bin/show_pathway?ko05168+K03097
R0JGR8	K03097	ko05169	Epstein-Barr virus infection	http://www.kegg.jp/kegg-bin/show_pathway?ko05169+K03097
R9UTK9	K03984	ko04610	Complement and coagulation cascades	http://www.kegg.jp/kegg-bin/show_pathway?ko04610+K03984
R0LTH4
U3IZV9	K16911
U3IY44
U3I954	K01689	ko00010	Glycolysis / Gluconeogenesis	http://www.kegg.jp/kegg-bin/show_pathway?ko00010+K01689
U3I954	K01689	ko00680	Methane metabolism	http://www.kegg.jp/kegg-bin/show_pathway?ko00680+K01689
U3I954	K01689	ko01200	Carbon metabolism	http://www.kegg.jp/kegg-bin/show_pathway?ko01200+K01689
U3I954	K01689	ko01230	Biosynthesis of amino acids	http://www.kegg.jp/kegg-bin/show_pathway?ko01230+K01689
U3I954	K01689	ko03018	RNA degradation	http://www.kegg.jp/kegg-bin/show_pathway?ko03018+K01689
U3I954	K01689	ko04066	HIF-1 signaling pathway	http://www.kegg.jp/kegg-bin/show_pathway?ko04066+K01689
B4ZY90	K00665	ko00061	Fatty acid biosynthesis	http://www.kegg.jp/kegg-bin/show_pathway?ko00061+K00665
B4ZY90	K00665	ko01212	Fatty acid metabolism	http://www.kegg.jp/kegg-bin/show_pathway?ko01212+K00665
B4ZY90	K00665	ko04152	AMPK signaling pathway	http://www.kegg.jp/kegg-bin/show_pathway?ko04152+K00665
B4ZY90	K00665	ko04910	Insulin signaling pathway	http://www.kegg.jp/kegg-bin/show_pathway?ko04910+K00665
R0K8R4	K00901	ko00561	Glycerolipid metabolism	http://www.kegg.jp/kegg-bin/show_pathway?ko00561+K00901
R0K8R4	K00901	ko00564	Glycerophospholipid metabolism	http://www.kegg.jp/kegg-bin/show_pathway?ko00564+K00901
R0K8R4	K00901	ko04070	Phosphatidylinositol signaling system	http://www.kegg.jp/kegg-bin/show_pathway?ko04070+K00901
R0K8R4	K00901	ko05231	Choline metabolism in cancer	http://www.kegg.jp/kegg-bin/show_pathway?ko05231+K00901
U3I8V5
R0K1V4	K08753	ko03320	PPAR signaling pathway	http://www.kegg.jp/kegg-bin/show_pathway?ko03320+K08753
R0J7H7	K13825
R0KC15	K16198	ko04110	Cell cycle	http://www.kegg.jp/kegg-bin/show_pathway?ko04110+K16198
R0KC15	K16198	ko04114	Oocyte meiosis	http://www.kegg.jp/kegg-bin/show_pathway?ko04114+K16198
R0KC15	K16198	ko04151	PI3K-Akt signaling pathway	http://www.kegg.jp/kegg-bin/show_pathway?ko04151+K16198
R0KC15	K16198	ko04390	Hippo signaling pathway	http://www.kegg.jp/kegg-bin/show_pathway?ko04390+K16198
R0KC15	K16198	ko05169	Epstein-Barr virus infection	http://www.kegg.jp/kegg-bin/show_pathway?ko05169+K16198
R0KC15	K16198	ko05203	Viral carcinogenesis	http://www.kegg.jp/kegg-bin/show_pathway?ko05203+K16198
R0L5H0	K17780
U3J1R7	K18622
U3IQM9	K13523	ko00561	Glycerolipid metabolism	http://www.kegg.jp/kegg-bin/show_pathway?ko00561+K13523
U3IQM9	K13523	ko00564	Glycerophospholipid metabolism	http://www.kegg.jp/kegg-bin/show_pathway?ko00564+K13523
D7RMT6	K03905	ko04610	Complement and coagulation cascades	http://www.kegg.jp/kegg-bin/show_pathway?ko04610+K03905
D7RMT6	K03905	ko04611	Platelet activation	http://www.kegg.jp/kegg-bin/show_pathway?ko04611+K03905
D7RMT6	K03905	ko05150	Staphylococcus aureus infection	http://www.kegg.jp/kegg-bin/show_pathway?ko05150+K03905
U3ILQ1	K02729	ko03050	Proteasome	http://www.kegg.jp/kegg-bin/show_pathway?ko03050+K02729
R0LY14	K16197	ko04110	Cell cycle	http://www.kegg.jp/kegg-bin/show_pathway?ko04110+K16197
R0LY14	K16197	ko04114	Oocyte meiosis	http://www.kegg.jp/kegg-bin/show_pathway?ko04114+K16197
R0LY14	K16197	ko04151	PI3K-Akt signaling pathway	http://www.kegg.jp/kegg-bin/show_pathway?ko04151+K16197
R0LY14	K16197	ko04390	Hippo signaling pathway	http://www.kegg.jp/kegg-bin/show_pathway?ko04390+K16197
R0LY14	K16197	ko04391	Hippo signaling pathway - fly	http://www.kegg.jp/kegg-bin/show_pathway?ko04391+K16197
R0LY14	K16197	ko05161	Hepatitis B	http://www.kegg.jp/kegg-bin/show_pathway?ko05161+K16197
R0LY14	K16197	ko05169	Epstein-Barr virus infection	http://www.kegg.jp/kegg-bin/show_pathway?ko05169+K16197
R0LY14	K16197	ko05203	Viral carcinogenesis	http://www.kegg.jp/kegg-bin/show_pathway?ko05203+K16197
R0LGZ0	K09821	ko04270	Vascular smooth muscle contraction	http://www.kegg.jp/kegg-bin/show_pathway?ko04270+K09821
R0LGZ0	K09821	ko04614	Renin-angiotensin system	http://www.kegg.jp/kegg-bin/show_pathway?ko04614+K09821
R0LGZ0	K09821	ko05410	Hypertrophic cardiomyopathy (HCM)	http://www.kegg.jp/kegg-bin/show_pathway?ko05410+K09821
U3J2N7	K17637	ko04014	Ras signaling pathway	http://www.kegg.jp/kegg-bin/show_pathway?ko04014+K17637
U3I675	K04960	ko04020	Calcium signaling pathway	http://www.kegg.jp/kegg-bin/show_pathway?ko04020+K04960
U3I675	K04960	ko04022	cGMP-PKG signaling pathway	http://www.kegg.jp/kegg-bin/show_pathway?ko04022+K04960
U3I675	K04960	ko04070	Phosphatidylinositol signaling system	http://www.kegg.jp/kegg-bin/show_pathway?ko04070+K04960
U3I675	K04960	ko04114	Oocyte meiosis	http://www.kegg.jp/kegg-bin/show_pathway?ko04114+K04960
U3I675	K04960	ko04270	Vascular smooth muscle contraction	http://www.kegg.jp/kegg-bin/show_pathway?ko04270+K04960
U3I675	K04960	ko04540	Gap junction	http://www.kegg.jp/kegg-bin/show_pathway?ko04540+K04960
U3I675	K04960	ko04611	Platelet activation	http://www.kegg.jp/kegg-bin/show_pathway?ko04611+K04960
U3I675	K04960	ko04713	Circadian entrainment	http://www.kegg.jp/kegg-bin/show_pathway?ko04713+K04960
U3I675	K04960	ko04720	Long-term potentiation	http://www.kegg.jp/kegg-bin/show_pathway?ko04720+K04960
U3I675	K04960	ko04723	Retrograde endocannabinoid signaling	http://www.kegg.jp/kegg-bin/show_pathway?ko04723+K04960
U3I675	K04960	ko04724	Glutamatergic synapse	http://www.kegg.jp/kegg-bin/show_pathway?ko04724+K04960
U3I675	K04960	ko04725	Cholinergic synapse	http://www.kegg.jp/kegg-bin/show_pathway?ko04725+K04960
U3I675	K04960	ko04726	Serotonergic synapse	http://www.kegg.jp/kegg-bin/show_pathway?ko04726+K04960
U3I675	K04960	ko04728	Dopaminergic synapse	http://www.kegg.jp/kegg-bin/show_pathway?ko04728+K04960
U3I675	K04960	ko04730	Long-term depression	http://www.kegg.jp/kegg-bin/show_pathway?ko04730+K04960
U3I675	K04960	ko04742	Taste transduction	http://www.kegg.jp/kegg-bin/show_pathway?ko04742+K04960
U3I675	K04960	ko04750	Inflammatory mediator regulation of TRP channels	http://www.kegg.jp/kegg-bin/show_pathway?ko04750+K04960
U3I675	K04960	ko04911	Insulin secretion	http://www.kegg.jp/kegg-bin/show_pathway?ko04911+K04960
U3I675	K04960	ko04912	GnRH signaling pathway	http://www.kegg.jp/kegg-bin/show_pathway?ko04912+K04960
U3I675	K04960	ko04915	Estrogen signaling pathway	http://www.kegg.jp/kegg-bin/show_pathway?ko04915+K04960
U3I675	K04960	ko04918	Thyroid hormone synthesis	http://www.kegg.jp/kegg-bin/show_pathway?ko04918+K04960
U3I675	K04960	ko04921	Oxytocin signaling pathway	http://www.kegg.jp/kegg-bin/show_pathway?ko04921+K04960
U3I675	K04960	ko04922	Glucagon signaling pathway	http://www.kegg.jp/kegg-bin/show_pathway?ko04922+K04960
U3I675	K04960	ko04970	Salivary secretion	http://www.kegg.jp/kegg-bin/show_pathway?ko04970+K04960
U3I675	K04960	ko04971	Gastric acid secretion	http://www.kegg.jp/kegg-bin/show_pathway?ko04971+K04960
U3I675	K04960	ko04972	Pancreatic secretion	http://www.kegg.jp/kegg-bin/show_pathway?ko04972+K04960
U3I675	K04960	ko05010	Alzheimer's disease	http://www.kegg.jp/kegg-bin/show_pathway?ko05010+K04960
U3I675	K04960	ko05205	Proteoglycans in cancer	http://www.kegg.jp/kegg-bin/show_pathway?ko05205+K04960
U3INR8
U3IHC3	K00416	ko00190	Oxidative phosphorylation	http://www.kegg.jp/kegg-bin/show_pathway?ko00190+K00416
U3IHC3	K00416	ko04260	Cardiac muscle contraction	http://www.kegg.jp/kegg-bin/show_pathway?ko04260+K00416
U3IHC3	K00416	ko04932	Non-alcoholic fatty liver disease (NAFLD)	http://www.kegg.jp/kegg-bin/show_pathway?ko04932+K00416
U3IHC3	K00416	ko05010	Alzheimer's disease	http://www.kegg.jp/kegg-bin/show_pathway?ko05010+K00416
U3IHC3	K00416	ko05012	Parkinson's disease	http://www.kegg.jp/kegg-bin/show_pathway?ko05012+K00416
U3IHC3	K00416	ko05016	Huntington's disease	http://www.kegg.jp/kegg-bin/show_pathway?ko05016+K00416
U3I090
R0LM41	K15759	ko00562	Inositol phosphate metabolism	http://www.kegg.jp/kegg-bin/show_pathway?ko00562+K15759
R0LM41	K15759	ko00920	Sulfur metabolism	http://www.kegg.jp/kegg-bin/show_pathway?ko00920+K15759
R0LM41	K15759	ko04070	Phosphatidylinositol signaling system	http://www.kegg.jp/kegg-bin/show_pathway?ko04070+K15759
U3ITT5	K06820	ko04360	Axon guidance	http://www.kegg.jp/kegg-bin/show_pathway?ko04360+K06820
U3IHG3	K06491	ko04514	Cell adhesion molecules (CAMs)	http://www.kegg.jp/kegg-bin/show_pathway?ko04514+K06491
U3IHG3	K06491	ko05020	Prion diseases	http://www.kegg.jp/kegg-bin/show_pathway?ko05020+K06491
R0JGY4	K06210	ko00760	Nicotinate and nicotinamide metabolism	http://www.kegg.jp/kegg-bin/show_pathway?ko00760+K06210
R0K3E3	K05439	ko04060	Cytokine-cytokine receptor interaction	http://www.kegg.jp/kegg-bin/show_pathway?ko04060+K05439
R0K3E3	K05439	ko04080	Neuroactive ligand-receptor interaction	http://www.kegg.jp/kegg-bin/show_pathway?ko04080+K05439
R0K3E3	K05439	ko04151	PI3K-Akt signaling pathway	http://www.kegg.jp/kegg-bin/show_pathway?ko04151+K05439
R0K3E3	K05439	ko04630	Jak-STAT signaling pathway	http://www.kegg.jp/kegg-bin/show_pathway?ko04630+K05439
R0K3E3	K05439	ko04917	Prolactin signaling pathway	http://www.kegg.jp/kegg-bin/show_pathway?ko04917+K05439
U3IUQ4
R0K7Z6
R0JSN1	K08900
U3IBW3
R0K3D0	K06237	ko04151	PI3K-Akt signaling pathway	http://www.kegg.jp/kegg-bin/show_pathway?ko04151+K06237
R0K3D0	K06237	ko04510	Focal adhesion	http://www.kegg.jp/kegg-bin/show_pathway?ko04510+K06237
R0K3D0	K06237	ko04512	ECM-receptor interaction	http://www.kegg.jp/kegg-bin/show_pathway?ko04512+K06237
R0K3D0	K06237	ko04974	Protein digestion and absorption	http://www.kegg.jp/kegg-bin/show_pathway?ko04974+K06237
R0K3D0	K06237	ko05146	Amoebiasis	http://www.kegg.jp/kegg-bin/show_pathway?ko05146+K06237
R0K3D0	K06237	ko05200	Pathways in cancer	http://www.kegg.jp/kegg-bin/show_pathway?ko05200+K06237
R0K3D0	K06237	ko05222	Small cell lung cancer	http://www.kegg.jp/kegg-bin/show_pathway?ko05222+K06237
R0L916	K05614	ko04724	Glutamatergic synapse	http://www.kegg.jp/kegg-bin/show_pathway?ko04724+K05614
R0L366	K17525
D7RTR0
R0JTZ5	K01108	ko00562	Inositol phosphate metabolism	http://www.kegg.jp/kegg-bin/show_pathway?ko00562+K01108
R0JTZ5	K01108	ko04070	Phosphatidylinositol signaling system	http://www.kegg.jp/kegg-bin/show_pathway?ko04070+K01108
R0LFZ6	K14376	ko03015	mRNA surveillance pathway	http://www.kegg.jp/kegg-bin/show_pathway?ko03015+K14376
R0K5S6
U3IS29	K14327	ko03013	RNA transport	http://www.kegg.jp/kegg-bin/show_pathway?ko03013+K14327
U3IS29	K14327	ko03015	mRNA surveillance pathway	http://www.kegg.jp/kegg-bin/show_pathway?ko03015+K14327
U3I4L6	K05749	ko03013	RNA transport	http://www.kegg.jp/kegg-bin/show_pathway?ko03013+K05749
U3I4L6	K05749	ko04810	Regulation of actin cytoskeleton	http://www.kegg.jp/kegg-bin/show_pathway?ko04810+K05749
R0LVS6	K06237	ko04151	PI3K-Akt signaling pathway	http://www.kegg.jp/kegg-bin/show_pathway?ko04151+K06237
R0LVS6	K06237	ko04510	Focal adhesion	http://www.kegg.jp/kegg-bin/show_pathway?ko04510+K06237
R0LVS6	K06237	ko04512	ECM-receptor interaction	http://www.kegg.jp/kegg-bin/show_pathway?ko04512+K06237
R0LVS6	K06237	ko04974	Protein digestion and absorption	http://www.kegg.jp/kegg-bin/show_pathway?ko04974+K06237
R0LVS6	K06237	ko05146	Amoebiasis	http://www.kegg.jp/kegg-bin/show_pathway?ko05146+K06237
R0LVS6	K06237	ko05200	Pathways in cancer	http://www.kegg.jp/kegg-bin/show_pathway?ko05200+K06237
R0LVS6	K06237	ko05222	Small cell lung cancer	http://www.kegg.jp/kegg-bin/show_pathway?ko05222+K06237
U3IH71	K04739	ko04210	Apoptosis	http://www.kegg.jp/kegg-bin/show_pathway?ko04210+K04739
U3IH71	K04739	ko04910	Insulin signaling pathway	http://www.kegg.jp/kegg-bin/show_pathway?ko04910+K04739
U3IQV8	K03995	ko04610	Complement and coagulation cascades	http://www.kegg.jp/kegg-bin/show_pathway?ko04610+K03995
U3IQV8	K03995	ko05020	Prion diseases	http://www.kegg.jp/kegg-bin/show_pathway?ko05020+K03995
U3IQV8	K03995	ko05322	Systemic lupus erythematosus	http://www.kegg.jp/kegg-bin/show_pathway?ko05322+K03995
R0LY18
R0LKX1
U3I853	K00600	ko00260	Glycine, serine and threonine metabolism	http://www.kegg.jp/kegg-bin/show_pathway?ko00260+K00600
U3I853	K00600	ko00460	Cyanoamino acid metabolism	http://www.kegg.jp/kegg-bin/show_pathway?ko00460+K00600
U3I853	K00600	ko00630	Glyoxylate and dicarboxylate metabolism	http://www.kegg.jp/kegg-bin/show_pathway?ko00630+K00600
U3I853	K00600	ko00670	One carbon pool by folate	http://www.kegg.jp/kegg-bin/show_pathway?ko00670+K00600
U3I853	K00600	ko00680	Methane metabolism	http://www.kegg.jp/kegg-bin/show_pathway?ko00680+K00600
U3I853	K00600	ko01200	Carbon metabolism	http://www.kegg.jp/kegg-bin/show_pathway?ko01200+K00600
U3I853	K00600	ko01230	Biosynthesis of amino acids	http://www.kegg.jp/kegg-bin/show_pathway?ko01230+K00600
R0LA00	K07838
R0KES0	K14306	ko03013	RNA transport	http://www.kegg.jp/kegg-bin/show_pathway?ko03013+K14306
R0KCK1
U3IXV8
R0KZ66	K11584	ko03015	mRNA surveillance pathway	http://www.kegg.jp/kegg-bin/show_pathway?ko03015+K11584
R0KZ66	K11584	ko04071	Sphingolipid signaling pathway	http://www.kegg.jp/kegg-bin/show_pathway?ko04071+K11584
R0KZ66	K11584	ko04113	Meiosis - yeast	http://www.kegg.jp/kegg-bin/show_pathway?ko04113+K11584
R0KZ66	K11584	ko04114	Oocyte meiosis	http://www.kegg.jp/kegg-bin/show_pathway?ko04114+K11584
R0KZ66	K11584	ko04151	PI3K-Akt signaling pathway	http://www.kegg.jp/kegg-bin/show_pathway?ko04151+K11584
R0KZ66	K11584	ko04152	AMPK signaling pathway	http://www.kegg.jp/kegg-bin/show_pathway?ko04152+K11584
R0KZ66	K11584	ko04261	Adrenergic signaling in cardiomyocytes	http://www.kegg.jp/kegg-bin/show_pathway?ko04261+K11584
R0KZ66	K11584	ko04728	Dopaminergic synapse	http://www.kegg.jp/kegg-bin/show_pathway?ko04728+K11584
U3ISI4	K06759	ko04514	Cell adhesion molecules (CAMs)	http://www.kegg.jp/kegg-bin/show_pathway?ko04514+K06759
R0K0K4	K09667	ko00514	Other types of O-glycan biosynthesis	http://www.kegg.jp/kegg-bin/show_pathway?ko00514+K09667
U3J8D9	K01081	ko00230	Purine metabolism	http://www.kegg.jp/kegg-bin/show_pathway?ko00230+K01081
U3J8D9	K01081	ko00240	Pyrimidine metabolism	http://www.kegg.jp/kegg-bin/show_pathway?ko00240+K01081
U3J8D9	K01081	ko00760	Nicotinate and nicotinamide metabolism	http://www.kegg.jp/kegg-bin/show_pathway?ko00760+K01081
E5FXJ2	K08339	ko04140	Regulation of autophagy	http://www.kegg.jp/kegg-bin/show_pathway?ko04140+K08339
E5FXJ2	K08339	ko04622	RIG-I-like receptor signaling pathway	http://www.kegg.jp/kegg-bin/show_pathway?ko04622+K08339
E5FXJ2	K08339	ko05131	Shigellosis	http://www.kegg.jp/kegg-bin/show_pathway?ko05131+K08339
U3IBQ0	K09550
U3I584
R0KU50
R0K4W8
U3IMY7	K00142
R0JD65	K11251	ko05034	Alcoholism	http://www.kegg.jp/kegg-bin/show_pathway?ko05034+K11251
R0JD65	K11251	ko05322	Systemic lupus erythematosus	http://www.kegg.jp/kegg-bin/show_pathway?ko05322+K11251
R0K5U4	K14026	ko04141	Protein processing in endoplasmic reticulum	http://www.kegg.jp/kegg-bin/show_pathway?ko04141+K14026
R0LA09	K10435
R0JXE5
R0K2T2
R0KNJ7	K16942	ko05100	Bacterial invasion of epithelial cells	http://www.kegg.jp/kegg-bin/show_pathway?ko05100+K16942
R0L970	K02437	ko00260	Glycine, serine and threonine metabolism	http://www.kegg.jp/kegg-bin/show_pathway?ko00260+K02437
R0L970	K02437	ko00630	Glyoxylate and dicarboxylate metabolism	http://www.kegg.jp/kegg-bin/show_pathway?ko00630+K02437
U3I0P7	K16666
R0JYS4
U3J1N4	K17610
U3ILF3
U3I1Y8	K06252	ko04151	PI3K-Akt signaling pathway	http://www.kegg.jp/kegg-bin/show_pathway?ko04151+K06252
U3I1Y8	K06252	ko04510	Focal adhesion	http://www.kegg.jp/kegg-bin/show_pathway?ko04510+K06252
U3I1Y8	K06252	ko04512	ECM-receptor interaction	http://www.kegg.jp/kegg-bin/show_pathway?ko04512+K06252
U3I1Y8	K06252	ko05206	MicroRNAs in cancer	http://www.kegg.jp/kegg-bin/show_pathway?ko05206+K06252
R0LG42	K11431	ko00310	Lysine degradation	http://www.kegg.jp/kegg-bin/show_pathway?ko00310+K11431
R0LG42	K11431	ko04068	FoxO signaling pathway	http://www.kegg.jp/kegg-bin/show_pathway?ko04068+K11431
R0LVK1
U3J8Z5	K16727
U3J2U3
U3I0U1	K17562
R0LWA9	K01092	ko00521	Streptomycin biosynthesis	http://www.kegg.jp/kegg-bin/show_pathway?ko00521+K01092
R0LWA9	K01092	ko00562	Inositol phosphate metabolism	http://www.kegg.jp/kegg-bin/show_pathway?ko00562+K01092
R0LWA9	K01092	ko04070	Phosphatidylinositol signaling system	http://www.kegg.jp/kegg-bin/show_pathway?ko04070+K01092
U3IA14	K05438	ko04060	Cytokine-cytokine receptor interaction	http://www.kegg.jp/kegg-bin/show_pathway?ko04060+K05438
U3IA14	K05438	ko04080	Neuroactive ligand-receptor interaction	http://www.kegg.jp/kegg-bin/show_pathway?ko04080+K05438
U3IA14	K05438	ko04151	PI3K-Akt signaling pathway	http://www.kegg.jp/kegg-bin/show_pathway?ko04151+K05438
U3IA14	K05438	ko04630	Jak-STAT signaling pathway	http://www.kegg.jp/kegg-bin/show_pathway?ko04630+K05438
R0M2B7
U3J2G3	K00671
R0JQD7	K15262
U3IJM3
R0KPX1	K01206	ko00511	Other glycan degradation	http://www.kegg.jp/kegg-bin/show_pathway?ko00511+K01206
U3I603	K04858	ko04010	MAPK signaling pathway	http://www.kegg.jp/kegg-bin/show_pathway?ko04010+K04858
U3I603	K04858	ko04260	Cardiac muscle contraction	http://www.kegg.jp/kegg-bin/show_pathway?ko04260+K04858
U3I603	K04858	ko04261	Adrenergic signaling in cardiomyocytes	http://www.kegg.jp/kegg-bin/show_pathway?ko04261+K04858
U3I603	K04858	ko04921	Oxytocin signaling pathway	http://www.kegg.jp/kegg-bin/show_pathway?ko04921+K04858
U3I603	K04858	ko05410	Hypertrophic cardiomyopathy (HCM)	http://www.kegg.jp/kegg-bin/show_pathway?ko05410+K04858
U3I603	K04858	ko05412	Arrhythmogenic right ventricular cardiomyopathy (ARVC)	http://www.kegg.jp/kegg-bin/show_pathway?ko05412+K04858
U3I603	K04858	ko05414	Dilated cardiomyopathy	http://www.kegg.jp/kegg-bin/show_pathway?ko05414+K04858
U3I9X7	K06493	ko04015	Rap1 signaling pathway	http://www.kegg.jp/kegg-bin/show_pathway?ko04015+K06493
U3I9X7	K06493	ko04145	Phagosome	http://www.kegg.jp/kegg-bin/show_pathway?ko04145+K06493
U3I9X7	K06493	ko04151	PI3K-Akt signaling pathway	http://www.kegg.jp/kegg-bin/show_pathway?ko04151+K06493
U3I9X7	K06493	ko04380	Osteoclast differentiation	http://www.kegg.jp/kegg-bin/show_pathway?ko04380+K06493
U3I9X7	K06493	ko04510	Focal adhesion	http://www.kegg.jp/kegg-bin/show_pathway?ko04510+K06493
U3I9X7	K06493	ko04512	ECM-receptor interaction	http://www.kegg.jp/kegg-bin/show_pathway?ko04512+K06493
U3I9X7	K06493	ko04611	Platelet activation	http://www.kegg.jp/kegg-bin/show_pathway?ko04611+K06493
U3I9X7	K06493	ko04640	Hematopoietic cell lineage	http://www.kegg.jp/kegg-bin/show_pathway?ko04640+K06493
U3I9X7	K06493	ko04810	Regulation of actin cytoskeleton	http://www.kegg.jp/kegg-bin/show_pathway?ko04810+K06493
U3I9X7	K06493	ko04919	Thyroid hormone signaling pathway	http://www.kegg.jp/kegg-bin/show_pathway?ko04919+K06493
U3I9X7	K06493	ko05205	Proteoglycans in cancer	http://www.kegg.jp/kegg-bin/show_pathway?ko05205+K06493
U3I9X7	K06493	ko05206	MicroRNAs in cancer	http://www.kegg.jp/kegg-bin/show_pathway?ko05206+K06493
U3I9X7	K06493	ko05410	Hypertrophic cardiomyopathy (HCM)	http://www.kegg.jp/kegg-bin/show_pathway?ko05410+K06493
U3I9X7	K06493	ko05412	Arrhythmogenic right ventricular cardiomyopathy (ARVC)	http://www.kegg.jp/kegg-bin/show_pathway?ko05412+K06493
U3I9X7	K06493	ko05414	Dilated cardiomyopathy	http://www.kegg.jp/kegg-bin/show_pathway?ko05414+K06493
U3IST9	K02148	ko00190	Oxidative phosphorylation	http://www.kegg.jp/kegg-bin/show_pathway?ko00190+K02148
U3IST9	K02148	ko04145	Phagosome	http://www.kegg.jp/kegg-bin/show_pathway?ko04145+K02148
U3IST9	K02148	ko04721	Synaptic vesicle cycle	http://www.kegg.jp/kegg-bin/show_pathway?ko04721+K02148
U3IST9	K02148	ko04966	Collecting duct acid secretion	http://www.kegg.jp/kegg-bin/show_pathway?ko04966+K02148
U3IST9	K02148	ko05110	Vibrio cholerae infection	http://www.kegg.jp/kegg-bin/show_pathway?ko05110+K02148
U3IST9	K02148	ko05120	Epithelial cell signaling in Helicobacter pylori infection	http://www.kegg.jp/kegg-bin/show_pathway?ko05120+K02148
U3IST9	K02148	ko05323	Rheumatoid arthritis	http://www.kegg.jp/kegg-bin/show_pathway?ko05323+K02148
R0LKL1
R0JVM9
R0KY01	K10976	ko04141	Protein processing in endoplasmic reticulum	http://www.kegg.jp/kegg-bin/show_pathway?ko04141+K10976
U3I585
R0LJ21	K15192
C7EL14	K13825
R0K1T6
U3IQE5	K13126	ko03013	RNA transport	http://www.kegg.jp/kegg-bin/show_pathway?ko03013+K13126
U3IQE5	K13126	ko03015	mRNA surveillance pathway	http://www.kegg.jp/kegg-bin/show_pathway?ko03015+K13126
U3IQE5	K13126	ko03018	RNA degradation	http://www.kegg.jp/kegg-bin/show_pathway?ko03018+K13126
U3IRY0	K07606	ko05169	Epstein-Barr virus infection	http://www.kegg.jp/kegg-bin/show_pathway?ko05169+K07606
U3IRY0	K07606	ko05206	MicroRNAs in cancer	http://www.kegg.jp/kegg-bin/show_pathway?ko05206+K07606
R0JYP4	K07151	ko00510	N-Glycan biosynthesis	http://www.kegg.jp/kegg-bin/show_pathway?ko00510+K07151
R0JYP4	K07151	ko00513	Various types of N-glycan biosynthesis	http://www.kegg.jp/kegg-bin/show_pathway?ko00513+K07151
R0JYP4	K07151	ko04141	Protein processing in endoplasmic reticulum	http://www.kegg.jp/kegg-bin/show_pathway?ko04141+K07151
R0JEM5	K15013	ko00061	Fatty acid biosynthesis	http://www.kegg.jp/kegg-bin/show_pathway?ko00061+K15013
R0JEM5	K15013	ko00071	Fatty acid degradation	http://www.kegg.jp/kegg-bin/show_pathway?ko00071+K15013
R0JEM5	K15013	ko01212	Fatty acid metabolism	http://www.kegg.jp/kegg-bin/show_pathway?ko01212+K15013
R0JEM5	K15013	ko03320	PPAR signaling pathway	http://www.kegg.jp/kegg-bin/show_pathway?ko03320+K15013
R0JEM5	K15013	ko04920	Adipocytokine signaling pathway	http://www.kegg.jp/kegg-bin/show_pathway?ko04920+K15013
Q4PLT4	K05439	ko04060	Cytokine-cytokine receptor interaction	http://www.kegg.jp/kegg-bin/show_pathway?ko04060+K05439
Q4PLT4	K05439	ko04080	Neuroactive ligand-receptor interaction	http://www.kegg.jp/kegg-bin/show_pathway?ko04080+K05439
Q4PLT4	K05439	ko04151	PI3K-Akt signaling pathway	http://www.kegg.jp/kegg-bin/show_pathway?ko04151+K05439
Q4PLT4	K05439	ko04630	Jak-STAT signaling pathway	http://www.kegg.jp/kegg-bin/show_pathway?ko04630+K05439
Q4PLT4	K05439	ko04917	Prolactin signaling pathway	http://www.kegg.jp/kegg-bin/show_pathway?ko04917+K05439
R0JS86
U3IKF2	K14011	ko04141	Protein processing in endoplasmic reticulum	http://www.kegg.jp/kegg-bin/show_pathway?ko04141+K14011
U3I4I5
R0KXW0	K12667	ko00510	N-Glycan biosynthesis	http://www.kegg.jp/kegg-bin/show_pathway?ko00510+K12667
R0KXW0	K12667	ko00513	Various types of N-glycan biosynthesis	http://www.kegg.jp/kegg-bin/show_pathway?ko00513+K12667
R0KXW0	K12667	ko04141	Protein processing in endoplasmic reticulum	http://www.kegg.jp/kegg-bin/show_pathway?ko04141+K12667
R0KAP4	K10840	ko03420	Nucleotide excision repair	http://www.kegg.jp/kegg-bin/show_pathway?ko03420+K10840
R0JB75	K11805
R0LJ01	K16576
R0LSK4	K09866	ko04962	Vasopressin-regulated water reabsorption	http://www.kegg.jp/kegg-bin/show_pathway?ko04962+K09866
R0LSK4	K09866	ko04976	Bile secretion	http://www.kegg.jp/kegg-bin/show_pathway?ko04976+K09866
U3I4M1	K10740	ko03030	DNA replication	http://www.kegg.jp/kegg-bin/show_pathway?ko03030+K10740
U3I4M1	K10740	ko03420	Nucleotide excision repair	http://www.kegg.jp/kegg-bin/show_pathway?ko03420+K10740
U3I4M1	K10740	ko03430	Mismatch repair	http://www.kegg.jp/kegg-bin/show_pathway?ko03430+K10740
U3I4M1	K10740	ko03440	Homologous recombination	http://www.kegg.jp/kegg-bin/show_pathway?ko03440+K10740
U3I4M1	K10740	ko03460	Fanconi anemia pathway	http://www.kegg.jp/kegg-bin/show_pathway?ko03460+K10740
U3I899	K12585	ko03018	RNA degradation	http://www.kegg.jp/kegg-bin/show_pathway?ko03018+K12585
R0LRK2	K11584	ko03015	mRNA surveillance pathway	http://www.kegg.jp/kegg-bin/show_pathway?ko03015+K11584
R0LRK2	K11584	ko04071	Sphingolipid signaling pathway	http://www.kegg.jp/kegg-bin/show_pathway?ko04071+K11584
R0LRK2	K11584	ko04113	Meiosis - yeast	http://www.kegg.jp/kegg-bin/show_pathway?ko04113+K11584
R0LRK2	K11584	ko04114	Oocyte meiosis	http://www.kegg.jp/kegg-bin/show_pathway?ko04114+K11584
R0LRK2	K11584	ko04151	PI3K-Akt signaling pathway	http://www.kegg.jp/kegg-bin/show_pathway?ko04151+K11584
R0LRK2	K11584	ko04152	AMPK signaling pathway	http://www.kegg.jp/kegg-bin/show_pathway?ko04152+K11584
R0LRK2	K11584	ko04261	Adrenergic signaling in cardiomyocytes	http://www.kegg.jp/kegg-bin/show_pathway?ko04261+K11584
R0LRK2	K11584	ko04728	Dopaminergic synapse	http://www.kegg.jp/kegg-bin/show_pathway?ko04728+K11584
R0LF16	K09557
U3I9T6	K10884	ko03450	Non-homologous end-joining	http://www.kegg.jp/kegg-bin/show_pathway?ko03450+K10884
R0JER3
R0L4Z8	K15516	ko03013	RNA transport	http://www.kegg.jp/kegg-bin/show_pathway?ko03013+K15516
U3IHA0	K07298	ko04068	FoxO signaling pathway	http://www.kegg.jp/kegg-bin/show_pathway?ko04068+K07298
U3IHA0	K07298	ko04150	mTOR signaling pathway	http://www.kegg.jp/kegg-bin/show_pathway?ko04150+K07298
U3IHA0	K07298	ko04151	PI3K-Akt signaling pathway	http://www.kegg.jp/kegg-bin/show_pathway?ko04151+K07298
U3IHA0	K07298	ko04152	AMPK signaling pathway	http://www.kegg.jp/kegg-bin/show_pathway?ko04152+K07298
U3IHA0	K07298	ko04920	Adipocytokine signaling pathway	http://www.kegg.jp/kegg-bin/show_pathway?ko04920+K07298
R0LQU7	K00856	ko00230	Purine metabolism	http://www.kegg.jp/kegg-bin/show_pathway?ko00230+K00856
R0KDP6	K00939	ko00230	Purine metabolism	http://www.kegg.jp/kegg-bin/show_pathway?ko00230+K00939
R0LXK8	K03996	ko04610	Complement and coagulation cascades	http://www.kegg.jp/kegg-bin/show_pathway?ko04610+K03996
R0LXK8	K03996	ko05020	Prion diseases	http://www.kegg.jp/kegg-bin/show_pathway?ko05020+K03996
R0LXK8	K03996	ko05322	Systemic lupus erythematosus	http://www.kegg.jp/kegg-bin/show_pathway?ko05322+K03996
R0J6T6	K05931
R0L2T1
U3ICK7	K00831	ko00260	Glycine, serine and threonine metabolism	http://www.kegg.jp/kegg-bin/show_pathway?ko00260+K00831
U3ICK7	K00831	ko00680	Methane metabolism	http://www.kegg.jp/kegg-bin/show_pathway?ko00680+K00831
U3ICK7	K00831	ko00750	Vitamin B6 metabolism	http://www.kegg.jp/kegg-bin/show_pathway?ko00750+K00831
U3ICK7	K00831	ko01200	Carbon metabolism	http://www.kegg.jp/kegg-bin/show_pathway?ko01200+K00831
U3ICK7	K00831	ko01230	Biosynthesis of amino acids	http://www.kegg.jp/kegg-bin/show_pathway?ko01230+K00831
R0JZU4	K06491	ko04514	Cell adhesion molecules (CAMs)	http://www.kegg.jp/kegg-bin/show_pathway?ko04514+K06491
R0JZU4	K06491	ko05020	Prion diseases	http://www.kegg.jp/kegg-bin/show_pathway?ko05020+K06491
U3I872	K05668	ko02010	ABC transporters	http://www.kegg.jp/kegg-bin/show_pathway?ko02010+K05668
U3I953
R0KW16	K03998	ko04610	Complement and coagulation cascades	http://www.kegg.jp/kegg-bin/show_pathway?ko04610+K03998
R0KW16	K03998	ko05020	Prion diseases	http://www.kegg.jp/kegg-bin/show_pathway?ko05020+K03998
R0KW16	K03998	ko05146	Amoebiasis	http://www.kegg.jp/kegg-bin/show_pathway?ko05146+K03998
R0KW16	K03998	ko05322	Systemic lupus erythematosus	http://www.kegg.jp/kegg-bin/show_pathway?ko05322+K03998
R0LT55	K11545
R0JUR5	K00501	ko00350	Tyrosine metabolism	http://www.kegg.jp/kegg-bin/show_pathway?ko00350+K00501
R0JUR5	K00501	ko00950	Isoquinoline alkaloid biosynthesis	http://www.kegg.jp/kegg-bin/show_pathway?ko00950+K00501
R0JUR5	K00501	ko04728	Dopaminergic synapse	http://www.kegg.jp/kegg-bin/show_pathway?ko04728+K00501
R0JUR5	K00501	ko04917	Prolactin signaling pathway	http://www.kegg.jp/kegg-bin/show_pathway?ko04917+K00501
R0JUR5	K00501	ko05012	Parkinson's disease	http://www.kegg.jp/kegg-bin/show_pathway?ko05012+K00501
R0JUR5	K00501	ko05030	Cocaine addiction	http://www.kegg.jp/kegg-bin/show_pathway?ko05030+K00501
R0JUR5	K00501	ko05031	Amphetamine addiction	http://www.kegg.jp/kegg-bin/show_pathway?ko05031+K00501
R0JUR5	K00501	ko05034	Alcoholism	http://www.kegg.jp/kegg-bin/show_pathway?ko05034+K00501
U3I4J3	K11303	ko05034	Alcoholism	http://www.kegg.jp/kegg-bin/show_pathway?ko05034+K11303
U3IMY4	K04535	ko04730	Long-term depression	http://www.kegg.jp/kegg-bin/show_pathway?ko04730+K04535
U3I5T8
R0LH29	K11253	ko05034	Alcoholism	http://www.kegg.jp/kegg-bin/show_pathway?ko05034+K11253
R0LH29	K11253	ko05202	Transcriptional misregulation in cancer	http://www.kegg.jp/kegg-bin/show_pathway?ko05202+K11253
R0LH29	K11253	ko05322	Systemic lupus erythematosus	http://www.kegg.jp/kegg-bin/show_pathway?ko05322+K11253
U3IDL9	K12162
R0KUI4
R0LPH1	K04411	ko04010	MAPK signaling pathway	http://www.kegg.jp/kegg-bin/show_pathway?ko04010+K04411
R0LPH1	K04411	ko04014	Ras signaling pathway	http://www.kegg.jp/kegg-bin/show_pathway?ko04014+K04411
R0LPH1	K04411	ko04068	FoxO signaling pathway	http://www.kegg.jp/kegg-bin/show_pathway?ko04068+K04411
R0LPH1	K04411	ko05200	Pathways in cancer	http://www.kegg.jp/kegg-bin/show_pathway?ko05200+K04411
R0LPH1	K04411	ko05223	Non-small cell lung cancer	http://www.kegg.jp/kegg-bin/show_pathway?ko05223+K04411
R0JUC7
U3HZS2	K18258
U3I959
U3IRV5	K06830
U3I6Q9	K09168
R0LD62	K18442	ko04144	Endocytosis	http://www.kegg.jp/kegg-bin/show_pathway?ko04144+K18442
Q6TU42	K06751	ko04144	Endocytosis	http://www.kegg.jp/kegg-bin/show_pathway?ko04144+K06751
Q6TU42	K06751	ko04145	Phagosome	http://www.kegg.jp/kegg-bin/show_pathway?ko04145+K06751
Q6TU42	K06751	ko04514	Cell adhesion molecules (CAMs)	http://www.kegg.jp/kegg-bin/show_pathway?ko04514+K06751
Q6TU42	K06751	ko04612	Antigen processing and presentation	http://www.kegg.jp/kegg-bin/show_pathway?ko04612+K06751
Q6TU42	K06751	ko04650	Natural killer cell mediated cytotoxicity	http://www.kegg.jp/kegg-bin/show_pathway?ko04650+K06751
Q6TU42	K06751	ko04940	Type I diabetes mellitus	http://www.kegg.jp/kegg-bin/show_pathway?ko04940+K06751
Q6TU42	K06751	ko05166	HTLV-I infection	http://www.kegg.jp/kegg-bin/show_pathway?ko05166+K06751
Q6TU42	K06751	ko05168	Herpes simplex infection	http://www.kegg.jp/kegg-bin/show_pathway?ko05168+K06751
Q6TU42	K06751	ko05169	Epstein-Barr virus infection	http://www.kegg.jp/kegg-bin/show_pathway?ko05169+K06751
Q6TU42	K06751	ko05203	Viral carcinogenesis	http://www.kegg.jp/kegg-bin/show_pathway?ko05203+K06751
Q6TU42	K06751	ko05320	Autoimmune thyroid disease	http://www.kegg.jp/kegg-bin/show_pathway?ko05320+K06751
Q6TU42	K06751	ko05330	Allograft rejection	http://www.kegg.jp/kegg-bin/show_pathway?ko05330+K06751
Q6TU42	K06751	ko05332	Graft-versus-host disease	http://www.kegg.jp/kegg-bin/show_pathway?ko05332+K06751
Q6TU42	K06751	ko05416	Viral myocarditis	http://www.kegg.jp/kegg-bin/show_pathway?ko05416+K06751
U3J5F7	K10596	ko04120	Ubiquitin mediated proteolysis	http://www.kegg.jp/kegg-bin/show_pathway?ko04120+K10596
R0JVW5
R0M257	K16471
R0LSY9
U3I9H2	K06258	ko04512	ECM-receptor interaction	http://www.kegg.jp/kegg-bin/show_pathway?ko04512+K06258
R0LZ91	K02935	ko03010	Ribosome	http://www.kegg.jp/kegg-bin/show_pathway?ko03010+K02935
U3IK44	K00364	ko00230	Purine metabolism	http://www.kegg.jp/kegg-bin/show_pathway?ko00230+K00364
R0KUV7
R0JAB5
R0KEB0	K18283	ko00230	Purine metabolism	http://www.kegg.jp/kegg-bin/show_pathway?ko00230+K18283
R0KEB0	K18283	ko04022	cGMP-PKG signaling pathway	http://www.kegg.jp/kegg-bin/show_pathway?ko04022+K18283
R0KEB0	K18283	ko05032	Morphine addiction	http://www.kegg.jp/kegg-bin/show_pathway?ko05032+K18283
U3J5W4
C7EIZ0	K13822	ko05143	African trypanosomiasis	http://www.kegg.jp/kegg-bin/show_pathway?ko05143+K13822
C7EIZ0	K13822	ko05144	Malaria	http://www.kegg.jp/kegg-bin/show_pathway?ko05144+K13822
R0JWB8	K00637	ko00100	Steroid biosynthesis	http://www.kegg.jp/kegg-bin/show_pathway?ko00100+K00637
R0JS93	K12591	ko03018	RNA degradation	http://www.kegg.jp/kegg-bin/show_pathway?ko03018+K12591
U3J6Z4	K15276
R0LMF1	K06775	ko04514	Cell adhesion molecules (CAMs)	http://www.kegg.jp/kegg-bin/show_pathway?ko04514+K06775
U3J9M1	K06820	ko04360	Axon guidance	http://www.kegg.jp/kegg-bin/show_pathway?ko04360+K06820
R0LYN0
C7ELU6	K13825
U3J4K6	K03037	ko03050	Proteasome	http://www.kegg.jp/kegg-bin/show_pathway?ko03050+K03037
U3J4K6	K03037	ko05169	Epstein-Barr virus infection	http://www.kegg.jp/kegg-bin/show_pathway?ko05169+K03037
U3I9K2
U3IGA1
R0K4A2	K16579
Q0MW06	K08752	ko03320	PPAR signaling pathway	http://www.kegg.jp/kegg-bin/show_pathway?ko03320+K08752
P02117	K13825
R0LXC1
R0KWB4
R0LCK6
R0LMJ5	K08756	ko03320	PPAR signaling pathway	http://www.kegg.jp/kegg-bin/show_pathway?ko03320+K08756
C7EK40	K13822	ko05143	African trypanosomiasis	http://www.kegg.jp/kegg-bin/show_pathway?ko05143+K13822
C7EK40	K13822	ko05144	Malaria	http://www.kegg.jp/kegg-bin/show_pathway?ko05144+K13822
R0L5S6	K06638	ko04110	Cell cycle	http://www.kegg.jp/kegg-bin/show_pathway?ko04110+K06638
R0L5S6	K06638	ko04914	Progesterone-mediated oocyte maturation	http://www.kegg.jp/kegg-bin/show_pathway?ko04914+K06638
R0L5S6	K06638	ko05203	Viral carcinogenesis	http://www.kegg.jp/kegg-bin/show_pathway?ko05203+K06638
R0LCV3
R0LSH5
R0KPE1	K18018	ko04010	MAPK signaling pathway	http://www.kegg.jp/kegg-bin/show_pathway?ko04010+K18018
U3IY49
U3J4U9	K04515	ko04012	ErbB signaling pathway	http://www.kegg.jp/kegg-bin/show_pathway?ko04012+K04515
U3J4U9	K04515	ko04020	Calcium signaling pathway	http://www.kegg.jp/kegg-bin/show_pathway?ko04020+K04515
U3J4U9	K04515	ko04024	cAMP signaling pathway	http://www.kegg.jp/kegg-bin/show_pathway?ko04024+K04515
U3J4U9	K04515	ko04066	HIF-1 signaling pathway	http://www.kegg.jp/kegg-bin/show_pathway?ko04066+K04515
U3J4U9	K04515	ko04114	Oocyte meiosis	http://www.kegg.jp/kegg-bin/show_pathway?ko04114+K04515
U3J4U9	K04515	ko04261	Adrenergic signaling in cardiomyocytes	http://www.kegg.jp/kegg-bin/show_pathway?ko04261+K04515
U3J4U9	K04515	ko04310	Wnt signaling pathway	http://www.kegg.jp/kegg-bin/show_pathway?ko04310+K04515
U3J4U9	K04515	ko04713	Circadian entrainment	http://www.kegg.jp/kegg-bin/show_pathway?ko04713+K04515
U3J4U9	K04515	ko04720	Long-term potentiation	http://www.kegg.jp/kegg-bin/show_pathway?ko04720+K04515
U3J4U9	K04515	ko04722	Neurotrophin signaling pathway	http://www.kegg.jp/kegg-bin/show_pathway?ko04722+K04515
U3J4U9	K04515	ko04725	Cholinergic synapse	http://www.kegg.jp/kegg-bin/show_pathway?ko04725+K04515
U3J4U9	K04515	ko04728	Dopaminergic synapse	http://www.kegg.jp/kegg-bin/show_pathway?ko04728+K04515
U3J4U9	K04515	ko04740	Olfactory transduction	http://www.kegg.jp/kegg-bin/show_pathway?ko04740+K04515
U3J4U9	K04515	ko04745	Phototransduction - fly	http://www.kegg.jp/kegg-bin/show_pathway?ko04745+K04515
U3J4U9	K04515	ko04750	Inflammatory mediator regulation of TRP channels	http://www.kegg.jp/kegg-bin/show_pathway?ko04750+K04515
U3J4U9	K04515	ko04911	Insulin secretion	http://www.kegg.jp/kegg-bin/show_pathway?ko04911+K04515
U3J4U9	K04515	ko04912	GnRH signaling pathway	http://www.kegg.jp/kegg-bin/show_pathway?ko04912+K04515
U3J4U9	K04515	ko04916	Melanogenesis	http://www.kegg.jp/kegg-bin/show_pathway?ko04916+K04515
U3J4U9	K04515	ko04921	Oxytocin signaling pathway	http://www.kegg.jp/kegg-bin/show_pathway?ko04921+K04515
U3J4U9	K04515	ko04922	Glucagon signaling pathway	http://www.kegg.jp/kegg-bin/show_pathway?ko04922+K04515
U3J4U9	K04515	ko04971	Gastric acid secretion	http://www.kegg.jp/kegg-bin/show_pathway?ko04971+K04515
U3J4U9	K04515	ko05031	Amphetamine addiction	http://www.kegg.jp/kegg-bin/show_pathway?ko05031+K04515
U3J4U9	K04515	ko05152	Tuberculosis	http://www.kegg.jp/kegg-bin/show_pathway?ko05152+K04515
U3J4U9	K04515	ko05205	Proteoglycans in cancer	http://www.kegg.jp/kegg-bin/show_pathway?ko05205+K04515
U3J4U9	K04515	ko05214	Glioma	http://www.kegg.jp/kegg-bin/show_pathway?ko05214+K04515
P04240
R0KCX2	K03917	ko04610	Complement and coagulation cascades	http://www.kegg.jp/kegg-bin/show_pathway?ko04610+K03917
R0L7C1	K01966	ko00280	Valine, leucine and isoleucine degradation	http://www.kegg.jp/kegg-bin/show_pathway?ko00280+K01966
R0L7C1	K01966	ko00630	Glyoxylate and dicarboxylate metabolism	http://www.kegg.jp/kegg-bin/show_pathway?ko00630+K01966
R0L7C1	K01966	ko00640	Propanoate metabolism	http://www.kegg.jp/kegg-bin/show_pathway?ko00640+K01966
R0KB27
R0KJN3	K11827	ko04144	Endocytosis	http://www.kegg.jp/kegg-bin/show_pathway?ko04144+K11827
R0KJN3	K11827	ko04721	Synaptic vesicle cycle	http://www.kegg.jp/kegg-bin/show_pathway?ko04721+K11827
R0KJN3	K11827	ko04961	Endocrine and other factor-regulated calcium reabsorption	http://www.kegg.jp/kegg-bin/show_pathway?ko04961+K11827
R0KJN3	K11827	ko05016	Huntington's disease	http://www.kegg.jp/kegg-bin/show_pathway?ko05016+K11827
R0LNR5	K05640
C7EJC8	K13822	ko05143	African trypanosomiasis	http://www.kegg.jp/kegg-bin/show_pathway?ko05143+K13822
C7EJC8	K13822	ko05144	Malaria	http://www.kegg.jp/kegg-bin/show_pathway?ko05144+K13822
A0A024B6A7	K06856	ko04020	Calcium signaling pathway	http://www.kegg.jp/kegg-bin/show_pathway?ko04020+K06856
A0A024B6A7	K06856	ko04064	NF-kappa B signaling pathway	http://www.kegg.jp/kegg-bin/show_pathway?ko04064+K06856
A0A024B6A7	K06856	ko04145	Phagosome	http://www.kegg.jp/kegg-bin/show_pathway?ko04145+K06856
A0A024B6A7	K06856	ko04151	PI3K-Akt signaling pathway	http://www.kegg.jp/kegg-bin/show_pathway?ko04151+K06856
A0A024B6A7	K06856	ko04640	Hematopoietic cell lineage	http://www.kegg.jp/kegg-bin/show_pathway?ko04640+K06856
A0A024B6A7	K06856	ko04650	Natural killer cell mediated cytotoxicity	http://www.kegg.jp/kegg-bin/show_pathway?ko04650+K06856
A0A024B6A7	K06856	ko04662	B cell receptor signaling pathway	http://www.kegg.jp/kegg-bin/show_pathway?ko04662+K06856
A0A024B6A7	K06856	ko04664	Fc epsilon RI signaling pathway	http://www.kegg.jp/kegg-bin/show_pathway?ko04664+K06856
A0A024B6A7	K06856	ko04666	Fc gamma R-mediated phagocytosis	http://www.kegg.jp/kegg-bin/show_pathway?ko04666+K06856
A0A024B6A7	K06856	ko04672	Intestinal immune network for IgA production	http://www.kegg.jp/kegg-bin/show_pathway?ko04672+K06856
A0A024B6A7	K06856	ko05140	Leishmaniasis	http://www.kegg.jp/kegg-bin/show_pathway?ko05140+K06856
A0A024B6A7	K06856	ko05143	African trypanosomiasis	http://www.kegg.jp/kegg-bin/show_pathway?ko05143+K06856
A0A024B6A7	K06856	ko05146	Amoebiasis	http://www.kegg.jp/kegg-bin/show_pathway?ko05146+K06856
A0A024B6A7	K06856	ko05150	Staphylococcus aureus infection	http://www.kegg.jp/kegg-bin/show_pathway?ko05150+K06856
A0A024B6A7	K06856	ko05152	Tuberculosis	http://www.kegg.jp/kegg-bin/show_pathway?ko05152+K06856
A0A024B6A7	K06856	ko05162	Measles	http://www.kegg.jp/kegg-bin/show_pathway?ko05162+K06856
A0A024B6A7	K06856	ko05169	Epstein-Barr virus infection	http://www.kegg.jp/kegg-bin/show_pathway?ko05169+K06856
A0A024B6A7	K06856	ko05202	Transcriptional misregulation in cancer	http://www.kegg.jp/kegg-bin/show_pathway?ko05202+K06856
A0A024B6A7	K06856	ko05310	Asthma	http://www.kegg.jp/kegg-bin/show_pathway?ko05310+K06856
A0A024B6A7	K06856	ko05320	Autoimmune thyroid disease	http://www.kegg.jp/kegg-bin/show_pathway?ko05320+K06856
A0A024B6A7	K06856	ko05322	Systemic lupus erythematosus	http://www.kegg.jp/kegg-bin/show_pathway?ko05322+K06856
A0A024B6A7	K06856	ko05323	Rheumatoid arthritis	http://www.kegg.jp/kegg-bin/show_pathway?ko05323+K06856
A0A024B6A7	K06856	ko05330	Allograft rejection	http://www.kegg.jp/kegg-bin/show_pathway?ko05330+K06856
A0A024B6A7	K06856	ko05340	Primary immunodeficiency	http://www.kegg.jp/kegg-bin/show_pathway?ko05340+K06856
A0A024B6A7	K06856	ko05414	Dilated cardiomyopathy	http://www.kegg.jp/kegg-bin/show_pathway?ko05414+K06856
A0A024B6A7	K06856	ko05416	Viral myocarditis	http://www.kegg.jp/kegg-bin/show_pathway?ko05416+K06856
R0JHQ8	K02155	ko00190	Oxidative phosphorylation	http://www.kegg.jp/kegg-bin/show_pathway?ko00190+K02155
R0JHQ8	K02155	ko04142	Lysosome	http://www.kegg.jp/kegg-bin/show_pathway?ko04142+K02155
R0JHQ8	K02155	ko04145	Phagosome	http://www.kegg.jp/kegg-bin/show_pathway?ko04145+K02155
R0JHQ8	K02155	ko04721	Synaptic vesicle cycle	http://www.kegg.jp/kegg-bin/show_pathway?ko04721+K02155
R0JHQ8	K02155	ko04966	Collecting duct acid secretion	http://www.kegg.jp/kegg-bin/show_pathway?ko04966+K02155
R0JHQ8	K02155	ko05110	Vibrio cholerae infection	http://www.kegg.jp/kegg-bin/show_pathway?ko05110+K02155
R0JHQ8	K02155	ko05120	Epithelial cell signaling in Helicobacter pylori infection	http://www.kegg.jp/kegg-bin/show_pathway?ko05120+K02155
R0JHQ8	K02155	ko05152	Tuberculosis	http://www.kegg.jp/kegg-bin/show_pathway?ko05152+K02155
R0JHQ8	K02155	ko05323	Rheumatoid arthritis	http://www.kegg.jp/kegg-bin/show_pathway?ko05323+K02155
R0LJL3	K10305	ko04068	FoxO signaling pathway	http://www.kegg.jp/kegg-bin/show_pathway?ko04068+K10305
R0LI53	K08117
U3I8J8
C7EIJ7	K13822	ko05143	African trypanosomiasis	http://www.kegg.jp/kegg-bin/show_pathway?ko05143+K13822
C7EIJ7	K13822	ko05144	Malaria	http://www.kegg.jp/kegg-bin/show_pathway?ko05144+K13822
R0LSB8	K15166
U3J8I6	K08114	ko05120	Epithelial cell signaling in Helicobacter pylori infection	http://www.kegg.jp/kegg-bin/show_pathway?ko05120+K08114
R0L7X9	K04838	ko04261	Adrenergic signaling in cardiomyocytes	http://www.kegg.jp/kegg-bin/show_pathway?ko04261+K04838
R0L882	K06773
R0L6D2	K14764
R0LRT6	K03671
R0LI77	K12836	ko03040	Spliceosome	http://www.kegg.jp/kegg-bin/show_pathway?ko03040+K12836
R0LI77	K12836	ko05131	Shigellosis	http://www.kegg.jp/kegg-bin/show_pathway?ko05131+K12836
R0JIZ4
U3IHN6	K10586	ko04120	Ubiquitin mediated proteolysis	http://www.kegg.jp/kegg-bin/show_pathway?ko04120+K10586
R0JRH5
R0LNM9
U3IHF0	K01580	ko00250	Alanine, aspartate and glutamate metabolism	http://www.kegg.jp/kegg-bin/show_pathway?ko00250+K01580
U3IHF0	K01580	ko00410	beta-Alanine metabolism	http://www.kegg.jp/kegg-bin/show_pathway?ko00410+K01580
U3IHF0	K01580	ko00430	Taurine and hypotaurine metabolism	http://www.kegg.jp/kegg-bin/show_pathway?ko00430+K01580
U3IHF0	K01580	ko00650	Butanoate metabolism	http://www.kegg.jp/kegg-bin/show_pathway?ko00650+K01580
U3IHF0	K01580	ko04727	GABAergic synapse	http://www.kegg.jp/kegg-bin/show_pathway?ko04727+K01580
U3IHF0	K01580	ko04940	Type I diabetes mellitus	http://www.kegg.jp/kegg-bin/show_pathway?ko04940+K01580
U3ILU6	K14001	ko04141	Protein processing in endoplasmic reticulum	http://www.kegg.jp/kegg-bin/show_pathway?ko04141+K14001
R0L6C9	K12352	ko00600	Sphingolipid metabolism	http://www.kegg.jp/kegg-bin/show_pathway?ko00600+K12352
U3I684	K01593	ko00340	Histidine metabolism	http://www.kegg.jp/kegg-bin/show_pathway?ko00340+K01593
U3I684	K01593	ko00350	Tyrosine metabolism	http://www.kegg.jp/kegg-bin/show_pathway?ko00350+K01593
U3I684	K01593	ko00360	Phenylalanine metabolism	http://www.kegg.jp/kegg-bin/show_pathway?ko00360+K01593
U3I684	K01593	ko00380	Tryptophan metabolism	http://www.kegg.jp/kegg-bin/show_pathway?ko00380+K01593
U3I684	K01593	ko00901	Indole alkaloid biosynthesis	http://www.kegg.jp/kegg-bin/show_pathway?ko00901+K01593
U3I684	K01593	ko00950	Isoquinoline alkaloid biosynthesis	http://www.kegg.jp/kegg-bin/show_pathway?ko00950+K01593
U3I684	K01593	ko00965	Betalain biosynthesis	http://www.kegg.jp/kegg-bin/show_pathway?ko00965+K01593
U3I684	K01593	ko04726	Serotonergic synapse	http://www.kegg.jp/kegg-bin/show_pathway?ko04726+K01593
U3I684	K01593	ko04728	Dopaminergic synapse	http://www.kegg.jp/kegg-bin/show_pathway?ko04728+K01593
U3I684	K01593	ko05030	Cocaine addiction	http://www.kegg.jp/kegg-bin/show_pathway?ko05030+K01593
U3I684	K01593	ko05031	Amphetamine addiction	http://www.kegg.jp/kegg-bin/show_pathway?ko05031+K01593
U3I684	K01593	ko05034	Alcoholism	http://www.kegg.jp/kegg-bin/show_pathway?ko05034+K01593
U3IAX8	K01408	ko05010	Alzheimer's disease	http://www.kegg.jp/kegg-bin/show_pathway?ko05010+K01408
R0J8S2
R0LEY3
R0M8I4	K17256
R0M708
R0J727
E2D781	K01897	ko00061	Fatty acid biosynthesis	http://www.kegg.jp/kegg-bin/show_pathway?ko00061+K01897
E2D781	K01897	ko00071	Fatty acid degradation	http://www.kegg.jp/kegg-bin/show_pathway?ko00071+K01897
E2D781	K01897	ko01212	Fatty acid metabolism	http://www.kegg.jp/kegg-bin/show_pathway?ko01212+K01897
E2D781	K01897	ko03320	PPAR signaling pathway	http://www.kegg.jp/kegg-bin/show_pathway?ko03320+K01897
E2D781	K01897	ko04146	Peroxisome	http://www.kegg.jp/kegg-bin/show_pathway?ko04146+K01897
E2D781	K01897	ko04920	Adipocytokine signaling pathway	http://www.kegg.jp/kegg-bin/show_pathway?ko04920+K01897
R0LBD3	K04510	ko04310	Wnt signaling pathway	http://www.kegg.jp/kegg-bin/show_pathway?ko04310+K04510
R0JPZ9

## Sheet: map2query
Map ID	Map Name	Seqs	#Seqs	URL
ko01210	2-Oxocarboxylic acid metabolism	U3IDE6	1	http://www.kegg.jp/kegg-bin/show_pathway?ko01210+K01647
ko02010	ABC transporters	U3I872	1	http://www.kegg.jp/kegg-bin/show_pathway?ko02010+K05668
ko04520	Adherens junction	R0LER2 U3J6R2 U3I5Q2 U3J9H3 R0JGR8	5	http://www.kegg.jp/kegg-bin/show_pathway?ko04520+K06086+K05747+K05691+K03097+K03097
ko04920	Adipocytokine signaling pathway	U3J0G8 R0LLA0 R0JEM5 U3IHA0 E2D781	5	http://www.kegg.jp/kegg-bin/show_pathway?ko04920+K08524+K07293+K15013+K07298+K01897
ko04261	Adrenergic signaling in cardiomyocytes	U3IUD9 U3I9S0 R0L5A5 R0KZ66 U3I603 R0LRK2 U3J4U9 R0L7X9	8	http://www.kegg.jp/kegg-bin/show_pathway?ko04261+K04962+K10375+K10373+K11584+K04858+K11584+K04515+K04838
ko05143	African trypanosomiasis	Q9PRR6 C7EIZ0 C7EK40 C7EJC8 A0A024B6A7 C7EIJ7	6	http://www.kegg.jp/kegg-bin/show_pathway?ko05143+K08757+K13822+K13822+K13822+K06856+K13822
ko00250	Alanine, aspartate and glutamate metabolism	P24058 R0K4R7 U3J3R3 U3IHF0	4	http://www.kegg.jp/kegg-bin/show_pathway?ko00250+K01755+K00294+K01915+K01580
ko05034	Alcoholism	R0KEI5 R0M1F3 R0LTA0 R0JD65 R0JUR5 U3I4J3 R0LH29 U3I684	8	http://www.kegg.jp/kegg-bin/show_pathway?ko05034+K06067+K00274+K04534+K11251+K00501+K11303+K11253+K01593
ko04960	Aldosterone-regulated sodium reabsorption	U3J7W0 R0JBB9	2	http://www.kegg.jp/kegg-bin/show_pathway?ko04960+K06276+K13358
ko05330	Allograft rejection	Q6TU41 Q6TU42 A0A024B6A7	3	http://www.kegg.jp/kegg-bin/show_pathway?ko05330+K06751+K06751+K06856
ko05010	Alzheimer's disease	U3IV38 U3IKL9 U3IPK7 R0L7Z2 T2HRE3 R0KXJ9 U3I675 U3IHC3 U3IAX8	9	http://www.kegg.jp/kegg-bin/show_pathway?ko05010+K03951+K04380+K04528+K04348+K02132+K03968+K04960+K00416+K01408
ko00520	Amino sugar and nucleotide sugar metabolism	U3I8F1	1	http://www.kegg.jp/kegg-bin/show_pathway?ko00520+K02564
ko05146	Amoebiasis	U3I9X9 R0M3M9 R0LNH9 U3IW58 R0JDT7 R0K7A7 R0JNI0 R0KF46 R0K3D0 R0LVS6 R0KW16 A0A024B6A7	12	http://www.kegg.jp/kegg-bin/show_pathway?ko05146+K04455+K06236+K06236+K06236+K06236+K04633+K13963+K06237+K06237+K06237+K03998+K06856
ko05031	Amphetamine addiction	R0L7Z2 R0M1F3 R0JUR5 U3J4U9 U3I684	5	http://www.kegg.jp/kegg-bin/show_pathway?ko05031+K04348+K00274+K00501+K04515+K01593
ko04152	AMPK signaling pathway	U3J7W0 B4ZY90 R0KZ66 R0LRK2 U3IHA0	5	http://www.kegg.jp/kegg-bin/show_pathway?ko04152+K06276+K00665+K11584+K11584+K07298
ko05014	Amyotrophic lateral sclerosis (ALS)	R0L7Z2	1	http://www.kegg.jp/kegg-bin/show_pathway?ko05014+K04348
ko04612	Antigen processing and presentation	Q6TU41 R0LC19 Q6TU42	3	http://www.kegg.jp/kegg-bin/show_pathway?ko04612+K06751+K03283+K06751
ko04210	Apoptosis	R0L7Z2 R0LH91 U3IH71	3	http://www.kegg.jp/kegg-bin/show_pathway?ko04210+K04348+K04739+K04739
ko00590	Arachidonic acid metabolism	R0K814 R0K594	2	http://www.kegg.jp/kegg-bin/show_pathway?ko00590+K15729+K01830
ko00330	Arginine and proline metabolism	R0L6Q1 P24058 R0KA47 R0K4R7 U3J3R3 R0M1F3	6	http://www.kegg.jp/kegg-bin/show_pathway?ko00330+K12657+K01755+K00286+K00294+K01915+K00274
ko05412	Arrhythmogenic right ventricular cardiomyopathy (ARVC)	U3IUD9 U3I5Q2 U3I603 U3I9X7	4	http://www.kegg.jp/kegg-bin/show_pathway?ko05412+K04962+K05691+K04858+K06493
ko05310	Asthma	A0A024B6A7	1	http://www.kegg.jp/kegg-bin/show_pathway?ko05310+K06856
ko05320	Autoimmune thyroid disease	B2YI99 B5LZ62 Q6TU41 Q6TU42 A0A024B6A7	5	http://www.kegg.jp/kegg-bin/show_pathway?ko05320+K08522+K05251+K06751+K06751+K06856
ko04360	Axon guidance	R0L7Z2 R0LEB1 U3ITT5 U3J9M1	4	http://www.kegg.jp/kegg-bin/show_pathway?ko04360+K04348+K07532+K06820+K06820
ko04662	B cell receptor signaling pathway	R0L7Z2 A0A024B6A7	2	http://www.kegg.jp/kegg-bin/show_pathway?ko04662+K04348+K06856
ko05100	Bacterial invasion of epithelial cells	U3IEA5 D7RF71 R0L7L6 U3J6R2 R0KY39 R0JXZ4 U3I8E1 U3I5Q2 R0KNJ7	9	http://www.kegg.jp/kegg-bin/show_pathway?ko05100+K06106+K12959+K05760+K05747+K06272+K05757+K05756+K05691+K16942
ko05217	Basal cell carcinoma	R0L9A7	1	http://www.kegg.jp/kegg-bin/show_pathway?ko05217+K01384
ko03022	Basal transcription factors	U3ILU1	1	http://www.kegg.jp/kegg-bin/show_pathway?ko03022+K14651
ko03410	Base excision repair	R0JXJ9 U3IN79	2	http://www.kegg.jp/kegg-bin/show_pathway?ko03410+K10802+K10776
ko00410	beta-Alanine metabolism	R0LP44 R0M3P0 U3IHF0	3	http://www.kegg.jp/kegg-bin/show_pathway?ko00410+K00129+K05605+K01580
ko00965	Betalain biosynthesis	U3I684	1	http://www.kegg.jp/kegg-bin/show_pathway?ko00965+K01593
ko04976	Bile secretion	U3J0G8 R0LSK4	2	http://www.kegg.jp/kegg-bin/show_pathway?ko04976+K08524+K09866
ko01230	Biosynthesis of amino acids	R0L6Q1 P24058 R0KA47 U3J3R3 U3I614 R0L1A8 R0KDK0 U3IDE6 U3I954 U3I853 U3ICK7	11	http://www.kegg.jp/kegg-bin/show_pathway?ko01230+K12657+K01755+K00286+K01915+K00789+K00616+K01623+K01647+K01689+K00600+K00831
ko00650	Butanoate metabolism	U3IHF0	1	http://www.kegg.jp/kegg-bin/show_pathway?ko00650+K01580
ko04020	Calcium signaling pathway	U3IUD9 R0LM85 R0L7Z2 R0K7A7 U3I675 U3J4U9 A0A024B6A7	7	http://www.kegg.jp/kegg-bin/show_pathway?ko04020+K04962+K00907+K04348+K04633+K04960+K04515+K06856
ko04024	cAMP signaling pathway	U3IUD9 U3J4U9	2	http://www.kegg.jp/kegg-bin/show_pathway?ko04024+K04962+K04515
ko00710	Carbon fixation in photosynthetic organisms	R0KDK0	1	http://www.kegg.jp/kegg-bin/show_pathway?ko00710+K01623
ko01200	Carbon metabolism	U3J9J4 R0L1A8 U3ILK8 R0KDK0 U3IDE6 R0M3P0 U3I954 U3I853 U3ICK7	9	http://www.kegg.jp/kegg-bin/show_pathway?ko01200+K00164+K00616+K01900+K01623+K01647+K05605+K01689+K00600+K00831
ko04260	Cardiac muscle contraction	U3IUD9 U3I9S0 R0L5A5 U3IHC3 U3I603	5	http://www.kegg.jp/kegg-bin/show_pathway?ko04260+K04962+K10375+K10373+K00416+K04858
ko04514	Cell adhesion molecules (CAMs)	R0M0H3 Q6TU41 R0KM70 R0J8S8 U3IHG3 U3ISI4 R0JZU4 Q6TU42 R0LMF1	9	http://www.kegg.jp/kegg-bin/show_pathway?ko04514+K06257+K06751+K06087+K06796+K06491+K06759+K06491+K06751+K06775
ko04110	Cell cycle	R0KEI5 R0KC15 R0LY14 R0L5S6	4	http://www.kegg.jp/kegg-bin/show_pathway?ko04110+K06067+K16198+K16197+K06638
ko04111	Cell cycle - yeast	R0JX14	1	http://www.kegg.jp/kegg-bin/show_pathway?ko04111+K06685
ko04022	cGMP-PKG signaling pathway	R0LM85 R0L7Z2 U3I675 R0KEB0	4	http://www.kegg.jp/kegg-bin/show_pathway?ko04022+K00907+K04348+K04960+K18283
ko05142	Chagas disease (American trypanosomiasis)	R0K7A7 R0LTA0	2	http://www.kegg.jp/kegg-bin/show_pathway?ko05142+K04633+K04534
ko05204	Chemical carcinogenesis	U3IC70 R0LP44	2	http://www.kegg.jp/kegg-bin/show_pathway?ko05204+K00799+K00129
ko04062	Chemokine signaling pathway	R0JXE3 R0L7L6 U3IDW4 U3J6R2	4	http://www.kegg.jp/kegg-bin/show_pathway?ko04062+K10033+K05760+K04439+K05747
ko05231	Choline metabolism in cancer	U3J7W0 U3J6R2 R0K8R4	3	http://www.kegg.jp/kegg-bin/show_pathway?ko05231+K06276+K05747+K00901
ko04725	Cholinergic synapse	R0LTA0 U3I675 U3J4U9	3	http://www.kegg.jp/kegg-bin/show_pathway?ko04725+K04534+K04960+K04515
ko05220	Chronic myeloid leukemia	R0KEI5 R0LLA0	2	http://www.kegg.jp/kegg-bin/show_pathway?ko05220+K06067+K07293
ko04713	Circadian entrainment	U3IUD9 R0LTA0 U3I675 U3J4U9	4	http://www.kegg.jp/kegg-bin/show_pathway?ko04713+K04962+K04534+K04960+K04515
ko04712	Circadian rhythm - plant	U3J9H3 R0JGR8	2	http://www.kegg.jp/kegg-bin/show_pathway?ko04712+K03097+K03097
ko00020	Citrate cycle (TCA cycle)	U3J9J4 U3ILK8 U3IDE6	3	http://www.kegg.jp/kegg-bin/show_pathway?ko00020+K00164+K01900+K01647
ko05030	Cocaine addiction	R0M1F3 R0JUR5 U3I684	3	http://www.kegg.jp/kegg-bin/show_pathway?ko05030+K00274+K00501+K01593
ko04966	Collecting duct acid secretion	R0LBI2 U3IST9 R0JHQ8	3	http://www.kegg.jp/kegg-bin/show_pathway?ko04966+K02147+K02148+K02155
ko04610	Complement and coagulation cascades	U3J9K3 R0JSX9 U3IWQ9 R0JLH6 R9UTK9 D7RMT6 U3IQV8 R0LXK8 R0KW16 R0KCX2	10	http://www.kegg.jp/kegg-bin/show_pathway?ko04610+K04011+K03903+K03908+K01321+K03984+K03905+K03995+K03996+K03998+K03917
ko00460	Cyanoamino acid metabolism	U3I853	1	http://www.kegg.jp/kegg-bin/show_pathway?ko00460+K00600
ko00270	Cysteine and methionine metabolism	U3I614	1	http://www.kegg.jp/kegg-bin/show_pathway?ko00270+K00789
ko04060	Cytokine-cytokine receptor interaction	R0JXE3 R0K3E3 U3IA14 Q4PLT4	4	http://www.kegg.jp/kegg-bin/show_pathway?ko04060+K10033+K05439+K05438+K05439
ko05414	Dilated cardiomyopathy	U3IUD9 U3I9S0 R0L5A5 U3I603 U3I9X7 A0A024B6A7	6	http://www.kegg.jp/kegg-bin/show_pathway?ko05414+K04962+K10375+K10373+K04858+K06493+K06856
ko03030	DNA replication	U3I4M1	1	http://www.kegg.jp/kegg-bin/show_pathway?ko03030+K10740
ko04728	Dopaminergic synapse	R0L7Z2 R0K7A7 R0M1F3 R0LTA0 U3I675 R0KZ66 R0LRK2 R0JUR5 U3J4U9 U3I684	10	http://www.kegg.jp/kegg-bin/show_pathway?ko04728+K04348+K04633+K00274+K04534+K04960+K11584+K11584+K00501+K04515+K01593
ko00982	Drug metabolism - cytochrome P450	U3IC70 R0LP44 R0M1F3	3	http://www.kegg.jp/kegg-bin/show_pathway?ko00982+K00799+K00129+K00274
ko04512	ECM-receptor interaction	R0M0H3 R0M3M9 R0LNH9 U3IW58 U3IEZ4 R0JDT7 R0KF46 U3IVI2 R0JKK6 R0K3D0 R0LVS6 U3I1Y8 U3I9X7 U3I9H2	14	http://www.kegg.jp/kegg-bin/show_pathway?ko04512+K06257+K06236+K06236+K06236+K04659+K06236+K06237+K06249+K06238+K06237+K06237+K06252+K06493+K06258
ko04961	Endocrine and other factor-regulated calcium reabsorption	A9LM16 R0KJN3	2	http://www.kegg.jp/kegg-bin/show_pathway?ko04961+K07904+K11827
ko04144	Endocytosis	R0JWY8 A9LM16 Q6TU41 D7RF71 R0J902 U3IDW4 R0KRL8 U3IKP4 R0LC19 R0LD62 Q6TU42 R0KJN3	12	http://www.kegg.jp/kegg-bin/show_pathway?ko04144+K13649+K07904+K06751+K12959+K12477+K04439+K12472+K12198+K03283+K18442+K06751+K11827
ko05213	Endometrial cancer	U3J7W0 R0KY39 U3I5Q2	3	http://www.kegg.jp/kegg-bin/show_pathway?ko05213+K06276+K06272+K05691
ko05120	Epithelial cell signaling in Helicobacter pylori infection	R0LLA0 R0LBI2 U3IST9 R0JHQ8 U3J8I6	5	http://www.kegg.jp/kegg-bin/show_pathway?ko05120+K07293+K02147+K02148+K02155+K08114
ko05169	Epstein-Barr virus infection	U3I9X9 Q6TU41 R0KEI5 U3IDC7 U3IX01 R0LC19 U3J9H3 R0JGR8 R0KC15 R0LY14 U3IRY0 Q6TU42 U3J4K6 A0A024B6A7	14	http://www.kegg.jp/kegg-bin/show_pathway?ko05169+K04455+K06751+K06067+K03006+K15979+K03283+K03097+K03097+K16198+K16197+K07606+K06751+K03037+K06856
ko04012	ErbB signaling pathway	U3J4U9	1	http://www.kegg.jp/kegg-bin/show_pathway?ko04012+K04515
ko04915	Estrogen signaling pathway	R0LC19 R0LTA0 U3I675	3	http://www.kegg.jp/kegg-bin/show_pathway?ko04915+K03283+K04534+K04960
ko00565	Ether lipid metabolism	R0K6B5	1	http://www.kegg.jp/kegg-bin/show_pathway?ko00565+K00803
ko03460	Fanconi anemia pathway	U3J3D1 U3I4M1	2	http://www.kegg.jp/kegg-bin/show_pathway?ko03460+K10848+K10740
ko04975	Fat digestion and absorption	Q9PRR6 R0LW36	2	http://www.kegg.jp/kegg-bin/show_pathway?ko04975+K08757+K12298
ko00061	Fatty acid biosynthesis	B4ZY90 R0JEM5 E2D781	3	http://www.kegg.jp/kegg-bin/show_pathway?ko00061+K00665+K15013+K01897
ko00071	Fatty acid degradation	R0KCX7 R0JEM5 E2D781	3	http://www.kegg.jp/kegg-bin/show_pathway?ko00071+K13239+K15013+K01897
ko00062	Fatty acid elongation	R0K8G5	1	http://www.kegg.jp/kegg-bin/show_pathway?ko00062+K01074
ko01212	Fatty acid metabolism	R0K8G5 B4ZY90 R0JEM5 E2D781	4	http://www.kegg.jp/kegg-bin/show_pathway?ko01212+K01074+K00665+K15013+K01897
ko04664	Fc epsilon RI signaling pathway	U3J7W0 A0A024B6A7	2	http://www.kegg.jp/kegg-bin/show_pathway?ko04664+K06276+K06856
ko04666	Fc gamma R-mediated phagocytosis	U3J6R2 R0M3Z3 R0JXZ4 U3I8E1 A0A024B6A7	5	http://www.kegg.jp/kegg-bin/show_pathway?ko04666+K05747+K12561+K05757+K05756+K06856
ko04510	Focal adhesion	R0M3M9 R0LNH9 U3IW58 U3IEZ4 R0K0Y0 U3J7W0 R0JDT7 R0LM85 D7RF71 R0JCL7 R0L7L6 R0KY39 R0KF46 U3IVI2 R0JKK6 U3IVI4 U3IPY8 R0K3D0 R0LVS6 U3I1Y8 U3I9X7	21	http://www.kegg.jp/kegg-bin/show_pathway?ko04510+K06236+K06236+K06236+K04659+K06273+K06276+K06236+K00907+K12959+K06271+K05760+K06272+K06237+K06249+K06238+K12329+K04437+K06237+K06237+K06252+K06493
ko04068	FoxO signaling pathway	U3J7W0 R0LG42 U3IHA0 R0LPH1 R0LJL3	5	http://www.kegg.jp/kegg-bin/show_pathway?ko04068+K06276+K11431+K07298+K04411+K10305
ko00051	Fructose and mannose metabolism	R0KDK0	1	http://www.kegg.jp/kegg-bin/show_pathway?ko00051+K01623
ko04727	GABAergic synapse	U3J3R3 R0LZ13 R0LTA0 U3IHF0	4	http://www.kegg.jp/kegg-bin/show_pathway?ko04727+K01915+K15015+K04534+K01580
ko04540	Gap junction	R0KWS2 U3I675	2	http://www.kegg.jp/kegg-bin/show_pathway?ko04540+K04420+K04960
ko04971	Gastric acid secretion	R0LM85 U3I675 U3J4U9	3	http://www.kegg.jp/kegg-bin/show_pathway?ko04971+K00907+K04960+K04515
ko05214	Glioma	U3J4U9	1	http://www.kegg.jp/kegg-bin/show_pathway?ko05214+K04515
ko04922	Glucagon signaling pathway	R0L7Z2 R0JRA6 U3I675 U3J4U9	4	http://www.kegg.jp/kegg-bin/show_pathway?ko04922+K04348+K17491+K04960+K04515
ko04724	Glutamatergic synapse	U3J3R3 R0L7Z2 R0LTA0 U3I675 R0L916	5	http://www.kegg.jp/kegg-bin/show_pathway?ko04724+K01915+K04348+K04534+K04960+K05614
ko00480	Glutathione metabolism	U3IC70	1	http://www.kegg.jp/kegg-bin/show_pathway?ko00480+K00799
ko00561	Glycerolipid metabolism	R0LW36 R0K8R4 U3IQM9	3	http://www.kegg.jp/kegg-bin/show_pathway?ko00561+K12298+K00901+K13523
ko00564	Glycerophospholipid metabolism	R0K8R4 U3IQM9	2	http://www.kegg.jp/kegg-bin/show_pathway?ko00564+K00901+K13523
ko00260	Glycine, serine and threonine metabolism	R0LRM4 R0M1F3 U3I853 R0L970 U3ICK7	5	http://www.kegg.jp/kegg-bin/show_pathway?ko00260+K00552+K00274+K00600+K02437+K00831
ko00010	Glycolysis / Gluconeogenesis	R0LP44 R0KDK0 U3I954	3	http://www.kegg.jp/kegg-bin/show_pathway?ko00010+K00129+K01623+K01689
ko00532	Glycosaminoglycan biosynthesis - chondroitin sulfate / dermatan sulfate	U3IAL2	1	http://www.kegg.jp/kegg-bin/show_pathway?ko00532+K00771
ko00534	Glycosaminoglycan biosynthesis - heparan sulfate / heparin	U3IAL2	1	http://www.kegg.jp/kegg-bin/show_pathway?ko00534+K00771
ko00630	Glyoxylate and dicarboxylate metabolism	U3J3R3 U3IDE6 U3I853 R0L970 R0L7C1	5	http://www.kegg.jp/kegg-bin/show_pathway?ko00630+K01915+K01647+K00600+K02437+K01966
ko04912	GnRH signaling pathway	B2YI99 R0KWS2 U3I675 U3J4U9	4	http://www.kegg.jp/kegg-bin/show_pathway?ko04912+K08522+K04420+K04960+K04515
ko05332	Graft-versus-host disease	Q6TU41 Q6TU42	2	http://www.kegg.jp/kegg-bin/show_pathway?ko05332+K06751+K06751
ko04340	Hedgehog signaling pathway	R0L9A7	1	http://www.kegg.jp/kegg-bin/show_pathway?ko04340+K01384
ko04640	Hematopoietic cell lineage	R0M172 U3J9K3 U3I9X7 A0A024B6A7	4	http://www.kegg.jp/kegg-bin/show_pathway?ko04640+K06460+K04011+K06493+K06856
ko05161	Hepatitis B	R0LY14	1	http://www.kegg.jp/kegg-bin/show_pathway?ko05161+K16197
ko05160	Hepatitis C	U3J7W0 U3J0G8 R0KM70	3	http://www.kegg.jp/kegg-bin/show_pathway?ko05160+K06276+K08524+K06087
ko05168	Herpes simplex infection	U3IPG5 R0KBD0 Q6TU41 R0KXS1 R0LHF4 U3IDC7 R0LLA0 U3J9H3 R0JGR8 Q6TU42	10	http://www.kegg.jp/kegg-bin/show_pathway?ko05168+K11299+K12881+K06751+K12892+K12893+K03006+K07293+K03097+K03097+K06751
ko04066	HIF-1 signaling pathway	U3I954 U3J4U9	2	http://www.kegg.jp/kegg-bin/show_pathway?ko04066+K01689+K04515
ko04390	Hippo signaling pathway	R0L9A7 U3ID25 U3I5Q2 R0JX14 R0KC15 R0LY14	6	http://www.kegg.jp/kegg-bin/show_pathway?ko04390+K01384+K12076+K05691+K06685+K16198+K16197
ko04391	Hippo signaling pathway - fly	R0L1W0 U3ID25 R0JX14 R0LY14	4	http://www.kegg.jp/kegg-bin/show_pathway?ko04391+K16676+K12076+K06685+K16197
ko00340	Histidine metabolism	R0LP44 R0LDG6 R0M1F3 U3I684	4	http://www.kegg.jp/kegg-bin/show_pathway?ko00340+K00129+K00546+K00274+K01593
ko03440	Homologous recombination	U3I4M1	1	http://www.kegg.jp/kegg-bin/show_pathway?ko03440+K10740
ko05166	HTLV-I infection	Q6TU41 R0JCL7 R0L9A7 R0L7Z2 U3ID25 R0JP63 Q6TU42	7	http://www.kegg.jp/kegg-bin/show_pathway?ko05166+K06751+K06271+K01384+K04348+K12076+K00787+K06751
ko05016	Huntington's disease	U3IV38 R0L1A1 U3ITF0 T2HRE3 R0KEI5 U3IDC7 R0KXJ9 U3IHC3 R0KJN3	9	http://www.kegg.jp/kegg-bin/show_pathway?ko05016+K03951+K10424+K11830+K02132+K06067+K03006+K03968+K00416+K11827
ko05410	Hypertrophic cardiomyopathy (HCM)	U3IUD9 U3I9S0 R0L5A5 R0LGZ0 U3I603 U3I9X7	6	http://www.kegg.jp/kegg-bin/show_pathway?ko05410+K04962+K10375+K10373+K09821+K04858+K06493
ko00901	Indole alkaloid biosynthesis	U3I684	1	http://www.kegg.jp/kegg-bin/show_pathway?ko00901+K01593
ko04750	Inflammatory mediator regulation of TRP channels	U3I675 U3J4U9	2	http://www.kegg.jp/kegg-bin/show_pathway?ko04750+K04960+K04515
ko05164	Influenza A	U3IJT9 R0L5Q1 R0JP63 R0LC19	4	http://www.kegg.jp/kegg-bin/show_pathway?ko05164+K15044+K14754+K00787+K03283
ko00562	Inositol phosphate metabolism	R0JDQ9 R0LM41 R0JTZ5 R0LWA9	4	http://www.kegg.jp/kegg-bin/show_pathway?ko00562+K13711+K15759+K01108+K01092
ko04911	Insulin secretion	U3IUD9 R0JDI0 U3I675 U3J4U9	4	http://www.kegg.jp/kegg-bin/show_pathway?ko04911+K04962+K07882+K04960+K04515
ko04910	Insulin signaling pathway	R0LER2 U3J7W0 R0LH91 B4ZY90 U3IH71	5	http://www.kegg.jp/kegg-bin/show_pathway?ko04910+K06086+K06276+K04739+K00665+K04739
ko04672	Intestinal immune network for IgA production	A0A024B6A7	1	http://www.kegg.jp/kegg-bin/show_pathway?ko04672+K06856
ko00950	Isoquinoline alkaloid biosynthesis	R0M1F3 R0JUR5 U3I684	3	http://www.kegg.jp/kegg-bin/show_pathway?ko00950+K00274+K00501+K01593
ko04630	Jak-STAT signaling pathway	R0LLA0 R0K3E3 U3IA14 Q4PLT4	4	http://www.kegg.jp/kegg-bin/show_pathway?ko04630+K07293+K05439+K05438+K05439
ko05134	Legionellosis	U3IN24 U3J9K3 R0LC19	3	http://www.kegg.jp/kegg-bin/show_pathway?ko05134+K15485+K04011+K03283
ko05140	Leishmaniasis	U3J9K3 A0A024B6A7	2	http://www.kegg.jp/kegg-bin/show_pathway?ko05140+K04011+K06856
ko04670	Leukocyte transendothelial migration	R0L7L6 R0L3Z0 R0KM70 R0LLA0 U3I5Q2	5	http://www.kegg.jp/kegg-bin/show_pathway?ko04670+K05760+K05763+K06087+K07293+K05691
ko04730	Long-term depression	R0LTA0 U3I675 U3IMY4	3	http://www.kegg.jp/kegg-bin/show_pathway?ko04730+K04534+K04960+K04535
ko04720	Long-term potentiation	R0L7Z2 U3I675 U3J4U9	3	http://www.kegg.jp/kegg-bin/show_pathway?ko04720+K04348+K04960+K04515
ko00310	Lysine degradation	U3J9J4 R0LFS0 R0LG42	3	http://www.kegg.jp/kegg-bin/show_pathway?ko00310+K00164+K18826+K11431
ko04142	Lysosome	R0M2L9 R0K8G5 U3J7H8 R0LCK1 R0JHQ8	5	http://www.kegg.jp/kegg-bin/show_pathway?ko04142+K12404+K01074+K06528+K01275+K02155
ko05144	Malaria	R0M0H3 U3IEZ4 U3J9K3 R0LMA2 C7EIZ0 C7EK40 C7EJC8 C7EIJ7	8	http://www.kegg.jp/kegg-bin/show_pathway?ko05144+K06257+K04659+K04011+K06576+K13822+K13822+K13822+K13822
ko04010	MAPK signaling pathway	U3I9X9 R0KWS2 R0LGK3 U3IKL9 U3IDW4 R0L7Z2 U3IPY8 R0LC19 U3I603 R0LPH1 R0KPE1	11	http://www.kegg.jp/kegg-bin/show_pathway?ko04010+K04455+K04420+K04381+K04380+K04439+K04348+K04437+K03283+K04858+K04411+K18018
ko04013	MAPK signaling pathway - fly	R0LLA0	1	http://www.kegg.jp/kegg-bin/show_pathway?ko04013+K07293
ko05162	Measles	R0L5Q1 R0L3Z0 R0LC19 U3J9H3 R0JGR8 A0A024B6A7	6	http://www.kegg.jp/kegg-bin/show_pathway?ko05162+K14754+K05763+K03283+K03097+K03097+K06856
ko04113	Meiosis - yeast	R0KZ66 R0LRK2	2	http://www.kegg.jp/kegg-bin/show_pathway?ko04113+K11584+K11584
ko04916	Melanogenesis	R0L9A7 R0LTA0 U3J4U9	3	http://www.kegg.jp/kegg-bin/show_pathway?ko04916+K01384+K04534+K04515
ko00980	Metabolism of xenobiotics by cytochrome P450	U3IC70 R0LP44	2	http://www.kegg.jp/kegg-bin/show_pathway?ko00980+K00799+K00129
ko00680	Methane metabolism	R0KDK0 U3I954 U3I853 U3ICK7	4	http://www.kegg.jp/kegg-bin/show_pathway?ko00680+K01623+K01689+K00600+K00831
ko05206	MicroRNAs in cancer	R0LGK3 U3I552 R0L5A5 R0M3Z3 U3I1Y8 U3I9X7 U3IRY0	7	http://www.kegg.jp/kegg-bin/show_pathway?ko05206+K04381+K05762+K10373+K12561+K06252+K06493+K07606
ko04978	Mineral absorption	R0KC80	1	http://www.kegg.jp/kegg-bin/show_pathway?ko04978+K07213
ko03430	Mismatch repair	U3I4M1	1	http://www.kegg.jp/kegg-bin/show_pathway?ko03430+K10740
ko05032	Morphine addiction	R0LZ13 U3IDW4 R0LTA0 R0KEB0	4	http://www.kegg.jp/kegg-bin/show_pathway?ko05032+K15015+K04439+K04534+K18283
ko03015	mRNA surveillance pathway	R0KBD0 R0LHW7 R0LFZ6 U3IS29 R0KZ66 U3IQE5 R0LRK2	7	http://www.kegg.jp/kegg-bin/show_pathway?ko03015+K12881+K13114+K14376+K14327+K11584+K13126+K11584
ko04150	mTOR signaling pathway	U3J7W0 U3IHA0	2	http://www.kegg.jp/kegg-bin/show_pathway?ko04150+K06276+K07298
ko04650	Natural killer cell mediated cytotoxicity	Q6TU41 R0L7Z2 R0LLA0 Q6TU42 A0A024B6A7	5	http://www.kegg.jp/kegg-bin/show_pathway?ko04650+K06751+K04348+K07293+K06751+K06856
ko04080	Neuroactive ligand-receptor interaction	B2YI99 P35519 P19630 B5LZ62 R0K3E3 U3IA14 Q4PLT4	7	http://www.kegg.jp/kegg-bin/show_pathway?ko04080+K08522+K05243+K05242+K05251+K05439+K05438+K05439
ko04722	Neurotrophin signaling pathway	U3J7W0 R0LLA0 U3J4U9	3	http://www.kegg.jp/kegg-bin/show_pathway?ko04722+K06276+K07293+K04515
ko04064	NF-kappa B signaling pathway	U3J9H3 R0JGR8 A0A024B6A7	3	http://www.kegg.jp/kegg-bin/show_pathway?ko04064+K03097+K03097+K06856
ko00510	N-Glycan biosynthesis	R0JYP4 R0KXW0	2	http://www.kegg.jp/kegg-bin/show_pathway?ko00510+K07151+K12667
ko00760	Nicotinate and nicotinamide metabolism	R0JGY4 U3J8D9	2	http://www.kegg.jp/kegg-bin/show_pathway?ko00760+K06210+K01081
ko05033	Nicotine addiction	R0LZ13	1	http://www.kegg.jp/kegg-bin/show_pathway?ko05033+K15015
ko00910	Nitrogen metabolism	U3J3R3	1	http://www.kegg.jp/kegg-bin/show_pathway?ko00910+K01915
ko04932	Non-alcoholic fatty liver disease (NAFLD)	U3IV38 U3J0G8 R0KXJ9 U3IHC3	4	http://www.kegg.jp/kegg-bin/show_pathway?ko04932+K03951+K08524+K03968+K00416
ko03450	Non-homologous end-joining	U3I9T6	1	http://www.kegg.jp/kegg-bin/show_pathway?ko03450+K10884
ko05223	Non-small cell lung cancer	U3J7W0 U3J0G8 R0LPH1	3	http://www.kegg.jp/kegg-bin/show_pathway?ko05223+K06276+K08524+K04411
ko04330	Notch signaling pathway	R0KEI5	1	http://www.kegg.jp/kegg-bin/show_pathway?ko04330+K06067
ko03420	Nucleotide excision repair	U3J3D1 U3IP39 R0KAP4 U3I4M1	4	http://www.kegg.jp/kegg-bin/show_pathway?ko03420+K10848+K10609+K10840+K10740
ko04740	Olfactory transduction	R0K7A7 U3J4U9	2	http://www.kegg.jp/kegg-bin/show_pathway?ko04740+K04633+K04515
ko00670	One carbon pool by folate	U3I853	1	http://www.kegg.jp/kegg-bin/show_pathway?ko00670+K00600
ko04114	Oocyte meiosis	R0KDB7 R0L7Z2 R0KC15 R0LY14 U3I675 R0KZ66 R0LRK2 U3J4U9	8	http://www.kegg.jp/kegg-bin/show_pathway?ko04114+K08556+K04348+K16198+K16197+K04960+K11584+K11584+K04515
ko04380	Osteoclast differentiation	R0L7Z2 U3I9X7	2	http://www.kegg.jp/kegg-bin/show_pathway?ko04380+K04348+K06493
ko00511	Other glycan degradation	R0KPX1	1	http://www.kegg.jp/kegg-bin/show_pathway?ko00511+K01206
ko00514	Other types of O-glycan biosynthesis	R0K0K4	1	http://www.kegg.jp/kegg-bin/show_pathway?ko00514+K09667
ko04913	Ovarian steroidogenesis	B2YI99	1	http://www.kegg.jp/kegg-bin/show_pathway?ko04913+K08522
ko00190	Oxidative phosphorylation	U3IV38 R0LAK9 T2HRE3 R0KXJ9 R0LBI2 C1IIC0 U3IHC3 U3IST9 R0JHQ8	9	http://www.kegg.jp/kegg-bin/show_pathway?ko00190+K03951+K11725+K02132+K03968+K02147+K03879+K00416+K02148+K02155
ko04921	Oxytocin signaling pathway	U3IUD9 P35519 R0LM85 R0L7Z2 U3IVI4 R0LTA0 U3I675 U3I603 U3J4U9	9	http://www.kegg.jp/kegg-bin/show_pathway?ko04921+K04962+K05243+K00907+K04348+K12329+K04534+K04960+K04858+K04515
ko05212	Pancreatic cancer	R0LM49	1	http://www.kegg.jp/kegg-bin/show_pathway?ko05212+K07835
ko04972	Pancreatic secretion	U3IUD9 A9LM16 R0LW36 U3I675	4	http://www.kegg.jp/kegg-bin/show_pathway?ko04972+K04962+K07904+K12298+K04960
ko05012	Parkinson's disease	U3IV38 U3IPK7 R0KXC4 R0K7A7 T2HRE3 R0KXJ9 R0LVG6 C1IIC0 U3IHC3 R0JUR5	10	http://www.kegg.jp/kegg-bin/show_pathway?ko05012+K03951+K04528+K05687+K04633+K02132+K03968+K05611+K03879+K00416+K00501
ko05130	Pathogenic Escherichia coli infection	U3IEA5 R0KCI8 U3J6R2 R0JXZ4 U3I8E1	5	http://www.kegg.jp/kegg-bin/show_pathway?ko05130+K06106+K11294+K05747+K05757+K05756
ko05200	Pathways in cancer	U3J0G8 R0L9A7 R0LM49 R0KF46 R0LEB1 R0KEI5 U3I5Q2 R0K3D0 R0LVS6 R0LPH1	10	http://www.kegg.jp/kegg-bin/show_pathway?ko05200+K08524+K01384+K07835+K06237+K07532+K06067+K05691+K06237+K06237+K04411
ko00030	Pentose phosphate pathway	R0L1A8 R0KDK0	2	http://www.kegg.jp/kegg-bin/show_pathway?ko00030+K00616+K01623
ko04146	Peroxisome	R0K6B5 R0KCX7 R0LW10 E2D781	4	http://www.kegg.jp/kegg-bin/show_pathway?ko04146+K00803+K13239+K00624+K01897
ko04145	Phagosome	Q6TU41 U3I6C9 U3IEZ4 U3IXA7 U3J7H8 R0LBI2 U3I9X7 U3IST9 Q6TU42 A0A024B6A7 R0JHQ8	11	http://www.kegg.jp/kegg-bin/show_pathway?ko04145+K06751+K10415+K04659+K13505+K06528+K02147+K06493+K02148+K06751+K06856+K02155
ko00360	Phenylalanine metabolism	R0LP44 R0M1F3 U3I684	3	http://www.kegg.jp/kegg-bin/show_pathway?ko00360+K00129+K00274+K01593
ko04070	Phosphatidylinositol signaling system	R0JDQ9 R0K8R4 U3I675 R0LM41 R0JTZ5 R0LWA9	6	http://www.kegg.jp/kegg-bin/show_pathway?ko04070+K13711+K00901+K04960+K15759+K01108+K01092
ko04744	Phototransduction	U3IDW4	1	http://www.kegg.jp/kegg-bin/show_pathway?ko04744+K04439
ko04745	Phototransduction - fly	U3J4U9	1	http://www.kegg.jp/kegg-bin/show_pathway?ko04745+K04515
ko04151	PI3K-Akt signaling pathway	R0M3M9 R0J8Z7 R0LNH9 U3IW58 U3IEZ4 U3J7W0 R0JDT7 U3J0G8 R0KF46 U3IVI2 R0JKK6 R0KC15 R0LY14 R0K3E3 R0K3D0 R0LVS6 R0KZ66 U3I1Y8 U3IA14 U3I9X7 Q4PLT4 R0LRK2 U3IHA0 A0A024B6A7	24	http://www.kegg.jp/kegg-bin/show_pathway?ko04151+K06236+K09554+K06236+K06236+K04659+K06276+K06236+K08524+K06237+K06249+K06238+K16198+K16197+K05439+K06237+K06237+K11584+K06252+K05438+K06493+K05439+K11584+K07298+K06856
ko04611	Platelet activation	R0M3M9 R0LNH9 U3IW58 U3I3H0 R0JSX9 R0JDT7 R0LM85 R0JCL7 R0LEB1 U3IX10 D7RMT6 U3I675 U3I9X7	13	http://www.kegg.jp/kegg-bin/show_pathway?ko04611+K06236+K06236+K06236+K08512+K03903+K06236+K00907+K06271+K07532+K08508+K03905+K04960+K06493
ko03320	PPAR signaling pathway	Q9PRR6 R0LER2 U3J7W0 U3J0G8 R0KY39 R0K1V4 R0JEM5 Q0MW06 R0LMJ5 E2D781	10	http://www.kegg.jp/kegg-bin/show_pathway?ko03320+K08757+K06086+K06276+K08524+K06272+K08753+K15013+K08752+K08756+K01897
ko05340	Primary immunodeficiency	A0A024B6A7	1	http://www.kegg.jp/kegg-bin/show_pathway?ko05340+K06856
ko05020	Prion diseases	R0KUW5 U3I640 U3IHG3 U3IQV8 R0LXK8 R0JZU4 R0KW16	7	http://www.kegg.jp/kegg-bin/show_pathway?ko05020+K09553+K09490+K06491+K03995+K03996+K06491+K03998
ko04914	Progesterone-mediated oocyte maturation	R0KDB7 R0L5S6	2	http://www.kegg.jp/kegg-bin/show_pathway?ko04914+K08556+K06638
ko04917	Prolactin signaling pathway	B2YI99 R0K3E3 Q4PLT4 R0JUR5	4	http://www.kegg.jp/kegg-bin/show_pathway?ko04917+K08522+K05439+K05439+K00501
ko00640	Propanoate metabolism	R0KNW3 U3ILK8 R0M3P0 R0L7C1	4	http://www.kegg.jp/kegg-bin/show_pathway?ko00640+K01908+K01900+K05605+K01966
ko05215	Prostate cancer	U3J7W0	1	http://www.kegg.jp/kegg-bin/show_pathway?ko05215+K06276
ko03050	Proteasome	R0L6U2 U3ILQ1 U3J4K6	3	http://www.kegg.jp/kegg-bin/show_pathway?ko03050+K06700+K02729+K03037
ko04974	Protein digestion and absorption	R0M3M9 R0LNH9 U3IW58 R0JDT7 R0JC10 R0KF46 R0JKK6 R0K3D0 R0LVS6	9	http://www.kegg.jp/kegg-bin/show_pathway?ko04974+K06236+K06236+K06236+K06236+K08132+K06237+K06238+K06237+K06237
ko03060	Protein export	U3I640	1	http://www.kegg.jp/kegg-bin/show_pathway?ko03060+K09490
ko04141	Protein processing in endoplasmic reticulum	U3IUY4 R0M486 U3IZG8 U3IEK7 R0LC19 U3I640 R0K5U4 R0KY01 R0JYP4 U3IKF2 R0KXW0 U3ILU6	12	http://www.kegg.jp/kegg-bin/show_pathway?ko04141+K06689+K14025+K14020+K09486+K03283+K09490+K14026+K10976+K07151+K14011+K12667+K14001
ko05205	Proteoglycans in cancer	U3IEA5 R0M0H3 U3J2R5 R0LLK8 U3I552 U3J7W0 D7RF71 R0KA06 R0L7L6 R0L9A7 R0LEB1 R0L3Z0 U3IVI4 U3IPY8 R0LLA0 U3IFC4 U3I675 U3I9X7 U3J4U9	19	http://www.kegg.jp/kegg-bin/show_pathway?ko05205+K06106+K06257+K08122+K04660+K05762+K06276+K12959+K12823+K05760+K01384+K07532+K05763+K12329+K04437+K07293+K08107+K04960+K06493+K04515
ko00230	Purine metabolism	R0LST2 R0L6A3 R0KVY8 R0LKZ6 U3IDC7 U3J8D9 R0LQU7 R0KDP6 U3IK44 R0KEB0	10	http://www.kegg.jp/kegg-bin/show_pathway?ko00230+K01490+K13811+K06928+K13988+K03006+K01081+K00856+K00939+K00364+K18283
ko00240	Pyrimidine metabolism	U3IDC7 U3J8D9	2	http://www.kegg.jp/kegg-bin/show_pathway?ko00240+K03006+K01081
ko04015	Rap1 signaling pathway	R0JCL7 R0LM49 R0LTA0 U3I9X7	4	http://www.kegg.jp/kegg-bin/show_pathway?ko04015+K06271+K07835+K04534+K06493
ko04014	Ras signaling pathway	R0LM49 R0LLA0 U3J2N7 R0LPH1	4	http://www.kegg.jp/kegg-bin/show_pathway?ko04014+K07835+K07293+K17637+K04411
ko04810	Regulation of actin cytoskeleton	R0LBE3 U3I552 R0LM85 R0L7L6 U3J6R2 R0JXZ4 R0LSA2 R0LEB1 U3I8E1 R0L3Z0 U3IVI4 U3I4L6 U3I9X7	13	http://www.kegg.jp/kegg-bin/show_pathway?ko04810+K05741+K05762+K00907+K05760+K05747+K05757+K05751+K07532+K05756+K05763+K12329+K05749+K06493
ko04140	Regulation of autophagy	E5FXJ2	1	http://www.kegg.jp/kegg-bin/show_pathway?ko04140+K08339
ko05211	Renal cell carcinoma	R0LLA0	1	http://www.kegg.jp/kegg-bin/show_pathway?ko05211+K07293
ko04614	Renin-angiotensin system	R0LGZ0	1	http://www.kegg.jp/kegg-bin/show_pathway?ko04614+K09821
ko04723	Retrograde endocannabinoid signaling	R0LZ13 R0KRE3 R0LTA0 U3I675	4	http://www.kegg.jp/kegg-bin/show_pathway?ko04723+K15015+K15528+K04534+K04960
ko05323	Rheumatoid arthritis	R0LBI2 U3IST9 A0A024B6A7 R0JHQ8	4	http://www.kegg.jp/kegg-bin/show_pathway?ko05323+K02147+K02148+K06856+K02155
ko03010	Ribosome	U3IKV6 U3ICL0 U3J834 R0LLL2 R0KZS8 R0KI49 R0JUF0 U3I8N0 U3IUF7 U3I801 U3IPM7 R0LXI7 U3HYT9 S4V6M7 U3IVR4 R0K808 R0L8K3 R0L0B4 R0LVM9 R0KBF6 R0LUZ4 R0M552 U3ICL1 R0KC92 R0LZ91	25	http://www.kegg.jp/kegg-bin/show_pathway?ko03010+K02983+K02977+K02966+K02873+K02922+K02915+K02915+K02901+K02929+K02962+K02923+K02938+K02893+K02885+K02930+K02936+K02918+K02898+K02910+K02921+K02920+K02887+K02973+K02891+K02935
ko03008	Ribosome biogenesis in eukaryotes	R0JPE8 U3ITT0 U3ISQ6 U3J9H3 R0JGR8	5	http://www.kegg.jp/kegg-bin/show_pathway?ko03008+K12619+K11128+K11129+K03097+K03097
ko04622	RIG-I-like receptor signaling pathway	E5FXJ2	1	http://www.kegg.jp/kegg-bin/show_pathway?ko04622+K08339
ko03018	RNA degradation	R0JPE8 R0JR16 U3I954 U3IQE5 U3I899 R0JS93	6	http://www.kegg.jp/kegg-bin/show_pathway?ko03018+K12619+K12581+K01689+K13126+K12585+K12591
ko03020	RNA polymerase	U3IDC7	1	http://www.kegg.jp/kegg-bin/show_pathway?ko03020+K03006
ko03013	RNA transport	R0KBD0 R0LHW7 R0KAN4 R0KEC8 U3IS29 U3I4L6 R0KES0 U3IQE5 R0L4Z8	9	http://www.kegg.jp/kegg-bin/show_pathway?ko03013+K12881+K13114+K12160+K12878+K14327+K05749+K14306+K13126+K15516
ko04970	Salivary secretion	U3I675	1	http://www.kegg.jp/kegg-bin/show_pathway?ko04970+K04960
ko05132	Salmonella infection	U3I6C9 U3J6R2 U3IFM9 R0JXZ4 U3I8E1 U3IPY8	6	http://www.kegg.jp/kegg-bin/show_pathway?ko05132+K10415+K05747+K10407+K05757+K05756+K04437
ko00450	Selenocompound metabolism	R0L6A3	1	http://www.kegg.jp/kegg-bin/show_pathway?ko00450+K13811
ko04726	Serotonergic synapse	R0M1F3 R0LTA0 U3I675 U3I684	4	http://www.kegg.jp/kegg-bin/show_pathway?ko04726+K00274+K04534+K04960+K01593
ko05131	Shigellosis	U3IEA5 U3J6R2 R0JXZ4 U3I8E1 E5FXJ2 R0LI77	6	http://www.kegg.jp/kegg-bin/show_pathway?ko05131+K06106+K05747+K05757+K05756+K08339+K12836
ko04550	Signaling pathways regulating pluripotency of stem cells	R0L9A7	1	http://www.kegg.jp/kegg-bin/show_pathway?ko04550+K01384
ko05222	Small cell lung cancer	U3J0G8 R0KF46 R0K3D0 R0LVS6	4	http://www.kegg.jp/kegg-bin/show_pathway?ko05222+K08524+K06237+K06237+K06237
ko04130	SNARE interactions in vesicular transport	U3I3H0 U3I3M6 U3IXA7 U3IX10	4	http://www.kegg.jp/kegg-bin/show_pathway?ko04130+K08512+K08504+K13505+K08508
ko00600	Sphingolipid metabolism	R0L6C9	1	http://www.kegg.jp/kegg-bin/show_pathway?ko00600+K12352
ko04071	Sphingolipid signaling pathway	U3J7W0 R0KZ66 R0LRK2	3	http://www.kegg.jp/kegg-bin/show_pathway?ko04071+K06276+K11584+K11584
ko03040	Spliceosome	R0KJT8 R0KBD0 R0KXS1 U3IPJ8 U3I8E4 R0KC54 R0L3G4 R0LKG6 R0KA06 R0L9Q3 R0LHF4 R0KEC8 R0LC19 R0LCP9 R0LI77	15	http://www.kegg.jp/kegg-bin/show_pathway?ko03040+K12826+K12881+K12892+K12824+K11098+K11092+K12849+K12860+K12823+K12885+K12893+K12878+K03283+K11087+K12836
ko05150	Staphylococcus aureus infection	D7RMT6 A0A024B6A7	2	http://www.kegg.jp/kegg-bin/show_pathway?ko05150+K03905+K06856
ko00100	Steroid biosynthesis	R0LW36 R0JWB8	2	http://www.kegg.jp/kegg-bin/show_pathway?ko00100+K12298+K00637
ko00521	Streptomycin biosynthesis	R0LWA9	1	http://www.kegg.jp/kegg-bin/show_pathway?ko00521+K01092
ko00920	Sulfur metabolism	R0L6A3 R0LM41	2	http://www.kegg.jp/kegg-bin/show_pathway?ko00920+K13811+K15759
ko04721	Synaptic vesicle cycle	R0JLF5 R0LZ13 R0JDI0 R0LBI2 U3IST9 R0KJN3 R0JHQ8	7	http://www.kegg.jp/kegg-bin/show_pathway?ko04721+K15294+K15015+K07882+K02147+K02148+K11827+K02155
ko05322	Systemic lupus erythematosus	R0LCP9 U3IQV8 R0JD65 R0LXK8 R0KW16 R0LH29 A0A024B6A7	7	http://www.kegg.jp/kegg-bin/show_pathway?ko05322+K11087+K03995+K11251+K03996+K03998+K11253+K06856
ko04660	T cell receptor signaling pathway	U3J7W0 R0L7Z2 U3ID25	3	http://www.kegg.jp/kegg-bin/show_pathway?ko04660+K06276+K04348+K12076
ko04742	Taste transduction	U3I675	1	http://www.kegg.jp/kegg-bin/show_pathway?ko04742+K04960
ko00430	Taurine and hypotaurine metabolism	U3IHF0	1	http://www.kegg.jp/kegg-bin/show_pathway?ko00430+K01580
ko00900	Terpenoid backbone biosynthesis	R0JP63	1	http://www.kegg.jp/kegg-bin/show_pathway?ko00900+K00787
ko04350	TGF-beta signaling pathway	R0LLK8	1	http://www.kegg.jp/kegg-bin/show_pathway?ko04350+K04660
ko00730	Thiamine metabolism	R0KVY8	1	http://www.kegg.jp/kegg-bin/show_pathway?ko00730+K06928
ko05216	Thyroid cancer	U3J0G8	1	http://www.kegg.jp/kegg-bin/show_pathway?ko05216+K08524
ko04919	Thyroid hormone signaling pathway	U3J7W0 U3J0G8 R0KEI5 U3I9X7	4	http://www.kegg.jp/kegg-bin/show_pathway?ko04919+K06276+K08524+K06067+K06493
ko04918	Thyroid hormone synthesis	B2YI99 B5LZ62 U3I640 U3I675	4	http://www.kegg.jp/kegg-bin/show_pathway?ko04918+K08522+K05251+K09490+K04960
ko04530	Tight junction	U3IEA5 U3IFD3 R0KM70 U3I5Q2 U3J9H3 R0JGR8	6	http://www.kegg.jp/kegg-bin/show_pathway?ko04530+K06106+K10352+K06087+K05691+K03097+K03097
ko05145	Toxoplasmosis	U3J7W0 R0LC19 R0LTA0	3	http://www.kegg.jp/kegg-bin/show_pathway?ko05145+K06276+K03283+K04534
ko05202	Transcriptional misregulation in cancer	U3J0G8 R0KA06 R0KEI5 U3ILU1 R0LH29 A0A024B6A7	6	http://www.kegg.jp/kegg-bin/show_pathway?ko05202+K08524+K12823+K06067+K14651+K11253+K06856
ko00380	Tryptophan metabolism	U3J9J4 R0M1F3 U3I684	3	http://www.kegg.jp/kegg-bin/show_pathway?ko00380+K00164+K00274+K01593
ko05152	Tuberculosis	R0L6J4 U3J9K3 R0L7Z2 U3J7H8 R0LEB1 U3J4U9 A0A024B6A7 R0JHQ8	8	http://www.kegg.jp/kegg-bin/show_pathway?ko05152+K14957+K04011+K04348+K06528+K07532+K04515+K06856+K02155
ko02020	Two-component system	U3J3R3	1	http://www.kegg.jp/kegg-bin/show_pathway?ko02020+K01915
ko04940	Type I diabetes mellitus	Q6TU41 U3J2M5 Q6TU42 U3IHF0	4	http://www.kegg.jp/kegg-bin/show_pathway?ko04940+K06751+K07817+K06751+K01580
ko00350	Tyrosine metabolism	R0LP44 R0M1F3 R0JUR5 U3I684	4	http://www.kegg.jp/kegg-bin/show_pathway?ko00350+K00129+K00274+K00501+K01593
ko04120	Ubiquitin mediated proteolysis	U3IUY4 R0L7U7 U3IP39 U3IWC7 U3J5F7 U3IHN6	6	http://www.kegg.jp/kegg-bin/show_pathway?ko04120+K06689+K10595+K10609+K10684+K10596+K10586
ko00280	Valine, leucine and isoleucine degradation	R0M3P0 R0L7C1	2	http://www.kegg.jp/kegg-bin/show_pathway?ko00280+K05605+K01966
ko00513	Various types of N-glycan biosynthesis	R0JYP4 R0KXW0	2	http://www.kegg.jp/kegg-bin/show_pathway?ko00513+K07151+K12667
ko04270	Vascular smooth muscle contraction	P19630 U3J680 R0LM85 R0LBX0 R0LEB1 U3IVI4 R0LGZ0 U3I675	8	http://www.kegg.jp/kegg-bin/show_pathway?ko04270+K05242+K12327+K00907+K12313+K07532+K12329+K09821+K04960
ko04962	Vasopressin-regulated water reabsorption	P19630 A9LM16 U3I6C9 R0L1A1 R0JK09 R0LSK4	6	http://www.kegg.jp/kegg-bin/show_pathway?ko04962+K05242+K07904+K10415+K10424+K10428+K09866
ko04370	VEGF signaling pathway	U3I9X9 R0L7L6 R0L7Z2	3	http://www.kegg.jp/kegg-bin/show_pathway?ko04370+K04455+K05760+K04348
ko05110	Vibrio cholerae infection	U3J4A1 R0LBI2 U3IST9 R0JHQ8	4	http://www.kegg.jp/kegg-bin/show_pathway?ko05110+K10949+K02147+K02148+K02155
ko05203	Viral carcinogenesis	Q6TU41 R0L7L6 U3ID25 R0KEI5 U3IX01 R0KC15 R0LY14 Q6TU42 R0L5S6	9	http://www.kegg.jp/kegg-bin/show_pathway?ko05203+K06751+K05760+K12076+K06067+K15979+K16198+K16197+K06751+K06638
ko05416	Viral myocarditis	Q6TU41 Q6TU42 A0A024B6A7	3	http://www.kegg.jp/kegg-bin/show_pathway?ko05416+K06751+K06751+K06856
ko00750	Vitamin B6 metabolism	U3ICK7	1	http://www.kegg.jp/kegg-bin/show_pathway?ko00750+K00831
ko04977	Vitamin digestion and absorption	Q9PRR6 R0LDI0	2	http://www.kegg.jp/kegg-bin/show_pathway?ko04977+K08757+K14615
ko04310	Wnt signaling pathway	R0L3X7 R0L9A7 R0L7Z2 U3IX89 U3J9H3 R0JGR8 U3J4U9 R0LBD3	8	http://www.kegg.jp/kegg-bin/show_pathway?ko04310+K02176+K01384+K04348+K04512+K03097+K03097+K04515+K04510

## Sheet: TopMapStat
Map ID	Map Name	Seqs	#Seqs	URL
ko03010	Ribosome	U3IKV6 U3ICL0 U3J834 R0LLL2 R0KZS8 R0KI49 R0JUF0 U3I8N0 U3IUF7 U3I801 U3IPM7 R0LXI7 U3HYT9 S4V6M7 U3IVR4 R0K808 R0L8K3 R0L0B4 R0LVM9 R0KBF6 R0LUZ4 R0M552 U3ICL1 R0KC92 R0LZ91	25	http://www.kegg.jp/kegg-bin/show_pathway?ko03010+K02983+K02977+K02966+K02873+K02922+K02915+K02915+K02901+K02929+K02962+K02923+K02938+K02893+K02885+K02930+K02936+K02918+K02898+K02910+K02921+K02920+K02887+K02973+K02891+K02935
ko04151	PI3K-Akt signaling pathway	R0M3M9 R0J8Z7 R0LNH9 U3IW58 U3IEZ4 U3J7W0 R0JDT7 U3J0G8 R0KF46 U3IVI2 R0JKK6 R0KC15 R0LY14 R0K3E3 R0K3D0 R0LVS6 R0KZ66 U3I1Y8 U3IA14 U3I9X7 Q4PLT4 R0LRK2 U3IHA0 A0A024B6A7	24	http://www.kegg.jp/kegg-bin/show_pathway?ko04151+K06236+K09554+K06236+K06236+K04659+K06276+K06236+K08524+K06237+K06249+K06238+K16198+K16197+K05439+K06237+K06237+K11584+K06252+K05438+K06493+K05439+K11584+K07298+K06856
ko04510	Focal adhesion	R0M3M9 R0LNH9 U3IW58 U3IEZ4 R0K0Y0 U3J7W0 R0JDT7 R0LM85 D7RF71 R0JCL7 R0L7L6 R0KY39 R0KF46 U3IVI2 R0JKK6 U3IVI4 U3IPY8 R0K3D0 R0LVS6 U3I1Y8 U3I9X7	21	http://www.kegg.jp/kegg-bin/show_pathway?ko04510+K06236+K06236+K06236+K04659+K06273+K06276+K06236+K00907+K12959+K06271+K05760+K06272+K06237+K06249+K06238+K12329+K04437+K06237+K06237+K06252+K06493
ko05205	Proteoglycans in cancer	U3IEA5 R0M0H3 U3J2R5 R0LLK8 U3I552 U3J7W0 D7RF71 R0KA06 R0L7L6 R0L9A7 R0LEB1 R0L3Z0 U3IVI4 U3IPY8 R0LLA0 U3IFC4 U3I675 U3I9X7 U3J4U9	19	http://www.kegg.jp/kegg-bin/show_pathway?ko05205+K06106+K06257+K08122+K04660+K05762+K06276+K12959+K12823+K05760+K01384+K07532+K05763+K12329+K04437+K07293+K08107+K04960+K06493+K04515
ko03040	Spliceosome	R0KJT8 R0KBD0 R0KXS1 U3IPJ8 U3I8E4 R0KC54 R0L3G4 R0LKG6 R0KA06 R0L9Q3 R0LHF4 R0KEC8 R0LC19 R0LCP9 R0LI77	15	http://www.kegg.jp/kegg-bin/show_pathway?ko03040+K12826+K12881+K12892+K12824+K11098+K11092+K12849+K12860+K12823+K12885+K12893+K12878+K03283+K11087+K12836
ko04512	ECM-receptor interaction	R0M0H3 R0M3M9 R0LNH9 U3IW58 U3IEZ4 R0JDT7 R0KF46 U3IVI2 R0JKK6 R0K3D0 R0LVS6 U3I1Y8 U3I9X7 U3I9H2	14	http://www.kegg.jp/kegg-bin/show_pathway?ko04512+K06257+K06236+K06236+K06236+K04659+K06236+K06237+K06249+K06238+K06237+K06237+K06252+K06493+K06258
ko05169	Epstein-Barr virus infection	U3I9X9 Q6TU41 R0KEI5 U3IDC7 U3IX01 R0LC19 U3J9H3 R0JGR8 R0KC15 R0LY14 U3IRY0 Q6TU42 U3J4K6 A0A024B6A7	14	http://www.kegg.jp/kegg-bin/show_pathway?ko05169+K04455+K06751+K06067+K03006+K15979+K03283+K03097+K03097+K16198+K16197+K07606+K06751+K03037+K06856
ko04611	Platelet activation	R0M3M9 R0LNH9 U3IW58 U3I3H0 R0JSX9 R0JDT7 R0LM85 R0JCL7 R0LEB1 U3IX10 D7RMT6 U3I675 U3I9X7	13	http://www.kegg.jp/kegg-bin/show_pathway?ko04611+K06236+K06236+K06236+K08512+K03903+K06236+K00907+K06271+K07532+K08508+K03905+K04960+K06493
ko04810	Regulation of actin cytoskeleton	R0LBE3 U3I552 R0LM85 R0L7L6 U3J6R2 R0JXZ4 R0LSA2 R0LEB1 U3I8E1 R0L3Z0 U3IVI4 U3I4L6 U3I9X7	13	http://www.kegg.jp/kegg-bin/show_pathway?ko04810+K05741+K05762+K00907+K05760+K05747+K05757+K05751+K07532+K05756+K05763+K12329+K05749+K06493
ko04141	Protein processing in endoplasmic reticulum	U3IUY4 R0M486 U3IZG8 U3IEK7 R0LC19 U3I640 R0K5U4 R0KY01 R0JYP4 U3IKF2 R0KXW0 U3ILU6	12	http://www.kegg.jp/kegg-bin/show_pathway?ko04141+K06689+K14025+K14020+K09486+K03283+K09490+K14026+K10976+K07151+K14011+K12667+K14001
ko05146	Amoebiasis	U3I9X9 R0M3M9 R0LNH9 U3IW58 R0JDT7 R0K7A7 R0JNI0 R0KF46 R0K3D0 R0LVS6 R0KW16 A0A024B6A7	12	http://www.kegg.jp/kegg-bin/show_pathway?ko05146+K04455+K06236+K06236+K06236+K06236+K04633+K13963+K06237+K06237+K06237+K03998+K06856
ko04144	Endocytosis	R0JWY8 A9LM16 Q6TU41 D7RF71 R0J902 U3IDW4 R0KRL8 U3IKP4 R0LC19 R0LD62 Q6TU42 R0KJN3	12	http://www.kegg.jp/kegg-bin/show_pathway?ko04144+K13649+K07904+K06751+K12959+K12477+K04439+K12472+K12198+K03283+K18442+K06751+K11827
ko04010	MAPK signaling pathway	U3I9X9 R0KWS2 R0LGK3 U3IKL9 U3IDW4 R0L7Z2 U3IPY8 R0LC19 U3I603 R0LPH1 R0KPE1	11	http://www.kegg.jp/kegg-bin/show_pathway?ko04010+K04455+K04420+K04381+K04380+K04439+K04348+K04437+K03283+K04858+K04411+K18018
ko04145	Phagosome	Q6TU41 U3I6C9 U3IEZ4 U3IXA7 U3J7H8 R0LBI2 U3I9X7 U3IST9 Q6TU42 A0A024B6A7 R0JHQ8	11	http://www.kegg.jp/kegg-bin/show_pathway?ko04145+K06751+K10415+K04659+K13505+K06528+K02147+K06493+K02148+K06751+K06856+K02155
ko01230	Biosynthesis of amino acids	R0L6Q1 P24058 R0KA47 U3J3R3 U3I614 R0L1A8 R0KDK0 U3IDE6 U3I954 U3I853 U3ICK7	11	http://www.kegg.jp/kegg-bin/show_pathway?ko01230+K12657+K01755+K00286+K01915+K00789+K00616+K01623+K01647+K01689+K00600+K00831
ko05168	Herpes simplex infection	U3IPG5 R0KBD0 Q6TU41 R0KXS1 R0LHF4 U3IDC7 R0LLA0 U3J9H3 R0JGR8 Q6TU42	10	http://www.kegg.jp/kegg-bin/show_pathway?ko05168+K11299+K12881+K06751+K12892+K12893+K03006+K07293+K03097+K03097+K06751
ko03320	PPAR signaling pathway	Q9PRR6 R0LER2 U3J7W0 U3J0G8 R0KY39 R0K1V4 R0JEM5 Q0MW06 R0LMJ5 E2D781	10	http://www.kegg.jp/kegg-bin/show_pathway?ko03320+K08757+K06086+K06276+K08524+K06272+K08753+K15013+K08752+K08756+K01897
ko05012	Parkinson's disease	U3IV38 U3IPK7 R0KXC4 R0K7A7 T2HRE3 R0KXJ9 R0LVG6 C1IIC0 U3IHC3 R0JUR5	10	http://www.kegg.jp/kegg-bin/show_pathway?ko05012+K03951+K04528+K05687+K04633+K02132+K03968+K05611+K03879+K00416+K00501
ko00230	Purine metabolism	R0LST2 R0L6A3 R0KVY8 R0LKZ6 U3IDC7 U3J8D9 R0LQU7 R0KDP6 U3IK44 R0KEB0	10	http://www.kegg.jp/kegg-bin/show_pathway?ko00230+K01490+K13811+K06928+K13988+K03006+K01081+K00856+K00939+K00364+K18283
ko04610	Complement and coagulation cascades	U3J9K3 R0JSX9 U3IWQ9 R0JLH6 R9UTK9 D7RMT6 U3IQV8 R0LXK8 R0KW16 R0KCX2	10	http://www.kegg.jp/kegg-bin/show_pathway?ko04610+K04011+K03903+K03908+K01321+K03984+K03905+K03995+K03996+K03998+K03917
ko05200	Pathways in cancer	U3J0G8 R0L9A7 R0LM49 R0KF46 R0LEB1 R0KEI5 U3I5Q2 R0K3D0 R0LVS6 R0LPH1	10	http://www.kegg.jp/kegg-bin/show_pathway?ko05200+K08524+K01384+K07835+K06237+K07532+K06067+K05691+K06237+K06237+K04411
ko04728	Dopaminergic synapse	R0L7Z2 R0K7A7 R0M1F3 R0LTA0 U3I675 R0KZ66 R0LRK2 R0JUR5 U3J4U9 U3I684	10	http://www.kegg.jp/kegg-bin/show_pathway?ko04728+K04348+K04633+K00274+K04534+K04960+K11584+K11584+K00501+K04515+K01593
ko04921	Oxytocin signaling pathway	U3IUD9 P35519 R0LM85 R0L7Z2 U3IVI4 R0LTA0 U3I675 U3I603 U3J4U9	9	http://www.kegg.jp/kegg-bin/show_pathway?ko04921+K04962+K05243+K00907+K04348+K12329+K04534+K04960+K04858+K04515
ko05100	Bacterial invasion of epithelial cells	U3IEA5 D7RF71 R0L7L6 U3J6R2 R0KY39 R0JXZ4 U3I8E1 U3I5Q2 R0KNJ7	9	http://www.kegg.jp/kegg-bin/show_pathway?ko05100+K06106+K12959+K05760+K05747+K06272+K05757+K05756+K05691+K16942
ko04514	Cell adhesion molecules (CAMs)	R0M0H3 Q6TU41 R0KM70 R0J8S8 U3IHG3 U3ISI4 R0JZU4 Q6TU42 R0LMF1	9	http://www.kegg.jp/kegg-bin/show_pathway?ko04514+K06257+K06751+K06087+K06796+K06491+K06759+K06491+K06751+K06775
ko04974	Protein digestion and absorption	R0M3M9 R0LNH9 U3IW58 R0JDT7 R0JC10 R0KF46 R0JKK6 R0K3D0 R0LVS6	9	http://www.kegg.jp/kegg-bin/show_pathway?ko04974+K06236+K06236+K06236+K06236+K08132+K06237+K06238+K06237+K06237
ko03013	RNA transport	R0KBD0 R0LHW7 R0KAN4 R0KEC8 U3IS29 U3I4L6 R0KES0 U3IQE5 R0L4Z8	9	http://www.kegg.jp/kegg-bin/show_pathway?ko03013+K12881+K13114+K12160+K12878+K14327+K05749+K14306+K13126+K15516
ko05203	Viral carcinogenesis	Q6TU41 R0L7L6 U3ID25 R0KEI5 U3IX01 R0KC15 R0LY14 Q6TU42 R0L5S6	9	http://www.kegg.jp/kegg-bin/show_pathway?ko05203+K06751+K05760+K12076+K06067+K15979+K16198+K16197+K06751+K06638
ko00190	Oxidative phosphorylation	U3IV38 R0LAK9 T2HRE3 R0KXJ9 R0LBI2 C1IIC0 U3IHC3 U3IST9 R0JHQ8	9	http://www.kegg.jp/kegg-bin/show_pathway?ko00190+K03951+K11725+K02132+K03968+K02147+K03879+K00416+K02148+K02155
ko05010	Alzheimer's disease	U3IV38 U3IKL9 U3IPK7 R0L7Z2 T2HRE3 R0KXJ9 U3I675 U3IHC3 U3IAX8	9	http://www.kegg.jp/kegg-bin/show_pathway?ko05010+K03951+K04380+K04528+K04348+K02132+K03968+K04960+K00416+K01408
ko05016	Huntington's disease	U3IV38 R0L1A1 U3ITF0 T2HRE3 R0KEI5 U3IDC7 R0KXJ9 U3IHC3 R0KJN3	9	http://www.kegg.jp/kegg-bin/show_pathway?ko05016+K03951+K10424+K11830+K02132+K06067+K03006+K03968+K00416+K11827
ko01200	Carbon metabolism	U3J9J4 R0L1A8 U3ILK8 R0KDK0 U3IDE6 R0M3P0 U3I954 U3I853 U3ICK7	9	http://www.kegg.jp/kegg-bin/show_pathway?ko01200+K00164+K00616+K01900+K01623+K01647+K05605+K01689+K00600+K00831
ko04261	Adrenergic signaling in cardiomyocytes	U3IUD9 U3I9S0 R0L5A5 R0KZ66 U3I603 R0LRK2 U3J4U9 R0L7X9	8	http://www.kegg.jp/kegg-bin/show_pathway?ko04261+K04962+K10375+K10373+K11584+K04858+K11584+K04515+K04838
ko04270	Vascular smooth muscle contraction	P19630 U3J680 R0LM85 R0LBX0 R0LEB1 U3IVI4 R0LGZ0 U3I675	8	http://www.kegg.jp/kegg-bin/show_pathway?ko04270+K05242+K12327+K00907+K12313+K07532+K12329+K09821+K04960
ko05144	Malaria	R0M0H3 U3IEZ4 U3J9K3 R0LMA2 C7EIZ0 C7EK40 C7EJC8 C7EIJ7	8	http://www.kegg.jp/kegg-bin/show_pathway?ko05144+K06257+K04659+K04011+K06576+K13822+K13822+K13822+K13822
ko05152	Tuberculosis	R0L6J4 U3J9K3 R0L7Z2 U3J7H8 R0LEB1 U3J4U9 A0A024B6A7 R0JHQ8	8	http://www.kegg.jp/kegg-bin/show_pathway?ko05152+K14957+K04011+K04348+K06528+K07532+K04515+K06856+K02155
ko04310	Wnt signaling pathway	R0L3X7 R0L9A7 R0L7Z2 U3IX89 U3J9H3 R0JGR8 U3J4U9 R0LBD3	8	http://www.kegg.jp/kegg-bin/show_pathway?ko04310+K02176+K01384+K04348+K04512+K03097+K03097+K04515+K04510
ko04114	Oocyte meiosis	R0KDB7 R0L7Z2 R0KC15 R0LY14 U3I675 R0KZ66 R0LRK2 U3J4U9	8	http://www.kegg.jp/kegg-bin/show_pathway?ko04114+K08556+K04348+K16198+K16197+K04960+K11584+K11584+K04515
ko05034	Alcoholism	R0KEI5 R0M1F3 R0LTA0 R0JD65 R0JUR5 U3I4J3 R0LH29 U3I684	8	http://www.kegg.jp/kegg-bin/show_pathway?ko05034+K06067+K00274+K04534+K11251+K00501+K11303+K11253+K01593
ko04020	Calcium signaling pathway	U3IUD9 R0LM85 R0L7Z2 R0K7A7 U3I675 U3J4U9 A0A024B6A7	7	http://www.kegg.jp/kegg-bin/show_pathway?ko04020+K04962+K00907+K04348+K04633+K04960+K04515+K06856
ko04080	Neuroactive ligand-receptor interaction	B2YI99 P35519 P19630 B5LZ62 R0K3E3 U3IA14 Q4PLT4	7	http://www.kegg.jp/kegg-bin/show_pathway?ko04080+K08522+K05243+K05242+K05251+K05439+K05438+K05439
ko04721	Synaptic vesicle cycle	R0JLF5 R0LZ13 R0JDI0 R0LBI2 U3IST9 R0KJN3 R0JHQ8	7	http://www.kegg.jp/kegg-bin/show_pathway?ko04721+K15294+K15015+K07882+K02147+K02148+K11827+K02155
ko05206	MicroRNAs in cancer	R0LGK3 U3I552 R0L5A5 R0M3Z3 U3I1Y8 U3I9X7 U3IRY0	7	http://www.kegg.jp/kegg-bin/show_pathway?ko05206+K04381+K05762+K10373+K12561+K06252+K06493+K07606
ko03015	mRNA surveillance pathway	R0KBD0 R0LHW7 R0LFZ6 U3IS29 R0KZ66 U3IQE5 R0LRK2	7	http://www.kegg.jp/kegg-bin/show_pathway?ko03015+K12881+K13114+K14376+K14327+K11584+K13126+K11584
ko05166	HTLV-I infection	Q6TU41 R0JCL7 R0L9A7 R0L7Z2 U3ID25 R0JP63 Q6TU42	7	http://www.kegg.jp/kegg-bin/show_pathway?ko05166+K06751+K06271+K01384+K04348+K12076+K00787+K06751
ko05020	Prion diseases	R0KUW5 U3I640 U3IHG3 U3IQV8 R0LXK8 R0JZU4 R0KW16	7	http://www.kegg.jp/kegg-bin/show_pathway?ko05020+K09553+K09490+K06491+K03995+K03996+K06491+K03998
ko05322	Systemic lupus erythematosus	R0LCP9 U3IQV8 R0JD65 R0LXK8 R0KW16 R0LH29 A0A024B6A7	7	http://www.kegg.jp/kegg-bin/show_pathway?ko05322+K11087+K03995+K11251+K03996+K03998+K11253+K06856
ko05410	Hypertrophic cardiomyopathy (HCM)	U3IUD9 U3I9S0 R0L5A5 R0LGZ0 U3I603 U3I9X7	6	http://www.kegg.jp/kegg-bin/show_pathway?ko05410+K04962+K10375+K10373+K09821+K04858+K06493
ko05414	Dilated cardiomyopathy	U3IUD9 U3I9S0 R0L5A5 U3I603 U3I9X7 A0A024B6A7	6	http://www.kegg.jp/kegg-bin/show_pathway?ko05414+K04962+K10375+K10373+K04858+K06493+K06856
ko04120	Ubiquitin mediated proteolysis	U3IUY4 R0L7U7 U3IP39 U3IWC7 U3J5F7 U3IHN6	6	http://www.kegg.jp/kegg-bin/show_pathway?ko04120+K06689+K10595+K10609+K10684+K10596+K10586
ko04962	Vasopressin-regulated water reabsorption	P19630 A9LM16 U3I6C9 R0L1A1 R0JK09 R0LSK4	6	http://www.kegg.jp/kegg-bin/show_pathway?ko04962+K05242+K07904+K10415+K10424+K10428+K09866
ko04530	Tight junction	U3IEA5 U3IFD3 R0KM70 U3I5Q2 U3J9H3 R0JGR8	6	http://www.kegg.jp/kegg-bin/show_pathway?ko04530+K06106+K10352+K06087+K05691+K03097+K03097
ko05131	Shigellosis	U3IEA5 U3J6R2 R0JXZ4 U3I8E1 E5FXJ2 R0LI77	6	http://www.kegg.jp/kegg-bin/show_pathway?ko05131+K06106+K05747+K05757+K05756+K08339+K12836
ko05143	African trypanosomiasis	Q9PRR6 C7EIZ0 C7EK40 C7EJC8 A0A024B6A7 C7EIJ7	6	http://www.kegg.jp/kegg-bin/show_pathway?ko05143+K08757+K13822+K13822+K13822+K06856+K13822
ko05132	Salmonella infection	U3I6C9 U3J6R2 U3IFM9 R0JXZ4 U3I8E1 U3IPY8	6	http://www.kegg.jp/kegg-bin/show_pathway?ko05132+K10415+K05747+K10407+K05757+K05756+K04437
ko00330	Arginine and proline metabolism	R0L6Q1 P24058 R0KA47 R0K4R7 U3J3R3 R0M1F3	6	http://www.kegg.jp/kegg-bin/show_pathway?ko00330+K12657+K01755+K00286+K00294+K01915+K00274
ko04070	Phosphatidylinositol signaling system	R0JDQ9 R0K8R4 U3I675 R0LM41 R0JTZ5 R0LWA9	6	http://www.kegg.jp/kegg-bin/show_pathway?ko04070+K13711+K00901+K04960+K15759+K01108+K01092
ko05202	Transcriptional misregulation in cancer	U3J0G8 R0KA06 R0KEI5 U3ILU1 R0LH29 A0A024B6A7	6	http://www.kegg.jp/kegg-bin/show_pathway?ko05202+K08524+K12823+K06067+K14651+K11253+K06856
ko04390	Hippo signaling pathway	R0L9A7 U3ID25 U3I5Q2 R0JX14 R0KC15 R0LY14	6	http://www.kegg.jp/kegg-bin/show_pathway?ko04390+K01384+K12076+K05691+K06685+K16198+K16197
ko03018	RNA degradation	R0JPE8 R0JR16 U3I954 U3IQE5 U3I899 R0JS93	6	http://www.kegg.jp/kegg-bin/show_pathway?ko03018+K12619+K12581+K01689+K13126+K12585+K12591
ko05162	Measles	R0L5Q1 R0L3Z0 R0LC19 U3J9H3 R0JGR8 A0A024B6A7	6	http://www.kegg.jp/kegg-bin/show_pathway?ko05162+K14754+K05763+K03283+K03097+K03097+K06856
ko04260	Cardiac muscle contraction	U3IUD9 U3I9S0 R0L5A5 U3IHC3 U3I603	5	http://www.kegg.jp/kegg-bin/show_pathway?ko04260+K04962+K10375+K10373+K00416+K04858
ko05320	Autoimmune thyroid disease	B2YI99 B5LZ62 Q6TU41 Q6TU42 A0A024B6A7	5	http://www.kegg.jp/kegg-bin/show_pathway?ko05320+K08522+K05251+K06751+K06751+K06856
ko05130	Pathogenic Escherichia coli infection	U3IEA5 R0KCI8 U3J6R2 R0JXZ4 U3I8E1	5	http://www.kegg.jp/kegg-bin/show_pathway?ko05130+K06106+K11294+K05747+K05757+K05756
ko04650	Natural killer cell mediated cytotoxicity	Q6TU41 R0L7Z2 R0LLA0 Q6TU42 A0A024B6A7	5	http://www.kegg.jp/kegg-bin/show_pathway?ko04650+K06751+K04348+K07293+K06751+K06856
ko04520	Adherens junction	R0LER2 U3J6R2 U3I5Q2 U3J9H3 R0JGR8	5	http://www.kegg.jp/kegg-bin/show_pathway?ko04520+K06086+K05747+K05691+K03097+K03097
ko04910	Insulin signaling pathway	R0LER2 U3J7W0 R0LH91 B4ZY90 U3IH71	5	http://www.kegg.jp/kegg-bin/show_pathway?ko04910+K06086+K06276+K04739+K00665+K04739
ko04068	FoxO signaling pathway	U3J7W0 R0LG42 U3IHA0 R0LPH1 R0LJL3	5	http://www.kegg.jp/kegg-bin/show_pathway?ko04068+K06276+K11431+K07298+K04411+K10305
ko04152	AMPK signaling pathway	U3J7W0 B4ZY90 R0KZ66 R0LRK2 U3IHA0	5	http://www.kegg.jp/kegg-bin/show_pathway?ko04152+K06276+K00665+K11584+K11584+K07298
ko04920	Adipocytokine signaling pathway	U3J0G8 R0LLA0 R0JEM5 U3IHA0 E2D781	5	http://www.kegg.jp/kegg-bin/show_pathway?ko04920+K08524+K07293+K15013+K07298+K01897
ko00630	Glyoxylate and dicarboxylate metabolism	U3J3R3 U3IDE6 U3I853 R0L970 R0L7C1	5	http://www.kegg.jp/kegg-bin/show_pathway?ko00630+K01915+K01647+K00600+K02437+K01966
ko04724	Glutamatergic synapse	U3J3R3 R0L7Z2 R0LTA0 U3I675 R0L916	5	http://www.kegg.jp/kegg-bin/show_pathway?ko04724+K01915+K04348+K04534+K04960+K05614
ko04670	Leukocyte transendothelial migration	R0L7L6 R0L3Z0 R0KM70 R0LLA0 U3I5Q2	5	http://www.kegg.jp/kegg-bin/show_pathway?ko04670+K05760+K05763+K06087+K07293+K05691
ko04142	Lysosome	R0M2L9 R0K8G5 U3J7H8 R0LCK1 R0JHQ8	5	http://www.kegg.jp/kegg-bin/show_pathway?ko04142+K12404+K01074+K06528+K01275+K02155
ko04666	Fc gamma R-mediated phagocytosis	U3J6R2 R0M3Z3 R0JXZ4 U3I8E1 A0A024B6A7	5	http://www.kegg.jp/kegg-bin/show_pathway?ko04666+K05747+K12561+K05757+K05756+K06856
ko03008	Ribosome biogenesis in eukaryotes	R0JPE8 U3ITT0 U3ISQ6 U3J9H3 R0JGR8	5	http://www.kegg.jp/kegg-bin/show_pathway?ko03008+K12619+K11128+K11129+K03097+K03097
ko05031	Amphetamine addiction	R0L7Z2 R0M1F3 R0JUR5 U3J4U9 U3I684	5	http://www.kegg.jp/kegg-bin/show_pathway?ko05031+K04348+K00274+K00501+K04515+K01593
ko00260	Glycine, serine and threonine metabolism	R0LRM4 R0M1F3 U3I853 R0L970 U3ICK7	5	http://www.kegg.jp/kegg-bin/show_pathway?ko00260+K00552+K00274+K00600+K02437+K00831
ko05120	Epithelial cell signaling in Helicobacter pylori infection	R0LLA0 R0LBI2 U3IST9 R0JHQ8 U3J8I6	5	http://www.kegg.jp/kegg-bin/show_pathway?ko05120+K07293+K02147+K02148+K02155+K08114
ko04713	Circadian entrainment	U3IUD9 R0LTA0 U3I675 U3J4U9	4	http://www.kegg.jp/kegg-bin/show_pathway?ko04713+K04962+K04534+K04960+K04515
ko04911	Insulin secretion	U3IUD9 R0JDI0 U3I675 U3J4U9	4	http://www.kegg.jp/kegg-bin/show_pathway?ko04911+K04962+K07882+K04960+K04515
ko04972	Pancreatic secretion	U3IUD9 A9LM16 R0LW36 U3I675	4	http://www.kegg.jp/kegg-bin/show_pathway?ko04972+K04962+K07904+K12298+K04960
ko05412	Arrhythmogenic right ventricular cardiomyopathy (ARVC)	U3IUD9 U3I5Q2 U3I603 U3I9X7	4	http://www.kegg.jp/kegg-bin/show_pathway?ko05412+K04962+K05691+K04858+K06493
ko04912	GnRH signaling pathway	B2YI99 R0KWS2 U3I675 U3J4U9	4	http://www.kegg.jp/kegg-bin/show_pathway?ko04912+K08522+K04420+K04960+K04515
ko04917	Prolactin signaling pathway	B2YI99 R0K3E3 Q4PLT4 R0JUR5	4	http://www.kegg.jp/kegg-bin/show_pathway?ko04917+K08522+K05439+K05439+K00501
ko04918	Thyroid hormone synthesis	B2YI99 B5LZ62 U3I640 U3I675	4	http://www.kegg.jp/kegg-bin/show_pathway?ko04918+K08522+K05251+K09490+K04960
ko04640	Hematopoietic cell lineage	R0M172 U3J9K3 U3I9X7 A0A024B6A7	4	http://www.kegg.jp/kegg-bin/show_pathway?ko04640+K06460+K04011+K06493+K06856
ko03420	Nucleotide excision repair	U3J3D1 U3IP39 R0KAP4 U3I4M1	4	http://www.kegg.jp/kegg-bin/show_pathway?ko03420+K10848+K10609+K10840+K10740
ko05164	Influenza A	U3IJT9 R0L5Q1 R0JP63 R0LC19	4	http://www.kegg.jp/kegg-bin/show_pathway?ko05164+K15044+K14754+K00787+K03283
ko04060	Cytokine-cytokine receptor interaction	R0JXE3 R0K3E3 U3IA14 Q4PLT4	4	http://www.kegg.jp/kegg-bin/show_pathway?ko04060+K10033+K05439+K05438+K05439
ko04062	Chemokine signaling pathway	R0JXE3 R0L7L6 U3IDW4 U3J6R2	4	http://www.kegg.jp/kegg-bin/show_pathway?ko04062+K10033+K05760+K04439+K05747
ko04940	Type I diabetes mellitus	Q6TU41 U3J2M5 Q6TU42 U3IHF0	4	http://www.kegg.jp/kegg-bin/show_pathway?ko04940+K06751+K07817+K06751+K01580
ko04130	SNARE interactions in vesicular transport	U3I3H0 U3I3M6 U3IXA7 U3IX10	4	http://www.kegg.jp/kegg-bin/show_pathway?ko04130+K08512+K08504+K13505+K08508
ko04932	Non-alcoholic fatty liver disease (NAFLD)	U3IV38 U3J0G8 R0KXJ9 U3IHC3	4	http://www.kegg.jp/kegg-bin/show_pathway?ko04932+K03951+K08524+K03968+K00416
ko00250	Alanine, aspartate and glutamate metabolism	P24058 R0K4R7 U3J3R3 U3IHF0	4	http://www.kegg.jp/kegg-bin/show_pathway?ko00250+K01755+K00294+K01915+K01580
ko04391	Hippo signaling pathway - fly	R0L1W0 U3ID25 R0JX14 R0LY14	4	http://www.kegg.jp/kegg-bin/show_pathway?ko04391+K16676+K12076+K06685+K16197
ko00562	Inositol phosphate metabolism	R0JDQ9 R0LM41 R0JTZ5 R0LWA9	4	http://www.kegg.jp/kegg-bin/show_pathway?ko00562+K13711+K15759+K01108+K01092
ko04919	Thyroid hormone signaling pathway	U3J7W0 U3J0G8 R0KEI5 U3I9X7	4	http://www.kegg.jp/kegg-bin/show_pathway?ko04919+K06276+K08524+K06067+K06493
ko05222	Small cell lung cancer	U3J0G8 R0KF46 R0K3D0 R0LVS6	4	http://www.kegg.jp/kegg-bin/show_pathway?ko05222+K08524+K06237+K06237+K06237
ko04727	GABAergic synapse	U3J3R3 R0LZ13 R0LTA0 U3IHF0	4	http://www.kegg.jp/kegg-bin/show_pathway?ko04727+K01915+K15015+K04534+K01580
ko04022	cGMP-PKG signaling pathway	R0LM85 R0L7Z2 U3I675 R0KEB0	4	http://www.kegg.jp/kegg-bin/show_pathway?ko04022+K00907+K04348+K04960+K18283
ko04723	Retrograde endocannabinoid signaling	R0LZ13 R0KRE3 R0LTA0 U3I675	4	http://www.kegg.jp/kegg-bin/show_pathway?ko04723+K15015+K15528+K04534+K04960
ko05032	Morphine addiction	R0LZ13 U3IDW4 R0LTA0 R0KEB0	4	http://www.kegg.jp/kegg-bin/show_pathway?ko05032+K15015+K04439+K04534+K18283
ko04015	Rap1 signaling pathway	R0JCL7 R0LM49 R0LTA0 U3I9X7	4	http://www.kegg.jp/kegg-bin/show_pathway?ko04015+K06271+K07835+K04534+K06493
ko01212	Fatty acid metabolism	R0K8G5 B4ZY90 R0JEM5 E2D781	4	http://www.kegg.jp/kegg-bin/show_pathway?ko01212+K01074+K00665+K15013+K01897
ko04360	Axon guidance	R0L7Z2 R0LEB1 U3ITT5 U3J9M1	4	http://www.kegg.jp/kegg-bin/show_pathway?ko04360+K04348+K07532+K06820+K06820
ko04922	Glucagon signaling pathway	R0L7Z2 R0JRA6 U3I675 U3J4U9	4	http://www.kegg.jp/kegg-bin/show_pathway?ko04922+K04348+K17491+K04960+K04515
ko04014	Ras signaling pathway	R0LM49 R0LLA0 U3J2N7 R0LPH1	4	http://www.kegg.jp/kegg-bin/show_pathway?ko04014+K07835+K07293+K17637+K04411
ko04146	Peroxisome	R0K6B5 R0KCX7 R0LW10 E2D781	4	http://www.kegg.jp/kegg-bin/show_pathway?ko04146+K00803+K13239+K00624+K01897
ko00640	Propanoate metabolism	R0KNW3 U3ILK8 R0M3P0 R0L7C1	4	http://www.kegg.jp/kegg-bin/show_pathway?ko00640+K01908+K01900+K05605+K01966
ko00340	Histidine metabolism	R0LP44 R0LDG6 R0M1F3 U3I684	4	http://www.kegg.jp/kegg-bin/show_pathway?ko00340+K00129+K00546+K00274+K01593
ko00350	Tyrosine metabolism	R0LP44 R0M1F3 R0JUR5 U3I684	4	http://www.kegg.jp/kegg-bin/show_pathway?ko00350+K00129+K00274+K00501+K01593
ko04110	Cell cycle	R0KEI5 R0KC15 R0LY14 R0L5S6	4	http://www.kegg.jp/kegg-bin/show_pathway?ko04110+K06067+K16198+K16197+K06638
ko05110	Vibrio cholerae infection	U3J4A1 R0LBI2 U3IST9 R0JHQ8	4	http://www.kegg.jp/kegg-bin/show_pathway?ko05110+K10949+K02147+K02148+K02155
ko00680	Methane metabolism	R0KDK0 U3I954 U3I853 U3ICK7	4	http://www.kegg.jp/kegg-bin/show_pathway?ko00680+K01623+K01689+K00600+K00831
ko04630	Jak-STAT signaling pathway	R0LLA0 R0K3E3 U3IA14 Q4PLT4	4	http://www.kegg.jp/kegg-bin/show_pathway?ko04630+K07293+K05439+K05438+K05439
ko04726	Serotonergic synapse	R0M1F3 R0LTA0 U3I675 U3I684	4	http://www.kegg.jp/kegg-bin/show_pathway?ko04726+K00274+K04534+K04960+K01593
ko05323	Rheumatoid arthritis	R0LBI2 U3IST9 A0A024B6A7 R0JHQ8	4	http://www.kegg.jp/kegg-bin/show_pathway?ko05323+K02147+K02148+K06856+K02155
ko03050	Proteasome	R0L6U2 U3ILQ1 U3J4K6	3	http://www.kegg.jp/kegg-bin/show_pathway?ko03050+K06700+K02729+K03037
ko05134	Legionellosis	U3IN24 U3J9K3 R0LC19	3	http://www.kegg.jp/kegg-bin/show_pathway?ko05134+K15485+K04011+K03283
ko04370	VEGF signaling pathway	U3I9X9 R0L7L6 R0L7Z2	3	http://www.kegg.jp/kegg-bin/show_pathway?ko04370+K04455+K05760+K04348
ko04612	Antigen processing and presentation	Q6TU41 R0LC19 Q6TU42	3	http://www.kegg.jp/kegg-bin/show_pathway?ko04612+K06751+K03283+K06751
ko05330	Allograft rejection	Q6TU41 Q6TU42 A0A024B6A7	3	http://www.kegg.jp/kegg-bin/show_pathway?ko05330+K06751+K06751+K06856
ko05416	Viral myocarditis	Q6TU41 Q6TU42 A0A024B6A7	3	http://www.kegg.jp/kegg-bin/show_pathway?ko05416+K06751+K06751+K06856
ko00561	Glycerolipid metabolism	R0LW36 R0K8R4 U3IQM9	3	http://www.kegg.jp/kegg-bin/show_pathway?ko00561+K12298+K00901+K13523
ko00020	Citrate cycle (TCA cycle)	U3J9J4 U3ILK8 U3IDE6	3	http://www.kegg.jp/kegg-bin/show_pathway?ko00020+K00164+K01900+K01647
ko00310	Lysine degradation	U3J9J4 R0LFS0 R0LG42	3	http://www.kegg.jp/kegg-bin/show_pathway?ko00310+K00164+K18826+K11431
ko00380	Tryptophan metabolism	U3J9J4 R0M1F3 U3I684	3	http://www.kegg.jp/kegg-bin/show_pathway?ko00380+K00164+K00274+K01593
ko04071	Sphingolipid signaling pathway	U3J7W0 R0KZ66 R0LRK2	3	http://www.kegg.jp/kegg-bin/show_pathway?ko04071+K06276+K11584+K11584
ko04660	T cell receptor signaling pathway	U3J7W0 R0L7Z2 U3ID25	3	http://www.kegg.jp/kegg-bin/show_pathway?ko04660+K06276+K04348+K12076
ko04722	Neurotrophin signaling pathway	U3J7W0 R0LLA0 U3J4U9	3	http://www.kegg.jp/kegg-bin/show_pathway?ko04722+K06276+K07293+K04515
ko05145	Toxoplasmosis	U3J7W0 R0LC19 R0LTA0	3	http://www.kegg.jp/kegg-bin/show_pathway?ko05145+K06276+K03283+K04534
ko05160	Hepatitis C	U3J7W0 U3J0G8 R0KM70	3	http://www.kegg.jp/kegg-bin/show_pathway?ko05160+K06276+K08524+K06087
ko05213	Endometrial cancer	U3J7W0 R0KY39 U3I5Q2	3	http://www.kegg.jp/kegg-bin/show_pathway?ko05213+K06276+K06272+K05691
ko05223	Non-small cell lung cancer	U3J7W0 U3J0G8 R0LPH1	3	http://www.kegg.jp/kegg-bin/show_pathway?ko05223+K06276+K08524+K04411
ko05231	Choline metabolism in cancer	U3J7W0 U3J6R2 R0K8R4	3	http://www.kegg.jp/kegg-bin/show_pathway?ko05231+K06276+K05747+K00901
ko00982	Drug metabolism - cytochrome P450	U3IC70 R0LP44 R0M1F3	3	http://www.kegg.jp/kegg-bin/show_pathway?ko00982+K00799+K00129+K00274
ko04971	Gastric acid secretion	R0LM85 U3I675 U3J4U9	3	http://www.kegg.jp/kegg-bin/show_pathway?ko04971+K00907+K04960+K04515
ko04916	Melanogenesis	R0L9A7 R0LTA0 U3J4U9	3	http://www.kegg.jp/kegg-bin/show_pathway?ko04916+K01384+K04534+K04515
ko04210	Apoptosis	R0L7Z2 R0LH91 U3IH71	3	http://www.kegg.jp/kegg-bin/show_pathway?ko04210+K04348+K04739+K04739
ko04720	Long-term potentiation	R0L7Z2 U3I675 U3J4U9	3	http://www.kegg.jp/kegg-bin/show_pathway?ko04720+K04348+K04960+K04515
ko00010	Glycolysis / Gluconeogenesis	R0LP44 R0KDK0 U3I954	3	http://www.kegg.jp/kegg-bin/show_pathway?ko00010+K00129+K01623+K01689
ko00360	Phenylalanine metabolism	R0LP44 R0M1F3 U3I684	3	http://www.kegg.jp/kegg-bin/show_pathway?ko00360+K00129+K00274+K01593
ko00410	beta-Alanine metabolism	R0LP44 R0M3P0 U3IHF0	3	http://www.kegg.jp/kegg-bin/show_pathway?ko00410+K00129+K05605+K01580
ko00071	Fatty acid degradation	R0KCX7 R0JEM5 E2D781	3	http://www.kegg.jp/kegg-bin/show_pathway?ko00071+K13239+K15013+K01897
ko00950	Isoquinoline alkaloid biosynthesis	R0M1F3 R0JUR5 U3I684	3	http://www.kegg.jp/kegg-bin/show_pathway?ko00950+K00274+K00501+K01593
ko05030	Cocaine addiction	R0M1F3 R0JUR5 U3I684	3	http://www.kegg.jp/kegg-bin/show_pathway?ko05030+K00274+K00501+K01593
ko04966	Collecting duct acid secretion	R0LBI2 U3IST9 R0JHQ8	3	http://www.kegg.jp/kegg-bin/show_pathway?ko04966+K02147+K02148+K02155
ko04915	Estrogen signaling pathway	R0LC19 R0LTA0 U3I675	3	http://www.kegg.jp/kegg-bin/show_pathway?ko04915+K03283+K04534+K04960
ko04064	NF-kappa B signaling pathway	U3J9H3 R0JGR8 A0A024B6A7	3	http://www.kegg.jp/kegg-bin/show_pathway?ko04064+K03097+K03097+K06856
ko04725	Cholinergic synapse	R0LTA0 U3I675 U3J4U9	3	http://www.kegg.jp/kegg-bin/show_pathway?ko04725+K04534+K04960+K04515
ko04730	Long-term depression	R0LTA0 U3I675 U3IMY4	3	http://www.kegg.jp/kegg-bin/show_pathway?ko04730+K04534+K04960+K04535
ko00061	Fatty acid biosynthesis	B4ZY90 R0JEM5 E2D781	3	http://www.kegg.jp/kegg-bin/show_pathway?ko00061+K00665+K15013+K01897
ko04024	cAMP signaling pathway	U3IUD9 U3J4U9	2	http://www.kegg.jp/kegg-bin/show_pathway?ko04024+K04962+K04515
ko03460	Fanconi anemia pathway	U3J3D1 U3I4M1	2	http://www.kegg.jp/kegg-bin/show_pathway?ko03460+K10848+K10740
ko04540	Gap junction	R0KWS2 U3I675	2	http://www.kegg.jp/kegg-bin/show_pathway?ko04540+K04420+K04960
ko04975	Fat digestion and absorption	Q9PRR6 R0LW36	2	http://www.kegg.jp/kegg-bin/show_pathway?ko04975+K08757+K12298
ko04977	Vitamin digestion and absorption	Q9PRR6 R0LDI0	2	http://www.kegg.jp/kegg-bin/show_pathway?ko04977+K08757+K14615
ko04961	Endocrine and other factor-regulated calcium reabsorption	A9LM16 R0KJN3	2	http://www.kegg.jp/kegg-bin/show_pathway?ko04961+K07904+K11827
ko05332	Graft-versus-host disease	Q6TU41 Q6TU42	2	http://www.kegg.jp/kegg-bin/show_pathway?ko05332+K06751+K06751
ko00100	Steroid biosynthesis	R0LW36 R0JWB8	2	http://www.kegg.jp/kegg-bin/show_pathway?ko00100+K12298+K00637
ko04914	Progesterone-mediated oocyte maturation	R0KDB7 R0L5S6	2	http://www.kegg.jp/kegg-bin/show_pathway?ko04914+K08556+K06638
ko05140	Leishmaniasis	U3J9K3 A0A024B6A7	2	http://www.kegg.jp/kegg-bin/show_pathway?ko05140+K04011+K06856
ko00590	Arachidonic acid metabolism	R0K814 R0K594	2	http://www.kegg.jp/kegg-bin/show_pathway?ko00590+K15729+K01830
ko04150	mTOR signaling pathway	U3J7W0 U3IHA0	2	http://www.kegg.jp/kegg-bin/show_pathway?ko04150+K06276+K07298
ko04664	Fc epsilon RI signaling pathway	U3J7W0 A0A024B6A7	2	http://www.kegg.jp/kegg-bin/show_pathway?ko04664+K06276+K06856
ko04960	Aldosterone-regulated sodium reabsorption	U3J7W0 R0JBB9	2	http://www.kegg.jp/kegg-bin/show_pathway?ko04960+K06276+K13358
ko00920	Sulfur metabolism	R0L6A3 R0LM41	2	http://www.kegg.jp/kegg-bin/show_pathway?ko00920+K13811+K15759
ko00980	Metabolism of xenobiotics by cytochrome P450	U3IC70 R0LP44	2	http://www.kegg.jp/kegg-bin/show_pathway?ko00980+K00799+K00129
ko05204	Chemical carcinogenesis	U3IC70 R0LP44	2	http://www.kegg.jp/kegg-bin/show_pathway?ko05204+K00799+K00129
ko04976	Bile secretion	U3J0G8 R0LSK4	2	http://www.kegg.jp/kegg-bin/show_pathway?ko04976+K08524+K09866
ko03410	Base excision repair	R0JXJ9 U3IN79	2	http://www.kegg.jp/kegg-bin/show_pathway?ko03410+K10802+K10776
ko04380	Osteoclast differentiation	R0L7Z2 U3I9X7	2	http://www.kegg.jp/kegg-bin/show_pathway?ko04380+K04348+K06493
ko04662	B cell receptor signaling pathway	R0L7Z2 A0A024B6A7	2	http://www.kegg.jp/kegg-bin/show_pathway?ko04662+K04348+K06856
ko04740	Olfactory transduction	R0K7A7 U3J4U9	2	http://www.kegg.jp/kegg-bin/show_pathway?ko04740+K04633+K04515
ko05142	Chagas disease (American trypanosomiasis)	R0K7A7 R0LTA0	2	http://www.kegg.jp/kegg-bin/show_pathway?ko05142+K04633+K04534
ko00030	Pentose phosphate pathway	R0L1A8 R0KDK0	2	http://www.kegg.jp/kegg-bin/show_pathway?ko00030+K00616+K01623
ko05220	Chronic myeloid leukemia	R0KEI5 R0LLA0	2	http://www.kegg.jp/kegg-bin/show_pathway?ko05220+K06067+K07293
ko00240	Pyrimidine metabolism	U3IDC7 U3J8D9	2	http://www.kegg.jp/kegg-bin/show_pathway?ko00240+K03006+K01081
ko04712	Circadian rhythm - plant	U3J9H3 R0JGR8	2	http://www.kegg.jp/kegg-bin/show_pathway?ko04712+K03097+K03097
ko00280	Valine, leucine and isoleucine degradation	R0M3P0 R0L7C1	2	http://www.kegg.jp/kegg-bin/show_pathway?ko00280+K05605+K01966
ko04066	HIF-1 signaling pathway	U3I954 U3J4U9	2	http://www.kegg.jp/kegg-bin/show_pathway?ko04066+K01689+K04515
ko00564	Glycerophospholipid metabolism	R0K8R4 U3IQM9	2	http://www.kegg.jp/kegg-bin/show_pathway?ko00564+K00901+K13523
ko05150	Staphylococcus aureus infection	D7RMT6 A0A024B6A7	2	http://www.kegg.jp/kegg-bin/show_pathway?ko05150+K03905+K06856
ko04750	Inflammatory mediator regulation of TRP channels	U3I675 U3J4U9	2	http://www.kegg.jp/kegg-bin/show_pathway?ko04750+K04960+K04515
ko00760	Nicotinate and nicotinamide metabolism	R0JGY4 U3J8D9	2	http://www.kegg.jp/kegg-bin/show_pathway?ko00760+K06210+K01081
ko04113	Meiosis - yeast	R0KZ66 R0LRK2	2	http://www.kegg.jp/kegg-bin/show_pathway?ko04113+K11584+K11584
ko00510	N-Glycan biosynthesis	R0JYP4 R0KXW0	2	http://www.kegg.jp/kegg-bin/show_pathway?ko00510+K07151+K12667
ko00513	Various types of N-glycan biosynthesis	R0JYP4 R0KXW0	2	http://www.kegg.jp/kegg-bin/show_pathway?ko00513+K07151+K12667
ko04913	Ovarian steroidogenesis	B2YI99	1	http://www.kegg.jp/kegg-bin/show_pathway?ko04913+K08522
ko04350	TGF-beta signaling pathway	R0LLK8	1	http://www.kegg.jp/kegg-bin/show_pathway?ko04350+K04660
ko05215	Prostate cancer	U3J7W0	1	http://www.kegg.jp/kegg-bin/show_pathway?ko05215+K06276
ko00450	Selenocompound metabolism	R0L6A3	1	http://www.kegg.jp/kegg-bin/show_pathway?ko00450+K13811
ko00480	Glutathione metabolism	U3IC70	1	http://www.kegg.jp/kegg-bin/show_pathway?ko00480+K00799
ko05216	Thyroid cancer	U3J0G8	1	http://www.kegg.jp/kegg-bin/show_pathway?ko05216+K08524
ko00910	Nitrogen metabolism	U3J3R3	1	http://www.kegg.jp/kegg-bin/show_pathway?ko00910+K01915
ko02020	Two-component system	U3J3R3	1	http://www.kegg.jp/kegg-bin/show_pathway?ko02020+K01915
ko05033	Nicotine addiction	R0LZ13	1	http://www.kegg.jp/kegg-bin/show_pathway?ko05033+K15015
ko00730	Thiamine metabolism	R0KVY8	1	http://www.kegg.jp/kegg-bin/show_pathway?ko00730+K06928
ko04744	Phototransduction	U3IDW4	1	http://www.kegg.jp/kegg-bin/show_pathway?ko04744+K04439
ko04340	Hedgehog signaling pathway	R0L9A7	1	http://www.kegg.jp/kegg-bin/show_pathway?ko04340+K01384
ko04550	Signaling pathways regulating pluripotency of stem cells	R0L9A7	1	http://www.kegg.jp/kegg-bin/show_pathway?ko04550+K01384
ko05217	Basal cell carcinoma	R0L9A7	1	http://www.kegg.jp/kegg-bin/show_pathway?ko05217+K01384
ko00062	Fatty acid elongation	R0K8G5	1	http://www.kegg.jp/kegg-bin/show_pathway?ko00062+K01074
ko05014	Amyotrophic lateral sclerosis (ALS)	R0L7Z2	1	http://www.kegg.jp/kegg-bin/show_pathway?ko05014+K04348
ko00270	Cysteine and methionine metabolism	U3I614	1	http://www.kegg.jp/kegg-bin/show_pathway?ko00270+K00789
ko05212	Pancreatic cancer	R0LM49	1	http://www.kegg.jp/kegg-bin/show_pathway?ko05212+K07835
ko00565	Ether lipid metabolism	R0K6B5	1	http://www.kegg.jp/kegg-bin/show_pathway?ko00565+K00803
ko00900	Terpenoid backbone biosynthesis	R0JP63	1	http://www.kegg.jp/kegg-bin/show_pathway?ko00900+K00787
ko04330	Notch signaling pathway	R0KEI5	1	http://www.kegg.jp/kegg-bin/show_pathway?ko04330+K06067
ko03020	RNA polymerase	U3IDC7	1	http://www.kegg.jp/kegg-bin/show_pathway?ko03020+K03006
ko00532	Glycosaminoglycan biosynthesis - chondroitin sulfate / dermatan sulfate	U3IAL2	1	http://www.kegg.jp/kegg-bin/show_pathway?ko00532+K00771
ko00534	Glycosaminoglycan biosynthesis - heparan sulfate / heparin	U3IAL2	1	http://www.kegg.jp/kegg-bin/show_pathway?ko00534+K00771
ko00520	Amino sugar and nucleotide sugar metabolism	U3I8F1	1	http://www.kegg.jp/kegg-bin/show_pathway?ko00520+K02564
ko04978	Mineral absorption	R0KC80	1	http://www.kegg.jp/kegg-bin/show_pathway?ko04978+K07213
ko03022	Basal transcription factors	U3ILU1	1	http://www.kegg.jp/kegg-bin/show_pathway?ko03022+K14651
ko00051	Fructose and mannose metabolism	R0KDK0	1	http://www.kegg.jp/kegg-bin/show_pathway?ko00051+K01623
ko00710	Carbon fixation in photosynthetic organisms	R0KDK0	1	http://www.kegg.jp/kegg-bin/show_pathway?ko00710+K01623
ko04013	MAPK signaling pathway - fly	R0LLA0	1	http://www.kegg.jp/kegg-bin/show_pathway?ko04013+K07293
ko05211	Renal cell carcinoma	R0LLA0	1	http://www.kegg.jp/kegg-bin/show_pathway?ko05211+K07293
ko01210	2-Oxocarboxylic acid metabolism	U3IDE6	1	http://www.kegg.jp/kegg-bin/show_pathway?ko01210+K01647
ko04111	Cell cycle - yeast	R0JX14	1	http://www.kegg.jp/kegg-bin/show_pathway?ko04111+K06685
ko03060	Protein export	U3I640	1	http://www.kegg.jp/kegg-bin/show_pathway?ko03060+K09490
ko05161	Hepatitis B	R0LY14	1	http://www.kegg.jp/kegg-bin/show_pathway?ko05161+K16197
ko04614	Renin-angiotensin system	R0LGZ0	1	http://www.kegg.jp/kegg-bin/show_pathway?ko04614+K09821
ko04742	Taste transduction	U3I675	1	http://www.kegg.jp/kegg-bin/show_pathway?ko04742+K04960
ko04970	Salivary secretion	U3I675	1	http://www.kegg.jp/kegg-bin/show_pathway?ko04970+K04960
ko00460	Cyanoamino acid metabolism	U3I853	1	http://www.kegg.jp/kegg-bin/show_pathway?ko00460+K00600
ko00670	One carbon pool by folate	U3I853	1	http://www.kegg.jp/kegg-bin/show_pathway?ko00670+K00600
ko00514	Other types of O-glycan biosynthesis	R0K0K4	1	http://www.kegg.jp/kegg-bin/show_pathway?ko00514+K09667
ko04140	Regulation of autophagy	E5FXJ2	1	http://www.kegg.jp/kegg-bin/show_pathway?ko04140+K08339
ko04622	RIG-I-like receptor signaling pathway	E5FXJ2	1	http://www.kegg.jp/kegg-bin/show_pathway?ko04622+K08339
ko00521	Streptomycin biosynthesis	R0LWA9	1	http://www.kegg.jp/kegg-bin/show_pathway?ko00521+K01092
ko00511	Other glycan degradation	R0KPX1	1	http://www.kegg.jp/kegg-bin/show_pathway?ko00511+K01206
ko03030	DNA replication	U3I4M1	1	http://www.kegg.jp/kegg-bin/show_pathway?ko03030+K10740
ko03430	Mismatch repair	U3I4M1	1	http://www.kegg.jp/kegg-bin/show_pathway?ko03430+K10740
ko03440	Homologous recombination	U3I4M1	1	http://www.kegg.jp/kegg-bin/show_pathway?ko03440+K10740
ko03450	Non-homologous end-joining	U3I9T6	1	http://www.kegg.jp/kegg-bin/show_pathway?ko03450+K10884
ko00750	Vitamin B6 metabolism	U3ICK7	1	http://www.kegg.jp/kegg-bin/show_pathway?ko00750+K00831
ko02010	ABC transporters	U3I872	1	http://www.kegg.jp/kegg-bin/show_pathway?ko02010+K05668
ko04012	ErbB signaling pathway	U3J4U9	1	http://www.kegg.jp/kegg-bin/show_pathway?ko04012+K04515
ko04745	Phototransduction - fly	U3J4U9	1	http://www.kegg.jp/kegg-bin/show_pathway?ko04745+K04515
ko05214	Glioma	U3J4U9	1	http://www.kegg.jp/kegg-bin/show_pathway?ko05214+K04515
ko04672	Intestinal immune network for IgA production	A0A024B6A7	1	http://www.kegg.jp/kegg-bin/show_pathway?ko04672+K06856
ko05310	Asthma	A0A024B6A7	1	http://www.kegg.jp/kegg-bin/show_pathway?ko05310+K06856
ko05340	Primary immunodeficiency	A0A024B6A7	1	http://www.kegg.jp/kegg-bin/show_pathway?ko05340+K06856
ko00430	Taurine and hypotaurine metabolism	U3IHF0	1	http://www.kegg.jp/kegg-bin/show_pathway?ko00430+K01580
ko00650	Butanoate metabolism	U3IHF0	1	http://www.kegg.jp/kegg-bin/show_pathway?ko00650+K01580
ko00600	Sphingolipid metabolism	R0L6C9	1	http://www.kegg.jp/kegg-bin/show_pathway?ko00600+K12352
ko00901	Indole alkaloid biosynthesis	U3I684	1	http://www.kegg.jp/kegg-bin/show_pathway?ko00901+K01593
ko00965	Betalain biosynthesis	U3I684	1	http://www.kegg.jp/kegg-bin/show_pathway?ko00965+K01593
